# Supplementary material for: The Fitness Consequences of Aneuploidy Are Driven by Condition-Dependent Gene Effects
Source: PLoS Biol. 2015 May 26;13(5):e1002155. doi: 10.1371/journal.pbio.1002155 (PMC4444335; doi:10.1371/journal.pbio.1002155)
Supplement: S1 Table — (XLSX) [file pbio.1002155.s009.xlsx]

## Sheet: S1 Table
S1 Table: Population frequency raw data
clone	aneuploid event	start position	stop position	populaiton frequency	source	Has this aneuploid event been isolated in a clone?
P3	Chr3L del	0	82462	-0.2	Gresham, 2008	N
	Chr13L amp	0	196068	0.48	Gresham, 2008	N
P5	Chr6R amp	144822	270161	0.17	Gresham, 2008	P5c3
	Chr13 amp	0	924431	0.17	Gresham, 2008	P5c3
	Chr16L amp	0	55657	0.13	This study, reanalysis of Gresham, 2008 data	P5c3
P6	Chr5R	492695	571475	0.23	Gresham, 2008	P6c1 and c2
	Chr6R + cen amp	144822	270161	0.23	Gresham, 2008	P6c1 and c2
P7	Chr4 amp (3 copies)	0	230218	0.69	Gresham, 2008	P7c1 and c2
	Chr6 amp (3 copies)	0	270161	0.77	Gresham, 2008	P7c1 and c2
	Chr10 amp (3 copies)	0	745751	0.75	Gresham, 2008	P7c1 and c2
	Chr13 amp (4 copies)	0	924431	0.66	Gresham, 2008	P7c1 and c2
	Chr16 amp (3 copies)	0	948066	0.73	Gresham, 2008	P7c1 and c2
G6	Chr12 amp	0	1078177	0.24	Gresham, 2008	N
G7	Chr1 amp	0	230218	0.08	This study	G7c1
	Chr3 amp	0	316620	0.06	This study	N
	Chr5R amp	136338	576874	0.88	This study	G7c1 and c2
	Chr14R del	632672	784333	-0.95	This study	G7c1 and c2
G8	Chr1 amp	0	230218	0.06	This study	N
	Chr3 amp	0	316620	0.25	This study	G8c2
	Chr5 amp	0	576874	0.06	This study	N
	Chr12 amp	0	1078177	0.35	This study	N
	Chr14L amp	0	560277	0.9	This study	G8c1 and c2
	Chr14R del (short)	632672	784333	-0.96	This study	G8c1 and c2
S1	SUL1 (long)	764082	786603	0.34	This study	S1c2
S2	SUL1 amp	785928	794303	0.19	This study	S1c1 and c2 (precise breakpoints differe between clones)
S3	SUL1 amp	779707	797471	0.86	This study	S3c1 and S3c2
	Chr6 seg amp	144822	269839	0.27	This study	N
	Chr8L amp	0	84308	0.21	This study	S3c2
	Chr14R del (long)	602380	784333	-0.79	This study	S3c1 and c2 (precise breakpoints differ between clones)
S4	SUL1 amp	787777	796005	0.92	This study	S4c1 and S4c2
S5	SUL1 amp	783959	813218	0.88	This study	S5c1 and S5c2
S6	SUL1 amp	752412	813218	0.93	This study	S6c1 and S6c2
S7	SUL1 amp	786545	792244	0.73	This study	S7c1 and S7c2
S8	SUL1 amp	788397	809982	0.59	This study	S8c1 and c2
	Chr5 TelR amp	492695	570337	0.15	This study	S8c2
	Chr10 cen amp	424515	540766	0.11	This study	S8c2
Notes:
1) Exact population frequency values from (Gresham et al. 2008) were used unless otherwise indicated.
2) If the table indicates 'long' or 'short' this means there were multiple breakpoints present in the population and the longer or shorter aneuploid event, respectively, was chosen for the population frequency calculations.
3) The coordinate for each breakpoint was taken as the included end of the repetitive sequence at the breakpoint (if present). For example, for a telomeric amplicon with a Ty element at the breakpoint, the telomeric coordiate of the Ty element was used as the start position.
4)* indicates that the breakpoints differ between evolved clones isolated from this population
