# Supplementary material for: The Fitness Consequences of Aneuploidy Are Driven by Condition-Dependent Gene Effects
Source: PLoS Biol. 2015 May 26;13(5):e1002155. doi: 10.1371/journal.pbio.1002155 (PMC4444335; doi:10.1371/journal.pbio.1002155)
Supplement: S2 Table — (XLSX) [file pbio.1002155.s010.xlsx]

## Sheet: S2 Table
S2 Table: Fitnesses determined by direct competition experiments
Clone	Mean Fitness	SE	Replicates	Limitation	Control Strain
chrII Tamp 2N	-0.00856848	0.00168081	4	glucose	FY diploid GFP
chrII Tamp 2N	-0.0131879	0.00351686	4	phosphate	FY diploid GFP
chrII Tamp 2N	0.264233	0.0124434	8	sulfate	FY diploid GFP
chrVR Tamp 2N	0.0409281	0.0109215	4	glucose	FY diploid GFP
chrVR Tamp 2N	-0.0202877	0.00719747	4	phosphate	FY diploid GFP
chrVR Tamp 2N	0.0250216	0.00474807	4	sulfate	FY diploid GFP
G3c1	0.286193	0.0370944	4	glucose	FY diploid GFP
G3c2	0.26943	0.0194477	4	glucose	FY diploid GFP
G4c1	0.21536	0.0238823	4	glucose	FY diploid GFP
G4c2	0.300321	0.0572865	4	glucose	FY diploid GFP
G7c1	0.47928	0.0230839	4	glucose	CEN.PK diploid GFP
G7c1	0.0393858	0.00598516	4	phosphate	CEN.PK diploid GFP
G7c1	0.00211678	0.020954	4	sulfate	CEN.PK diploid GFP
G7c2	0.479727	0.0299398	4	glucose	CEN.PK diploid GFP
G8c1	0.427582	0.00774475	4	glucose	CEN.PK diploid GFP
G8c1	0.0692603	0.0137279	2	phosphate	CEN.PK diploid GFP
G8c1	-0.078514	0.00608492	4	sulfate	CEN.PK diploid GFP
G8c2	0.443541	0.0341937	4	glucose	CEN.PK diploid GFP
P3c1	0.206294	0.0311917	2	phosphate	FY diploid GFP
P3c2	0.214574	0.0113148	2	phosphate	FY diploid GFP
P4c1	0.20898	0.0142378	2	phosphate	FY diploid GFP
P4c2	0.210107	0.00657072	4	phosphate	FY diploid GFP
P5c3	-0.0595104	0.0163141	4	glucose	CEN.PK mat a GFP (pho3Δ/pho5Δ)
P5c3	0.1652	0.0286908	4	phosphate	CEN.PK mat a GFP (pho3Δ/pho5Δ)
P5c3	-0.0927324	0.0829833	4	sulfate	CEN.PK mat a GFP (pho3Δ/pho5Δ)
P5c3 all	0.156745	0.00562013	4	phosphate	CEN.PK mat a GFP
P5c3 chr13 disomy	-0.0954072	0.0269997	4	glucose	CEN.PK mat α GFP
P5c3 chr13 disomy	0.149665	0.0243824	4	phosphate	CEN.PK mat α GFP
P5c3 chr13 disomy	-0.121587	0.0470838	4	sulfate	CEN.PK mat α GFP
P5c3 FSK3	0.0513086	0.0119187	4	phosphate	CEN.PK mat α GFP
P5c3 none	0.0242372	0.0251531	4	phosphate	CEN.PK mat α GFP
P5c3 POB3	0.0060975	0.00704078	4	phosphate	CEN.PK mat α GFP
P5c3 SPO23	0.0399762	0.00872083	4	phosphate	CEN.PK mat α GFP
P5c3 VIR t XVIL chr	-0.0703586	0.00706181	4	glucose	CEN.PK mat α GFP
P5c3 VIR t XVIL chr	0.158525	0.00853435	4	phosphate	CEN.PK mat α GFP
P5c3 VIR t XVIL chr	0.0396884	0.0037039	4	sulfate	CEN.PK mat α GFP
P6c1	0.0377735	0.0254593	4	glucose	CEN.PK mat α GFP
P6c1	0.372486	0.0194241	6	phosphate	CEN.PK mat α GFP
P6c1	0.0716431	0.012171	4	sulfate	CEN.PK mat α GFP
P6c1 all	0.396107	0.0201989	4	phosphate	CEN.PK mat α GFP
P6c1 ECM32	-0.0115061	0.00191433	4	phosphate	CEN.PK mat α GFP
P6c1 JIP4	0.0033186	0.003382	4	phosphate	CEN.PK mat α GFP
P6c1 MGR3	0.0146534	0.00973514	4	phosphate	CEN.PK mat α GFP
P6c1 NRK1	0.0265654	0.00679962	4	phosphate	CEN.PK mat α GFP
P6c1 PHO84	-0.00533719	0.00725616	4	glucose	CEN.PK mat α GFP
P6c1 PHO84	0.232609	0.0131434	4	phosphate	CEN.PK mat α GFP
P6c1 PHO84	0.011616	0.0113208	4	sulfate	CEN.PK mat α GFP
P6c1 SPO12	0.0482246	0.0216341	4	phosphate	CEN.PK mat α GFP
P6c1 VR t VIR chr	0.0974547	0.00670556	4	glucose	CEN.PK mat α GFP
P6c1 VR t VIR chr	0.113185	0.0112414	8	phosphate	CEN.PK mat α GFP
P6c1 VR t VIR chr	-0.0212293	0.0238203	4	sulfate	CEN.PK mat α GFP
P6c2	0.363515	0.0175213	4	phosphate	CEN.PK mat α GFP
P7c1	0.170148	0.00505231	4	glucose	CEN.PK diploid GFP
P7c1	0.233535	0.00614758	6	phosphate	CEN.PK diploid GFP
P7c1	-0.146516	0.0109871	4	sulfate	CEN.PK diploid GFP
P7c2	0.264113	0.0242281	5	phosphate	CEN.PK diploid GFP
P8c1	0.307331	0.0247418	4	phosphate	CEN.PK diploid GFP
P8c2	0.402569	0.0372061	2	phosphate	CEN.PK diploid GFP
S3c1	0.480247	0.0304399	4	sulfate	FY diploid GFP
S3c2	0.398581	0.0139088	2	sulfate	FY diploid GFP
S4c1	0.356454	0.0304652	4	sulfate	FY diploid GFP
S4c2	0.407903	0.024009	4	sulfate	FY diploid GFP
S7c1	0.610965	0.00437144	4	sulfate	CEN.PK diploid GFP
S7c2	0.591745	0.0369947	4	sulfate	CEN.PK diploid GFP
S8c1	0.482057	0.0410695	4	sulfate	CEN.PK diploid GFP
S8c2	0.184782	0.0264776	7	glucose	CEN.PK diploid GFP
S8c2	0.0514478	0.0171793	4	phosphate	CEN.PK diploid GFP
S8c2	0.510097	0.0427452	4	sulfate	CEN.PK diploid GFP
S8c2 ADR1	-0.119492	0.0227667	4	sulfate	CEN.PK diploid GFP
S8c2 HO	-0.0307607	0.0180159	4	sulfate	CEN.PK diploid GFP
S8c2 No SUL1 amp	-0.131825	0.00493837	4	sulfate	CEN.PK diploid GFP
S8c2 SUL1 amp	-0.0505432	0.00625875	3	glucose	CEN.PK diploid GFP
S8c2 SUL1 amp	-0.0496149	0.0144006	4	phosphate	CEN.PK diploid GFP
S8c2 SUL1 amp	0.5327	0.0123037	2	sulfate	CEN.PK diploid GFP
S8c2 VR t XCEN chr	0.108999	0.0654912	5	glucose	CEN.PK diploid GFP
S8c2 VR t XCEN chr	0.0418379	0.0139473	4	phosphate	CEN.PK diploid GFP
S8c2 VR t XCEN chr	-0.100275	0.0163188	4	sulfate	CEN.PK diploid GFP
S8c2 YNL181W	-0.0612544	0.00801815	4	sulfate	CEN.PK diploid GFP
YBL107C Tamp	-0.0477921	0.0170857	4	glucose	FY diploid GFP
YBL107C Tamp	-0.0636631	0.00508413	4	phosphate	FY diploid GFP
YBL107C Tamp	-0.0918712	0.00570053	4	sulfate	FY diploid GFP
YDR496C Tamp	-0.0284856	0.00171992	4	glucose	FY diploid GFP
YDR496C Tamp	-0.0190758	0.00439715	4	phosphate	FY diploid GFP
YDR496C Tamp	0.220595	0.0168705	4	sulfate	FY diploid GFP
YEL072W Tamp	-0.0619455	0.0053775	4	glucose	FY diploid GFP
YEL072W Tamp	-0.0406128	0.00496366	4	phosphate	FY diploid GFP
YEL072W Tamp	-0.0965275	0.00637695	4	sulfate	FY diploid GFP
YGR238C Tamp	-0.0342203	0.0134648	4	glucose	FY diploid GFP
YGR238C Tamp	-0.00833792	0.00843208	4	phosphate	FY diploid GFP
YGR238C Tamp	-0.00609046	0.0162515	4	sulfate	FY diploid GFP
YNR027W Tamp	0.00402687	7.19474e-05	2	glucose	FY diploid GFP
YNR027W Tamp	0.0228543	0.000949597	2	phosphate	FY diploid GFP
YNR027W Tamp	-0.0143254	0.00438137	2	sulfate	FY diploid GFP
YOR050C Tamp	-0.128796	0.00537989	2	glucose	FY diploid GFP
YOR050C Tamp	-0.0630046	NA	1	phosphate	FY diploid GFP
YOR050C Tamp	-0.0949466	0.00409258	2	sulfate	FY diploid GFP
Notes:
1) All evolved clones were competed against a neutral-fitness, GFP-marked control strain of the appropriate ploidy and strain background except: P5c3 all which was competed against a control strain CEN.PK mat a GFP strain with a 0.093 fitness deficit and relative fitnesses were normalized.
2) SE = standard error of the mean using (N-1)^0.5 as the denominator.
