# Supplementary material for: The Fitness Consequences of Aneuploidy Are Driven by Condition-Dependent Gene Effects
Source: PLoS Biol. 2015 May 26;13(5):e1002155. doi: 10.1371/journal.pbio.1002155 (PMC4444335; doi:10.1371/journal.pbio.1002155)
Supplement: S3 Table — (XLSX) [file pbio.1002155.s011.xlsx]

## Sheet: S3 Table
S3 Table: Illumina sequencing details for sequenced clones and populations used in this study
sample	Strain ID	Total reads	bp per read	average mapping coverage	percent coverage	Paired-end or single-end?	Platform	SRA numbers
P5		13353684	100	116	94	PE	Illumina HiSeq
P5c3 (run 1)		5632424	101	63*	95*	PE	Illumina HiSeq
P5c3 (run 2)		16797370	50			PE	Illumina HiSeq
P6		8832206	100	39	93	PE	Illumina HiSeq
P6c1		10739260	75	66	94	PE	Illumina HiSeq
S8c2		24941930	36	27	93	SE	Illumina GAII
*These values represent the average coverage and percent coverage after combining reads from both runs
