# Supplementary material for: The Fitness Consequences of Aneuploidy Are Driven by Condition-Dependent Gene Effects
Source: PLoS Biol. 2015 May 26;13(5):e1002155. doi: 10.1371/journal.pbio.1002155 (PMC4444335; doi:10.1371/journal.pbio.1002155)
Supplement: S4 Table — (XLSX) [file pbio.1002155.s012.xlsx]

## Sheet: S4 Table
S4 Table: Heterozygous gene deletions with neutral fitness under glucose-, sulfate- and phosphate-limiting conditions as reported in Payen, 2015
YAL002W
YAL003W
YAL004W
YAL008W
YAL018C
YAL019W
YAL020C
YAL022C
YAL024C
YAL026C
YAL027W
YAL029C
YAL030W
YAL032C
YAL033W
YAL038W
YAL039C
YAL041W
YAL047C
YAL048C
YAL049C
YAL058W
YAL059W
YAL060W
YAL062W
YAL065C
YAL066W
YAR003W
YAR007C
YAR008W
YAR014C
YAR020C
YAR027W
YAR028W
YAR030C
YAR031W
YAR042W
YBL009W
YBL018C
YBL019W
YBL020W
YBL024W
YBL025W
YBL028C
YBL029W
YBL031W
YBL033C
YBL034C
YBL036C
YBL037W
YBL039C
YBL040C
YBL049W
YBL051C
YBL053W
YBL054W
YBL055C
YBL056W
YBL057C
YBL059W
YBL060W
YBL063W
YBL064C
YBL066C
YBL070C
YBL071C
YBL073W
YBL074C
YBL077W
YBL078C
YBL081W
YBL082C
YBL084C
YBL085W
YBL089W
YBL090W
YBL094C
YBL096C
YBL097W
YBL098W
YBL101C
YBL102W
YBL104C
YBL105C
YBL107C
YBR005W
YBR008C
YBR011C
YBR017C
YBR018C
YBR022W
YBR032W
YBR033W
YBR039W
YBR040W
YBR041W
YBR042C
YBR043C
YBR044C
YBR046C
YBR047W
YBR051W
YBR054W
YBR055C
YBR056W
YBR062C
YBR065C
YBR066C
YBR067C
YBR068C
YBR070C
YBR071W
YBR073W
YBR074W
YBR076W
YBR079C
YBR083W
YBR084W
YBR086C
YBR088C
YBR089W
YBR092C
YBR093C
YBR096W
YBR098W
YBR099C
YBR116C
YBR117C
YBR128C
YBR130C
YBR132C
YBR134W
YBR136W
YBR141C
YBR142W
YBR144C
YBR147W
YBR150C
YBR151W
YBR155W
YBR158W
YBR167C
YBR169C
YBR170C
YBR174C
YBR176W
YBR177C
YBR178W
YBR179C
YBR180W
YBR182C
YBR184W
YBR192W
YBR195C
YBR196C
YBR197C
YBR199W
YBR204C
YBR205W
YBR209W
YBR212W
YBR213W
YBR214W
YBR219C
YBR220C
YBR222C
YBR225W
YBR226C
YBR229C
YBR230C
YBR233W
YBR235W
YBR236C
YBR240C
YBR242W
YBR243C
YBR247C
YBR249C
YBR250W
YBR253W
YBR256C
YBR258C
YBR262C
YBR263W
YBR269C
YBR270C
YBR273C
YBR275C
YBR276C
YBR287W
YBR289W
YCL004W
YCL005W
YCL007C
YCL009C
YCL010C
YCL016C
YCL024W
YCL028W
YCL030C
YCL040W
YCL046W
YCL055W
YCL058C
YCL063W
YCL064C
YCL069W
YCL074W
YCR001W
YCR005C
YCR010C
YCR014C
YCR016W
YCR017C
YCR021C
YCR023C
YCR030C
YCR046C
YCR048W
YCR053W
YCR054C
YCR057C
YCR060W
YCR067C
YCR069W
YCR075C
YCR083W
YCR088W
YCR089W
YCR091W
YCR092C
YCR094W
YCR098C
YCR099C
YCR100C
YCR101C
YCR102C
YCR105W
YCR106W
YCR107W
YDL001W
YDL009C
YDL012C
YDL013W
YDL017W
YDL018C
YDL020C
YDL024C
YDL025C
YDL028C
YDL030W
YDL031W
YDL035C
YDL040C
YDL045C
YDL049C
YDL050C
YDL054C
YDL056W
YDL058W
YDL059C
YDL060W
YDL062W
YDL063C
YDL064W
YDL068W
YDL070W
YDL071C
YDL072C
YDL078C
YDL079C
YDL084W
YDL086W
YDL088C
YDL098C
YDL100C
YDL101C
YDL104C
YDL109C
YDL110C
YDL114W
YDL116W
YDL118W
YDL121C
YDL123W
YDL124W
YDL125C
YDL128W
YDL131W
YDL133W
YDL139C
YDL141W
YDL148C
YDL149W
YDL150W
YDL153C
YDL157C
YDL158C
YDL159W
YDL162C
YDL165W
YDL167C
YDL170W
YDL175C
YDL176W
YDL177C
YDL178W
YDL179W
YDL183C
YDL184C
YDL189W
YDL190C
YDL197C
YDL199C
YDL200C
YDL201W
YDL205C
YDL209C
YDL212W
YDL214C
YDL216C
YDL222C
YDL231C
YDL237W
YDL238C
YDL240W
YDL241W
YDL242W
YDL243C
YDR003W
YDR009W
YDR010C
YDR011W
YDR013W
YDR015C
YDR016C
YDR017C
YDR019C
YDR020C
YDR021W
YDR022C
YDR023W
YDR029W
YDR031W
YDR041W
YDR043C
YDR044W
YDR046C
YDR047W
YDR053W
YDR058C
YDR059C
YDR061W
YDR063W
YDR074W
YDR076W
YDR089W
YDR090C
YDR091C
YDR094W
YDR095C
YDR097C
YDR099W
YDR100W
YDR102C
YDR104C
YDR107C
YDR109C
YDR111C
YDR113C
YDR119W
YDR120C
YDR121W
YDR124W
YDR125C
YDR126W
YDR128W
YDR130C
YDR131C
YDR132C
YDR134C
YDR136C
YDR138W
YDR140W
YDR142C
YDR143C
YDR144C
YDR149C
YDR150W
YDR152W
YDR159W
YDR160W
YDR161W
YDR171W
YDR174W
YDR177W
YDR179C
YDR180W
YDR181C
YDR186C
YDR189W
YDR192C
YDR196C
YDR197W
YDR201W
YDR202C
YDR208W
YDR218C
YDR219C
YDR222W
YDR223W
YDR227W
YDR229W
YDR230W
YDR235W
YDR241W
YDR243C
YDR244W
YDR247W
YDR248C
YDR249C
YDR251W
YDR261C
YDR262W
YDR268W
YDR275W
YDR285W
YDR286C
YDR288W
YDR291W
YDR294C
YDR299W
YDR304C
YDR306C
YDR307W
YDR311W
YDR314C
YDR315C
YDR317W
YDR324C
YDR326C
YDR329C
YDR330W
YDR331W
YDR333C
YDR339C
YDR352W
YDR359C
YDR361C
YDR365C
YDR368W
YDR369C
YDR370C
YDR378C
YDR380W
YDR381W
YDR383C
YDR386W
YDR389W
YDR390C
YDR391C
YDR393W
YDR395W
YDR399W
YDR406W
YDR411C
YDR412W
YDR414C
YDR416W
YDR419W
YDR420W
YDR421W
YDR424C
YDR425W
YDR428C
YDR430C
YDR435C
YDR440W
YDR441C
YDR442W
YDR443C
YDR444W
YDR446W
YDR450W
YDR451C
YDR452W
YDR453C
YDR455C
YDR456W
YDR457W
YDR459C
YDR460W
YDR465C
YDR478W
YDR482C
YDR489W
YDR491C
YDR494W
YDR495C
YDR496C
YDR499W
YDR502C
YDR503C
YDR509W
YDR510W
YDR511W
YDR513W
YDR517W
YDR519W
YDR522C
YDR527W
YDR528W
YDR529C
YDR533C
YDR534C
YDR536W
YDR537C
YDR538W
YDR539W
YDR541C
YEL001C
YEL002C
YEL003W
YEL004W
YEL006W
YEL008W
YEL009C
YEL010W
YEL011W
YEL012W
YEL014C
YEL016C
YEL018W
YEL019C
YEL023C
YEL029C
YEL031W
YEL038W
YEL040W
YEL042W
YEL047C
YEL048C
YEL049W
YEL051W
YEL053C
YEL056W
YEL058W
YEL061C
YEL063C
YEL066W
YEL068C
YEL071W
YEL072W
YER003C
YER004W
YER009W
YER011W
YER013W
YER014W
YER020W
YER023W
YER033C
YER038C
YER040W
YER041W
YER045C
YER048C
YER052C
YER057C
YER061C
YER063W
YER064C
YER065C
YER066W
YER069W
YER071C
YER073W
YER078C
YER079W
YER080W
YER081W
YER082C
YER084W
YER085C
YER087W
YER088C
YER090W
YER096W
YER101C
YER103W
YER111C
YER115C
YER121W
YER123W
YER127W
YER129W
YER130C
YER131W
YER132C
YER134C
YER136W
YER141W
YER142C
YER143W
YER144C
YER146W
YER149C
YER150W
YER151C
YER156C
YER159C
YER161C
YER168C
YER169W
YER170W
YER174C
YER176W
YER179W
YER182W
YER183C
YER184C
YER185W
YER187W
YFL003C
YFL004W
YFL005W
YFL009W
YFL011W
YFL014W
YFL015C
YFL017C
YFL018C
YFL019C
YFL027C
YFL031W
YFL034W
YFL037W
YFL040W
YFL041W
YFL045C
YFL049W
YFL050C
YFL051C
YFL053W
YFL056C
YFL063W
YFR003C
YFR004W
YFR007W
YFR012W
YFR015C
YFR018C
YFR019W
YFR020W
YFR023W
YFR025C
YFR026C
YFR028C
YFR030W
YFR035C
YFR036W
YFR041C
YFR042W
YFR044C
YFR047C
YFR053C
YFR054C
YFR056C
YGL004C
YGL005C
YGL009C
YGL010W
YGL011C
YGL020C
YGL022W
YGL024W
YGL025C
YGL026C
YGL029W
YGL034C
YGL037C
YGL038C
YGL039W
YGL045W
YGL050W
YGL051W
YGL053W
YGL055W
YGL056C
YGL057C
YGL058W
YGL062W
YGL063W
YGL065C
YGL066W
YGL067W
YGL072C
YGL074C
YGL075C
YGL077C
YGL078C
YGL086W
YGL089C
YGL094C
YGL095C
YGL096W
YGL113W
YGL122C
YGL124C
YGL131C
YGL132W
YGL135W
YGL147C
YGL152C
YGL153W
YGL154C
YGL155W
YGL156W
YGL157W
YGL158W
YGL159W
YGL161C
YGL162W
YGL164C
YGL166W
YGL169W
YGL170C
YGL171W
YGL175C
YGL177W
YGL179C
YGL194C
YGL197W
YGL211W
YGL221C
YGL223C
YGL227W
YGL230C
YGL236C
YGL242C
YGL243W
YGL246C
YGL247W
YGL254W
YGL257C
YGL258W
YGL259W
YGL260W
YGL261C
YGL262W
YGL263W
YGR003W
YGR004W
YGR007W
YGR008C
YGR009C
YGR010W
YGR012W
YGR013W
YGR014W
YGR017W
YGR019W
YGR020C
YGR023W
YGR024C
YGR028W
YGR029W
YGR030C
YGR033C
YGR036C
YGR038W
YGR039W
YGR040W
YGR042W
YGR043C
YGR044C
YGR045C
YGR046W
YGR049W
YGR052W
YGR053C
YGR055W
YGR061C
YGR070W
YGR073C
YGR076C
YGR077C
YGR078C
YGR080W
YGR082W
YGR083C
YGR089W
YGR095C
YGR097W
YGR099W
YGR101W
YGR102C
YGR105W
YGR106C
YGR107W
YGR109C
YGR110W
YGR117C
YGR118W
YGR119C
YGR121C
YGR123C
YGR124W
YGR125W
YGR127W
YGR128C
YGR131W
YGR134W
YGR135W
YGR136W
YGR139W
YGR142W
YGR145W
YGR154C
YGR158C
YGR159C
YGR160W
YGR164W
YGR168C
YGR169C
YGR171C
YGR173W
YGR174C
YGR175C
YGR176W
YGR178C
YGR179C
YGR180C
YGR181W
YGR182C
YGR183C
YGR185C
YGR187C
YGR189C
YGR190C
YGR193C
YGR194C
YGR195W
YGR196C
YGR200C
YGR203W
YGR204W
YGR205W
YGR208W
YGR211W
YGR212W
YGR215W
YGR221C
YGR222W
YGR225W
YGR226C
YGR230W
YGR232W
YGR234W
YGR235C
YGR236C
YGR238C
YGR239C
YGR241C
YGR242W
YGR243W
YGR247W
YGR248W
YGR249W
YGR251W
YGR254W
YGR256W
YGR258C
YGR260W
YGR263C
YGR267C
YGR273C
YGR277C
YGR279C
YGR280C
YGR285C
YGR287C
YGR288W
YGR291C
YGR295C
YHL012W
YHL020C
YHL021C
YHL022C
YHL024W
YHL028W
YHL030W
YHL042W
YHL043W
YHL044W
YHL046C
YHR003C
YHR006W
YHR008C
YHR013C
YHR014W
YHR015W
YHR020W
YHR024C
YHR025W
YHR041C
YHR047C
YHR051W
YHR061C
YHR062C
YHR066W
YHR067W
YHR068W
YHR074W
YHR075C
YHR076W
YHR083W
YHR091C
YHR097C
YHR104W
YHR109W
YHR110W
YHR112C
YHR113W
YHR114W
YHR116W
YHR117W
YHR121W
YHR122W
YHR126C
YHR127W
YHR131C
YHR133C
YHR134W
YHR138C
YHR150W
YHR151C
YHR152W
YHR153C
YHR154W
YHR155W
YHR157W
YHR158C
YHR159W
YHR162W
YHR164C
YHR170W
YHR171W
YHR177W
YHR179W
YHR180W
YHR184W
YHR186C
YHR188C
YHR189W
YHR194W
YHR198C
YHR200W
YHR202W
YHR209W
YHR210C
YIL002C
YIL009W
YIL020C
YIL024C
YIL025C
YIL029C
YIL030C
YIL031W
YIL037C
YIL042C
YIL047C
YIL050W
YIL056W
YIL060W
YIL063C
YIL067C
YIL069C
YIL070C
YIL071C
YIL072W
YIL074C
YIL085C
YIL089W
YIL091C
YIL094C
YIL099W
YIL103W
YIL104C
YIL106W
YIL108W
YIL116W
YIL130W
YIL138C
YIL140W
YIL147C
YIL154C
YIL155C
YIL156W
YIL157C
YIL159W
YIL163C
YIL164C
YIL170W
YIR002C
YIR004W
YIR006C
YIR009W
YIR010W
YIR013C
YIR014W
YIR016W
YIR018W
YIR019C
YIR020C
YIR021W
YIR026C
YIR027C
YIR030C
YIR031C
YIR032C
YIR033W
YIR035C
YIR036C
YIR037W
YIR039C
YIR043C
YIR044C
YJL004C
YJL006C
YJL007C
YJL011C
YJL020C
YJL022W
YJL023C
YJL027C
YJL030W
YJL032W
YJL035C
YJL036W
YJL037W
YJL042W
YJL043W
YJL045W
YJL046W
YJL048C
YJL049W
YJL051W
YJL055W
YJL056C
YJL060W
YJL061W
YJL066C
YJL067W
YJL068C
YJL077C
YJL078C
YJL079C
YJL083W
YJL085W
YJL088W
YJL090C
YJL091C
YJL093C
YJL094C
YJL095W
YJL098W
YJL100W
YJL101C
YJL103C
YJL104W
YJL106W
YJL107C
YJL110C
YJL116C
YJL118W
YJL119C
YJL120W
YJL122W
YJL123C
YJL126W
YJL127C
YJL137C
YJL141C
YJL144W
YJL145W
YJL147C
YJL155C
YJL157C
YJL158C
YJL159W
YJL161W
YJL167W
YJL168C
YJL169W
YJL171C
YJL173C
YJL176C
YJL177W
YJL179W
YJL180C
YJL183W
YJL185C
YJL186W
YJL197W
YJL198W
YJL203W
YJL204C
YJL207C
YJL209W
YJL210W
YJL211C
YJL212C
YJL213W
YJL215C
YJL216C
YJL217W
YJL218W
YJR002W
YJR003C
YJR004C
YJR008W
YJR009C
YJR014W
YJR018W
YJR020W
YJR022W
YJR024C
YJR025C
YJR026W
YJR031C
YJR032W
YJR033C
YJR038C
YJR041C
YJR043C
YJR048W
YJR059W
YJR061W
YJR062C
YJR063W
YJR067C
YJR068W
YJR070C
YJR073C
YJR074W
YJR075W
YJR078W
YJR084W
YJR087W
YJR090C
YJR091C
YJR094C
YJR097W
YJR098C
YJR099W
YJR100C
YJR102C
YJR103W
YJR106W
YJR109C
YJR110W
YJR112W
YJR115W
YJR116W
YJR118C
YJR119C
YJR124C
YJR126C
YJR128W
YJR129C
YJR131W
YJR134C
YJR135C
YJR140C
YJR144W
YJR147W
YJR153W
YKL001C
YKL002W
YKL003C
YKL005C
YKL007W
YKL008C
YKL010C
YKL011C
YKL015W
YKL016C
YKL017C
YKL022C
YKL024C
YKL025C
YKL026C
YKL027W
YKL029C
YKL032C
YKL035W
YKL037W
YKL039W
YKL041W
YKL043W
YKL046C
YKL047W
YKL050C
YKL051W
YKL053W
YKL055C
YKL064W
YKL069W
YKL070W
YKL071W
YKL072W
YKL074C
YKL075C
YKL076C
YKL078W
YKL079W
YKL080W
YKL081W
YKL082C
YKL084W
YKL090W
YKL093W
YKL094W
YKL103C
YKL106W
YKL114C
YKL116C
YKL117W
YKL118W
YKL120W
YKL123W
YKL125W
YKL127W
YKL130C
YKL133C
YKL134C
YKL135C
YKL136W
YKL137W
YKL140W
YKL142W
YKL144C
YKL145W
YKL146W
YKL147C
YKL149C
YKL151C
YKL153W
YKL154W
YKL156W
YKL157W
YKL165C
YKL167C
YKL169C
YKL170W
YKL173W
YKL178C
YKL179C
YKL181W
YKL183W
YKL184W
YKL185W
YKL190W
YKL193C
YKL194C
YKL195W
YKL203C
YKL208W
YKL210W
YKL211C
YKL215C
YKL217W
YKL220C
YKL221W
YKL222C
YKR003W
YKR004C
YKR006C
YKR009C
YKR010C
YKR011C
YKR018C
YKR022C
YKR023W
YKR026C
YKR029C
YKR030W
YKR033C
YKR039W
YKR041W
YKR042W
YKR045C
YKR046C
YKR047W
YKR048C
YKR049C
YKR050W
YKR051W
YKR053C
YKR054C
YKR057W
YKR058W
YKR059W
YKR060W
YKR061W
YKR066C
YKR069W
YKR074W
YKR076W
YKR079C
YKR080W
YKR088C
YKR090W
YKR092C
YKR096W
YKR097W
YKR098C
YKR099W
YKR100C
YKR101W
YKR102W
YKR105C
YKR106W
YLL001W
YLL004W
YLL005C
YLL006W
YLL008W
YLL011W
YLL012W
YLL015W
YLL016W
YLL017W
YLL027W
YLL028W
YLL030C
YLL032C
YLL033W
YLL034C
YLL035W
YLL037W
YLL043W
YLL044W
YLL046C
YLL047W
YLL049W
YLL051C
YLL053C
YLL056C
YLL057C
YLL058W
YLL060C
YLR001C
YLR007W
YLR009W
YLR010C
YLR013W
YLR015W
YLR019W
YLR028C
YLR030W
YLR031W
YLR035C
YLR041W
YLR042C
YLR045C
YLR050C
YLR051C
YLR055C
YLR060W
YLR070C
YLR072W
YLR077W
YLR079W
YLR080W
YLR082C
YLR085C
YLR086W
YLR087C
YLR091W
YLR096W
YLR097C
YLR102C
YLR103C
YLR107W
YLR109W
YLR112W
YLR115W
YLR123C
YLR126C
YLR129W
YLR131C
YLR132C
YLR135W
YLR137W
YLR138W
YLR139C
YLR140W
YLR142W
YLR145W
YLR148W
YLR149C
YLR152C
YLR154C
YLR163C
YLR166C
YLR169W
YLR170C
YLR171W
YLR176C
YLR178C
YLR181C
YLR183C
YLR185W
YLR188W
YLR189C
YLR191W
YLR193C
YLR194C
YLR195C
YLR196W
YLR199C
YLR204W
YLR205C
YLR210W
YLR211C
YLR213C
YLR215C
YLR216C
YLR217W
YLR218C
YLR219W
YLR221C
YLR222C
YLR223C
YLR224W
YLR226W
YLR227C
YLR228C
YLR229C
YLR232W
YLR233C
YLR235C
YLR236C
YLR237W
YLR238W
YLR239C
YLR240W
YLR241W
YLR242C
YLR243W
YLR244C
YLR247C
YLR249W
YLR250W
YLR252W
YLR253W
YLR259C
YLR261C
YLR266C
YLR268W
YLR271W
YLR273C
YLR274W
YLR276C
YLR277C
YLR278C
YLR298C
YLR305C
YLR314C
YLR317W
YLR325C
YLR326W
YLR327C
YLR328W
YLR335W
YLR339C
YLR341W
YLR345W
YLR348C
YLR349W
YLR350W
YLR351C
YLR353W
YLR354C
YLR356W
YLR359W
YLR361C
YLR362W
YLR366W
YLR369W
YLR371W
YLR380W
YLR384C
YLR388W
YLR393W
YLR394W
YLR395C
YLR396C
YLR397C
YLR398C
YLR404W
YLR408C
YLR409C
YLR410W
YLR414C
YLR415C
YLR416C
YLR422W
YLR426W
YLR427W
YLR429W
YLR431C
YLR432W
YLR435W
YLR437C
YLR438W
YLR439W
YLR445W
YLR446W
YLR449W
YLR451W
YLR452C
YLR453C
YLR454W
YLR455W
YLR459W
YLR460C
YLR461W
YML002W
YML003W
YML004C
YML007W
YML011C
YML012W
YML013W
YML014W
YML016C
YML018C
YML019W
YML021C
YML022W
YML028W
YML029W
YML042W
YML047C
YML050W
YML051W
YML055W
YML056C
YML058W
YML061C
YML064C
YML065W
YML066C
YML068W
YML070W
YML075C
YML094W
YML096W
YML103C
YML105C
YML106W
YML108W
YML111W
YML116W
YML120C
YML124C
YML125C
YML126C
YML131W
YMR002W
YMR006C
YMR008C
YMR009W
YMR012W
YMR013C
YMR017W
YMR018W
YMR021C
YMR022W
YMR025W
YMR028W
YMR034C
YMR035W
YMR038C
YMR042W
YMR043W
YMR044W
YMR052W
YMR060C
YMR061W
YMR069W
YMR073C
YMR076C
YMR083W
YMR084W
YMR085W
YMR087W
YMR088C
YMR090W
YMR092C
YMR094W
YMR096W
YMR097C
YMR099C
YMR102C
YMR103C
YMR104C
YMR106C
YMR107W
YMR111C
YMR114C
YMR117C
YMR118C
YMR120C
YMR121C
YMR122C
YMR123W
YMR125W
YMR126C
YMR129W
YMR130W
YMR133W
YMR134W
YMR135C
YMR139W
YMR145C
YMR147W
YMR149W
YMR150C
YMR151W
YMR153W
YMR154C
YMR155W
YMR156C
YMR162C
YMR163C
YMR165C
YMR170C
YMR172W
YMR176W
YMR177W
YMR179W
YMR180C
YMR182C
YMR183C
YMR184W
YMR188C
YMR194W
YMR199W
YMR201C
YMR202W
YMR203W
YMR204C
YMR207C
YMR208W
YMR213W
YMR214W
YMR216C
YMR222C
YMR225C
YMR228W
YMR231W
YMR233W
YMR235C
YMR236W
YMR237W
YMR240C
YMR241W
YMR244W
YMR245W
YMR246W
YMR252C
YMR254C
YMR255W
YMR259C
YMR264W
YMR265C
YMR267W
YMR268C
YMR269W
YMR271C
YMR274C
YMR276W
YMR278W
YMR281W
YMR282C
YMR283C
YMR284W
YMR285C
YMR286W
YMR288W
YMR289W
YMR291W
YMR293C
YMR298W
YMR299C
YMR301C
YMR302C
YMR312W
YMR315W
YMR319C
YNL002C
YNL009W
YNL010W
YNL020C
YNL022C
YNL024C
YNL034W
YNL035C
YNL038W
YNL040W
YNL044W
YNL045W
YNL047C
YNL049C
YNL052W
YNL053W
YNL056W
YNL057W
YNL059C
YNL063W
YNL065W
YNL068C
YNL072W
YNL073W
YNL077W
YNL078W
YNL080C
YNL081C
YNL082W
YNL084C
YNL086W
YNL090W
YNL093W
YNL102W
YNL105W
YNL109W
YNL113W
YNL114C
YNL118C
YNL119W
YNL120C
YNL124W
YNL125C
YNL128W
YNL129W
YNL130C
YNL136W
YNL139C
YNL152W
YNL154C
YNL158W
YNL159C
YNL160W
YNL173C
YNL175C
YNL176C
YNL180C
YNL182C
YNL188W
YNL189W
YNL191W
YNL192W
YNL194C
YNL196C
YNL198C
YNL200C
YNL211C
YNL214W
YNL215W
YNL219C
YNL221C
YNL222W
YNL224C
YNL225C
YNL226W
YNL228W
YNL233W
YNL239W
YNL240C
YNL241C
YNL242W
YNL243W
YNL248C
YNL249C
YNL250W
YNL255C
YNL257C
YNL258C
YNL259C
YNL260C
YNL264C
YNL269W
YNL270C
YNL272C
YNL274C
YNL275W
YNL276C
YNL278W
YNL279W
YNL280C
YNL281W
YNL284C
YNL285W
YNL286W
YNL290W
YNL291C
YNL292W
YNL293W
YNL299W
YNL301C
YNL310C
YNL311C
YNL312W
YNL313C
YNL316C
YNL318C
YNL319W
YNL321W
YNL322C
YNL324W
YNL327W
YNL329C
YNL333W
YNL335W
YNL336W
YNL339C
YNR004W
YNR007C
YNR013C
YNR018W
YNR027W
YNR032W
YNR034W
YNR037C
YNR053C
YNR054C
YNR055C
YNR061C
YNR062C
YNR064C
YNR068C
YNR070W
YNR075W
YOL003C
YOL011W
YOL014W
YOL023W
YOL025W
YOL026C
YOL027C
YOL028C
YOL032W
YOL033W
YOL034W
YOL036W
YOL037C
YOL039W
YOL041C
YOL046C
YOL053W
YOL054W
YOL055C
YOL056W
YOL062C
YOL063C
YOL065C
YOL066C
YOL067C
YOL070C
YOL071W
YOL072W
YOL075C
YOL076W
YOL078W
YOL079W
YOL082W
YOL084W
YOL085C
YOL088C
YOL096C
YOL097C
YOL098C
YOL099C
YOL101C
YOL102C
YOL104C
YOL108C
YOL109W
YOL111C
YOL112W
YOL116W
YOL118C
YOL119C
YOL121C
YOL122C
YOL124C
YOL125W
YOL126C
YOL130W
YOL131W
YOL137W
YOL141W
YOL150C
YOL158C
YOL160W
YOL162W
YOL163W
YOL166C
YOR001W
YOR004W
YOR005C
YOR006C
YOR010C
YOR011W
YOR012W
YOR013W
YOR018W
YOR020C
YOR021C
YOR024W
YOR025W
YOR027W
YOR028C
YOR034C
YOR035C
YOR036W
YOR037W
YOR040W
YOR042W
YOR044W
YOR045W
YOR050C
YOR053W
YOR054C
YOR056C
YOR058C
YOR059C
YOR060C
YOR064C
YOR067C
YOR070C
YOR071C
YOR072W
YOR074C
YOR075W
YOR076C
YOR079C
YOR080W
YOR084W
YOR085W
YOR087W
YOR090C
YOR091W
YOR094W
YOR099W
YOR101W
YOR103C
YOR108W
YOR112W
YOR121C
YOR124C
YOR129C
YOR135C
YOR137C
YOR141C
YOR142W
YOR148C
YOR150W
YOR153W
YOR154W
YOR156C
YOR164C
YOR165W
YOR166C
YOR167C
YOR172W
YOR173W
YOR179C
YOR184W
YOR187W
YOR190W
YOR191W
YOR193W
YOR197W
YOR198C
YOR203W
YOR205C
YOR207C
YOR209C
YOR211C
YOR213C
YOR214C
YOR216C
YOR221C
YOR223W
[truncated: 255 more rows]
