# Supplementary material for: The Fitness Consequences of Aneuploidy Are Driven by Condition-Dependent Gene Effects
Source: PLoS Biol. 2015 May 26;13(5):e1002155. doi: 10.1371/journal.pbio.1002155 (PMC4444335; doi:10.1371/journal.pbio.1002155)
Supplement: S5 Table — (XLSX) [file pbio.1002155.s013.xlsx]

## Sheet: S5 Table
S5 Table: Raw data for chrII targeted pool: Tamp pool and large Tamp + single-gene deletion pool
Gene	Replicate 1	Replicate 2	Replicate 3	Limitation	Pool
YBR276C	-0.0467271	-0.0579636	0.0641545	glucose	deletion
YBR277C	-0.00382638	0.0105363	-0.0291725	glucose	deletion
YBR278W	-0.0259247	-0.0186514	0.0330045	glucose	deletion
YBR280C	0.00304824	-0.0113469	0.002023	glucose	deletion
YBR281C	-0.00775679	0.0242231	-0.0547881	glucose	deletion
YBR283C	0.0296351	-0.00654181	0.0154871	glucose	deletion
YBR284W	0.0756597	0.077753	-0.0682597	glucose	deletion
YBR285W	-0.015147	-0.00764631	-0.0657517	glucose	deletion
YBR286W	-0.0122184	-0.00578624	-0.0433212	glucose	deletion
YBR287W	-0.0174906	-0.0112992	0.00101242	glucose	deletion
YBR288C	-0.0206967	-0.0498816	0.0528408	glucose	deletion
YBR290W	-0.0645146	-0.0805641	0.0153901	glucose	deletion
YBR291C	0.0460916	0.0776627	-0.0506828	glucose	deletion
YBR292C	0.0108033	-0.0483423	0.054122	glucose	deletion
YBR293W	0.00283873	-0.040386	-0.0245598	glucose	deletion
YBR294W	-0.0320192	-0.0409834	0.00189738	glucose	deletion
YBR296C	-0.0689545	-0.0577583	-0.00259726	glucose	deletion
YBR297W	-0.0711862	-0.0709677	0.0426803	glucose	deletion
YBR298C	-0.00808695	-0.00822751	-0.00859164	glucose	deletion
YBR301W	-0.00905313	-0.00891017	-0.00851875	glucose	deletion
YBR276C	-0.039338	-0.037072	-0.000797368	phosphate	deletion
YBR277C	0.0260458	0.00410654	0.00185109	phosphate	deletion
YBR278W	-0.0424761	-0.00308627	0.0169735	phosphate	deletion
YBR280C	-0.0264272	-0.0325887	0.017276	phosphate	deletion
YBR281C	0.0435689	-0.02675	-0.00689134	phosphate	deletion
YBR283C	-0.0351306	-0.00131879	-0.0116084	phosphate	deletion
YBR284W	0.109967	-0.0608774	0.0431888	phosphate	deletion
YBR285W	0.0653943	-0.044008	0.0424773	phosphate	deletion
YBR286W	0.0289417	-0.053325	0.0446513	phosphate	deletion
YBR287W	-0.0302438	-0.060221	-0.00850242	phosphate	deletion
YBR288C	-0.109118	0.00414368	-0.0248209	phosphate	deletion
YBR290W	-0.0531441	-0.0347225	-0.0238909	phosphate	deletion
YBR291C	0.0335832	0.00690426	-0.00524125	phosphate	deletion
YBR292C	-0.100478	-0.0218234	-0.0572192	phosphate	deletion
YBR293W	-0.0242184	0.0113229	0.000430202	phosphate	deletion
YBR294W	-0.101819	-0.0850188	-0.115236	phosphate	deletion
YBR296C	-0.0344297	0.0526987	-0.0536428	phosphate	deletion
YBR297W	-0.0749021	0.0259408	-0.0404895	phosphate	deletion
YBR298C	-0.0131262	-0.0131781	-0.013158	phosphate	deletion
YBR301W	-0.0132331	-0.0131976	-0.0132177	phosphate	deletion
YBR276C	0.201523	0.273162	0.244084	sulfate	deletion
YBR277C	0.206467	0.263038	0.293717	sulfate	deletion
YBR278W	0.270069	0.27735	0.249002	sulfate	deletion
YBR280C	0.243348	0.272875	0.306208	sulfate	deletion
YBR281C	0.334355	0.301579	0.254209	sulfate	deletion
YBR283C	0.197713	0.250147	0.264752	sulfate	deletion
YBR284W	0.350051	0.356927	0.316989	sulfate	deletion
YBR285W	0.304849	0.324857	0.321429	sulfate	deletion
YBR286W	0.317479	0.330432	0.289492	sulfate	deletion
YBR287W	0.253158	0.289008	0.310711	sulfate	deletion
YBR288C	0.190841	0.15207	0.329108	sulfate	deletion
YBR290W	0.227659	0.216275	0.259561	sulfate	deletion
YBR291C	0.330253	0.28566	0.245859	sulfate	deletion
YBR292C	0.250815	0.286251	0.298898	sulfate	deletion
YBR293W	0.213489	0.175304	0.222736	sulfate	deletion
YBR294W	-0.00583459	-0.0459324	-0.0911629	sulfate	deletion
YBR296C	0.252698	0.235487	0.212791	sulfate	deletion
YBR297W	0.193228	0.201043	0.211323	sulfate	deletion
YBR298C	NA	0.264255	0.265514	sulfate	deletion
YBR301W	0.264192	0.264219	0.263495	sulfate	deletion
YBR276C	-0.0233169	-0.038898	-0.0177208	glucose	Tamp
YBR277C	-0.0204685	0.0404165	-0.0326405	glucose	Tamp
YBR278W	-0.0100594	-0.0261819	0.0131235	glucose	Tamp
YBR280C	0.012392	-0.0506342	0.00268081	glucose	Tamp
YBR281C	0.00447007	-0.0195587	-0.071775	glucose	Tamp
YBR282W	-0.150946	-0.160092	-0.184421	glucose	Tamp
YBR283C	-0.0382994	0.0586272	0.0387891	glucose	Tamp
YBR284W	0.0567769	0.0191771	0.02786	glucose	Tamp
YBR285W	0.00520566	-0.032758	0.00908692	glucose	Tamp
YBR286W	0.00396847	-0.0437088	-0.00225997	glucose	Tamp
YBR287W	0.023039	-0.0200035	0.00149175	glucose	Tamp
YBR288C	-0.0797047	-0.053735	0.00371663	glucose	Tamp
YBR290W	-0.102511	-0.0324032	-0.0567643	glucose	Tamp
YBR291C	0.0373615	0.0217531	-0.0148549	glucose	Tamp
YBR292C	-0.103859	-0.0818614	-0.0711222	glucose	Tamp
YBR293W	-0.0578866	0.0602728	-0.00952314	glucose	Tamp
YBR294W	-0.0697667	-0.0507836	-0.0657721	glucose	Tamp
YBR296C	-0.151181	-0.116899	-0.184878	glucose	Tamp
YBR297W	-0.186593	-0.153922	-0.215088	glucose	Tamp
YBR298C	NA	NA	NA	glucose	Tamp
YBR301W	-0.024286	-0.0245307	-0.0236577	glucose	Tamp
YBR276C	-0.0902913	-0.200238	-0.0617907	phosphate	Tamp
YBR277C	-0.102251	-0.0689151	-0.143439	phosphate	Tamp
YBR278W	-0.0889266	-0.157224	-0.0701735	phosphate	Tamp
YBR280C	-0.119817	-0.0479597	-0.0775503	phosphate	Tamp
YBR281C	-0.1313	-0.0357236	-0.164583	phosphate	Tamp
YBR282W	-0.131099	0.0513991	-0.122799	phosphate	Tamp
YBR283C	-0.111645	-0.0430765	-0.0764141	phosphate	Tamp
YBR284W	-0.165454	-0.101636	-0.194687	phosphate	Tamp
YBR285W	-0.132906	-0.0834434	-0.184107	phosphate	Tamp
YBR286W	-0.150461	-0.068751	-0.104415	phosphate	Tamp
YBR287W	-0.0850962	-0.107999	-0.0987968	phosphate	Tamp
YBR288C	-0.0799939	-0.107795	-0.0815765	phosphate	Tamp
YBR290W	-0.109373	-0.15199	-0.116428	phosphate	Tamp
YBR291C	-0.127606	-0.0958155	-0.132519	phosphate	Tamp
YBR292C	-0.0682571	-0.141399	-0.0752966	phosphate	Tamp
YBR293W	-0.0959368	-0.203676	-0.134774	phosphate	Tamp
YBR294W	-0.0979455	-0.133837	-0.0897426	phosphate	Tamp
YBR296C	-0.151045	-0.262865	-0.140283	phosphate	Tamp
YBR297W	-0.163283	-0.488193	-0.207917	phosphate	Tamp
YBR298C	NA	-0.104941	-0.108957	phosphate	Tamp
YBR301W	-0.111118	-0.112934	-0.111569	phosphate	Tamp
YBR276C	0.247134	0.234786	NA	sulfate	Tamp
YBR277C	0.186929	0.23785	0.196183	sulfate	Tamp
YBR278W	0.264009	0.308889	0.294262	sulfate	Tamp
YBR280C	0.240677	0.223095	NA	sulfate	Tamp
YBR281C	0.205658	0.227215	0.19797	sulfate	Tamp
YBR282W	0.260501	0.227809	0.223732	sulfate	Tamp
YBR283C	0.221558	0.25192	0.194778	sulfate	Tamp
YBR284W	0.192972	0.212024	0.21316	sulfate	Tamp
YBR285W	0.189255	0.202678	0.211678	sulfate	Tamp
YBR286W	0.224528	0.187604	0.183012	sulfate	Tamp
YBR287W	0.255124	0.218744	0.217078	sulfate	Tamp
YBR288C	0.258246	0.258326	0.216356	sulfate	Tamp
YBR290W	0.169447	0.138801	NA	sulfate	Tamp
YBR291C	0.156543	0.175996	0.160106	sulfate	Tamp
YBR292C	0.209903	0.1619	0.153973	sulfate	Tamp
YBR293W	0.0964774	0.148827	NA	sulfate	Tamp
YBR294W	-0.186114	-0.243684	-0.270376	sulfate	Tamp
YBR296C	-0.0877866	-0.153283	NA	sulfate	Tamp
YBR297W	-0.146696	-0.153877	-0.205706	sulfate	Tamp
YBR298C	NA	NA	-0.157431	sulfate	Tamp
YBR301W	-0.203375	-0.216558	-0.261188	sulfate	Tamp
Notes:
1) The gene indicates the gene at which the Tamp initiates (for the Tamp pool) or the identity of the single-gene deletion paired with the 60kB Tamp on the right arm of chrII (for the deletion pool)
2) The fitness values represent the fitness of the indicated strain normalized to a wild-type surrogate (the pseudogene heterozygous deletion strain YAL066W) in the Tamp pool or to the independetly determined fitness of the 60kb chrII Tamp alone in the deletion pool.
3) The three replicates listed for each strain represent the fitnesses calculated for the exact same clone from three separate competition experiments. This is in contrast to the genome-wide Tamp pool where replicates actually indicate different uniquely derived clones of the same strain.
4) The limitation indicates the condition (glucose-, sulfate- or phosphate-limited) under which a particular fitness was determined.
