# Supplementary material for: The Fitness Consequences of Aneuploidy Are Driven by Condition-Dependent Gene Effects
Source: PLoS Biol. 2015 May 26;13(5):e1002155. doi: 10.1371/journal.pbio.1002155 (PMC4444335; doi:10.1371/journal.pbio.1002155)
Supplement: S6 Table — (XLSX) [file pbio.1002155.s014.xlsx]

## Sheet: S6 Table
S6 Table: Tamp fitnesses as predicted by genome-wide screen
Gene at which the Tamp initiates	Coordinate where the Tamp initiates	Chromosome	Fitness	Standard error	Limitation
YAL066W	10091	1	-0.111484	0.0157177	glucose
YAL062W	31567	1	0.0825789	0.00537773	glucose
YAL060W	35155	1	0.0761151	0.00768248	glucose
YAL059W	36509	1	0.0683235	0.00727398	glucose
YAL058W	37464	1	0.0744308	0.00967566	glucose
YAL047C	54989	1	0.0308164	0.00880747	glucose
YAL041W	62840	1	0.026947	0.00531339	glucose
YAL038W	71786	1	0.0331783	0.00622974	glucose
YAL033W	82706	1	0.102508	0.0192686	glucose
YAL030W	87286	1	0.0987183	0.00466491	glucose
YAL027W	94687	1	0.0982488	0.00981035	glucose
YAL024C	101565	1	0.0705466	0.0109997	glucose
YAL019W	114919	1	0.0402585	0.0173986	glucose
YAL008W	136914	1	-0.00891793	0.0284246	glucose
YAL004W	140760	1	-0.057202	0.015803	glucose
YAL003W	142174	1	0.05123	0.0452153	glucose
YAL002W	143707	1	0.00166305	0.0126086	glucose
YAR007C	158619	1	0.0702771	0.0101117	glucose
YAR014C	168871	1	0.0768205	0.00325584	glucose
YAR020C	177023	1	0.0726463	0.00333489	glucose
YAR030C	186853	1	0.0836116	0.00498405	glucose
YBL107C	9961	2	0.0264448	0.0553469	glucose
YBL105C	14241	2	0.00474152	0.024102	glucose
YBL104C	18177	2	0.000407782	0.0321075	glucose
YBL102W	24098	2	0.02768	0.00742094	glucose
YBL101C	24946	2	0.0452938	0.0132471	glucose
YBL098W	39145	2	-0.0240441	0.0109655	glucose
YBL097W	40831	2	-0.0263774	0.0142271	glucose
YBL090W	48825	2	-0.0187658	0.020789	glucose
YBL089W	49574	2	-0.0038239	0.0176502	glucose
YBL085W	63876	2	0.0116712	0.0184256	glucose
YBL084C	67169	2	0.0440442	0.0322518	glucose
YBL081W	71866	2	-0.00783566	0.0343717	glucose
YBL078C	80378	2	0.0492798	0.0123437	glucose
YBL077W	80897	2	0.0533268	0.0317405	glucose
YBL073W	87646	2	-0.00676725	0.0192456	glucose
YBL071C	90223	2	0.0927526	0.0402017	glucose
YBL070C	90605	2	0.00371302	0.0297935	glucose
YBL069W	90741	2	-0.0102773	0.0165534	glucose
YBL066C	96669	2	0.0605207	0.00533396	glucose
YBL064C	100371	2	-0.00475564	0.025743	glucose
YBL063W	101886	2	0.00834537	0.0362349	glucose
YBL060W	107932	2	0.0492924	0.030266	glucose
YBL059W	110594	2	-0.0139397	0.0337908	glucose
YBL057C	112801	2	0.0268135	0.0270124	glucose
YBL054W	117589	2	0.0622701	0.0201078	glucose
YBL053W	119335	2	-0.0584354	0.0262193	glucose
YBL051C	122753	2	0.0305579	0.0379717	glucose
YBL040C	142112	2	-0.0931778	0.0196542	glucose
YBL039C	143989	2	-0.0910136	0.0329152	glucose
YBL037W	147209	2	-0.00705994	0.0439912	glucose
YBL034C	153848	2	-0.0831331	0.0514705	glucose
YBL031W	161699	2	-0.0944265	0.0168492	glucose
YBL028C	167518	2	-0.0831963	0.0487598	glucose
YBL025W	171481	2	-0.0130718	0.0285767	glucose
YBL024W	172534	2	0.0242834	0.0187089	glucose
YBL020W	182401	2	-0.0982011	0.0526939	glucose
YBL019W	184353	2	0.00554925	0.0286738	glucose
YBL018C	185998	2	0.0307593	0.0291918	glucose
YBL009W	207194	2	0.0156922	0.0157312	glucose
YBR005W	246547	2	-0.0214157	0.0174247	glucose
YBR008C	254209	2	-0.0302035	0.0348865	glucose
YBR011C	257975	2	-0.105093	0.0433327	glucose
YBR039W	316510	2	-0.0601749	0.0285502	glucose
YBR074W	389216	2	0.0350999	0.0107044	glucose
YBR083W	410629	2	-0.0911422	0.0397555	glucose
YBR089W	425782	2	-0.191399	0.0304404	glucose
YBR096W	436713	2	-0.15514	0.014607	glucose
YBR099C	443307	2	-0.201628	0.0487886	glucose
YBR098W	443590	2	-0.103042	0.0348591	glucose
YBR116C	474726	2	-0.173445	0.0318484	glucose
YBR117C	476437	2	-0.219932	0.037823	glucose
YBR130C	496869	2	-0.139986	0.0278805	glucose
YBR132C	501442	2	-0.100987	0.0274833	glucose
YBR134W	504644	2	-0.0544741	0.0382298	glucose
YBR142W	530638	2	-0.0728017	0.0435263	glucose
YBR144C	533549	2	-0.154286	0.0219969	glucose
YBR150C	544493	2	-0.111077	0.0371037	glucose
YBR151W	545978	2	-0.158576	0.0165009	glucose
YBR155W	550928	2	-0.108912	0.0240815	glucose
YBR167C	571890	2	-0.163493	0.0188702	glucose
YBR169C	575996	2	-0.0702955	0.0351655	glucose
YBR170C	578086	2	-0.13647	0.0115707	glucose
YBR174C	582652	2	0.0124024	0.0504941	glucose
YBR176W	584658	2	-0.0419801	0.0122735	glucose
YBR177C	586162	2	-0.0777562	0.0187853	glucose
YBR179C	589114	2	-0.0730554	0.0232758	glucose
YBR180W	591459	2	-0.0692844	0.0372438	glucose
YBR182C	594864	2	-0.0744741	0.0300643	glucose
YBR184W	598934	2	-0.0439482	0.0195357	glucose
YBR196C	613900	2	-0.0399217	0.0204911	glucose
YBR197C	615856	2	-0.0336063	0.0205582	glucose
YBR199W	620303	2	-0.0400093	0.0286608	glucose
YBR204C	633381	2	-0.0103097	0.0214647	glucose
YBR209W	642900	2	0.00432943	0.0227053	glucose
YBR219C	663303	2	0.032013	0.0134501	glucose
YBR220C	664677	2	0.0442451	0.0174024	glucose
YBR222C	668351	2	0.0666562	0.0247711	glucose
YBR225W	673329	2	-0.0124195	0.0178925	glucose
YBR226C	673565	2	-0.00541611	0.0172365	glucose
YBR229C	679221	2	-0.0436435	0.0435365	glucose
YBR230C	680050	2	0.0730598	0.0317039	glucose
YBR233W	684669	2	0.0367926	0.0382264	glucose
YBR235W	690263	2	0.0411756	0.0172023	glucose
YBR236C	691693	2	0.0812867	0.0170518	glucose
YBR240C	701842	2	0.0482054	0.00975617	glucose
YBR242W	705386	2	0.0431139	0.0363765	glucose
YBR243C	706793	2	0.052491	0.0180332	glucose
YBR247C	714455	2	0.0732196	0.00503457	glucose
YBR249C	717994	2	0.089768	0.0249793	glucose
YBR250W	720604	2	0.0485112	0.0174795	glucose
YBR253W	723635	2	0.0708875	0.0236651	glucose
YBR256C	728102	2	0.0726603	0.0169086	glucose
YBR258C	730162	2	0.0627107	0.0101057	glucose
YBR262C	736040	2	0.0757766	0.00794839	glucose
YBR263W	737736	2	0.0775567	0.0125975	glucose
YBR269C	742576	2	0.0543311	0.00928895	glucose
YBR270C	744398	2	0.0514254	0.0166101	glucose
YBR273C	749371	2	0.0745723	0.0120754	glucose
YBR275C	757106	2	0.0733267	0.00346385	glucose
YBR276C	760043	2	0.108556	0.00441301	glucose
YBR287W	777854	2	0.125026	0.0107421	glucose
YBR289W	782384	2	0.127537	0.00477448	glucose
YCL074W	2824	3	0.0336515	0.0178523	glucose
YCL069W	9706	3	-0.077995	0.0217045	glucose
YCL063W	17290	3	0.0368744	0.0361719	glucose
YCL055W	27929	3	0.0141561	0.0185372	glucose
YCL046W	46640	3	-0.029185	0.020602	glucose
YCL040W	50838	3	-0.0243444	0.0278442	glucose
YCL030C	65934	3	-0.0492059	0.0270932	glucose
YCL028W	70150	3	0.0211263	0.012252	glucose
YCL024W	79162	3	0.00141321	0.00713576	glucose
YCL016C	94621	3	-0.0721113	0.0142315	glucose
YCL010C	103571	3	0.00484975	0.0148838	glucose
YCL007C	106974	3	-0.0372473	0.0170343	glucose
YCL005W	108021	3	-0.00894892	0.0221087	glucose
YCL004W	109105	3	0.0674581	0.0276002	glucose
YCR001W	115999	3	0.00211948	0.0174738	glucose
YCR005C	122328	3	-0.0334683	0.0292467	glucose
YCR010C	133124	3	0.0379444	0.0430145	glucose
YCR014C	140933	3	0.0220532	0.0172387	glucose
YCR016W	144506	3	0.0225793	0.0161469	glucose
YCR017C	147634	3	0.0260859	0.0459017	glucose
YCR021C	157107	3	-0.0225142	0.0221773	glucose
YCR023C	160373	3	0.0132853	0.0122077	glucose
YCR030C	176438	3	0.044627	0.0313333	glucose
YCR046C	210423	3	0.0319479	0.0272148	glucose
YCR048W	213761	3	0.0233058	0.049836	glucose
YCR054C	220067	3	0.0338601	0.0184311	glucose
YCR057C	223228	3	0.0529272	0.0153783	glucose
YCR060W	224734	3	-0.0634153	0.0331876	glucose
YCR067C	236322	3	0.0455775	0.0324891	glucose
YCR069W	240011	3	-0.0364849	0.028004	glucose
YCR075C	248815	3	0.113137	0.0136421	glucose
YCR083W	259961	3	0.0656713	0.00853987	glucose
YCR088W	266846	3	0.096187	0.0070776	glucose
YCR089W	272263	3	0.0785078	0.0080227	glucose
YCR092C	279820	3	0.0804197	0.00992678	glucose
YCR094W	287937	3	0.0508131	0.0139664	glucose
YCR098C	298605	3	-0.00928712	0.00493366	glucose
YCR099C	301299	3	-0.0334029	0.00510772	glucose
YCR100C	302221	3	-0.0734623	0.00397242	glucose
YCR101C	303030	3	-0.0464345	0.0131154	glucose
YCR102C	305467	3	-0.0981811	0.0196896	glucose
YDL243C	17577	4	0.0459614	0.0193566	glucose
YDL242W	18959	4	0.0419416	0.0053402	glucose
YDL241W	20635	4	0.0463042	0.00419732	glucose
YDL240W	22823	4	0.0621896	0.0105696	glucose
YDL238C	28985	4	0.0360585	0.00750854	glucose
YDL237W	30657	4	0.0283768	0.00405545	glucose
YDL231C	38867	4	0.0486214	0.0110506	glucose
YDL222C	60872	4	0.0987505	0.00520352	glucose
YDL216C	68997	4	0.0355941	0.0372574	glucose
YDL214C	74446	4	0.0627496	0.0169904	glucose
YDL212W	78426	4	0.100345	0.0158765	glucose
YDL209C	86207	4	0.0705766	0.0148325	glucose
YDL205C	92762	4	0.113489	0.00772437	glucose
YDL201W	99561	4	0.126804	0.0174718	glucose
YDL200C	100501	4	0.0875565	0.00418609	glucose
YDL197C	104917	4	0.107218	0.0306149	glucose
YDL190C	118707	4	-0.0393139	0.0126103	glucose
YDL189W	122216	4	-0.0317405	0.0233161	glucose
YDL184C	130407	4	0.0725764	0.0245172	glucose
YDL179W	138291	4	0.0708187	0.0161013	glucose
YDL178W	139522	4	0.0829876	0.0130991	glucose
YDL177C	141209	4	0.0796404	0.00592979	glucose
YDL176W	142097	4	0.0787056	0.00750378	glucose
YDL170W	156318	4	0.0378111	0.0147568	glucose
YDL167C	160995	4	-0.00820367	0.0327443	glucose
YDL162C	167359	4	0.0746154	0.0140058	glucose
YDL159W	172481	4	0.0380006	0.0314795	glucose
YDL158C	173866	4	0.075939	0.0108435	glucose
YDL157C	174232	4	0.0339584	0.0289368	glucose
YDL153C	181186	4	0.06674	0.0108021	glucose
YDL150W	183343	4	0.104338	0.0292345	glucose
YDL149W	184925	4	0.0989278	0.0203357	glucose
YDL148C	188154	4	0.0696969	0.0293727	glucose
YDL141W	203039	4	0.147224	0.00665847	glucose
YDL139C	211375	4	0.0598442	0.0239969	glucose
YDL133W	222427	4	0.0381993	0.0215536	glucose
YDL131W	227393	4	0.040809	0.0158052	glucose
YDL128W	232652	4	0.0501325	0.0179361	glucose
YDL125C	239019	4	-0.00480337	0.0165452	glucose
YDL124W	240259	4	0.0263507	0.00859516	glucose
YDL123W	241418	4	0.0392633	0.0123968	glucose
YDL121C	245133	4	0.0204638	0.0365369	glucose
YDL118W	247302	4	0.0462586	0.0206068	glucose
YDL116W	251566	4	0.0262989	0.0342257	glucose
YDL114W	255604	4	0.0184897	0.0138595	glucose
YDL110C	264512	4	0.0547477	0.0360821	glucose
YDL109C	265258	4	0.0407308	0.0151777	glucose
YDL104C	273653	4	0.00105262	0.0138425	glucose
YDL101C	280307	4	-0.0340678	0.0162669	glucose
YDL100C	282112	4	-0.00997444	0.0108017	glucose
YDL098C	284581	4	0.00593683	0.0336978	glucose
YDL088C	298417	4	0.012114	0.0179751	glucose
YDL086W	301413	4	0.0425115	0.0382294	glucose
YDL084W	305237	4	0.01156	0.0238511	glucose
YDL079C	312951	4	0.0168238	0.0270296	glucose
YDL078C	315357	4	0.0179352	0.00344055	glucose
YDL072C	329836	4	0.0371829	0.0122747	glucose
YDL071C	330666	4	0.0327209	0.00845018	glucose
YDL068W	333500	4	0.0283235	0.0160216	glucose
YDL064W	337487	4	0.0413938	0.0140339	glucose
YDL063C	338272	4	0.0480006	0.0159862	glucose
YDL062W	339857	4	0.0213618	0.0303786	glucose
YDL060W	341619	4	0.0493294	0.00959375	glucose
YDL059C	344237	4	0.028218	0.0137351	glucose
YDL056W	352877	4	0.0287628	0.0113164	glucose
YDL054C	359825	4	0.0589548	0.046494	glucose
YDL050C	364446	4	0.0547086	0.0173245	glucose
YDL035C	389172	4	0.0149311	0.0225374	glucose
YDL031W	394217	4	0.04096	0.0486768	glucose
YDL030W	397537	4	0.036657	0.0146916	glucose
YDL028C	400997	4	0.0123769	0.0324349	glucose
YDL024C	408451	4	-0.0110476	0.0183764	glucose
YDL020C	415113	4	0.0169924	0.0136296	glucose
YDL018C	422833	4	0.00600465	0.0258502	glucose
YDL017W	424209	4	-0.0372994	0.0386468	glucose
YDL013W	429067	4	-0.00446634	0.043288	glucose
YDL012C	431108	4	0.0621706	0.0390335	glucose
YDL009C	432925	4	0.0409246	0.0358839	glucose
YDL001W	447984	4	0.0483952	0.0276165	glucose
YDR003W	454754	4	-0.0199621	0.0193697	glucose
YDR011W	470424	4	-0.0114798	0.0456244	glucose
YDR015C	478199	4	0.0569929	0.0105337	glucose
YDR016C	478758	4	0.00554503	0.0474855	glucose
YDR021W	488003	4	-0.0167953	0.0288592	glucose
YDR029W	501414	4	0.0132699	0.0391297	glucose
YDR031W	503863	4	-0.0452359	0.0349104	glucose
YDR043C	543369	4	-0.00902882	0.0161127	glucose
YDR053W	560644	4	-0.078353	0.023224	glucose
YDR091C	628534	4	0.0695407	0.0141576	glucose
YDR094W	636175	4	-0.0573089	0.0478774	glucose
YDR097C	643837	4	-0.0225517	0.0323755	glucose
YDR104C	664910	4	-0.040629	0.048931	glucose
YDR107C	671034	4	-0.0657911	0.0415115	glucose
YDR120C	693261	4	-0.0309209	0.0388436	glucose
YDR125C	702758	4	-0.121869	0.0458867	glucose
YDR134C	721481	4	-0.1731	0.0502259	glucose
YDR136C	728283	4	-0.0362437	0.0470319	glucose
YDR149C	756262	4	-0.108967	0.0515095	glucose
YDR177W	817525	4	-0.103007	0.045044	glucose
YDR180W	825776	4	-0.0349668	0.040385	glucose
YDR201W	856814	4	-0.110446	0.055622	glucose
YDR218C	905052	4	0.0378501	0.040444	glucose
YDR222W	911301	4	0.0132965	0.0313003	glucose
YDR230W	926570	4	-0.0582618	0.0446141	glucose
YDR241W	945438	4	-0.101111	0.0336612	glucose
YDR262W	993952	4	-0.169968	0.0560579	glucose
YDR285W	1035063	4	-0.20556	0.0549769	glucose
YDR294C	1052228	4	-0.1389	0.0529412	glucose
YDR304C	1072557	4	-0.135172	0.049704	glucose
YDR314C	1092511	4	-0.0897735	0.0455207	glucose
YDR330W	1129374	4	-0.177035	0.0293747	glucose
YDR359C	1194884	4	-0.152768	0.0485648	glucose
YDR361C	1196263	4	-0.0777153	0.039588	glucose
YDR368W	1214842	4	-0.185357	0.0261515	glucose
YDR369C	1217580	4	-0.104335	0.026273	glucose
YDR370C	1219110	4	-0.143762	0.0492894	glucose
YDR378C	1229609	4	-0.128791	0.0571177	glucose
YDR383C	1240676	4	-0.00565046	0.055251	glucose
YDR389W	1254501	4	-0.129479	0.0223376	glucose
YDR390C	1256847	4	-0.159788	0.0199797	glucose
YDR393W	1261271	4	-0.12679	0.0330781	glucose
YDR395W	1266158	4	-0.0319369	0.0226772	glucose
YDR399W	1270733	4	-0.0351752	0.0502077	glucose
YDR411C	1294394	4	-0.121885	0.0209879	glucose
YDR412W	1295400	4	-0.051319	0.0356277	glucose
YDR414C	1296686	4	-0.0907608	0.0427708	glucose
YDR416W	1301011	4	-0.120104	0.0329723	glucose
YDR419W	1305072	4	-0.172339	0.0332022	glucose
YDR420W	1311675	4	-0.0948696	0.0403742	glucose
YDR424C	1319841	4	-0.0978018	0.0474062	glucose
YDR425W	1321941	4	-0.0641889	0.0309969	glucose
YDR428C	1324239	4	-0.115105	0.00867454	glucose
YDR430C	1328470	4	-0.0813209	0.0273131	glucose
YDR435C	1333969	4	-0.112843	0.0142281	glucose
YDR441C	1345062	4	-0.09473	0.0184203	glucose
YDR443C	1349938	4	-0.107983	0.0366711	glucose
YDR444W	1352353	4	-0.0860776	0.0216655	glucose
YDR446W	1354633	4	-0.0167294	0.032527	glucose
YDR451C	1362181	4	-0.0991623	0.0136616	glucose
YDR452W	1364902	4	-0.0963506	0.019253	glucose
YDR453C	1365662	4	-0.0944991	0.0430048	glucose
YDR455C	1367681	4	-0.120414	0.0203046	glucose
YDR456W	1369386	4	-0.0747564	0.00401433	glucose
YDR457W	1379596	4	-0.108485	0.0273008	glucose
YDR459C	1383443	4	-0.0575194	0.0108095	glucose
YDR460W	1384776	4	-0.0757246	0.0373062	glucose
YDR465C	1394574	4	-0.0296221	0.0242665	glucose
YDR478W	1415171	4	0.0446647	0.0215473	glucose
YDR482C	1420838	4	0.00605847	0.00926147	glucose
YDR489W	1431896	4	0.0188505	0.0100651	glucose
YDR491C	1434991	4	0.00771894	0.0041934	glucose
YDR494W	1438015	4	0.00745328	0.0100388	glucose
YDR495C	1441150	4	0.0640914	0.00941006	glucose
YDR496C	1443403	4	0.0183517	0.019997	glucose
YDR502C	1454464	4	0.0507889	0.00745867	glucose
YDR503C	1455866	4	0.0582904	0.00501719	glucose
YDR509W	1468573	4	0.0778051	0.00808993	glucose
YDR510W	1469705	4	0.0553124	0.0237116	glucose
YDR511W	1470418	4	0.0530195	0.00919303	glucose
YDR513W	1471448	4	0.1416	0.021547	glucose
YDR517W	1478357	4	0.0940608	0.0127106	glucose
YDR519W	1480832	4	0.0733601	0.00776489	glucose
YDR522C	1485303	4	0.0893201	0.00670156	glucose
YDR527W	1492413	4	0.0563526	0.0158348	glucose
YDR528W	1495857	4	0.045615	0.046089	glucose
YDR529C	1496548	4	0.0460397	0.00572663	glucose
YDR533C	1502160	4	0.0519748	0.00656841	glucose
YDR534C	1504900	4	0.0510715	0.00816919	glucose
YDR536W	1509714	4	0.0599907	0.00657165	glucose
YDR537C	1511461	4	0.0710116	0.00350289	glucose
YDR538W	1511630	4	0.0530917	0.0163118	glucose
YDR539W	1513605	4	0.0500179	0.0477523	glucose
YDR541C	1520698	4	0.0473463	0.0120469	glucose
YEL072W	13720	5	-0.103563	0.0117511	glucose
YEL071W	16355	5	-0.0666731	0.0104174	glucose
YEL068C	25646	5	-0.0854866	0.0319956	glucose
YEL066W	26667	5	0.0525613	0.0112766	glucose
YEL063C	31694	5	0.0730749	0.00897817	glucose
YEL061C	36535	5	0.0891623	0.016555	glucose
YEL056W	47168	5	0.0308882	0.0112028	glucose
YEL053C	53901	5	0.00625353	0.0156696	glucose
YEL051W	58378	5	-0.00980895	0.0188272	glucose
YEL049W	63728	5	0.00145106	0.00968255	glucose
YEL048C	64709	5	0.025917	0.0241937	glucose
YEL047C	65385	5	0.00154835	0.0250276	glucose
YEL042W	73771	5	0.00231767	0.0204979	glucose
YEL040W	78053	5	0.00393554	0.0308425	glucose
YEL038W	80462	5	-0.0242513	0.026067	glucose
YEL031W	90258	5	-0.052483	0.0258132	glucose
YEL029C	96858	5	-0.0114497	0.0315205	glucose
YEL023C	108504	5	-0.000678466	0.0298879	glucose
YEL019C	120498	5	-0.00512434	0.0391202	glucose
YEL018W	121471	5	-0.021646	0.0204179	glucose
YEL016C	124737	5	-0.102057	0.0195398	glucose
YEL014C	128303	5	0.0322956	0.0333729	glucose
YEL011W	133120	5	-0.0603619	0.0157119	glucose
YEL010W	136279	5	-0.02541	0.0349255	glucose
YEL009C	138918	5	-0.0411165	0.0409339	glucose
YEL008W	140512	5	-0.0645155	0.0426286	glucose
YEL006W	144327	5	-0.0449195	0.0403277	glucose
YEL004W	146951	5	-0.0367399	0.0277459	glucose
YEL003W	148176	5	-0.0660239	0.0105839	glucose
YEL002C	148722	5	-0.0363615	0.0188575	glucose
YEL001C	150301	5	-0.0193629	0.013774	glucose
YER003C	159118	5	0.038568	0.0288592	glucose
YER007W	166083	5	0.0521053	0.00953583	glucose
YER009W	172492	5	-0.0229426	0.0226943	glucose
YER020W	196517	5	-0.117984	0.0253189	glucose
YER023W	201936	5	-0.089894	0.0214427	glucose
YER033C	221287	5	-0.0980931	0.0406545	glucose
YER038C	228252	5	-0.0531499	0.0109547	glucose
YER041W	234740	5	0.0369768	0.00830916	glucose
YER045C	241501	5	0.0393219	0.0185427	glucose
YER048C	248157	5	0.0693055	0.0368015	glucose
YER052C	257958	5	-0.0107464	0.0382657	glucose
YER057C	271126	5	0.00804502	0.0186321	glucose
YER061C	279626	5	0.0202451	0.0143985	glucose
YER063W	282366	5	0.00590213	0.0182744	glucose
YER064C	284222	5	0.0164556	0.00898277	glucose
YER065C	286914	5	0.0166786	0.0134581	glucose
YER069W	298001	5	0.00198564	0.0195678	glucose
YER071C	302327	5	-0.0276286	0.0246896	glucose
YER073W	305592	5	0.013887	0.0236424	glucose
YER078C	318342	5	-0.0442364	0.0170874	glucose
YER079W	319552	5	-0.0461129	0.0207106	glucose
YER080W	321846	5	-0.0565759	0.00769065	glucose
YER081W	324095	5	0.057592	0.029961	glucose
YER082C	325936	5	0.0194514	0.0513362	glucose
YER084W	327451	5	-0.0384186	0.0426888	glucose
YER085C	328140	5	0.0863451	0.00918922	glucose
YER087W	332306	5	-0.0544979	0.0273651	glucose
YER088C	335188	5	0.0228323	0.0106393	glucose
YER090W	339472	5	0.0185972	0.00423912	glucose
YER096W	353236	5	0.036149	0.0474447	glucose
YER101C	361794	5	-0.00525023	0.0118374	glucose
YER103W	366517	5	-0.0176273	0.0286062	glucose
YER111C	385876	5	-0.0167949	0.0175973	glucose
YER115C	394867	5	0.0129287	0.0222124	glucose
YER121W	402719	5	0.0550624	0.0470969	glucose
YER123W	406387	5	0.0127365	0.0160467	glucose
YER127W	415554	5	0.0618432	0.00742238	glucose
YER129W	420709	5	0.1221	0.0144552	glucose
YER130C	422446	5	0.117058	0.0147851	glucose
YER132C	430449	5	0.0539573	0.00399432	glucose
YER134C	437803	5	0.0937846	0.0374016	glucose
YER136W	440971	5	0.00736343	0.0314136	glucose
YER141W	454919	5	0.0389662	0.0131402	glucose
YER142C	456036	5	0.0753755	0.013567	glucose
YER143W	457605	5	0.0502812	0.0120065	glucose
YER144C	460223	5	0.0578156	0.0126369	glucose
YER146W	462866	5	0.0785242	0.0237158	glucose
YER149C	467470	5	0.0388195	0.0191459	glucose
YER150W	468816	5	0.0666251	0.00637756	glucose
YER151C	472424	5	0.0299273	0.00999341	glucose
YER156C	484341	5	0.118721	0.0143733	glucose
YER159C	491958	5	0.116167	0.00998463	glucose
YER161C	500348	5	0.1225	0.00217387	glucose
YER169W	525759	5	0.0450231	0.0194187	glucose
YER170W	526651	5	0.0951026	0.0191892	glucose
YER174C	539168	5	0.0876615	0.00381951	glucose
YER179W	549517	5	0.0577066	0.0502466	glucose
YER182W	553259	5	-0.0485694	0.0506147	glucose
YER183C	553969	5	0.0572504	0.00576919	glucose
YER184C	558680	5	0.0111864	0.00615231	glucose
YER185W	560365	5	0.0159179	0.0096154	glucose
YER187W	566655	5	-0.104332	0.0521388	glucose
YFL063W	5066	6	0.0176	0.0269784	glucose
YFL056C	14793	6	0.00308673	0.0137947	glucose
YFL053W	23423	6	0.0665424	0.00415733	glucose
YFL051C	30058	6	0.0915349	0.00704172	glucose
YFL049W	36803	6	0.0856401	0.00348859	glucose
YFL045C	43628	6	0.0683969	0.0201587	glucose
YFL041W	49139	6	0.0534702	0.00836757	glucose
YFL040W	51350	6	0.0693392	0.00971396	glucose
YFL031W	75179	6	0.0328954	0.0174705	glucose
YFR003C	153124	6	0.0416435	0.0199438	glucose
YFR004W	154313	6	0.037015	0.0188545	glucose
YFR007W	160360	6	0.0661272	0.0144769	glucose
YFR015C	176391	6	0.0683308	0.0206778	glucose
YFR018C	184222	6	0.0801097	0.00596577	glucose
YFR019W	191338	6	0.0522985	0.0151763	glucose
YFR020W	193435	6	0.0622578	0.00575425	glucose
YFR023W	201709	6	0.0601854	0.00640853	glucose
YFR025C	204750	6	0.110138	0.00413335	glucose
YFR026C	206257	6	0.102585	0.0176218	glucose
YFR028C	210068	6	0.0906932	0.0207983	glucose
YFR035C	226465	6	0.124265	0.00477659	glucose
YFR036W	227337	6	0.088378	0.0240031	glucose
YFR041C	238255	6	0.0658575	0.0122467	glucose
YFR044C	241437	6	0.0809316	0.00472562	glucose
YFR047C	245166	6	0.0884534	0.0100023	glucose
YFR053C	255049	6	0.0227945	0.0104024	glucose
YFR054C	259433	6	-0.122919	0.020431	glucose
YGL263W	2790	7	0.0605711	0.0258047	glucose
YGL262W	5312	7	0.0276155	0.0237695	glucose
YGL261C	6290	7	0.0106188	0.0436916	glucose
YGL260W	6860	7	-0.05082	0.0248254	glucose
YGL259W	8470	7	-0.0896558	0.0282349	glucose
YGL258W	11110	7	0.0552958	0.0128375	glucose
YGL257C	12481	7	-0.0558243	0.0222729	glucose
YGL254W	22304	7	0.0815016	0.00311562	glucose
YGL247W	36933	7	0.0642182	0.00464233	glucose
YGL246C	37617	7	0.0506994	0.00953966	glucose
YGL243W	43307	7	0.0830152	0.00931738	glucose
YGL242C	44652	7	0.0687441	0.0160172	glucose
YGL236C	53787	7	0.0533514	0.00575013	glucose
YGL227W	69671	7	0.0797672	0.00535589	glucose
YGL223C	79112	7	0.0551585	0.006446	glucose
YGL221C	81426	7	0.0390386	0.0111153	glucose
YGL211W	92512	7	0.06686	0.00221185	glucose
YGL197W	124698	7	0.0930125	0.00336966	glucose
YGL194C	140368	7	0.11028	0.00738022	glucose
YGL175C	173285	7	0.0827044	0.00691255	glucose
YGL171W	182390	7	0.0701484	0.0150952	glucose
YGL170C	184153	7	0.0650375	0.0157548	glucose
YGL169W	186059	7	0.0441697	0.0332591	glucose
YGL166W	191129	7	-0.0763473	0.0289268	glucose
YGL164C	191978	7	-0.0439415	0.0398791	glucose
YGL162W	198138	7	-0.0793609	0.0350104	glucose
YGL161C	199210	7	-0.0268715	0.0330067	glucose
YGL159W	202721	7	0.00829543	0.0261677	glucose
YGL158W	207033	7	0.00442216	0.0550188	glucose
YGL157W	209006	7	0.0082928	0.0434308	glucose
YGL156W	210416	7	0.00832581	0.0294335	glucose
YGL155W	214081	7	-0.0828049	0.0281228	glucose
YGL154C	215278	7	-0.0575704	0.0149784	glucose
YGL153W	216273	7	-0.013913	0.0164266	glucose
YGL152C	216692	7	-0.0458251	0.0117411	glucose
YGL135W	254641	7	0.027417	0.0422469	glucose
YGL132W	261580	7	-0.00142957	0.0271499	glucose
YGL124C	274780	7	0.0157717	0.0189749	glucose
YGL113W	295932	7	0.0394799	0.037008	glucose
YGL096W	325331	7	0.0538498	0.0222886	glucose
YGL095C	328874	7	0.0636086	0.0277045	glucose
YGL094C	331118	7	-0.031341	0.0310917	glucose
YGL086W	347119	7	0.0551635	0.0138966	glucose
YGL078C	360288	7	0.0117376	0.0268747	glucose
YGL075C	366925	7	0.00969906	0.0325629	glucose
YGL074C	368596	7	0.0705902	0.0545911	glucose
YGL067W	376101	7	-0.0416254	0.026451	glucose
YGL063W	383654	7	-0.0527548	0.0400415	glucose
YGL062W	385196	7	-0.0697519	0.00842012	glucose
YGL058W	393986	7	-0.0193476	0.0521057	glucose
YGL057C	394966	7	-0.0600394	0.0376985	glucose
YGL056C	396035	7	-0.0184569	0.0401117	glucose
YGL051W	403687	7	-0.147542	0.0376571	glucose
YGL050W	405776	7	-0.0673388	0.0179888	glucose
YGL045W	414102	7	-0.0998363	0.0258051	glucose
YGL037C	427297	7	-0.0281747	0.01269	glucose
YGL029W	440063	7	-0.113766	0.0328346	glucose
YGL026C	446412	7	-0.080006	0.0294907	glucose
YGL025C	448764	7	-0.0827849	0.0502995	glucose
YGL022W	452404	7	-0.0826592	0.0323905	glucose
YGL004C	490703	7	-0.0459465	0.0437995	glucose
YGR003W	502366	7	0.0405532	0.0100867	glucose
YGR004W	504326	7	-0.00690088	0.0135452	glucose
YGR007W	507940	7	0.0332732	0.0291648	glucose
YGR008C	508364	7	-0.0235469	0.0159814	glucose
YGR009C	511002	7	-0.0582007	0.0528392	glucose
YGR010W	512732	7	-0.0968386	0.0513881	glucose
YGR013W	516416	7	-0.130066	0.0493156	glucose
YGR014W	520863	7	-0.0524334	0.0459878	glucose
YGR017W	524680	7	-0.0898154	0.0482745	glucose
YGR019W	526644	7	-0.0394683	0.0510405	glucose
YGR020C	527329	7	-0.0944291	0.051689	glucose
YGR023W	530919	7	-0.0597688	0.0272296	glucose
YGR024C	532596	7	-0.0672386	0.0373306	glucose
YGR028W	543291	7	-0.0206122	0.043888	glucose
YGR030C	546157	7	-0.127513	0.0372879	glucose
YGR033C	554967	7	-0.0776202	0.0447631	glucose
YGR036C	558868	7	-0.0667471	0.0420243	glucose
YGR038W	561350	7	-0.0318093	0.0438574	glucose
YGR039W	575199	7	-0.0970115	0.0217014	glucose
YGR040W	576504	7	-0.0969517	0.0251102	glucose
YGR042W	580291	7	-0.100247	0.0394961	glucose
YGR043C	581436	7	-0.0955916	0.0530098	glucose
YGR044C	583892	7	-0.0996085	0.0507485	glucose
YGR052W	594705	7	-0.0988229	0.0176016	glucose
YGR055W	601141	7	-0.0677884	0.0352347	glucose
YGR061C	615965	7	-0.0427719	0.0461512	glucose
YGR073C	635986	7	-0.133827	0.0535225	glucose
YGR076C	637577	7	-0.122427	0.0278095	glucose
YGR077C	639513	7	-0.195187	0.0239525	glucose
YGR095C	676342	7	-0.23563	0.0324525	glucose
YGR099W	689965	7	-0.0796523	0.0403399	glucose
YGR101W	694403	7	-0.160447	0.0523208	glucose
YGR102C	695135	7	-0.167022	0.0484913	glucose
YGR105W	698832	7	-0.126332	0.0430753	glucose
YGR106C	699786	7	-0.194005	0.0528011	glucose
YGR109C	706501	7	-0.00347066	0.0479462	glucose
YGR117C	726479	7	-0.164422	0.0207126	glucose
YGR118W	727730	7	-0.104204	0.027501	glucose
YGR119C	729671	7	-0.142731	0.0394617	glucose
YGR121C	732927	7	-0.103099	0.0334446	glucose
YGR124W	741662	7	-0.0877256	0.0290271	glucose
YGR125W	745435	7	-0.145842	0.0442355	glucose
YGR127W	747736	7	-0.0394298	0.0507007	glucose
YGR128C	750091	7	-0.0947485	0.0507812	glucose
YGR131W	755250	7	-0.0135431	0.0380179	glucose
YGR134W	761138	7	-0.0971695	0.0466318	glucose
YGR135W	762168	7	-0.146525	0.026209	glucose
YGR136W	763153	7	0.00127453	0.0547549	glucose
YGR142W	773686	7	-0.100673	0.0269756	glucose
YGR145W	783890	7	-0.0453595	0.0288896	glucose
YGR154C	797868	7	-0.146159	0.0250309	glucose
YGR168C	834482	7	-0.0988678	0.0318276	glucose
YGR169C	835903	7	0.00525368	0.0529192	glucose
YGR173W	844960	7	-0.100696	0.0222987	glucose
YGR174C	846405	7	-0.128875	0.032429	glucose
YGR175C	848423	7	-0.0564682	0.0281246	glucose
YGR176W	849067	7	-0.00568496	0.0222597	glucose
YGR178C	853215	7	-0.0216154	0.0377033	glucose
YGR179C	854895	7	-0.0236652	0.026388	glucose
YGR180C	856301	7	-0.050909	0.0146743	glucose
YGR182C	858904	7	-0.000141397	0.0356411	glucose
YGR183C	859476	7	-0.0455353	0.0221238	glucose
YGR185C	867520	7	-0.0580324	0.0352311	glucose
YGR187C	871416	7	-0.0763964	0.0292481	glucose
YGR189C	878192	7	0.0337869	0.0235919	glucose
YGR190C	880661	7	-0.0694167	0.028884	glucose
YGR193C	885741	7	-0.0237189	0.0245146	glucose
YGR194C	887875	7	-0.0232292	0.0258255	glucose
YGR195W	889622	7	-0.0484973	0.034903	glucose
YGR196C	892186	7	-0.050709	0.0256079	glucose
YGR200C	902270	7	-0.0350894	0.0178123	glucose
YGR203W	905683	7	-0.0745416	0.030593	glucose
YGR204W	908774	7	-0.0277594	0.021847	glucose
YGR205W	910085	7	-0.0433148	0.0302086	glucose
YGR208W	912812	7	-0.0831961	0.0344358	glucose
YGR211W	916701	7	-0.0150282	0.0121679	glucose
YGR212W	918446	7	-0.0279702	0.0358931	glucose
YGR215W	922507	7	-0.0797914	0.0471241	glucose
YGR222W	940804	7	-0.0326345	0.0450178	glucose
YGR232W	954646	7	0.0115758	0.0193378	glucose
YGR234W	961103	7	-0.0392606	0.024039	glucose
YGR235C	962061	7	0.00597293	0.0159827	glucose
YGR236C	962817	7	0.00991916	0.0156924	glucose
YGR238C	968687	7	-0.0221361	0.0255403	glucose
YGR239C	970053	7	0.0262956	0.0226925	glucose
YGR241C	976581	7	0.0137052	0.0399635	glucose
YGR242W	976723	7	0.00402487	0.0329581	glucose
YGR243W	977776	7	0.0299238	0.0305045	glucose
YGR247W	985685	7	-0.044787	0.0179754	glucose
YGR249W	989419	7	0.0276083	0.0142733	glucose
YGR251W	996229	7	0.0106325	0.0112292	glucose
YGR254W	1002240	7	-0.0507388	0.0342786	glucose
YGR256W	1006102	7	-0.0062875	0.0278587	glucose
YGR258C	1010766	7	-0.0357507	0.0236892	glucose
YGR263C	1019241	7	0.0190071	0.0155345	glucose
YGR267C	1025735	7	0.0347024	0.0106234	glucose
YGR273C	1039239	7	0.0256746	0.0171025	glucose
YGR277C	1046561	7	0.0146955	0.0195022	glucose
YGR280C	1051725	7	0.0124535	0.0233003	glucose
YGR285C	1063153	7	0.0715578	0.00698785	glucose
YGR287C	1068991	7	0.036852	0.0098993	glucose
YGR288W	1071714	7	0.00161031	0.0162259	glucose
YGR291C	1076504	7	-0.0299463	0.0135456	glucose
YGR295C	1082729	7	-0.0180968	0.0216677	glucose
YHL046C	11923	8	-0.0927197	0.0159023	glucose
YHL043W	14901	8	-0.0110721	0.0187326	glucose
YHL042W	15667	8	-0.0424976	0.00803351	glucose
YHL039W	21783	8	0.0397919	0.0112881	glucose
YHL030W	40084	8	0.0740528	0.00955784	glucose
YHL028W	48763	8	0.0540434	0.00762032	glucose
YHL024W	56649	8	0.0628501	0.0123479	glucose
YHL022C	62961	8	0.0604898	0.0147632	glucose
YHL021C	64462	8	0.0442912	0.00884009	glucose
YHL020C	66242	8	0.0285148	0.037441	glucose
YHL012W	78936	8	0.0676834	0.00635819	glucose
YHL011C	80654	8	0.0268821	0.0131046	glucose
YHR005C	114917	8	-0.0610759	0.00878208	glucose
YHR008C	123590	8	0.0296417	0.03489	glucose
YHR013C	131446	8	-0.0630459	0.0174265	glucose
YHR014W	132922	8	-0.0596945	0.0316175	glucose
YHR015W	136533	8	-0.150427	0.0351054	glucose
YHR020W	146062	8	-0.0724818	0.0193486	glucose
YHR024C	159192	8	-0.100475	0.0152505	glucose
YHR047C	201310	8	-0.0622464	0.0167183	glucose
YHR051W	210151	8	-0.0653671	0.0218539	glucose
YHR061C	222478	8	-0.0960636	0.0390535	glucose
YHR062C	223758	8	-0.104871	0.0143858	glucose
YHR066W	230696	8	-0.0865079	0.00737013	glucose
YHR068W	233296	8	-0.0614967	0.00542409	glucose
YHR074W	248337	8	-0.0331627	0.0119574	glucose
YHR075C	249641	8	-0.0194532	0.0257005	glucose
YHR076W	252225	8	-0.0425999	0.00993212	glucose
YHR083W	273616	8	-0.00558922	0.0266671	glucose
YHR091C	286770	8	0.0536402	0.0522197	glucose
YHR097C	298609	8	-0.0285344	0.0144176	glucose
YHR104W	324392	8	0.0500643	0.00609089	glucose
YHR109W	332067	8	0.047351	0.0261247	glucose
YHR110W	332920	8	0.168263	0.0394685	glucose
YHR112C	335663	8	-0.029279	0.0222518	glucose
YHR113W	337809	8	-0.143164	0.0429876	glucose
YHR114W	339984	8	0.0065099	0.0164626	glucose
YHR116W	342120	8	0.015859	0.0138504	glucose
YHR117W	344268	8	0.0428328	0.0434353	glucose
YHR121W	353319	8	0.0221054	0.0397869	glucose
YHR122W	354320	8	0.0133093	0.015435	glucose
YHR126C	360181	8	0.0139355	0.0304034	glucose
YHR133C	371597	8	0.170923	0.0197045	glucose
YHR134W	372558	8	0.091002	0.0210417	glucose
YHR138C	377699	8	0.0687625	0.00884402	glucose
YHR151C	400848	8	0.0880652	0.0216596	glucose
YHR153C	402682	8	0.0682964	0.00850074	glucose
YHR154W	406178	8	0.100448	0.0170374	glucose
YHR155W	410789	8	0.0570268	0.0163583	glucose
YHR157W	413455	8	0.110677	0.0117478	glucose
YHR158C	417179	8	0.0816914	0.0135128	glucose
YHR162W	423461	8	0.0629852	0.030104	glucose
YHR164C	429178	8	0.0936653	0.0191271	glucose
YHR170W	445384	8	0.0692327	0.0166386	glucose
YHR171W	447605	8	0.0814145	0.0310222	glucose
YHR177W	457952	8	0.0663411	0.0198074	glucose
YHR184W	474459	8	0.0922298	0.00737912	glucose
YHR186C	480672	8	0.0917709	0.0337172	glucose
YHR189W	484600	8	0.0748838	0.0107345	glucose
YHR198C	497280	8	0.107908	0.00627082	glucose
YHR200W	499885	8	0.0942324	0.00411504	glucose
YHR202W	504196	8	0.0804302	0.0220392	glucose
YHR209W	520312	8	0.0568979	0.0530665	glucose
YHR210C	521737	8	0.0565846	0.00913408	glucose
YIL170W	19847	9	0.0810565	0.00514568	glucose
YIL164C	34087	9	0.0373291	0.00935359	glucose
YIL163C	36899	9	0.0106688	0.0158467	glucose
YIL159W	41825	9	0.0773884	0.00383546	glucose
YIL157C	46949	9	0.0495178	0.0233302	glucose
YIL156W	48091	9	0.0926487	0.00833607	glucose
YIL155C	51759	9	0.103265	0.00535267	glucose
YIL154C	53981	9	0.0660833	0.00695298	glucose
YIL140W	85366	9	0.0234901	0.0150943	glucose
YIL138C	89230	9	-0.0533868	0.0220811	glucose
YIL130W	102782	9	0.0358514	0.0165526	glucose
YIL116W	142928	9	-0.0183418	0.00906777	glucose
YIL108W	160887	9	-0.0408364	0.0260423	glucose
YIL106W	166415	9	-0.0257658	0.0219485	glucose
YIL104C	169982	9	-0.0546106	0.012078	glucose
YIL103W	171751	9	-0.0649851	0.0201799	glucose
YIL099W	178004	9	-0.0724098	0.0234375	glucose
YIL091C	191030	9	-0.0562766	0.0300612	glucose
YIL089W	195599	9	-0.0957582	0.0175495	glucose
YIL074C	221081	9	-0.116056	0.0289358	glucose
YIL072W	226602	9	-0.0802829	0.0137636	glucose
YIL071C	228660	9	-0.0768193	0.021075	glucose
YIL070C	230272	9	-0.0464797	0.0196263	glucose
YIL069C	231553	9	0.000923795	0.0385152	glucose
YIL067C	235724	9	-0.0865177	0.0285941	glucose
YIL063C	242761	9	-0.107119	0.0521391	glucose
YIL060W	246392	9	-0.1438	0.0327471	glucose
YIL056W	249991	9	-0.114969	0.0324786	glucose
YIL050W	258913	9	-0.0885614	0.00546049	glucose
YIL042C	275108	9	-0.0409354	0.0126323	glucose
YIL037C	283029	9	-0.00223589	0.0235337	glucose
YIL031W	292633	9	-0.0398408	0.0228163	glucose
YIL030C	296050	9	-0.0222712	0.0098587	glucose
YIL029C	300829	9	-0.0271118	0.00906763	glucose
YIL025C	308201	9	-0.0340781	0.0179683	glucose
YIL024C	308602	9	-0.00806785	0.0258189	glucose
YIL020C	314035	9	-0.0322692	0.0202578	glucose
YIL009W	339344	9	-0.0336868	0.0393093	glucose
YIL003W	349122	9	0.0356173	0.0258454	glucose
YIL002C	350591	9	-0.0697976	0.0268253	glucose
YIR002C	360396	9	-0.0398314	0.0143847	glucose
YIR004W	364519	9	0.0205197	0.00565339	glucose
YIR006C	369908	9	-0.0717043	0.0496956	glucose
YIR009W	374860	9	-0.058253	0.00366381	glucose
YIR013C	380384	9	-0.0207048	0.0154493	glucose
YIR014W	381814	9	0.00101521	0.0111971	glucose
YIR016W	383425	9	-0.0350847	0.0456918	glucose
YIR018W	385346	9	-0.0442952	0.0437062	glucose
YIR019C	393675	9	-0.0353795	0.011134	glucose
YIR020C	394557	9	-0.0557877	0.0132568	glucose
YIR021W	398385	9	0.00273824	0.0146397	glucose
YIR026C	405967	9	0.0252695	0.023964	glucose
YIR027C	407642	9	0.0256929	0.0162366	glucose
YIR030C	412770	9	-0.116683	0.0433959	glucose
YIR031C	414679	9	0.0184222	0.0091205	glucose
YIR032C	415617	9	-0.0502685	0.0467771	glucose
YIR033W	419465	9	0.0231248	0.0543659	glucose
YIR035C	421790	9	-0.00568546	0.0116294	glucose
YIR036C	422865	9	-0.00470371	0.00510306	glucose
YIR037W	423619	9	0.000479512	0.00718222	glucose
YIR039C	432111	9	0.0267831	0.0365055	glucose
YIR043C	437735	9	0.0188255	0.0175429	glucose
YJL218W	21973	10	0.0723435	0.0097377	glucose
YJL217W	23133	10	0.0501577	0.00442177	glucose
YJL216C	24341	10	0.0654901	0.0312114	glucose
YJL215C	26412	10	0.0850713	0.00844191	glucose
YJL213W	32163	10	0.0676126	0.00573984	glucose
YJL212C	33850	10	0.127054	0.0120475	glucose
YJL211C	36757	10	0.0581884	0.00442967	glucose
YJL210W	36919	10	0.172235	0.00769141	glucose
YJL209W	38005	10	0.12732	0.0108957	glucose
YJL207C	41389	10	0.027799	0.031277	glucose
YJL204C	50629	10	0.0640163	0.0255747	glucose
YJL203W	53341	10	0.0820826	0.0042078	glucose
YJL198W	60844	10	0.0782539	0.00431171	glucose
YJL197W	63805	10	0.0309088	0.010853	glucose
YJL185C	82095	10	0.112788	0.00520699	glucose
YJL183W	84068	10	0.118196	0.0077852	glucose
YJL180C	87583	10	0.104299	0.00556093	glucose
YJL179W	88787	10	0.0973092	0.00829275	glucose
YJL177W	90786	10	0.136856	0.00410459	glucose
YJL176C	92053	10	0.137788	0.0166629	glucose
YJL173C	96161	10	0.147837	0.0151611	glucose
YJL171C	99704	10	0.0963359	0.00780175	glucose
YJL169W	102099	10	0.102453	0.00924219	glucose
YJL168C	102227	10	0.100537	0.00930929	glucose
YJL167W	105014	10	0.0969338	0.0469795	glucose
YJL159W	120449	10	0.0574022	0.0452297	glucose
YJL158C	122265	10	0.0723924	0.035037	glucose
YJL157C	123836	10	0.0231348	0.024643	glucose
YJL155C	129285	10	0.044135	0.0282995	glucose
YJL147C	141419	10	0.10373	0.0244844	glucose
YJL145W	145160	10	0.0964287	0.023175	glucose
YJL144W	146359	10	0.0551776	0.0354862	glucose
YJL137C	154985	10	0.0463667	0.0115902	glucose
YJL118W	191639	10	-0.101722	0.0264432	glucose
YJL112W	205305	10	-0.00346862	0.0290052	glucose
YJL108C	217705	10	-0.0786825	0.0467999	glucose
YJL103C	229025	10	0.00561223	0.0298626	glucose
YJL101C	234320	10	-0.0818266	0.0567144	glucose
YJL100W	237263	10	-0.0829331	0.0246878	glucose
YJL098W	242082	10	-0.00865903	0.0150795	glucose
YJL096W	246490	10	-0.0508849	0.0375433	glucose
YJL094C	251821	10	-0.0560221	0.0313071	glucose
YJL090C	262757	10	-0.0538482	0.0302382	glucose
YJL078C	291336	10	-0.0741643	0.0526813	glucose
YJL076W	295245	10	-0.0233533	0.0507104	glucose
YJL068C	313016	10	-0.0390318	0.0319568	glucose
YJL067W	314084	10	-0.0841786	0.0285658	glucose
YJL066C	314114	10	-0.0527889	0.0306194	glucose
YJL064W	315175	10	-0.0516954	0.026379	glucose
YJL063C	315759	10	-0.0556993	0.0211093	glucose
YJL046W	352386	10	-0.0156459	0.0164681	glucose
YJL036W	378825	10	-0.00754012	0.0431794	glucose
YJL030W	387657	10	-0.0272492	0.0295473	glucose
YJL027C	391833	10	-0.0504611	0.0256962	glucose
YJL022W	398109	10	-0.0647035	0.0440867	glucose
YJL011C	414285	10	-0.0954762	0.0302605	glucose
YJL007C	422698	10	-0.00739739	0.028858	glucose
YJL006C	423138	10	-0.0108773	0.0548555	glucose
YJL004C	431589	10	-0.0338789	0.0316731	glucose
YJR002W	440646	10	0.0457	0.019481	glucose
YJR003C	442553	10	0.100309	0.038263	glucose
YJR004C	444861	10	0.0881393	0.0371424	glucose
YJR009C	454681	10	-0.0196044	0.0383048	glucose
YJR014W	462425	10	-0.0428143	0.0521026	glucose
YJR022W	470113	10	0.0456094	0.0473534	glucose
YJR024C	470964	10	0.0462622	0.0114624	glucose
YJR026W	474082	10	0.0910497	0.00502584	glucose
YJR031C	490812	10	0.0853528	0.0401307	glucose
YJR032W	492262	10	0.0660468	0.0163647	glucose
YJR033C	496451	10	0.0580063	0.038107	glucose
YJR038C	504072	10	0.0307619	0.0379854	glucose
YJR041C	513763	10	0.0363217	0.0291138	glucose
YJR043C	517513	10	0.112276	0.0557034	glucose
YJR061W	553318	10	0.0336902	0.0288635	glucose
YJR062C	554849	10	0.0318752	0.0363327	glucose
YJR063W	555572	10	0.0921714	0.00846269	glucose
YJR067C	567444	10	0.0916973	0.0151291	glucose
YJR074W	573751	10	0.102811	0.0383387	glucose
YJR084W	585004	10	0.111189	0.014368	glucose
YJR087W	586750	10	0.0935353	0.0218175	glucose
YJR090C	594327	10	0.0301243	0.0255261	glucose
YJR091C	598336	10	0.0955247	0.0337768	glucose
YJR094C	605651	10	0.0960819	0.020621	glucose
YJR097W	612931	10	0.090929	0.0503294	glucose
YJR098C	615156	10	0.0793102	0.0105822	glucose
YJR099W	616286	10	0.110597	0.0357426	glucose
YJR100C	617334	10	0.118367	0.00924053	glucose
YJR109C	632941	10	0.118813	0.00884812	glucose
YJR112W	637635	10	0.107406	0.0103752	glucose
YJR116W	641664	10	0.0853267	0.0128993	glucose
YJR118C	644101	10	0.126454	0.0102772	glucose
YJR119C	646490	10	0.13193	0.022726	glucose
YJR124C	654238	10	0.13366	0.0157261	glucose
YJR126C	658689	10	-0.0899447	0.0566565	glucose
YJR130C	667137	10	0.0227907	0.0349305	glucose
YJR131W	669293	10	0.0732844	0.00747899	glucose
YJR134C	675852	10	0.100672	0.0081837	glucose
YJR140C	695696	10	0.0645922	0.0143851	glucose
YJR144W	701691	10	0.064967	0.0100361	glucose
YJR153W	723900	10	0.0621677	0.0275077	glucose
YJR154W	726824	10	0.0505935	0.00712976	glucose
YKL222C	3503	11	0.056502	0.0278966	glucose
YKL215C	26827	11	0.0595646	0.0284506	glucose
YKL211C	36699	11	0.0413939	0.0115938	glucose
YKL210W	39163	11	0.0229362	0.00759014	glucose
YKL208W	47157	11	0.0387607	0.00751269	glucose
YKL203C	55935	11	0.00684032	0.014889	glucose
YKL195W	75821	11	-0.0914936	0.0348033	glucose
YKL194C	77258	11	0.00179069	0.0178322	glucose
YKL193C	78866	11	-0.0268499	0.0207006	glucose
YKL190W	82947	11	-0.0286611	0.0165291	glucose
YKL185W	94499	11	0.0109663	0.00802124	glucose
YKL184W	96757	11	0.000497211	0.00583863	glucose
YKL183W	98721	11	-0.0283059	0.00978278	glucose
YKL181W	107316	11	-0.00530651	0.00703888	glucose
YKL179C	110464	11	-0.0133573	0.00800781	glucose
YKL173W	122517	11	-0.0270352	0.00735668	glucose
YKL170W	130634	11	-0.0304024	0.0305633	glucose
YKL169C	130685	11	-0.01607	0.00959351	glucose
YKL167C	133721	11	-0.0503945	0.0170386	glucose
YKL165C	137932	11	-0.0439287	0.0118807	glucose
YKL157W	154991	11	-0.000776046	0.0261826	glucose
YKL156W	158613	11	0.0270532	0.0272251	glucose
YKL154W	161601	11	-0.0248097	0.0120784	glucose
YKL153W	163600	11	-0.023525	0.0098141	glucose
YKL151C	164917	11	-0.0368083	0.0117879	glucose
YKL147C	171551	11	-0.0476882	0.0160509	glucose
YKL146W	171783	11	-0.0477182	0.0154071	glucose
YKL145W	174213	11	0.0096583	0.0265292	glucose
YKL144C	175843	11	-0.0905151	0.0267888	glucose
YKL142W	178515	11	-0.0266628	0.0234931	glucose
YKL140W	180779	11	-0.0182738	0.00723593	glucose
YKL137W	185957	11	-0.043742	0.00737305	glucose
YKL136W	186416	11	-0.0161463	0.0137725	glucose
YKL133C	191679	11	-0.0235085	0.0367189	glucose
YKL130C	195288	11	-0.0328487	0.0281889	glucose
YKL127W	203541	11	-0.0581253	0.0246883	glucose
YKL125W	208247	11	-0.0565393	0.0196342	glucose
YKL123W	212043	11	-0.111753	0.0439887	glucose
YKL120W	217344	11	-0.075794	0.0173402	glucose
YKL118W	219126	11	-0.0576399	0.0181426	glucose
YKL117W	220324	11	-0.0672353	0.0354963	glucose
YKL116C	221344	11	-0.0661671	0.031002	glucose
YKL106W	237536	11	-0.103445	0.0400615	glucose
YKL103C	246138	11	-0.0427772	0.0337582	glucose
YKL094W	263349	11	-0.15387	0.0266657	glucose
YKL093W	264789	11	-0.155369	0.0260106	glucose
YKL090W	271878	11	-0.11131	0.0362802	glucose
YKL084W	280509	11	-0.0960589	0.0313419	glucose
YKL082C	281025	11	-0.0891156	0.0130388	glucose
YKL081W	282891	11	-0.0999956	0.0189391	glucose
YKL080W	285030	11	-0.05849	0.0171714	glucose
YKL079W	286603	11	-0.0226715	0.0472874	glucose
YKL078W	288845	11	-0.0496541	0.0260497	glucose
YKL076C	292838	11	-0.0891555	0.0266733	glucose
YKL075C	292956	11	-0.0987221	0.0309061	glucose
YKL074C	294610	11	-0.127699	0.0305272	glucose
YKL072W	299582	11	-0.106597	0.0394122	glucose
YKL071W	305114	11	-0.129631	0.0266409	glucose
YKL070W	306211	11	-0.101673	0.0172595	glucose
YKL069W	307285	11	-0.060979	0.0310373	glucose
YKL064W	317764	11	-0.0998465	0.0228877	glucose
YKL051W	341312	11	-0.128066	0.0312868	glucose
YKL050C	342852	11	-0.0839559	0.0466766	glucose
YKL043W	356748	11	-0.114317	0.027664	glucose
YKL041W	360143	11	-0.0867139	0.0311878	glucose
YKL039W	362622	11	-0.0995569	0.0303773	glucose
YKL037W	369365	11	-0.185206	0.0350931	glucose
YKL032C	380065	11	-0.147207	0.0445005	glucose
YKL029C	382716	11	-0.211076	0.0536574	glucose
YKL027W	387562	11	-0.22818	0.044199	glucose
YKL024C	392526	11	-0.274346	0.0422559	glucose
YKL016C	407465	11	-0.205646	0.0527085	glucose
YKL015W	408544	11	-0.200008	0.042105	glucose
YKL007W	429302	11	-0.221427	0.0371772	glucose
YKL001C	438777	11	-0.116332	0.0391255	glucose
YKR003W	446727	11	-0.00809897	0.0121804	glucose
YKR004C	448036	11	-0.0438349	0.0187188	glucose
YKR006C	451217	11	-0.0614478	0.0218059	glucose
YKR010C	461239	11	-0.0613741	0.0168384	glucose
YKR011C	462696	11	-0.123649	0.031849	glucose
YKR018C	475900	11	0.0656737	0.0147585	glucose
YKR023W	485011	11	0.0373178	0.0174372	glucose
YKR026C	489655	11	0.0593396	0.0119622	glucose
YKR029C	499833	11	0.0302292	0.0372622	glucose
YKR033C	507304	11	0.0491454	0.0126086	glucose
YKR041W	518950	11	0.0661325	0.0312399	glucose
YKR045C	523969	11	0.0502768	0.0148018	glucose
YKR046C	525074	11	0.0580062	0.0176609	glucose
YKR047W	525562	11	-0.0105981	0.0170266	glucose
YKR048C	526640	11	0.039177	0.0153372	glucose
YKR049C	527231	11	0.0402043	0.0121524	glucose
YKR051W	532202	11	0.121853	0.0178776	glucose
YKR053C	535281	11	0.0747689	0.0204453	glucose
YKR054C	547925	11	0.0793877	0.00583297	glucose
YKR057W	552242	11	0.0442202	0.00846561	glucose
YKR058W	554620	11	0.0767335	0.0213035	glucose
YKR066C	567198	11	0.0634267	0.012378	glucose
YKR069W	573393	11	0.00411238	0.0524136	glucose
YKR074W	579676	11	0.0344589	0.0109557	glucose
YKR076W	583395	11	0.00299649	0.019133	glucose
YKR079C	589305	11	-0.008151	0.0294017	glucose
YKR080W	591357	11	0.0268421	0.00319892	glucose
YKR090W	611066	11	0.0486288	0.0143719	glucose
YKR096W	630380	11	0.0388734	0.00904934	glucose
YKR098C	635179	11	0.107699	0.0412775	glucose
YKR102W	649865	11	-0.0131793	0.00631547	glucose
YKR103W	656736	11	-0.105336	0.0155055	glucose
YLL060C	21138	12	-0.0855299	0.0095428	glucose
YLL058W	23569	12	-0.0329667	0.0153702	glucose
YLL056C	27409	12	-0.101029	0.0447365	glucose
YLL054C	32673	12	-0.048289	0.011106	glucose
YLL053C	35503	12	0.0227315	0.0161522	glucose
YLL049W	40666	12	0.0533403	0.00367689	glucose
YLL047W	46672	12	0.0652477	0.0175667	glucose
YLL046C	46714	12	0.0578432	0.0558057	glucose
YLL044W	48216	12	0.0413836	0.0196553	glucose
YLL043W	49938	12	0.055293	0.0110027	glucose
YLL040C	54211	12	0.0269399	0.0217613	glucose
YLL035W	68580	12	0.0751716	0.0115601	glucose
YLL034C	70633	12	0.0911877	0.0222892	glucose
YLL033W	73409	12	0.0789758	0.0121032	glucose
YLL032C	74270	12	0.029264	0.0177315	glucose
YLL030C	80356	12	0.0754572	0.0129465	glucose
YLL027W	87403	12	0.0934659	0.0140046	glucose
YLL017W	112234	12	0.0610972	0.0162533	glucose
YLL016W	112847	12	0.00930171	0.0269214	glucose
YLL015W	116432	12	0.0448121	0.00691667	glucose
YLL012W	125534	12	-0.0524621	0.0228007	glucose
YLL011W	127523	12	-0.0996859	0.0542477	glucose
YLL008W	131729	12	0.00539068	0.0367698	glucose
YLL006W	136586	12	-0.0180695	0.0110138	glucose
YLL005C	137940	12	-0.0189012	0.0195685	glucose
YLL004W	141073	12	0.0274215	0.0328001	glucose
YLL001W	147890	12	-0.0256077	0.0228806	glucose
YLR001C	153977	12	-0.0257139	0.0218533	glucose
YLR007W	165402	12	0.0600106	0.0129142	glucose
YLR009W	167136	12	0.0497603	0.0339359	glucose
YLR010C	167802	12	0.0360413	0.013405	glucose
YLR013W	171764	12	-0.0136469	0.0167391	glucose
YLR019W	181481	12	0.0131192	0.0239174	glucose
YLR028C	201315	12	-0.00758154	0.0303261	glucose
YLR030W	204081	12	-0.00334858	0.0486944	glucose
YLR050C	246072	12	-0.123305	0.0401431	glucose
YLR051C	246977	12	-0.00513062	0.0442889	glucose
YLR070C	275211	12	0.0210499	0.0286054	glucose
YLR072W	280943	12	0.00878042	0.0427807	glucose
YLR082C	293572	12	-0.0296655	0.0531234	glucose
YLR085C	301989	12	-0.0795171	0.0203574	glucose
YLR087C	315731	12	-0.0561815	0.0165378	glucose
YLR091W	323178	12	0.0551239	0.0412853	glucose
YLR096W	336033	12	-0.0275574	0.0352159	glucose
YLR102C	343767	12	-0.023684	0.0314307	glucose
YLR103C	345941	12	-0.0293933	0.0453884	glucose
YLR109W	369311	12	0.00835229	0.0386173	glucose
YLR112W	371210	12	0.0751176	0.0420048	glucose
YLR123C	391407	12	0.0218537	0.0332951	glucose
YLR126C	395520	12	0.113026	0.0353881	glucose
YLR131C	406822	12	0.145548	0.0177732	glucose
YLR137W	418109	12	0.0495437	0.0366793	glucose
YLR138W	421394	12	0.00699909	0.0357566	glucose
YLR139C	423473	12	0.0623197	0.0502243	glucose
YLR142W	426616	12	0.030188	0.0255255	glucose
YLR145W	432773	12	0.0909226	0.0458513	glucose
YLR149C	439823	12	0.0475952	0.0402824	glucose
YLR163C	493254	12	0.0772755	0.0088741	glucose
YLR166C	498044	12	0.082518	0.0470135	glucose
YLR170C	501049	12	0.0774898	0.0116572	glucose
YLR171W	501122	12	0.0433938	0.0398033	glucose
YLR176C	510232	12	0.0882041	0.0545866	glucose
YLR178C	513821	12	0.151236	0.0383486	glucose
YLR183C	522012	12	0.132768	0.0136019	glucose
YLR188W	530387	12	0.129638	0.0161518	glucose
YLR189C	534393	12	0.127982	0.00680821	glucose
YLR191W	538432	12	0.119283	0.0496095	glucose
YLR193C	540536	12	0.119355	0.0181292	glucose
YLR194C	541573	12	0.0359039	0.0367105	glucose
YLR195C	543304	12	0.111207	0.0561181	glucose
YLR196W	545698	12	0.0827706	0.00637814	glucose
YLR199C	548769	12	0.0677303	0.0225182	glucose
YLR204W	552605	12	0.0951531	0.0381621	glucose
YLR205C	553677	12	0.0683916	0.055845	glucose
YLR211C	564531	12	0.140425	0.0206661	glucose
YLR213C	567922	12	0.167673	0.056062	glucose
YLR215C	571858	12	0.148007	0.0150926	glucose
YLR216C	573211	12	0.101356	0.0402668	glucose
YLR217W	573232	12	0.171357	0.022115	glucose
YLR218C	573918	12	0.150881	0.00678277	glucose
YLR219W	576337	12	0.144049	0.0136193	glucose
YLR221C	579024	12	0.152484	0.0148673	glucose
YLR222C	581771	12	0.132735	0.0314165	glucose
YLR223C	585490	12	0.11734	0.0487506	glucose
YLR224W	587573	12	0.145035	0.00918487	glucose
YLR226W	590541	12	0.160437	0.00666587	glucose
YLR227C	592043	12	0.143817	0.0259213	glucose
YLR228C	602463	12	0.113418	0.0395862	glucose
YLR229C	604787	12	0.140599	0.0207881	glucose
YLR231C	607119	12	0.0784616	0.0529582	glucose
YLR232W	607177	12	0.104858	0.0170443	glucose
YLR233C	609524	12	0.0794771	0.0247974	glucose
YLR235C	611930	12	0.111098	0.02459	glucose
YLR236C	612117	12	0.0561113	0.017328	glucose
YLR237W	614163	12	0.132781	0.0116386	glucose
YLR238W	616191	12	0.127844	0.0193107	glucose
YLR239C	617318	12	0.106712	0.0241888	glucose
YLR240W	620160	12	0.14076	0.0116585	glucose
YLR241W	622821	12	0.160206	0.00969511	glucose
YLR242C	623883	12	0.111249	0.0126006	glucose
YLR243W	625021	12	0.237267	0.0449295	glucose
YLR244C	626331	12	0.070693	0.0404391	glucose
YLR247C	633354	12	0.134646	0.00455069	glucose
YLR250W	641021	12	0.0777144	0.0228203	glucose
YLR252W	642262	12	0.0804909	0.00958439	glucose
YLR259C	665002	12	0.101986	0.0129228	glucose
YLR261C	668563	12	0.0673333	0.0185469	glucose
YLR273C	691029	12	0.0847606	0.0111917	glucose
YLR274W	693882	12	0.0407661	0.0347384	glucose
YLR276C	696830	12	0.0745849	0.0099213	glucose
YLR277C	699495	12	0.109373	0.0196702	glucose
YLR278C	704024	12	0.0860627	0.0508211	glucose
YLR298C	725416	12	-0.0568043	0.0242212	glucose
YLR305C	743863	12	0.0532938	0.020871	glucose
YLR314C	764137	12	-0.112006	0.0139649	glucose
YLR317W	766089	12	-0.0152339	0.0520376	glucose
YLR325C	781379	12	-0.0906442	0.0571872	glucose
YLR327C	783387	12	-0.0726801	0.0363033	glucose
YLR328W	786118	12	-0.0408965	0.0398214	glucose
YLR339C	806335	12	-0.029329	0.0322018	glucose
YLR345W	822040	12	-0.0117823	0.0267671	glucose
YLR348C	827873	12	-0.080176	0.0216157	glucose
YLR349W	828027	12	-0.0951174	0.0106542	glucose
YLR351C	830364	12	-0.149677	0.0558429	glucose
YLR354C	837357	12	-0.0448047	0.0257254	glucose
YLR356W	840914	12	-0.0494077	0.0338412	glucose
YLR359W	845730	12	-0.0784114	0.022563	glucose
YLR361C	849124	12	-0.0537618	0.0259062	glucose
YLR366W	855843	12	0.0113335	0.0521326	glucose
YLR369W	861525	12	0.0118244	0.0521453	glucose
YLR371W	866784	12	0.00231683	0.0330475	glucose
YLR380W	879508	12	0.0391146	0.0502863	glucose
YLR384C	892900	12	0.0774615	0.0386265	glucose
YLR388W	898821	12	-0.0913608	0.0547552	glucose
YLR394W	909398	12	-0.0600319	0.0371475	glucose
YLR395C	909965	12	0.102277	0.0101944	glucose
YLR398C	919019	12	0.100348	0.0169948	glucose
YLR404W	929600	12	-0.122535	0.0179501	glucose
YLR408C	934253	12	-0.124893	0.0342397	glucose
YLR409C	937233	12	-0.0573895	0.0229437	glucose
YLR414C	954144	12	-0.139846	0.0265347	glucose
YLR415C	954597	12	-0.0815793	0.0259969	glucose
YLR416C	954889	12	-0.105961	0.0198682	glucose
YLR427W	990440	12	-0.0802663	0.019917	glucose
YLR431C	1001703	12	-0.0811196	0.0265031	glucose
YLR437C	1012023	12	-0.0156789	0.013571	glucose
YLR439W	1015450	12	0.0158125	0.0187655	glucose
YLR448W	1029768	12	0.0262186	0.00713634	glucose
YLR449W	1032012	12	0.0209029	0.0415975	glucose
YLR451W	1038753	12	0.0593766	0.0142304	glucose
YLR454W	1051884	12	0.0448143	0.0538413	glucose
YLR455W	1054543	12	0.0797472	0.00539003	glucose
YLR459W	1058518	12	0.0518349	0.00508824	glucose
YLR460C	1060887	12	0.0540683	0.0090165	glucose
YLR461W	1063281	12	0.0499708	0.0264418	glucose
YML131W	10198	13	-0.0856219	0.0117367	glucose
YML130C	11483	13	-0.0643174	0.0203122	glucose
YML126C	19060	13	0.0418769	0.0117125	glucose
YML117W	34243	13	0.0542534	0.00396008	glucose
YML099C	74398	13	0.00331347	0.0175884	glucose
YML098W	77267	13	0.0767015	0.00897376	glucose
YML094W	82275	13	0.0970896	0.0141584	glucose
YML091C	87123	13	0.068843	0.0340247	glucose
YML075C	115734	13	0.0334279	0.0407054	glucose
YML070W	133475	13	0.0681582	0.0366595	glucose
YML068W	137550	13	-0.00499582	0.04518	glucose
YML066C	140424	13	0.0654807	0.0388617	glucose
YML065W	142210	13	0.0710932	0.0130481	glucose
YML058W	159383	13	0.099987	0.0098063	glucose
YML055W	164790	13	0.0842672	0.0326475	glucose
YML050W	173139	13	0.00844899	0.038652	glucose
YML047C	180017	13	0.0894212	0.0214559	glucose
YML042W	192788	13	0.0473238	0.0152288	glucose
YML029W	217362	13	0.0892369	0.0468113	glucose
YML022W	228937	13	0.0729474	0.013291	glucose
YML021C	229734	13	0.0485725	0.0362394	glucose
YML013W	244149	13	0.0248966	0.0352085	glucose
YML012W	246116	13	0.0635397	0.0338082	glucose
YML003W	263483	13	0.0544529	0.0206949	glucose
YML002W	264541	13	0.0379764	0.0197973	glucose
YMR006C	279681	13	-0.0683352	0.0395542	glucose
YMR008C	282584	13	-0.0329709	0.0222038	glucose
YMR013C	296738	13	-0.146232	0.0245928	glucose
YMR021C	318418	13	-0.0306449	0.0299459	glucose
YMR034C	340722	13	0.0190183	0.0299184	glucose
YMR052W	380200	13	-0.176181	0.0249209	glucose
YMR060C	392515	13	-0.171368	0.0492385	glucose
YMR073C	412873	13	-0.0137882	0.0391734	glucose
YMR076C	420029	13	-0.040846	0.05076	glucose
YMR083W	435915	13	-0.0835549	0.0224968	glucose
YMR084W	437416	13	-0.0753714	0.0241889	glucose
YMR085W	438789	13	-0.0630122	0.0137611	glucose
YMR090W	449928	13	-0.0829591	0.0231958	glucose
YMR092C	453479	13	-0.148168	0.0412118	glucose
YMR098C	462609	13	-0.0263815	0.0360143	glucose
YMR104C	475453	13	-0.1339	0.0333631	glucose
YMR107W	483361	13	-0.0314932	0.0164074	glucose
YMR111C	493792	13	-0.122595	0.0228594	glucose
YMR117C	501891	13	-0.0413974	0.0361932	glucose
YMR118C	502734	13	-0.132182	0.0483191	glucose
YMR130W	533027	13	-0.0498967	0.041353	glucose
YMR134W	538551	13	-0.106973	0.0251182	glucose
YMR139W	547237	13	-0.127904	0.0171522	glucose
YMR145C	556475	13	-0.0595748	0.0272913	glucose
YMR147W	559870	13	-0.0693478	0.0185479	glucose
YMR149W	561856	13	-0.0231735	0.0218432	glucose
YMR150C	562528	13	-0.0678047	0.0224662	glucose
YMR152W	564193	13	-0.0437078	0.0372904	glucose
YMR154C	568182	13	-0.00121783	0.037302	glucose
YMR155W	570194	13	-0.0698497	0.0376697	glucose
YMR156C	571016	13	-0.107671	0.0415452	glucose
YMR162C	583921	13	-0.00182191	0.0232862	glucose
YMR163C	586388	13	-0.0143913	0.0304202	glucose
YMR165C	592628	13	-0.0128225	0.0209293	glucose
YMR170C	603082	13	-0.0326249	0.0169544	glucose
YMR172W	608140	13	-0.0502919	0.0255944	glucose
YMR176W	615975	13	-0.0580067	0.0318188	glucose
YMR177W	618098	13	-0.0321683	0.0566773	glucose
YMR179W	622134	13	-0.080134	0.0421419	glucose
YMR180C	623213	13	-0.0292304	0.0176842	glucose
YMR182C	625167	13	-0.0344968	0.0113199	glucose
YMR183C	627808	13	-0.0669974	0.0230559	glucose
YMR188C	637004	13	-0.0918599	0.03569	glucose
YMR194W	651910	13	-0.117846	0.0270133	glucose
YMR199W	664284	13	-0.11623	0.0235037	glucose
YMR201C	667044	13	-0.0633836	0.0309199	glucose
YMR202W	668205	13	-0.106284	0.0313852	glucose
YMR204C	671325	13	-0.105636	0.0317203	glucose
YMR207C	683564	13	-0.063201	0.0454259	glucose
YMR208W	685798	13	-0.0614151	0.0405395	glucose
YMR213W	695153	13	-0.0933707	0.0179608	glucose
YMR214W	696483	13	-0.0491108	0.0417376	glucose
YMR216C	701039	13	-0.12086	0.0239211	glucose
YMR225C	721403	13	-0.134967	0.0232114	glucose
YMR231W	736634	13	-0.128591	0.042622	glucose
YMR233W	739865	13	-0.116828	0.0457483	glucose
YMR235C	742735	13	-0.0833714	0.0299962	glucose
YMR236W	743444	13	-0.0441765	0.0481497	glucose
YMR237W	745923	13	-0.0849985	0.0515463	glucose
YMR240C	751240	13	-0.0340976	0.0376456	glucose
YMR244W	758317	13	-0.170956	0.0264215	glucose
YMR245W	759183	13	-0.104179	0.0167077	glucose
YMR246W	761891	13	-0.103763	0.0145242	glucose
YMR252C	775719	13	-0.0875678	0.0296857	glucose
YMR254C	777923	13	-0.0939427	0.0141096	glucose
YMR255W	778567	13	-0.014524	0.0335412	glucose
YMR259C	788883	13	-0.0648787	0.0308846	glucose
YMR265C	797925	13	-0.129182	0.0166394	glucose
YMR267W	802704	13	-0.0869189	0.0201117	glucose
YMR268C	804222	13	-0.122582	0.0241429	glucose
YMR269W	805091	13	-0.120479	0.0411387	glucose
YMR271C	807548	13	-0.125823	0.0120107	glucose
YMR274C	815311	13	-0.125105	0.00710417	glucose
YMR281W	833253	13	-0.105998	0.0343774	glucose
YMR282C	835098	13	-0.124651	0.0185861	glucose
YMR283C	836867	13	-0.148835	0.0159236	glucose
YMR284W	839995	13	-0.165855	0.0517748	glucose
YMR285C	841691	13	-0.154179	0.0219014	glucose
YMR286W	842202	13	-0.0425574	0.0266939	glucose
YMR288W	848486	13	-0.0945069	0.023224	glucose
YMR291W	854390	13	-0.1868	0.0468609	glucose
YMR293C	856793	13	-0.138143	0.0129756	glucose
YMR298W	864271	13	-0.0380269	0.0268191	glucose
YMR299C	865350	13	-0.0931926	0.0167271	glucose
YMR301C	869627	13	0.00618974	0.0040426	glucose
YMR302C	872625	13	-0.00134348	0.0194009	glucose
YMR312W	899226	13	0.0441247	0.0126239	glucose
YMR315W	903849	13	0.0167023	0.0171791	glucose
YMR319C	914538	13	-0.132889	0.0185599	glucose
YNL335W	11452	14	-0.0511557	0.0412849	glucose
YNL333W	13267	14	-0.0022922	0.0299925	glucose
YNL329C	19541	14	0.00721231	0.0264569	glucose
YNL327W	24048	14	0.0514777	0.00605377	glucose
YNL324W	31050	14	0.0695669	0.00300545	glucose
YNL322C	33294	14	0.0357641	0.00706738	glucose
YNL321W	34696	14	0.0558921	0.00435179	glucose
YNL319W	38642	14	0.0733383	0.00612585	glucose
YNL318C	38707	14	0.0693211	0.0056824	glucose
YNL316C	42071	14	0.0800647	0.00639676	glucose
YNL313C	45308	14	0.0531731	0.0123771	glucose
YNL312W	48287	14	0.0459925	0.0115565	glucose
YNL311C	49397	14	0.0427714	0.0335567	glucose
YNL310C	51907	14	0.0617545	0.0229802	glucose
YNL301C	63570	14	-0.071252	0.0292553	glucose
YNL299W	66517	14	-0.0583639	0.0177867	glucose
YNL293W	80640	14	-0.129155	0.0247036	glucose
YNL292W	82806	14	-0.0895719	0.0104218	glucose
YNL291C	84169	14	-0.109312	0.0122023	glucose
YNL290W	86218	14	-0.0712851	0.0155479	glucose
YNL284C	103134	14	-0.128554	0.027808	glucose
YNL281W	108467	14	-0.0851503	0.0170804	glucose
YNL280C	109095	14	-0.101292	0.0251725	glucose
YNL279W	110917	14	-0.0867478	0.0258627	glucose
YNL278W	113271	14	-0.0691666	0.0217063	glucose
YNL275W	119268	14	-0.102982	0.00809819	glucose
YNL274C	121118	14	-0.0925486	0.0262916	glucose
YNL272C	126805	14	-0.108296	0.0190158	glucose
YNL270C	135940	14	-0.144463	0.0379193	glucose
YNL269W	137699	14	-0.120081	0.0370253	glucose
YNL264C	145563	14	-0.0986874	0.0112843	glucose
YNL260C	156859	14	-0.0961113	0.00534098	glucose
YNL259C	157644	14	-0.123303	0.0272206	glucose
YNL258C	158109	14	-0.0941891	0.0225696	glucose
YNL257C	160631	14	-0.105334	0.0334914	glucose
YNL255C	167329	14	-0.100088	0.0254587	glucose
YNL250W	175410	14	-0.0606094	0.0187449	glucose
YNL249C	179394	14	-0.0823271	0.0124331	glucose
YNL248C	181361	14	-0.0595801	0.0225146	glucose
YNL243W	188051	14	-0.0866887	0.0235686	glucose
YNL242W	191324	14	-0.0753385	0.0148926	glucose
YNL241C	196426	14	-0.0565886	0.0178439	glucose
YNL239W	200569	14	-0.0411283	0.0161234	glucose
YNL233W	211922	14	-0.0753423	0.0280685	glucose
YNL228W	220645	14	-0.0690201	0.0121493	glucose
YNL226W	222239	14	-0.0655089	0.0202288	glucose
YNL225C	222724	14	-0.0518134	0.0256311	glucose
YNL222W	229094	14	-0.00975218	0.021767	glucose
YNL221C	231068	14	-0.0511211	0.0157111	glucose
YNL219C	235996	14	-0.0547249	0.00975274	glucose
YNL215W	244468	14	-0.0919187	0.0377849	glucose
YNL211C	250055	14	-0.0877574	0.0236723	glucose
YNL200C	263713	14	-0.120958	0.0121161	glucose
YNL198C	266514	14	-0.0687068	0.0237931	glucose
YNL194C	272710	14	-0.0511177	0.0220014	glucose
YNL192W	276502	14	-0.103822	0.0166683	glucose
YNL191W	280432	14	0.00284522	0.0416235	glucose
YNL189W	284260	14	-0.0453239	0.0540822	glucose
YNL188W	286308	14	-0.0568294	0.0243466	glucose
YNL182C	295960	14	-0.0297859	0.0201568	glucose
YNL175C	307401	14	0.00167961	0.0235812	glucose
YNL173C	308957	14	-0.00474416	0.0408986	glucose
YNL160W	336545	14	0.0974019	0.0285877	glucose
YNL158W	339612	14	0.031272	0.0396473	glucose
YNL154C	343636	14	0.0825369	0.0203311	glucose
YNL152W	346313	14	0.0780055	0.0326814	glucose
YNL139C	360924	14	0.114341	0.00789014	glucose
YNL136W	370368	14	0.0612332	0.0162952	glucose
YNL129W	381480	14	0.063509	0.00419803	glucose
YNL128W	382359	14	0.0189438	0.0353508	glucose
YNL124W	392892	14	0.0469823	0.040563	glucose
YNL118C	402652	14	0.02288	0.0352782	glucose
YNL114C	412684	14	0.00760399	0.0176937	glucose
YNL113W	412771	14	-0.00377475	0.0132608	glucose
YNL109W	418964	14	0.000149541	0.0138802	glucose
YNL105W	424155	14	-0.0217868	0.0181917	glucose
YNL102W	430087	14	0.0251367	0.0132162	glucose
YNL093W	449868	14	0.0926556	0.0226457	glucose
YNL090W	456565	14	0.044236	0.0321837	glucose
YNL086W	466334	14	0.0452539	0.0179986	glucose
YNL084C	470053	14	0.0875164	0.0195388	glucose
YNL082W	473391	14	0.0707902	0.0307901	glucose
YNL081C	476188	14	0.0597282	0.00989211	glucose
YNL080C	476932	14	0.0735199	0.0129844	glucose
YNL078W	479768	14	0.0743804	0.00928745	glucose
YNL077W	481391	14	0.0932571	0.0313193	glucose
YNL073W	488386	14	0.105015	0.0104214	glucose
YNL072W	490317	14	0.107949	0.0223869	glucose
YNL071W	491523	14	0.156279	0.00727829	glucose
YNL065W	503724	14	0.200105	0.0189648	glucose
YNL063W	507758	14	0.181357	0.0126117	glucose
YNL059C	512668	14	0.153254	0.012267	glucose
YNL057W	516403	14	0.200682	0.0128796	glucose
YNL056W	517249	14	0.15581	0.0187763	glucose
YNL052W	531725	14	0.172936	0.00699261	glucose
YNL049C	535281	14	0.17992	0.0108339	glucose
YNL047C	539911	14	0.157758	0.0232775	glucose
YNL045W	542963	14	0.154418	0.0212042	glucose
YNL044W	545268	14	0.177188	0.0538812	glucose
YNL040W	553380	14	0.166676	0.00638821	glucose
YNL038W	557020	14	0.189158	0.00701132	glucose
YNL035C	568522	14	0.173769	0.00862594	glucose
YNL034W	570477	14	0.187872	0.0471967	glucose
YNL024C	587107	14	0.190109	0.00654118	glucose
YNL022C	591427	14	0.187839	0.0112782	glucose
YNL020C	595623	14	0.210556	0.0065329	glucose
YNL010W	613635	14	0.230501	0.00583223	glucose
YNL009W	614821	14	0.239674	0.00670198	glucose
YNL002C	626174	14	0.191744	0.00608956	glucose
YNR004W	636383	14	-0.0887883	0.0531387	glucose
YNR007C	640114	14	-0.0503945	0.0360252	glucose
YNR013C	651712	14	-0.0618314	0.0352922	glucose
YNR018W	664944	14	-0.0203645	0.0315895	glucose
YNR027W	675876	14	-0.0147429	0.0145822	glucose
YNR032W	687116	14	0.0379926	0.0073848	glucose
YNR034W	691286	14	0.0346336	0.00695602	glucose
YNR037C	695327	14	0.0329147	0.0143549	glucose
YNR053C	723112	14	0.023432	0.0165006	glucose
YNR054C	724306	14	0.0295597	0.00968949	glucose
YNR055C	730186	14	0.0359955	0.0106077	glucose
YNR061C	743540	14	0.0576594	0.00399384	glucose
YNR062C	745343	14	0.0656897	0.0109752	glucose
YNR064C	750008	14	0.0716712	0.00393992	glucose
YNR070W	769376	14	-0.0175161	0.0101733	glucose
YOL160W	14313	15	0.0044941	0.013744	glucose
YOL141W	56452	15	0.00994235	0.0184705	glucose
YOL137W	65621	15	0.0156257	0.0233562	glucose
YOL131W	73031	15	0.0498321	0.018814	glucose
YOL130W	74400	15	-0.0208974	0.024362	glucose
YOL125W	83834	15	0.0254495	0.00898961	glucose
YOL124C	85456	15	0.0672181	0.044218	glucose
YOL122C	89692	15	0.0859745	0.0134536	glucose
YOL121C	92026	15	0.0203919	0.0200879	glucose
YOL119C	94856	15	0.0870137	0.0261754	glucose
YOL118C	96608	15	0.0526692	0.0228513	glucose
YOL116W	99809	15	0.06555	0.0152449	glucose
YOL112W	106710	15	0.107098	0.00848035	glucose
YOL109W	110297	15	0.0947596	0.0226378	glucose
YOL108C	111431	15	0.0700213	0.0312546	glucose
YOL104C	116396	15	0.102363	0.0129176	glucose
YOL098C	132725	15	0.0666653	0.0427127	glucose
YOL097C	136527	15	0.0989397	0.00487082	glucose
YOL096C	138107	15	0.128425	0.00568767	glucose
YOL088C	153912	15	0.125007	0.0195575	glucose
YOL085C	161673	15	0.111583	0.0481485	glucose
YOL084W	162356	15	0.11753	0.0232944	glucose
YOL082W	168727	15	0.145159	0.0053459	glucose
YOL079W	181057	15	0.0753872	0.0156413	glucose
YOL078W	181682	15	0.0632518	0.0129223	glucose
YOL076W	187024	15	0.0991905	0.0386411	glucose
YOL072W	194970	15	0.0467488	0.0403101	glucose
YOL071W	196507	15	0.0801552	0.0119854	glucose
YOL070C	197220	15	0.0828239	0.0356354	glucose
YOL067C	201985	15	0.016764	0.0243776	glucose
YOL066C	202696	15	0.056662	0.00884535	glucose
YOL065C	204731	15	0.047929	0.0117326	glucose
YOL063C	207392	15	0.0737309	0.0168063	glucose
YOL062C	210520	15	0.0714173	0.0130248	glucose
YOL056W	223268	15	0.0756186	0.00608287	glucose
YOL055C	224420	15	0.0331071	0.017327	glucose
YOL053W	230085	15	0.0583635	0.024451	glucose
YOL046C	243466	15	0.122549	0.0204086	glucose
YOL041C	251267	15	-0.00297335	0.0317734	glucose
YOL039W	254297	15	0.0196773	0.0435755	glucose
YOL037C	256666	15	0.0459749	0.039039	glucose
YOL036W	256745	15	0.0338533	0.0246259	glucose
YOL032W	265429	15	0.0632322	0.0282885	glucose
YOL028C	270633	15	0.100308	0.0200829	glucose
YOL027C	272003	15	0.0801548	0.0189273	glucose
YOL026C	274012	15	0.0619452	0.0431088	glucose
YOL025W	274957	15	0.0757013	0.0559619	glucose
YOL023W	278056	15	0.0636132	0.0445867	glucose
YOL014W	299693	15	0.0764274	0.0371491	glucose
YOL011W	305349	15	0.0983957	0.0150538	glucose
YOL003C	321858	15	0.118824	0.00638741	glucose
YOR006C	338621	15	-0.0326778	0.0357144	glucose
YOR010C	346950	15	-0.0834948	0.0446102	glucose
YOR011W	353863	15	-0.0177318	0.0459753	glucose
YOR018W	366882	15	-0.0195534	0.0433713	glucose
YOR025W	379562	15	-0.0141354	0.0526308	glucose
YOR034C	397086	15	-0.0948825	0.0404229	glucose
YOR037W	402655	15	-0.0342994	0.02416	glucose
YOR040W	407921	15	-0.0483631	0.0228734	glucose
YOR044W	413480	15	-0.0465275	0.0437549	glucose
YOR045W	414037	15	-0.0633055	0.0244238	glucose
YOR054C	429857	15	-0.130759	0.0439164	glucose
YOR058C	436345	15	-0.0114201	0.0557189	glucose
YOR059C	440258	15	-0.101897	0.0495755	glucose
YOR067C	453462	15	-0.0282719	0.0284522	glucose
YOR070C	457820	15	-0.118742	0.0449092	glucose
YOR072W	461816	15	-0.0614839	0.0409751	glucose
YOR075W	469252	15	-0.165883	0.0523038	glucose
YOR094W	503346	15	-0.164111	0.0416409	glucose
YOR099W	513006	15	-0.12327	0.0477581	glucose
YOR101W	516173	15	-0.111528	0.0476601	glucose
YOR112W	533793	15	-0.0875254	0.0549493	glucose
YOR121C	552103	15	-0.0947835	0.0479834	glucose
YOR135C	580500	15	-0.103364	0.0279801	glucose
YOR137C	583681	15	-0.109944	0.0316434	glucose
YOR141C	592587	15	-0.0220444	0.0233293	glucose
YOR148C	609197	15	-0.0679522	0.0210974	glucose
YOR150W	612490	15	-0.0562995	0.0544487	glucose
YOR153W	624375	15	-0.138187	0.0504774	glucose
YOR164C	644332	15	-0.0212294	0.0427427	glucose
YOR167C	649007	15	-0.0397838	0.044865	glucose
YOR172W	656570	15	-0.0900912	0.0361787	glucose
YOR173W	658325	15	-0.073333	0.0239446	glucose
YOR179C	672411	15	-0.0305286	0.0428551	glucose
YOR184W	680544	15	-0.106415	0.0456027	glucose
YOR190W	692032	15	-0.137317	0.0305276	glucose
YOR191W	697334	15	-0.105492	0.0359679	glucose
YOR193W	711576	15	-0.0748877	0.0434714	glucose
YOR197W	718384	15	-0.114135	0.0340794	glucose
YOR198C	720065	15	-0.0855571	0.0539939	glucose
YOR205C	727234	15	-0.0540592	0.0435562	glucose
YOR209C	737726	15	-0.125525	0.043786	glucose
YOR211C	741569	15	-0.1664	0.0441233	glucose
YOR213C	745281	15	-0.0611325	0.0552767	glucose
YOR214C	746303	15	-0.150258	0.048783	glucose
YOR216C	748979	15	-0.123136	0.0452474	glucose
YOR225W	761721	15	-0.118066	0.0385949	glucose
YOR226C	762084	15	-0.13409	0.031724	glucose
YOR229W	769812	15	-0.134475	0.047002	glucose
YOR236W	781541	15	-0.0662314	0.0336726	glucose
YOR244W	793868	15	-0.133883	0.0515122	glucose
YOR245C	795332	15	-0.082591	0.020544	glucose
YOR249C	800731	15	-0.178433	0.0204902	glucose
YOR253W	804907	15	-0.150678	0.0306158	glucose
YOR258W	812324	15	-0.129827	0.0528533	glucose
YOR263C	819164	15	-0.0694961	0.0281358	glucose
YOR268C	825932	15	-0.0834186	0.0392742	glucose
YOR270C	830574	15	-0.140683	0.0246905	glucose
YOR271C	832042	15	-0.108745	0.0378996	glucose
YOR273C	836431	15	-0.156048	0.0308156	glucose
YOR274W	838960	15	-0.129731	0.0497026	glucose
YOR282W	847320	15	-0.124441	0.0201367	glucose
YOR283W	848145	15	-0.0862819	0.0276809	glucose
YOR286W	850729	15	-0.120835	0.0126259	glucose
YOR291W	865593	15	-0.113905	0.0295832	glucose
YOR295W	869894	15	-0.0462422	0.0354947	glucose
YOR296W	874071	15	-0.0777475	0.0144465	glucose
YOR308C	896387	15	-0.0699843	0.0247335	glucose
YOR310C	898360	15	-0.0460653	0.0341092	glucose
YOR313C	902874	15	-0.0428788	0.0176885	glucose
YOR316C	907555	15	-0.109424	0.0155486	glucose
YOR317W	911445	15	-0.0768078	0.0189627	glucose
YOR323C	922905	15	-0.0646018	0.0167254	glucose
YOR324C	925040	15	-0.111918	0.0396736	glucose
YOR329C	939349	15	-0.0813457	0.00608703	glucose
YOR335C	949109	15	-0.0979736	0.0171521	glucose
YOR339C	958832	15	-0.0457974	0.0246941	glucose
YOR340C	960182	15	-0.0939719	0.0108161	glucose
YOR344C	978069	15	-0.0912805	0.0119128	glucose
YOR346W	984785	15	-0.0683896	0.0219322	glucose
YOR348C	988782	15	-0.0710816	0.00689651	glucose
YOR349W	992833	15	-0.0889791	0.0275536	glucose
YOR354C	1003225	15	-0.100939	0.0217397	glucose
YOR356W	1009116	15	-0.153792	0.0383657	glucose
YOR357C	1009712	15	-0.10546	0.00827642	glucose
YOR358W	1010889	15	-0.0810652	0.0134727	glucose
YOR363C	1023212	15	-0.0207332	0.00969686	glucose
YOR365C	1025572	15	-0.0455014	0.0130929	glucose
YOR372C	1036471	15	0.0589396	0.0171263	glucose
YOR375C	1043042	15	0.0570159	0.0124451	glucose
YOR384W	1063648	15	0.040808	0.00940769	glucose
YOR385W	1065915	15	0.0570926	0.00899792	glucose
YOR386W	1068536	15	0.0679123	0.00488332	glucose
YPL272C	26611	16	0.0288827	0.0066709	glucose
YPL270W	30482	16	0.0622616	0.00382572	glucose
YPL264C	43283	16	0.0704168	0.0314906	glucose
YPL261C	48996	16	0.149428	0.0171785	glucose
YPL259C	51244	16	0.0884304	0.0151571	glucose
YPL258C	53498	16	0.0620789	0.00618989	glucose
YPL257W	63279	16	0.0457	0.00530513	glucose
YPL256C	64977	16	0.0497255	0.0104288	glucose
YPL247C	82625	16	0.0160689	0.00875624	glucose
YPL241C	95372	16	-0.0633795	0.0268051	glucose
YPL240C	96496	16	-0.0185849	0.0144252	glucose
YPL239W	99484	16	0.0225974	0.0051766	glucose
YPL231W	108652	16	0.0592515	0.00610623	glucose
YPL230W	115312	16	0.0639133	0.0217213	glucose
YPL226W	121767	16	0.0391633	0.00526329	glucose
YPL221W	133043	16	0.0396283	0.0105269	glucose
YPL220W	135790	16	0.0222459	0.0118872	glucose
YPL213W	150614	16	0.0417823	0.0531192	glucose
YPL208W	157842	16	0.00437169	0.008085	glucose
YPL207W	159909	16	0.014216	0.0260465	glucose
YPL201C	169770	16	0.00531062	0.0317172	glucose
YPL200W	171484	16	0.0956313	0.0318574	glucose
YPL199C	172033	16	0.0604191	0.00662462	glucose
YPL198W	173152	16	0.0607119	0.0259054	glucose
YPL193W	181403	16	0.0333581	0.0274671	glucose
YPL192C	182655	16	0.0741973	0.0260555	glucose
YPL188W	191406	16	-0.00202801	0.0355211	glucose
YPL183C	199495	16	0.0598291	0.00888568	glucose
YPL178W	212158	16	0.0623073	0.0168057	glucose
YPL176C	216012	16	0.01295	0.00585888	glucose
YPL172C	224353	16	0.0530575	0.0189312	glucose
YPL171C	226169	16	0.0474244	0.0109514	glucose
YPL168W	231217	16	0.0148427	0.0157378	glucose
YPL166W	237338	16	0.0556023	0.0173029	glucose
YPL163C	241918	16	0.0261808	0.017717	glucose
YPL161C	244319	16	-0.00921285	0.0169424	glucose
YPL160W	246990	16	0.0518098	0.026927	glucose
YPL158C	252034	16	0.0447677	0.0118332	glucose
YPL157W	254814	16	0.0372886	0.0225249	glucose
YPL156C	255913	16	0.0592167	0.0092006	glucose
YPL155C	257216	16	0.0419487	0.0209167	glucose
YPL153C	261727	16	0.0305781	0.0156599	glucose
YPL149W	271310	16	0.0348025	0.0101855	glucose
YPL148C	272294	16	0.0444916	0.026259	glucose
YPL146C	276162	16	0.0251764	0.0206848	glucose
YPL145C	278395	16	0.0556752	0.0244996	glucose
YPL141C	283464	16	0.0374073	0.0178163	glucose
YPL138C	291366	16	0.0467677	0.00747239	glucose
YPL137C	292817	16	0.05201	0.0140493	glucose
YPL136W	296286	16	0.0512914	0.0131001	glucose
YPL134C	298571	16	0.0226312	0.0140968	glucose
YPL133C	299888	16	0.0667074	0.0151844	glucose
YPL125W	313388	16	0.0168878	0.0197945	glucose
YPL121C	320962	16	0.0612297	0.0144471	glucose
YPL120W	322071	16	0.030315	0.0470818	glucose
YPL118W	326628	16	0.0642725	0.0124909	glucose
YPL116W	329606	16	0.0539871	0.0114913	glucose
YPL114W	335948	16	0.0533899	0.0444533	glucose
YPL111W	339944	16	0.0640354	0.0122879	glucose
YPL108W	348446	16	0.0295478	0.0168224	glucose
YPL105C	352863	16	0.0758904	0.0129715	glucose
YPL102C	360003	16	0.051812	0.0239684	glucose
YPL099C	363520	16	0.0421478	0.0194322	glucose
YPL097W	364952	16	0.0521063	0.0138671	glucose
YPL095C	368071	16	0.0558423	0.0208523	glucose
YPL087W	383455	16	0.0444461	0.0206788	glucose
YPL083C	396702	16	0.0417276	0.00740847	glucose
YPL081W	404950	16	-0.000350011	0.0390598	glucose
YPL077C	409368	16	0.027685	0.0201458	glucose
YPL074W	415763	16	0.0159802	0.0207729	glucose
YPL073C	418499	16	0.0486155	0.0287776	glucose
YPL060W	434523	16	-0.109982	0.0413756	glucose
YPL059W	444579	16	-0.0969166	0.0432824	glucose
YPL058C	445842	16	-0.113477	0.0424136	glucose
YPL022W	506697	16	-0.163465	0.0538254	glucose
YPL020C	512313	16	-0.0486188	0.033197	glucose
YPL016W	521014	16	0.00758995	0.0285425	glucose
YPL014W	527547	16	-0.00462344	0.0141229	glucose
YPL012W	529723	16	-0.00114206	0.0283513	glucose
YPL004C	550632	16	0.00306832	0.0288311	glucose
YPL003W	552020	16	-0.0625972	0.0240431	glucose
YPL002C	553627	16	-0.0138976	0.0264819	glucose
YPR001W	557837	16	0.0479721	0.0230712	glucose
YPR002W	559935	16	0.00101725	0.0182245	glucose
YPR003C	563768	16	-0.00729797	0.0539838	glucose
YPR013C	585585	16	0.107857	0.029827	glucose
YPR019W	599551	16	0.0997009	0.0206932	glucose
YPR020W	600217	16	0.142439	0.029555	glucose
YPR022C	607312	16	0.0704038	0.0386797	glucose
YPR024W	612724	16	0.153022	0.0294786	glucose
YPR027C	621258	16	0.133999	0.0144423	glucose
YPR029C	626967	16	0.134112	0.0239331	glucose
YPR031W	633761	16	0.0815478	0.0358176	glucose
YPR039W	647347	16	0.0819806	0.0458885	glucose
YPR048W	661053	16	0.111262	0.0275009	glucose
YPR049C	664673	16	0.0708767	0.0147642	glucose
YPR051W	665490	16	0.0947697	0.0260055	glucose
YPR068C	684353	16	0.0332987	0.0472316	glucose
YPR071W	688807	16	0.0598875	0.0311999	glucose
YPR074C	694838	16	0.0559236	0.0204432	glucose
YPR075C	696819	16	0.0301313	0.0176714	glucose
YPR077C	697502	16	0.0434554	0.0199745	glucose
YPR085C	709828	16	-0.00312697	0.0516145	glucose
YPR097W	728615	16	0.0621456	0.0266229	glucose
YPR106W	741392	16	0.0926505	0.0142461	glucose
YPR107C	742064	16	0.108465	0.0141212	glucose
YPR112C	751919	16	0.097291	0.0132329	glucose
YPR117W	767494	16	0.0811655	0.015512	glucose
YPR125W	789325	16	0.0423603	0.0205039	glucose
YPR135W	802017	16	0.0301223	0.0282284	glucose
YPR136C	802837	16	0.0711446	0.0396205	glucose
YPR141C	817923	16	0.0312197	0.0193232	glucose
YPR142C	818693	16	-0.125246	0.0253294	glucose
YPR143W	819075	16	0.0294632	0.0308709	glucose
YPR145W	824338	16	0.00779237	0.014141	glucose
YPR146C	825676	16	-0.010606	0.0383314	glucose
YPR147C	826559	16	-0.000544356	0.0211781	glucose
YPR151C	831675	16	0.104292	0.0128949	glucose
YPR152C	833458	16	0.0696259	0.0257152	glucose
YPR156C	839777	16	0.0877734	0.0273397	glucose
YPR160W	864014	16	0.0554825	0.0489025	glucose
YPR164W	874926	16	0.0693774	0.00442966	glucose
YPR166C	876629	16	0.082783	0.00342687	glucose
YPR167C	877632	16	0.044561	0.0293595	glucose
YPR170C	883318	16	0.0661861	0.00524318	glucose
YPR171W	885558	16	0.0679242	0.0216664	glucose
YPR178W	893729	16	0.0439881	0.022076	glucose
YPR182W	900454	16	0.0822711	0.0137669	glucose
YPR183W	901558	16	0.0193407	0.0128412	glucose
YPR184W	906654	16	0.00470648	0.0191109	glucose
YPR185W	909434	16	0.0467752	0.0277389	glucose
YPR186C	911022	16	0.0518038	0.0134608	glucose
YPR188C	912479	16	0.0823151	0.00625765	glucose
YPR190C	919041	16	0.0723211	0.0107244	glucose
YPR191W	920487	16	0.0675109	0.0139392	glucose
YPR192W	922777	16	0.0566555	0.0123013	glucose
YPR195C	928294	16	0.0609734	0.00475816	glucose
YPR198W	935665	16	0.0273441	0.0284171	glucose
YPR199C	939032	16	-0.115648	0.00854014	glucose
YAL066W	10091	1	-0.0369612	0.0117885	phosphate
YAL062W	31567	1	0.0906404	0.00938506	phosphate
YAL060W	35155	1	0.0828286	0.00337368	phosphate
YAL059W	36509	1	0.0804354	0.0108545	phosphate
YAL058W	37464	1	0.0989317	0.0072755	phosphate
YAL047C	54989	1	0.0854653	0.0166312	phosphate
YAL041W	62840	1	0.072445	0.00780733	phosphate
YAL033W	82706	1	-0.0330767	0.0202485	phosphate
YAL030W	87286	1	0.066088	0.02078	phosphate
YAL027W	94687	1	0.0339304	0.0226776	phosphate
YAL024C	101565	1	0.0369465	0.0141005	phosphate
YAL019W	114919	1	-0.0151658	0.0247009	phosphate
YAL008W	136914	1	-0.0586943	0.0236351	phosphate
YAL004W	140760	1	-0.00243856	0.0282862	phosphate
YAL003W	142174	1	-0.0496523	0.020803	phosphate
YAL002W	143707	1	-0.0034581	0.0220261	phosphate
YAR007C	158619	1	0.0624512	0.0196148	phosphate
YAR014C	168871	1	0.0417066	0.00775937	phosphate
YAR020C	177023	1	0.0174698	0.0237681	phosphate
YAR030C	186853	1	0.0582546	0.0115889	phosphate
YBL107C	9961	2	-0.0666188	0.029997	phosphate
YBL105C	14241	2	0.0490611	0.0114573	phosphate
YBL104C	18177	2	0.0216391	0.0166192	phosphate
YBL102W	24098	2	0.0788402	0.00690832	phosphate
YBL101C	24946	2	0.0866751	0.0115297	phosphate
YBL098W	39145	2	0.055748	0.00985678	phosphate
YBL097W	40831	2	0.0674048	0.0127776	phosphate
YBL094C	43765	2	0.053092	0.0321413	phosphate
YBL092W	45978	2	0.0650164	0.0425257	phosphate
YBL090W	48825	2	0.0712489	0.00973278	phosphate
YBL089W	49574	2	0.0656424	0.00619324	phosphate
YBL085W	63876	2	0.0155938	0.0263003	phosphate
YBL081W	71866	2	0.0625624	0.0473859	phosphate
YBL078C	80378	2	0.0351576	0.019133	phosphate
YBL077W	80897	2	0.0495077	0.0320567	phosphate
YBL074C	86722	2	-0.0396328	0.0344085	phosphate
YBL073W	87646	2	-0.00501929	0.0319506	phosphate
YBL071C	90223	2	0.0487798	0.012815	phosphate
YBL070C	90605	2	-0.0509883	0.0481343	phosphate
YBL069W	90741	2	0.0635805	0.0248422	phosphate
YBL066C	96669	2	0.0813167	0.00685191	phosphate
YBL064C	100371	2	0.0372837	0.0157466	phosphate
YBL063W	101886	2	0.0714412	0.0307743	phosphate
YBL060W	107932	2	0.0414574	0.0227593	phosphate
YBL059W	110594	2	0.0538408	0.0212413	phosphate
YBL056W	113762	2	0.0615916	0.0398916	phosphate
YBL054W	117589	2	0.0400796	0.0228898	phosphate
YBL053W	119335	2	0.0294461	0.0159454	phosphate
YBL040C	142112	2	0.0267233	0.0291123	phosphate
YBL039C	143989	2	-0.027862	0.015815	phosphate
YBL037W	147209	2	0.0215846	0.0278067	phosphate
YBL034C	153848	2	0.0147028	0.0208029	phosphate
YBL031W	161699	2	0.0308492	0.014033	phosphate
YBL029W	166134	2	-0.0289961	0.027842	phosphate
YBL028C	167518	2	0.00453959	0.0571803	phosphate
YBL025W	171481	2	0.073946	0.028599	phosphate
YBL020W	182401	2	0.0210117	0.0381555	phosphate
YBL019W	184353	2	-0.0206263	0.0444941	phosphate
YBL018C	185998	2	0.084846	0.0344579	phosphate
YBL009W	207194	2	0.138502	0.0455031	phosphate
YBR005W	246547	2	-0.0716753	0.0217351	phosphate
YBR008C	254209	2	-0.076359	0.0492347	phosphate
YBR011C	257975	2	0.00765858	0.0339224	phosphate
YBR017C	273703	2	0.0189603	0.055461	phosphate
YBR018C	275527	2	-0.00132272	0.0183674	phosphate
YBR039W	316510	2	-0.0312047	0.0525093	phosphate
YBR042C	321609	2	-0.0319055	0.0286996	phosphate
YBR043C	323945	2	-0.0470526	0.02315	phosphate
YBR044C	326059	2	-0.105532	0.0414292	phosphate
YBR046C	331511	2	-5.78604e-05	0.0461425	phosphate
YBR047W	332360	2	0.00781127	0.0277045	phosphate
YBR051W	338338	2	-0.0222057	0.0404568	phosphate
YBR054W	344135	2	-0.019949	0.0435405	phosphate
YBR055C	347301	2	-0.0395658	0.030869	phosphate
YBR056W	349384	2	-0.0626763	0.045344	phosphate
YBR062C	366600	2	-0.0630431	0.0168865	phosphate
YBR066C	370699	2	-0.080336	0.0430262	phosphate
YBR067C	372735	2	-0.134474	0.0509924	phosphate
YBR070C	379934	2	-0.0408144	0.0302637	phosphate
YBR071W	381046	2	-0.149323	0.0535919	phosphate
YBR074W	389216	2	0.0634606	0.0161635	phosphate
YBR079C	398277	2	-0.105364	0.0418746	phosphate
YBR083W	410629	2	-0.110044	0.0326681	phosphate
YBR084W	413981	2	-0.0623007	0.0214732	phosphate
YBR088C	425766	2	-0.107894	0.0362891	phosphate
YBR089W	425782	2	-0.0885498	0.0254037	phosphate
YBR093C	430951	2	-0.0667525	0.0120276	phosphate
YBR096W	436713	2	-0.0174451	0.016275	phosphate
YBR099C	443307	2	-0.0742844	0.0140444	phosphate
YBR098W	443590	2	-0.0347245	0.0225752	phosphate
YBR116C	474726	2	-0.00536644	0.0254121	phosphate
YBR117C	476437	2	-0.0295349	0.0218168	phosphate
YBR128C	494115	2	-0.0823712	0.0146733	phosphate
YBR130C	496869	2	-0.067777	0.0149206	phosphate
YBR132C	501442	2	-0.0479644	0.0216552	phosphate
YBR134W	504644	2	-0.0628849	0.0141145	phosphate
YBR136W	512774	2	-0.0469442	0.0277447	phosphate
YBR141C	528038	2	-0.0391017	0.0201174	phosphate
YBR142W	530638	2	-0.0219872	0.0234243	phosphate
YBR144C	533549	2	-0.0362704	0.00732839	phosphate
YBR147W	537465	2	-0.0111445	0.0194963	phosphate
YBR150C	544493	2	-0.0445754	0.0445809	phosphate
YBR151W	545978	2	-0.0168745	0.00735142	phosphate
YBR155W	550928	2	-0.0433082	0.0296772	phosphate
YBR167C	571890	2	-0.019951	0.0147113	phosphate
YBR169C	575996	2	-0.0464195	0.0239962	phosphate
YBR170C	578086	2	-0.0250189	0.0179205	phosphate
YBR174C	582652	2	0.0636502	0.0194332	phosphate
YBR176W	584658	2	0.0232638	0.00981051	phosphate
YBR177C	586162	2	0.0147598	0.0182137	phosphate
YBR179C	589114	2	0.026473	0.0151317	phosphate
YBR180W	591459	2	-0.0415912	0.0276927	phosphate
YBR182C	594864	2	-0.0462121	0.0298393	phosphate
YBR184W	598934	2	0.0178132	0.021867	phosphate
YBR195C	611882	2	-0.116436	0.0555864	phosphate
YBR196C	613900	2	-0.0316482	0.0274791	phosphate
YBR197C	615856	2	-0.00849694	0.0149914	phosphate
YBR199W	620303	2	-0.0919831	0.0473548	phosphate
YBR204C	633381	2	-0.00973314	0.0140736	phosphate
YBR205W	634836	2	-0.140888	0.0336768	phosphate
YBR209W	642900	2	0.00106645	0.0415947	phosphate
YBR212W	649904	2	0.00552985	0.00756816	phosphate
YBR213W	651192	2	0.0314719	0.0332211	phosphate
YBR219C	663303	2	-0.0135949	0.0143613	phosphate
YBR220C	664677	2	-0.0023797	0.0132201	phosphate
YBR222C	668351	2	-0.00155648	0.0148675	phosphate
YBR225W	673329	2	-0.0190252	0.0194972	phosphate
YBR226C	673565	2	0.0119927	0.0180511	phosphate
YBR229C	679221	2	-0.0213993	0.0170662	phosphate
YBR230C	680050	2	0.0160743	0.016081	phosphate
YBR233W	684669	2	-0.0549157	0.024649	phosphate
YBR235W	690263	2	-0.0620824	0.0443057	phosphate
YBR236C	691693	2	-0.0209845	0.0341146	phosphate
YBR240C	701842	2	0.00264225	0.0110476	phosphate
YBR242W	705386	2	-0.00905166	0.0208558	phosphate
YBR243C	706793	2	0.0097428	0.0169778	phosphate
YBR247C	714455	2	-0.0308817	0.0232582	phosphate
YBR249C	717994	2	0.022066	0.0127153	phosphate
YBR250W	720604	2	0.00818516	0.0215291	phosphate
YBR253W	723635	2	0.00938116	0.0174702	phosphate
YBR256C	728102	2	-0.00921781	0.00888043	phosphate
YBR258C	730162	2	-0.0143581	0.0116425	phosphate
YBR262C	736040	2	0.00178656	0.0202203	phosphate
YBR263W	737736	2	-0.0110028	0.0172669	phosphate
YBR269C	742576	2	0.0194847	0.00965869	phosphate
YBR270C	744398	2	-0.0261787	0.0163662	phosphate
YBR273C	749371	2	-0.0428824	0.0213326	phosphate
YBR275C	757106	2	-0.0278985	0.0219031	phosphate
YBR276C	760043	2	-0.0140107	0.0181304	phosphate
YBR287W	777854	2	-0.0517	0.0132366	phosphate
YBR289W	782384	2	-0.106043	0.0282469	phosphate
YCL074W	2824	3	0.0133987	0.018849	phosphate
YCL069W	9706	3	-0.0260164	0.00517301	phosphate
YCL063W	17290	3	0.0196683	0.0383104	phosphate
YCL055W	27929	3	0.0562946	0.0111903	phosphate
YCL046W	46640	3	0.00645356	0.0189956	phosphate
YCL040W	50838	3	0.0515462	0.027405	phosphate
YCL030C	65934	3	0.0240182	0.02109	phosphate
YCL028W	70150	3	0.0284903	0.00541664	phosphate
YCL024W	79162	3	-0.0122577	0.0309671	phosphate
YCL016C	94621	3	-0.0403137	0.00687345	phosphate
YCL010C	103571	3	-0.0432875	0.0169253	phosphate
YCL007C	106974	3	-0.0270128	0.0373702	phosphate
YCL005W	108021	3	-0.0202061	0.0250852	phosphate
YCL004W	109105	3	0.014467	0.019286	phosphate
YCR001W	115999	3	0.053181	0.010225	phosphate
YCR005C	122328	3	-0.028547	0.0186102	phosphate
YCR010C	133124	3	-0.0372497	0.0199283	phosphate
YCR014C	140933	3	0.00237768	0.00844144	phosphate
YCR016W	144506	3	0.0107403	0.0159345	phosphate
YCR017C	147634	3	-0.024123	0.0262241	phosphate
YCR021C	157107	3	-0.0567506	0.0247347	phosphate
YCR023C	160373	3	0.0105797	0.0162526	phosphate
YCR030C	176438	3	0.0319081	0.0257062	phosphate
YCR046C	210423	3	0.0586841	0.0416597	phosphate
YCR054C	220067	3	0.0292955	0.0133088	phosphate
YCR057C	223228	3	0.00656853	0.0345157	phosphate
YCR067C	236322	3	0.0152337	0.0196652	phosphate
YCR075C	248815	3	0.0558992	0.0153089	phosphate
YCR083W	259961	3	0.0469066	0.0201674	phosphate
YCR088W	266846	3	0.058525	0.00915038	phosphate
YCR089W	272263	3	0.0354981	0.0251234	phosphate
YCR092C	279820	3	0.0283932	0.0079808	phosphate
YCR094W	287937	3	0.0664349	0.00673367	phosphate
YCR098C	298605	3	0.0301747	0.00982747	phosphate
YCR099C	301299	3	-0.01042	0.00236586	phosphate
YCR100C	302221	3	-0.0169023	0.0045326	phosphate
YCR101C	303030	3	-0.0158131	0.0155009	phosphate
YCR102C	305467	3	-0.0528852	0.00699908	phosphate
YDL243C	17577	4	0.084419	0.00861146	phosphate
YDL242W	18959	4	0.0874146	0.00425483	phosphate
YDL241W	20635	4	0.0882334	0.00560446	phosphate
YDL240W	22823	4	0.0872739	0.00986532	phosphate
YDL238C	28985	4	0.0883957	0.0178469	phosphate
YDL237W	30657	4	0.0718754	0.00531483	phosphate
YDL231C	38867	4	0.0481959	0.00853674	phosphate
YDL222C	60872	4	0.019488	0.00925413	phosphate
YDL216C	68997	4	-0.048654	0.0154167	phosphate
YDL214C	74446	4	-0.00307151	0.0177482	phosphate
YDL212W	78426	4	-0.00839446	0.0184755	phosphate
YDL209C	86207	4	0.0639825	0.0413495	phosphate
YDL205C	92762	4	0.0417409	0.0185274	phosphate
YDL201W	99561	4	-0.00842675	0.0169363	phosphate
YDL200C	100501	4	-0.0210472	0.0181061	phosphate
YDL197C	104917	4	-0.0108507	0.0441095	phosphate
YDL190C	118707	4	0.0673893	0.0226898	phosphate
YDL189W	122216	4	0.0572823	0.011146	phosphate
YDL184C	130407	4	-0.018883	0.0088557	phosphate
YDL179W	138291	4	-0.0019346	0.0201627	phosphate
YDL178W	139522	4	-0.00549534	0.00847898	phosphate
YDL177C	141209	4	0.00924039	0.0109702	phosphate
YDL176W	142097	4	0.00714597	0.00659398	phosphate
YDL170W	156318	4	-0.0432824	0.0269027	phosphate
YDL167C	160995	4	-0.0322708	0.0278959	phosphate
YDL162C	167359	4	-0.0290071	0.0180876	phosphate
YDL159W	172481	4	-0.0273041	0.0386248	phosphate
YDL158C	173866	4	-0.00116367	0.00886414	phosphate
YDL157C	174232	4	-0.0106224	0.0153631	phosphate
YDL153C	181186	4	0.000529945	0.00971954	phosphate
YDL150W	183343	4	-0.00278672	0.0230782	phosphate
YDL149W	184925	4	-0.0219793	0.0190035	phosphate
YDL148C	188154	4	-0.00725831	0.023965	phosphate
YDL141W	203039	4	-0.0444392	0.00992424	phosphate
YDL133W	222427	4	-0.112337	0.0619631	phosphate
YDL131W	227393	4	0.00509406	0.0497827	phosphate
YDL128W	232652	4	-0.106736	0.0546302	phosphate
YDL125C	239019	4	-0.0956304	0.0086669	phosphate
YDL124W	240259	4	-0.103446	0.0230243	phosphate
YDL118W	247302	4	-0.0323865	0.0381575	phosphate
YDL116W	251566	4	-0.0335024	0.0289282	phosphate
YDL109C	265258	4	-0.0431406	0.039379	phosphate
YDL104C	273653	4	-0.21066	0.0336443	phosphate
YDL101C	280307	4	-0.182921	0.0501563	phosphate
YDL098C	284581	4	-0.139992	0.0571795	phosphate
YDL088C	298417	4	-0.147708	0.0249163	phosphate
YDL084W	305237	4	-0.142382	0.0366351	phosphate
YDL079C	312951	4	-0.143868	0.0386619	phosphate
YDL078C	315357	4	-0.199491	0.0150196	phosphate
YDL071C	330666	4	-0.0889418	0.0428855	phosphate
YDL064W	337487	4	-0.0302433	0.0590119	phosphate
YDL063C	338272	4	-0.0534182	0.0292576	phosphate
YDL062W	339857	4	-0.112345	0.0472432	phosphate
YDL060W	341619	4	-0.102065	0.0386556	phosphate
YDL059C	344237	4	-0.14664	0.0332643	phosphate
YDL056W	352877	4	-0.09231	0.0188133	phosphate
YDL054C	359825	4	-0.114088	0.031591	phosphate
YDL050C	364446	4	-0.0156542	0.0188713	phosphate
YDL031W	394217	4	-0.0680185	0.0476898	phosphate
YDL030W	397537	4	-0.0777465	0.0476473	phosphate
YDL028C	400997	4	-0.139465	0.0341521	phosphate
YDL024C	408451	4	-0.0792614	0.040039	phosphate
YDL020C	415113	4	-0.031735	0.0322576	phosphate
YDL018C	422833	4	-0.049028	0.0361839	phosphate
YDL017W	424209	4	-0.0377372	0.0197629	phosphate
YDL001W	447984	4	-0.0245906	0.0182839	phosphate
YDR010C	465383	4	-0.223179	0.0492689	phosphate
YDR011W	470424	4	-0.054538	0.06038	phosphate
YDR015C	478199	4	-0.014987	0.0325954	phosphate
YDR016C	478758	4	-0.146774	0.0618768	phosphate
YDR041W	540414	4	-0.121484	0.0323929	phosphate
YDR043C	543369	4	-0.109038	0.0534187	phosphate
YDR091C	628534	4	0.0148849	0.0208051	phosphate
YDR094W	636175	4	-0.0432421	0.0303996	phosphate
YDR095C	636527	4	0.00611829	0.0392603	phosphate
YDR097C	643837	4	0.00474964	0.0198135	phosphate
YDR104C	664910	4	-0.0220948	0.0293035	phosphate
YDR120C	693261	4	-0.111434	0.0590494	phosphate
YDR121W	694175	4	-0.120551	0.0505836	phosphate
YDR124W	701289	4	-0.100906	0.0430165	phosphate
YDR134C	721481	4	-0.0820284	0.0546275	phosphate
YDR143C	743874	4	0.0321014	0.05868	phosphate
YDR144C	746101	4	-0.0871789	0.0614338	phosphate
YDR149C	756262	4	-0.0831696	0.0414255	phosphate
YDR150W	763874	4	-0.332644	0.0507403	phosphate
YDR177W	817525	4	-0.170512	0.053573	phosphate
YDR218C	905052	4	0.0294407	0.0615495	phosphate
YDR222W	911301	4	-0.0549173	0.0594609	phosphate
YDR223W	913502	4	-0.0236553	0.0522546	phosphate
YDR241W	945438	4	-0.21318	0.0521879	phosphate
YDR249C	959802	4	-0.0344139	0.0341705	phosphate
YDR261C	979209	4	-0.0383808	0.052787	phosphate
YDR262W	993952	4	-0.049591	0.0548464	phosphate
YDR275W	1012959	4	-0.141934	0.0450041	phosphate
YDR286C	1035575	4	-0.191139	0.0546337	phosphate
YDR294C	1052228	4	-0.126302	0.0580891	phosphate
YDR304C	1072557	4	-0.148266	0.0473418	phosphate
YDR306C	1075171	4	-0.111669	0.0217809	phosphate
YDR307W	1077853	4	-0.137787	0.0439323	phosphate
YDR314C	1092511	4	-0.0625467	0.0429844	phosphate
YDR315C	1093586	4	-0.105874	0.0333504	phosphate
YDR324C	1116763	4	-0.0223139	0.0425185	phosphate
YDR326C	1124925	4	-0.0361645	0.0519692	phosphate
YDR329C	1127595	4	0.000244825	0.0187273	phosphate
YDR330W	1129374	4	-0.000552788	0.0278855	phosphate
YDR333C	1135431	4	-0.0323144	0.0117425	phosphate
YDR359C	1194884	4	0.0317878	0.0194742	phosphate
YDR361C	1196263	4	0.0449726	0.0174431	phosphate
YDR365C	1206383	4	0.0297632	0.0421237	phosphate
YDR368W	1214842	4	0.00101019	0.019708	phosphate
YDR369C	1217580	4	-0.0107578	0.0405331	phosphate
YDR370C	1219110	4	-0.00872258	0.050182	phosphate
YDR378C	1229609	4	0.024643	0.0299092	phosphate
YDR380W	1236125	4	0.00815809	0.0471569	phosphate
YDR381W	1238004	4	0.0776436	0.0149338	phosphate
YDR383C	1240676	4	0.0793387	0.0117764	phosphate
YDR386W	1247982	4	0.0495599	0.0461478	phosphate
YDR389W	1254501	4	0.0597234	0.0126551	phosphate
YDR390C	1256847	4	0.0672472	0.00663701	phosphate
YDR393W	1261271	4	0.0576323	0.0271936	phosphate
YDR395W	1266158	4	0.0395758	0.0390761	phosphate
YDR399W	1270733	4	0.0526386	0.0302855	phosphate
YDR411C	1294394	4	0.0680392	0.0159824	phosphate
YDR412W	1295400	4	0.0106052	0.0356655	phosphate
YDR414C	1296686	4	0.078012	0.012535	phosphate
YDR416W	1301011	4	0.0294877	0.0323106	phosphate
YDR420W	1311675	4	0.0837438	0.011307	phosphate
YDR421W	1314892	4	0.0707162	0.0257975	phosphate
YDR424C	1319841	4	0.0679017	0.0265232	phosphate
YDR425W	1321941	4	0.0200513	0.0211232	phosphate
YDR428C	1324239	4	0.0384188	0.0129466	phosphate
YDR430C	1328470	4	0.0463947	0.00715813	phosphate
YDR435C	1333969	4	0.0199761	0.0132406	phosphate
YDR441C	1345062	4	0.0284231	0.0150834	phosphate
YDR443C	1349938	4	0.0366059	0.0186822	phosphate
YDR444W	1352353	4	-0.0364297	0.0249088	phosphate
YDR446W	1354633	4	0.00491819	0.0344553	phosphate
YDR451C	1362181	4	-0.0124995	0.014804	phosphate
YDR452W	1364902	4	0.0142166	0.0106054	phosphate
YDR453C	1365662	4	-0.0294773	0.0316269	phosphate
YDR455C	1367681	4	-0.026517	0.0188967	phosphate
YDR456W	1369386	4	0.0326119	0.0165573	phosphate
YDR457W	1379596	4	0.00421848	0.0250772	phosphate
YDR459C	1383443	4	0.00192917	0.00797029	phosphate
YDR460W	1384776	4	-0.00470284	0.0313985	phosphate
YDR465C	1394574	4	0.00421775	0.0213196	phosphate
YDR478W	1415171	4	0.0243439	0.0171917	phosphate
YDR482C	1420838	4	-0.0137674	0.00646976	phosphate
YDR489W	1431896	4	0.00184164	0.0170682	phosphate
YDR491C	1434991	4	0.0622046	0.0130538	phosphate
YDR494W	1438015	4	0.0662805	0.0152642	phosphate
YDR495C	1441150	4	0.0686993	0.00334975	phosphate
YDR496C	1443403	4	0.0576838	0.00781599	phosphate
YDR502C	1454464	4	0.039537	0.00509997	phosphate
YDR503C	1455866	4	0.0441383	0.00857853	phosphate
YDR509W	1468573	4	0.0821849	0.0109036	phosphate
YDR510W	1469705	4	0.0980737	0.0065249	phosphate
YDR511W	1470418	4	0.0912509	0.00532962	phosphate
YDR513W	1471448	4	0.108351	0.0104458	phosphate
YDR517W	1478357	4	0.106975	0.00584682	phosphate
YDR519W	1480832	4	0.126001	0.00634264	phosphate
YDR522C	1485303	4	0.114719	0.00383468	phosphate
YDR527W	1492413	4	0.0647467	0.0177326	phosphate
YDR528W	1495857	4	0.106567	0.0220702	phosphate
YDR529C	1496548	4	0.0897584	0.00540788	phosphate
YDR533C	1502160	4	0.0796406	0.0113571	phosphate
YDR534C	1504900	4	0.0849717	0.00314209	phosphate
YDR536W	1509714	4	0.0866039	0.0107655	phosphate
YDR537C	1511461	4	0.0902706	0.00669789	phosphate
YDR538W	1511630	4	0.0731885	0.0203614	phosphate
YDR539W	1513605	4	0.0797249	0.0145513	phosphate
YDR541C	1520698	4	0.0417963	0.0110807	phosphate
YEL072W	13720	5	-0.0246858	0.00911595	phosphate
YEL071W	16355	5	0.00813803	0.00698584	phosphate
YEL068C	25646	5	-0.043391	0.0392578	phosphate
YEL066W	26667	5	0.0733713	0.00729983	phosphate
YEL063C	31694	5	0.0992541	0.0141795	phosphate
YEL056W	47168	5	0.0607722	0.0174848	phosphate
[truncated: 2,780 more rows]
