# Supplementary material for: The Fitness Consequences of Aneuploidy Are Driven by Condition-Dependent Gene Effects
Source: PLoS Biol. 2015 May 26;13(5):e1002155. doi: 10.1371/journal.pbio.1002155 (PMC4444335; doi:10.1371/journal.pbio.1002155)
Supplement: S7 Table — (XLSX) [file pbio.1002155.s015.xlsx]

## Sheet: Table S7
S7 Table: Karyotype verification of clones isolated from Tamp pool
Clone ID	Tamp initiation site as determined by Sanger sequencing of Tamp barcode	chromosome	Tamp size	aCGH results
MD362-2E	YDR100W	chrIV	876920	Tamp doesn't extend to the telomere
MD362-5D	YGR010W	chrVII	579395	Tamp doesn't extend to the telomere
MD361-5H	YJR003C	chrX	304757	Tamp doesn't extend to the telomere
MD362-10A	YMR130W	chrXIII	392312	Appropriate Tamp + amplification of chr4L and chr14L
MD362-3G	YCR088W	chrIII	51552	No Tamp, chr11 and chr14 deletions, YCR088W deletion observed which confirms deletion strain identiy
MD361-7B	YLR339C	chrXII	272393	Tamp is too long: everything telomeric of rDNA locus is amplified + a deletion on the left arm of chrXII
MD362-4D	YLR007W	chrXII	913785	Appropriate Tamp + chrVR and chr4 central amplicon
MD362-10C	YBL107C	chrII	9961	Appropriate Tamp
MD361-5D	YDR496C	chrIV	90500	Appropriate Tamp
MD361-9D	YEL072W	chrV	13720	Appropriate Tamp
MD361-12E	YGR238C	chrVII	124901	Appropriate Tamp
MD362-8D	YNR027W	chrXIV	109410	Appropriate Tamp
MD361-8F	YOR050C	chrXV	667021	Appropriate Tamp
MD362-10B	YPR198W	chrXVI	14032	Appropriate Tamp
MD361-12H	YLR042C	chrXII	848211	Appropriate Tamp + chr16 amplification
MD361-2F	n.d. (the strain was YFL005W+/Δ as determined by aCGH)	chrVI	130334	Appropriate Tamp + chr13 amplification (This is as expected for an amplification of the left arm of chrVI that contains TUB2 which has a strict stoichiometric pairing with TUB1 on chrXIII (Anders et al., BMC Genetics, 2009).
