# Supplementary material for: The Fitness Consequences of Aneuploidy Are Driven by Condition-Dependent Gene Effects
Source: PLoS Biol. 2015 May 26;13(5):e1002155. doi: 10.1371/journal.pbio.1002155 (PMC4444335; doi:10.1371/journal.pbio.1002155)
Supplement: S8 Table — (XLSX) [file pbio.1002155.s016.xlsx]

## Sheet: S8 Table
S8 Table: Fitness verification of clones isolated from Tamp pool
Strain	Matched barseq Tamp for comparisosn	Substitute barseq Tamp* used for comparison	Limitation	Tamp fitness as determined from screen	SE of Tamp fitness as determined from screen	Tamp fitness as predicted by DNAcopy segementation	Average fitness determined in head-to-head competition	SE fitness determined in head-to-head competition
YBL107C Tamp	YBL107C		glucose	0.0264448	0.0553469	0.0156	-0.0477921	0.0170857
YBL107C Tamp	YBL107C		phosphate	-0.0666188	0.029997	0.0371	-0.0636631	0.00508413
YBL107C Tamp	YBL107C		sulfate	-0.110204	0.0453804	-0.0929	-0.0918712	0.00570053
YDR496C Tamp	YDR496C		glucose	0.0183517	0.019997	0.0385	-0.0284856	0.00171992
YDR496C Tamp	YDR496C		phosphate	0.0576838	0.00781599	0.0564	-0.0190758	0.00439715
YDR496C Tamp	YDR496C		sulfate	0.0600648	0.0182657	0.0667	0.220595	0.0168705
YEL072W Tamp	YEL072W		glucose	-0.103563	0.0117511	-0.0105	-0.0619455	0.0053775
YEL072W Tamp	YEL072W		phosphate	-0.0246858	0.00911595	0.0289	-0.0406128	0.00496366
YEL072W Tamp	YEL072W		sulfate	-0.153894	0.0363915	-0.1195	-0.0965275	0.00637695
YGR238C Tamp	YGR238C		glucose	-0.0221361	0.0255403	0.0044	-0.0342203	0.0134648
YGR238C Tamp	YGR238C		phosphate	0.0828506	0.0100021	0.0577	-0.00833792	0.00843208
YGR238C Tamp	YGR238C		sulfate	0.0294978	0.0257264	0.0234	-0.00609046	0.0162515
YNR027W Tamp	YNR027W		glucose	-0.0147429	0.0145822	-0.0472	0.00402687	7.19474e-05
YNR027W Tamp	YNR027W		Phosphate	0.124825	0.00789182	0.0786	0.0228543	0.000949597
YNR027W Tamp	YNR027W		sulfate	-0.00509884	0.0449522	0.0244	-0.0143254	0.00438137
YOR050C Tamp	YOR050C	YOR045W	glucose	-0.0633055	0.0244238	-0.0771	-0.128796	0.00537989
YOR050C Tamp	YOR050C		Phosphate	-0.118289	0.0548334	-0.0951	-0.0630046	NA
YOR050C Tamp	YOR050C		sulfate	-0.00918485	0.0477951	-0.0524	-0.0949466	0.00409258
chrII Tamp 2N	YBR273C		glucose	0.0745723	0.0120754	0.1204	-0.00856848	0.00168081
chrII Tamp 2N	YBR273C		phosphate	-0.0428824	0.0213326	-0.0194	-0.0131879	0.00351686
chrII Tamp 2N	YBR273C		sulfate	0.478057	0.00757317	0.4793	0.264233	0.0124434
chrVR Tamp 2N	YER159C		glucose	0.116167	0.00998463	0.0697	0.0409281	0.0109215
chrVR Tamp 2N	YER159C		phosphate	-0.0671889	0.0205371	-0.0292	-0.0202877	0.00719747
chrVR Tamp 2N	YER159C		sulfate	0.048252	0.023374	0.0562	0.0250216	0.00474807
*Substitute barseq tamp = if an exact match was not available in the barseq Tamp set then an the closest Tamp that initiated centromeric of the desired Tamp was selected for comparisson
