# Supplementary material for: The Fitness Consequences of Aneuploidy Are Driven by Condition-Dependent Gene Effects
Source: PLoS Biol. 2015 May 26;13(5):e1002155. doi: 10.1371/journal.pbio.1002155 (PMC4444335; doi:10.1371/journal.pbio.1002155)
Supplement: S9 Table — (XLSX) [file pbio.1002155.s017.xlsx]

## Sheet: S9 Table
S9 Table: Regions of equivalent fitness as predicted by the segmentation program DNAcopy
Segment ID#	Fitness (positive or negative)	Chromosome	Segment start coordinate	Segment end coordinate	Mean fitness of segment	Limitation
155	positive	1	10091	186853	0.0467	glucose
156	positive	2	9961	122753	0.0156	glucose
157	negative	2	142112	389216	-0.0393	glucose
158	negative	2	410629	578086	-0.1337	glucose
159	negative	2	582652	594864	-0.054	glucose
160	negative	2	598934	620303	-0.0394	glucose
161	positive	2	633381	679221	0.0094	glucose
162	positive	2	680050	757106	0.0632	glucose
163	positive	2	760043	782384	0.1204	glucose
164	positive	3	2824	240011	0.0027	glucose
165	positive	3	248815	287937	0.0808	glucose
166	negative	3	298605	305467	-0.0522	glucose
167	positive	4	17577	232652	0.062	glucose
168	positive	4	239019	628534	0.0187	glucose
169	negative	4	636175	945438	-0.0634	glucose
170	negative	4	993952	1229609	-0.1424	glucose
171	negative	4	1240676	1394574	-0.0891	glucose
172	positive	4	1415171	1470418	0.0385	glucose
173	positive	4	1471448	1485303	0.0996	glucose
174	positive	4	1492413	1520698	0.0533	glucose
175	negative	5	13720	394867	-0.0105	glucose
176	positive	5	402719	549517	0.0697	glucose
177	negative	5	553259	566655	-0.0137	glucose
178	positive	6	5066	259433	0.0595	glucose
179	negative	7	2790	12481	-0.006	glucose
180	positive	7	22304	186059	0.0692	glucose
181	negative	7	191129	216692	-0.0331	glucose
182	positive	7	254641	368596	0.0286	glucose
183	negative	7	376101	490703	-0.0673	glucose
184	positive	7	502366	508364	0.0108	glucose
185	negative	7	511002	615965	-0.0778	glucose
186	negative	7	635986	745435	-0.1354	glucose
187	negative	7	747736	940804	-0.0526	glucose
188	positive	7	954646	1082729	0.0044	glucose
189	positive	8	11923	80654	0.026	glucose
190	negative	8	114917	123590	-0.0157	glucose
191	negative	8	131446	233296	-0.0839	glucose
192	negative	8	248337	252225	-0.0317	glucose
193	positive	8	273616	521737	0.0581	glucose
194	positive	9	19847	85366	0.0602	glucose
195	negative	9	89230	166415	-0.0205	glucose
196	negative	9	169982	258913	-0.0802	glucose
197	negative	9	275108	415617	-0.0263	glucose
198	positive	9	419465	437735	0.0098	glucose
199	positive	10	21973	154985	0.0866	glucose
200	negative	10	191639	431589	-0.0464	glucose
201	positive	10	440646	726824	0.0708	glucose
202	positive	11	3503	47157	0.0438	glucose
203	negative	11	55935	195288	-0.0246	glucose
204	negative	11	203541	362622	-0.0904	glucose
205	negative	11	369365	429302	-0.2091	glucose
206	negative	11	438777	462696	-0.0691	glucose
207	positive	11	475900	656736	0.0401	glucose
208	negative	12	21138	32673	-0.067	glucose
209	positive	12	35503	116432	0.0551	glucose
210	negative	12	125534	369311	-0.0131	glucose
211	positive	12	371210	510232	0.0675	glucose
212	positive	12	513821	633354	0.1225	glucose
213	positive	12	641021	704024	0.0803	glucose
214	negative	12	725416	849124	-0.058	glucose
215	positive	12	855843	919019	0.0215	glucose
216	negative	12	929600	1012023	-0.0899	glucose
217	positive	12	1015450	1063281	0.0447	glucose
218	negative	13	10198	11483	-0.075	glucose
219	positive	13	19060	264541	0.0564	glucose
220	negative	13	279681	627808	-0.0653	glucose
221	negative	13	637004	856793	-0.1032	glucose
222	negative	13	864271	914538	-0.0283	glucose
223	negative	14	11452	19541	-0.0154	glucose
224	positive	14	24048	51907	0.0581	glucose
225	negative	14	63570	66517	-0.0648	glucose
226	negative	14	80640	167329	-0.1028	glucose
227	negative	14	175410	308957	-0.0575	glucose
228	positive	14	336545	381480	0.0755	glucose
229	positive	14	382359	430087	0.012	glucose
230	positive	14	449868	490317	0.0777	glucose
231	positive	14	491523	591427	0.1756	glucose
232	positive	14	595623	626174	0.2181	glucose
233	negative	14	636383	675876	-0.0472	glucose
234	positive	14	687116	769376	0.0372	glucose
235	positive	15	14313	99809	0.0386	glucose
236	positive	15	106710	136527	0.09	glucose
237	positive	15	138107	168727	0.1255	glucose
238	positive	15	181057	321858	0.0657	glucose
239	negative	15	338621	727234	-0.0771	glucose
240	negative	15	737726	865593	-0.1203	glucose
241	negative	15	869894	902874	-0.0566	glucose
242	negative	15	907555	1010889	-0.0902	glucose
243	negative	15	1023212	1025572	-0.0331	glucose
244	positive	15	1036471	1068536	0.0564	glucose
245	positive	16	26611	82625	0.0637	glucose
246	negative	16	95372	96496	-0.041	glucose
247	positive	16	99484	418499	0.0415	glucose
248	negative	16	434523	512313	-0.1065	glucose
249	negative	16	521014	563768	-0.0033	glucose
250	positive	16	585585	939032	0.0587	glucose
61	positive	1	10091	62840	0.0677	phosphate
62	positive	1	82706	186853	0.0119	phosphate
63	positive	2	9961	207194	0.0371	phosphate
64	negative	2	246547	347301	-0.0295	phosphate
65	negative	2	349384	512774	-0.0642	phosphate
66	negative	2	528038	782384	-0.0194	phosphate
67	negative	3	2824	160373	-0.0011	phosphate
68	positive	3	176438	298605	0.0386	phosphate
69	negative	3	301299	305467	-0.024	phosphate
70	positive	4	17577	38867	0.0794	phosphate
71	negative	4	60872	188154	-0.0014	phosphate
72	negative	4	203039	1124925	-0.089	phosphate
73	positive	4	1127595	1236125	0.008	phosphate
74	positive	4	1238004	1319841	0.0595	phosphate
75	positive	4	1321941	1349938	0.0316	phosphate
76	negative	4	1352353	1431896	-0.0025	phosphate
77	positive	4	1434991	1455866	0.0564	phosphate
78	positive	4	1468573	1520698	0.0897	phosphate
79	positive	5	13720	47168	0.0289	phosphate
80	positive	5	53901	121471	0.0173	phosphate
81	negative	5	124737	166083	-0.0386	phosphate
82	negative	5	172492	221287	-0.224	phosphate
83	negative	5	234740	302327	-0.1233	phosphate
84	positive	5	305592	460223	0.0429	phosphate
85	negative	5	462866	500348	-0.0292	phosphate
86	positive	5	525759	566655	0.0642	phosphate
87	negative	6	5066	14793	-0.0259	phosphate
88	positive	6	23423	255049	0.0719	phosphate
89	negative	6	259433	264325	-0.0416	phosphate
90	negative	7	2790	12481	-0.0234	phosphate
91	positive	7	22304	140368	0.1248	phosphate
92	positive	7	173285	186059	0.0295	phosphate
93	negative	7	191129	490703	-0.0676	phosphate
94	positive	7	502366	508364	0.0813	phosphate
95	positive	7	511002	694403	0.0287	phosphate
96	positive	7	695135	738203	0.0746	phosphate
97	positive	7	741662	750091	0.0322	phosphate
98	positive	7	755250	783890	0.0654	phosphate
99	positive	7	797868	940804	0.0028	phosphate
100	positive	7	954646	1082729	0.0577	phosphate
101	positive	8	11923	21783	0.0156	phosphate
102	positive	8	40084	78936	0.1185	phosphate
103	positive	8	80654	131446	0.0348	phosphate
104	negative	8	132922	160511	-0.0896	phosphate
105	positive	8	201310	521737	0.0231	phosphate
106	positive	9	19847	102782	0.0868	phosphate
107	positive	9	142928	258913	0.0159	phosphate
108	negative	9	275108	308201	-0.0394	phosphate
109	positive	9	314035	349122	0.1174	phosphate
110	positive	9	350591	423619	0.0394	phosphate
111	negative	9	432111	438179	-0.0593	phosphate
112	positive	10	21973	41389	0.0755	phosphate
113	positive	10	50629	105014	0.1081	phosphate
114	negative	10	123836	431589	-0.1212	phosphate
115	positive	10	440646	470964	0.0345	phosphate
116	positive	10	471671	567444	0.0841	phosphate
117	positive	10	573751	617334	0.0559	phosphate
118	positive	10	632941	675852	0.1246	phosphate
119	positive	10	695696	726824	0.0779	phosphate
120	positive	11	9091	133721	0.07	phosphate
121	negative	11	137932	219126	-0.1596	phosphate
122	negative	11	220324	369365	-0.1	phosphate
123	negative	11	369891	437778	-0.1681	phosphate
124	negative	11	448036	462696	-0.0825	phosphate
125	positive	11	475900	591357	0.0011	phosphate
126	positive	11	611066	656736	0.0638	phosphate
127	positive	12	21138	116432	0.0517	phosphate
128	negative	12	125534	147890	-0.0565	phosphate
129	positive	12	153977	229697	0.0445	phosphate
130	negative	12	237703	1012023	-0.0553	phosphate
131	positive	12	1015450	1063281	0.0481	phosphate
132	negative	13	10198	244149	-0.0141	phosphate
133	positive	13	263483	392515	0.0543	phosphate
134	positive	13	412873	759183	0.0162	phosphate
135	negative	13	761891	914538	-0.0058	phosphate
136	positive	14	8330	19541	0.0226	phosphate
137	positive	14	24048	157644	0.0949	phosphate
138	positive	14	158109	412684	0.0623	phosphate
139	positive	14	412771	449868	0.1124	phosphate
140	positive	14	456565	479768	0.1515	phosphate
141	positive	14	481391	503724	0.0842	phosphate
142	positive	14	507758	516403	0.0581	phosphate
143	positive	14	517249	636383	0.0172	phosphate
144	positive	14	640114	769376	0.0786	phosphate
145	positive	15	14313	299693	0.0785	phosphate
146	negative	15	305349	925040	-0.0951	phosphate
147	positive	15	939349	992833	0.0404	phosphate
148	negative	15	1003225	1010889	-0.0356	phosphate
149	positive	15	1023212	1068536	0.0526	phosphate
150	positive	16	26611	162632	0.0608	phosphate
151	negative	16	172033	511101	-0.1559	phosphate
152	negative	16	512313	626967	-0.0422	phosphate
153	negative	16	647347	696819	-0.1709	phosphate
154	positive	16	741392	941136	0.0657	phosphate
1	negative	1	10091	186853	-0.0248	sulfate
2	negative	2	9961	24946	-0.0929	sulfate
3	negative	2	39145	143989	-0.0057	sulfate
4	negative	2	147209	246547	-0.089	sulfate
5	positive	2	254209	381046	0.1512	sulfate
6	positive	2	385988	578086	0.3098	sulfate
7	positive	2	582652	782384	0.4793	sulfate
8	negative	3	9706	46640	-0.064	sulfate
9	positive	3	50838	115999	0.0474	sulfate
10	negative	3	122328	240011	-0.0294	sulfate
11	positive	3	248815	287937	0.0625	sulfate
12	negative	3	298605	305467	-0.1281	sulfate
13	positive	4	17577	488003	0.0341	sulfate
14	negative	4	503863	1236125	-0.0159	sulfate
15	positive	4	1238004	1443403	0.0667	sulfate
16	negative	4	1454464	1455866	-0.029	sulfate
17	positive	4	1468573	1492413	0.0465	sulfate
18	negative	4	1495857	1520698	-0.0058	sulfate
19	negative	5	13720	26667	-0.1195	sulfate
20	positive	5	31694	65385	0.0066	sulfate
21	negative	5	73771	108504	-0.0814	sulfate
22	positive	5	120498	172492	0.0036	sulfate
23	negative	5	196517	394867	-0.0568	sulfate
24	positive	5	402719	549517	0.0562	sulfate
25	negative	5	553259	566655	-0.0997	sulfate
26	positive	6	14793	227337	0.0194	sulfate
27	negative	6	238255	255049	-0.0708	sulfate
28	negative	7	8470	140368	-0.0452	sulfate
29	negative	7	173285	457163	-0.1213	sulfate
30	negative	7	490703	871416	-0.034	sulfate
31	positive	7	878192	1051725	0.0234	sulfate
32	negative	7	1063153	1076504	-0.0621	sulfate
33	negative	8	11923	21783	-0.1583	sulfate
34	positive	8	40084	80654	0.1042	sulfate
35	negative	8	114917	249641	-0.0706	sulfate
36	positive	8	273616	521737	0.0298	sulfate
37	negative	9	19847	438179	-0.0349	sulfate
38	positive	10	21973	726824	0.0047	sulfate
39	negative	11	26827	349463	-0.0049	sulfate
40	negative	11	351275	437778	-0.1113	sulfate
41	positive	11	446727	656736	0.0207	sulfate
42	negative	12	21138	704024	-0.1215	sulfate
43	negative	12	725416	919019	-0.0398	sulfate
44	positive	12	934253	1063281	0.0164	sulfate
45	positive	13	10198	253848	0.003	sulfate
46	negative	13	263483	815311	-0.1065	sulfate
47	positive	13	833253	914538	0.0216	sulfate
48	positive	14	8330	108467	0.0012	sulfate
49	negative	14	110917	137699	-0.0835	sulfate
50	positive	14	145563	179394	0.0117	sulfate
51	negative	14	181361	481391	-0.1056	sulfate
52	positive	14	488386	769376	0.0244	sulfate
53	negative	15	14313	65621	-0.0326	sulfate
54	positive	15	73031	189658	0.0566	sulfate
55	positive	15	194970	256666	0.0022	sulfate
56	negative	15	259923	800731	-0.0524	sulfate
57	positive	15	830574	1068536	0.0218	sulfate
58	negative	16	26611	553627	-0.0058	sulfate
59	positive	16	557837	728615	0.0599	sulfate
60	negative	16	741392	941136	-0.0183	sulfate
