# Supplementary material for: The Fitness Consequences of Aneuploidy Are Driven by Condition-Dependent Gene Effects
Source: PLoS Biol. 2015 May 26;13(5):e1002155. doi: 10.1371/journal.pbio.1002155 (PMC4444335; doi:10.1371/journal.pbio.1002155)
Supplement: S10 Table — (XLSX) [file pbio.1002155.s018.xlsx]

## Sheet: S10 Table
S10 Table: Detailed analysis of Tamps identified from evolution experiments
Chr	Amplification start	Amplification stop	Population	Reference	Present in clone?	Pop.freq	Evolution conditions	Breakpoint features	Does this clone have large deletions?	Breakpoint gene	Matched barseq Tamp for comparisosn	Substitute barseq Tamp used for comparison	Tamp fitness determined from screen	SE of Tamp fitness from screen	Tamp fitness from DNAcopy	Predicted number of driver genes	Cadidate driver genes	Cadidate driver genes	Test	DNAcopy segment	Gene start	Gene end
4	884493	TEL04R	E8	Dunham, 2002	E8	ND	glucose	Ty1-2	Y	YDR210W	N	YDR201W	-0.110446	0.055622	-0.0634	3	YDR247W	VHS1	CEN outlier +/- 2SD	170	956013	957398
																	YDR249C		CEN outlier +/- 2SD	170	958681	959802
																	YDR255C	RMD5	CEN outlier +/- 2SD	170	966557	967822
		440536															YDR256C	CTA1	Expression (Gresham et al.)	170	968133	969680
																	YDR525W	API2	Expression (Gresham et al.)	174	1489905	1490234
																	YDR525W-A	SNA2	Expression (Gresham et al.)	174	1490596	1490835
4	1105003	TEL04R	E5	Dunham, 2002	E5	ND	glucose	not_repetitive	Y	YDR318W	N	YDR314C	-0.0897735	0.0455207	-0.1424	2	YDR525W	API2	Expression (Gresham et al.)	174	1489905	1490234
																	YDR525W-A	SNA2	Expression (Gresham et al.)	174	1490596	1490835
5	136338	TEL05R	G7	Gresham, 2008	G7c1, G7c2	0.881859	glucose	tRNA_newTy	Y	NA	N	YER003C	0.038568	0.0288592	-0.0105	1	YER179W	DMC1	CEN outlier +/- 2SD, Expression (Gresham et al.)	177	548421	549517
5	492695	TEL05R	P6	Gresham, 2008	P6c1, P6c2	0.23	phosphate	Ty1-2	N	YER159C	Y	NA	-0.0671889	0.0205371	-0.0292	1	none	--	--	--	--	--
5	492695	TEL05R	S8	Gresham, 2008	S8c2	0.147107	sulfate	Ty1-2	N	YER159C	Y	NA	0.048252	0.023374	0.0562	1	none	--	--	--	--	--
6	144822	TEL06R	P5	Gresham, 2008	P5c3	0.17	phosphate	Ty2-1	N	NA	NA	YFR003C	0.0640689	0.0184414	0.0719	1	YFR053C	HXK1	Expression (Gresham et al.)	89	253592	255049
6	144822	TEL06R	P6	Gresham, 2008	P6c1, P6c2	0.23	phosphate	Ty2-1	N	NA	NA	YFR003C	0.0640689	0.0184414	0.0719	1	YFR053C	HXK1	Expression (Gresham et al.)	89	253592	255049
6	144822	TEL06R	S3	Gresahm, 2008	N	0.266553	sulfate	Ty2-1	NA	NA	NA	YFR003C	0.0340546	0.0232423	0.0194	1	none	--	--	--	--	--
7	TEL07L	318697	E4	Dunham, 2002	E4	ND	glucose	delta	Y	YGL097W	N	YGL096W	0.0538498	0.0222886	0.0286	2	YHR008C	SOD2	Expression (Ferea et al.)	191	122889	123590
8	TEL08L	84308	S3	Gresham, 2008	S3c2	0.104199	sulfate	Ty4-1	Y	YHL008C	N	YHL011C	0.0315182	0.0187308	0.1042	1	YHL037C			33	25778	26179
																	YHL040C	ARN1	CEN outlier +/- 2SD	33	19088	20971
13	TEL13L	196068	P3	Gresham, 2008	N	0.479415	phosphate	Ty1-2	NA	YML038C	N	YML029W	0.0422583	0.0518913	-0.0141	0	none	--	--	--	--	--
14	TEL14L	560277	G8	Gresham, 2008	G8c1, G8c2	0.899894	glucose	Ty2-1	Y	YNL035C	Y	NA	0.173769	0.00862594	0.1756	5	YNL329C	PEX6	CEN outlier, CEN outlier +/- 2SD	223	19541	22633
																	YNL327W	EGT2	CEN outlier +/- 2SD	223	24048	27173
																	YNL167C	SKO1	CEN outlier +/- 2SD	227	319416	321359
																	YNL166C	BNI5	Mutation	227	322219	323565
																	YNL162W-A		Expression (Gresham et al.)	227	330329	330547
																	YNL099C	OCA1	CEN outlier +/- 2SD	229	438567	439283
																	YNL098C	RAS2	Mutation	229	439602	440570
																	YNL095C		Expression (Gresham et al.)	229	444912	446840
14	TEL14L	503724	E1	Dunham, 2008	E1	ND	glucose	not_repetitive	Y	YNL065W	Y	NA	0.200105	0.0189648	0.1756	5	YNL329C	PEX6	CEN outlier, CEN outlier +/- 2SD	223	19541	22633
																	YNL327W	EGT2	CEN outlier +/- 2SD	223	24048	27173
																	YNL167C	SKO1	CEN outlier +/- 2SD	227	319416	321359
																	YNL166C	BNI5	Mutation	227	322219	323565
																	YNL162W-A		Expression (Gresham et al.)	227	330329	330547
																	YNL099C	OCA1	CEN outlier +/- 2SD	229	438567	439283
																	YNL098C	RAS2	Mutation	229	439602	440570
																	YNL095C		Expression (Gresham et al.)	229	444912	446840
14	TEL14L	602312	E6	Dunham, 2008	E6	ND	glucose	tRNA	Y	YNL016W	N	YNL010W	0.230501	0.00583223	0.2181	6	YNL329C	PEX6	CEN outlier, CEN outlier +/- 2SD	223	19541	22633
																	YNL327W	EGT2	CEN outlier +/- 2SD	223	24048	27173
																	YNL167C	SKO1	CEN outlier +/- 2SD	227	319416	321359
																	YNL166C	BNI5	Mutation	227	322219	323565
																	YNL162W-A		Expression (Gresham et al.)	227	330329	330547
																	YNL099C	OCA1	CEN outlier +/- 2SD	229	438567	439283
																	YNL098C	RAS2	Mutation	229	439602	440570
																	YNL095C		Expression (Gresham et al.)	229	444912	446840
																	YNL019C		Expression (Gresham et al.)	231	598376	599230
15	TEL15L	113294	E7	Dunham, 2002	E7	ND	glucose	delta	Y	YOL105C	N	YOL104C	0.102363	0.0129176	0.09	2	none	--	--	--	--	--
16	TEL16L	55657	P5	Gresham, 2008	P5c3	0.17	phosphate	Ty1-1	N	YPL257W	N	YPL257W	0.0811879	0.0124502	0.0608	1	none	--	--	--	--	--
Notes:
Dunham, 2002: Dunham, M.J. et al., 2002. Characteristic genome rearrangements in experimental evolution of Saccharomyces cerevisiae. Proceedings of the National Academy of Sciences of the United States of America, 99(25), pp.16144–16149.
Gresham, 2008: Gresham, D. et al., 2008. The repertoire and dynamics of evolutionary adaptations to controlled nutrient-limited environments in yeast. PLoS Genetics, 4(12), p.e1000303.
Ferea, 1999: Ferea, T.L. et al., 1999. Systematic changes in gene expression patterns following adaptive evolution in yeast. Proceedings of the National Academy of Sciences of the United States of America, 96(17), pp.9721–9726.
Payen 2015: Payen, C. et al., 2015. Empirical determinants of adaptive mutations in yeast experimental evolution. bioRxiv: 1–58.
CEN outlier: driver gene identified by Payen, 2014
CEN oulier +/- 2SD: a less conservative cutoff of mean fitness +/- 2SD was applied to the data from Payen, 2015
Gresham: gene observed as overexpressed in the same condition from Gresham, 2008
Ferea: a gene observed as commonly overexperssed in glucose-limited evolved clones from Ferea, 1999
Mutation: a gene mutated in an evolution experiment in the same conditions from Payen, 2015
