# Supplementary material for: The Fitness Consequences of Aneuploidy Are Driven by Condition-Dependent Gene Effects
Source: PLoS Biol. 2015 May 26;13(5):e1002155. doi: 10.1371/journal.pbio.1002155 (PMC4444335; doi:10.1371/journal.pbio.1002155)
Supplement: S11 Table — (XLSX) [file pbio.1002155.s019.xlsx]

## Sheet: S11 Table
S11 Table: Candidate driver genes
Cadidate driver genes	Cadidate driver genes	Chr	Gene start	Gene end	DNAcopy segment	TEST	Condition
YBR076W	ECM8	chrII	390227	391291	158	CEN mean+2SD	glucose
YDR092W	UBC13	chrIV	629876	630605	169	Mutation	glucose
YDR247W	VHS1	chrIV	956013	957398	170	CEN mean+2SD	glucose
YDR249C		chrIV	958681	959802	170	CEN mean+2SD	glucose
YDR255C	RMD5	chrIV	966557	967822	170	CEN mean+2SD	glucose
YDR256C	CTA1	chrIV	968133	969680	170	Expression (Gresham et al.)	glucose
YDR525W	API2	chrIV	1489905	1490234	174	Expression (Gresham et al.)	glucose
YDR525W-A	SNA2	chrIV	1490596	1490835	174	Expression (Gresham et al.)	glucose
YER179W	DMC1	chrV	548421	549517	177	CEN mean+2SD, Expression (Gresham et al.)	glucose
YER182W	FMP10	chrV	552525	553259	177	CEN mean+2SD	glucose
YGL153W	PEX14	chrVII	216273	217298	181	Expression (Gresham et al.)	glucose
YGL253W	HXK2	chrVII	23935	25395	179	Expression (Ferea et al., Gresham et al.)	glucose
YGL255W	ZRT1	chrVII	20978	22108	179	Expression (Gresham et al.)	glucose
YGR008C	STF2	chrVII	508110	508364	185	Expression (Gresham et al.)	glucose
YGR009C	SEC9	chrVII	509047	511002	185	CEN outlier	glucose
YGR062C	COX18	chrVII	616328	617278	186	Mutation	glucose
YGR065C	VHT1	chrVII	618077	619858	186	Expression (Gresham et al.)	glucose
YGR066C		chrVII	620921	621799	186	CEN mean+2SD	glucose
YGR067C		chrVII	622372	624786	186	Expression (Gresham et al.)	glucose
YGR068C	ART5	chrVII	625324	627084	186	CEN mean+2SD	glucose
YHR008C	SOD2	chrVIII	122889	123590	191	Expression (Ferea et al.)	glucose
YIL043C	CBR1	chrIX	274072	274926	196	CEN mean+2SD	glucose
YIL045W	PIG2	chrIX	271161	272777	196	Expression (Gresham et al.)	glucose
YIL046W	MET30	chrIX	268651	270573	196	CEN outlier	glucose
YLL055W	YCT1	chrXII	30109	31704	208	CEN outlier	glucose
YLR250W	SSP120	chrXII	640317	641021	213	CEN mean+2SD	glucose
YLR281C		chrXII	704493	704960	214	CEN mean+2SD	glucose
YLR284C	ECI1	chrXII	706198	707040	214	Expression (Gresham et al.)	glucose
YLR285W	NNT1	chrXII	707360	708145	214	CEN mean+2SD	glucose
YLR288C	MEC3	chrXII	713480	714904	214	CEN mean+2SD	glucose
YLR295C	ATP14	chrXII	721999	722373	214	Expression (Ferea et al.)	glucose
YLR397C	AFG2	chrXII	912550	914892	216	CEN mean+2SD	glucose
YML130C	ERO1	chrXIII	11483	13174	218	CEN mean+2SD	glucose
YML131W		chrXIII	10198	11295	218	Expression (Gresham et al.)	glucose
YMR188C	MRPS17	chrXIII	636291	637004	221	CEN mean+2SD	glucose
YNL019C		chrXIV	598376	599230	231	Expression (Gresham et al.)	glucose
YNL095C		chrXIV	444912	446840	229	Expression (Gresham et al.)	glucose
YNL098C	RAS2	chrXIV	439602	440570	229	Mutation	glucose
YNL099C	OCA1	chrXIV	438567	439283	229	CEN mean+2SD	glucose
YNL162W-A		chrXIV	330329	330547	227	Expression (Gresham et al.)	glucose
YNL166C	BNI5	chrXIV	322219	323565	227	Mutation	glucose
YNL167C	SKO1	chrXIV	319416	321359	227	CEN mean+2SD	glucose
YNL327W	EGT2	chrXIV	24048	27173	223	CEN mean+2SD	glucose
YNL329C	PEX6	chrXIV	19541	22633	223	CEN outlier	glucose
YOL095C	HMI1	chrXV	139227	141347	236	CEN mean+2SD	glucose
YOL096C	COQ3	chrXV	138107	139045	236	CEN mean+2SD	glucose
YOL098C		chrXV	132725	135838	236	CEN outlier	glucose
YOR208W	PTP2	chrXV	733925	736177	240	CEN outlier	glucose
YOR209C	NPT1	chrXV	736437	737726	240	CEN mean+2SD	glucose
YOR210W	RPB10	chrXV	738320	738532	240	CEN outlier	glucose
YOR315W	SFG1	chrXV	904760	905800	242	CEN mean+2SD	glucose
YPL016W	SWI1	chrXVI	521014	524958	248	Mutation	glucose
YPL241C	CIN2	chrXVI	95372	96258	246	CEN mean+2SD	glucose
YCR098C	GIT1	chrIII	297049	298605	69	Expression (Gresham et al.)	phosphate
YER009W	NTF2	chrV	172115	172492	82	Expression (Gresham et al.)	phosphate
YER146W	LSM5	chrV	462585	462866	85	Expression (Gresham et al.)	phosphate
YFL053W	DAK2	chrVI	23423	25198	87	Expression (Gresham et al.)	phosphate
YFR053C	HXK1	chrVI	253592	255049	89	Expression (Gresham et al.)	phosphate
YGL255W	ZRT1	chrVII	20978	22108	90	Expression (Gresham et al.)	phosphate
YGR008C	STF2	chrVII	508110	508364	95	Expression (Gresham et al.)	phosphate
YGR145W	ENP2	chrVII	781767	783890	99	Expression (Gresham et al.)	phosphate
YGR150C	CCM1	chrVII	790459	793053	99	Expression (Gresham et al.)	phosphate
YHL036W	MUP3	chrVIII	26241	27881	101	Expression (Gresham et al.)	phosphate
YHL040C	ARN1	chrVIII	19088	20971	101	Expression (Gresham et al.)	phosphate
YHR014W	SPO13	chrVIII	132047	132922	104	Expression (Gresham et al.)	phosphate
YHR015W	MIP6	chrVIII	134554	136533	104	Expression (Gresham et al.)	phosphate
YIR039C	YPS6	chrIX	430498	432111	111	Expression (Gresham et al.)	phosphate
YJL205C	NCE101	chrX	50139	50443	112	Expression (Gresham et al.)	phosphate
YJR137C	MET5	chrX	678957	683285	119	Expression (Gresham et al.)	phosphate
YJR139C	HOM6	chrX	689445	690524	119	Expression (Gresham et al.)	phosphate
YKL118W		chrXI	219126	219437	121	Expression (Gresham et al.)	phosphate
YLR041W		chrXII	229377	229697	130	Expression (Gresham et al.)	phosphate
YLR044C	PDC1	chrXII	232390	234081	130	Expression (Gresham et al.)	phosphate
YMR062C	ARG7	chrXIII	395054	396379	134	Expression (Gresham et al.)	phosphate
YMR068W	AVO2	chrXIII	406304	407584	134	Expression (Gresham et al.)	phosphate
YMR069W	NAT4	chrXIII	407709	408566	134	Expression (Gresham et al.)	phosphate
YMR070W	MOT3	chrXIII	409154	410626	134	Expression (Gresham et al.)	phosphate
YMR244W		chrXIII	757250	758317	135	Expression (Gresham et al.)	phosphate
YMR246W	FAA4	chrXIII	759807	761891	135	Expression (Gresham et al.)	phosphate
YNL114C		chrXIV	412684	413055	138	Expression (Gresham et al.)	phosphate
YNL327W	EGT2	chrXIV	24048	27173	136	Expression (Gresham et al.)	phosphate
YPR035W	GLN1	chrXVI	642208	643320	153	Expression (Gresham et al.)	phosphate
YBL097W	BRN1	chrII	40831	43095	2	Expression (Gresham et al.)	sulfate
YCL040W	GLK1	chrIII	50838	52340	8	Expression (Gresham et al.)	sulfate
YCL041C		chrIII	50133	50627	8	Expression (Gresham et al.)	sulfate
YCL045C	EMC1	chrIII	44623	46905	8	CEN outlier	sulfate
YCR098C	GIT1	chrIII	297049	298605	12	CEN mean+2SD	sulfate
YDR021W	FAL1	chrIV	486804	488003	14	CEN mean+2SD	sulfate
YDR022C	ATG31	chrIV	488072	488662	14	CEN outlier	sulfate
YDR026C	NSI1	chrIV	492556	494268	14	CEN mean+2SD	sulfate
YDR497C	ITR1	chrIV	1443713	1445467	16	Expression (Gresham et al.)	sulfate
YDR528W	HLR1	chrIV	1494586	1495857	18	CEN outlier	sulfate
YEL022W	GEA2	chrV	111421	115800	21	Mutation	sulfate
YEL062W	NPR2	chrV	34407	36254	19	CEN outlier	sulfate
YGR281W	YOR1	chrVII	1052824	1057257	32	Expression (Gresham et al.)	sulfate
YHL037C		chrVIII	25778	26179	33	Expression (Gresham et al.)	sulfate
YHL040C	ARN1	chrVIII	19088	20971	33	CEN mean+2SD	sulfate
YNL077W	APJ1	chrXIV	481391	482977	51	Mutation	sulfate
YNL263C	YIF1	chrXIV	146896	147840	49	CEN mean+2SD	sulfate
YNL268W	LYP1	chrXIV	138550	140385	49	Mutation	sulfate
Notes:
Gresham, 2008: Gresham, D. et al., 2008. The repertoire and dynamics of evolutionary adaptations to controlled nutrient-limited environments in yeast. PLoS Genetics, 4(12), p.e1000303.
Ferea, 1999: Ferea, T.L. et al., 1999. Systematic changes in gene expression patterns following adaptive evolution in yeast. Proceedings of the National Academy of Sciences of the United States of America, 96(17), pp.9721–9726.
Payen 2015: Payen, C. et al., 2015. Empirical determinants of adaptive mutations in yeast experimental evolution. bioRxiv: 1–58.
CEN outlier: an outlier, driver gene identified by Payen, 2015
CEN oulier +/- 2SD: a less conservative cutoff to identify driver genes of mean fitness +/- 2SD was applied to the data from Payen, 2015
Expression (Gresham et al.): a gene observed as overexpressed in the same condition from Gresham, 2008
Expression (Ferea et al.): a gene observed as overexpressed in the same condition from Gresham, 2008
Mutation: a gene mutated in an evolution experiment in the same conditions from Payen, 2015
