# Supplementary material for: The Fitness Consequences of Aneuploidy Are Driven by Condition-Dependent Gene Effects
Source: PLoS Biol. 2015 May 26;13(5):e1002155. doi: 10.1371/journal.pbio.1002155 (PMC4444335; doi:10.1371/journal.pbio.1002155)
Supplement: S12 Table — (XLSX) [file pbio.1002155.s020.xlsx]

## Sheet: S12 Table
S12 Table: Strains used in this study
Strain name	AKA	Strain ID	Strain background	Genotype	Reference	Notes
chrII deletion pool: YBR277C		ACB558	FYxBY4743 (S288c)	MATa/α ura3-52/ura3∆0 leu2∆0/+ his3∆1/+ can1∆::LEU2+-MFA1pr-HIS3/CAN1+ YBR277C, pABS005 (URA3)	This study	Karyotype confirmed by aCGH
chrII deletion pool: YBR285W		ACB564	FYxBY4743 (S288c)	MATa/α ura3-52/ura3∆0 leu2∆0/+ his3∆1/+ can1∆::LEU2+-MFA1pr-HIS3/CAN1+ YBR285W, pABS005 (URA3)	This study	Karyotype confirmed by aCGH
chrII deletion pool: YBR287W		ACB576	FYxBY4743 (S288c)	MATa/α ura3-52/ura3∆0 leu2∆0/+ his3∆1/+ can1∆::LEU2+-MFA1pr-HIS3/CAN1+ YBR287W, pABS005 (URA3)	This study	Karyotype confirmed by aCGH
chrII deletion pool: YBR289W		ACB578	FYxBY4743 (S288c)	MATa/α ura3-52/ura3∆0 leu2∆0/+ his3∆1/+ can1∆::LEU2+-MFA1pr-HIS3/CAN1+ YBR289W, pABS005 (URA3)	This study	Karyotype confirmed by aCGH
chrII deletion pool: YBR291C		ACB567	FYxBY4743 (S288c)	MATa/α ura3-52/ura3∆0 leu2∆0/+ his3∆1/+ can1∆::LEU2+-MFA1pr-HIS3/CAN1+ YBR291C, pABS005 (URA3)	This study	Karyotype confirmed by aCGH
chrII deletion pool: YBR296C		ACB570	FYxBY4743 (S288c)	MATa/α ura3-52/ura3∆0 leu2∆0/+ his3∆1/+ can1∆::LEU2+-MFA1pr-HIS3/CAN1+ YBR296C, pABS005 (URA3)	This study	Karyotype confirmed by aCGH
chrII deletion pool: YBR300C		ACB573	FYxBY4743 (S288c)	MATa/α ura3-52/ura3∆0 leu2∆0/+ his3∆1/+ can1∆::LEU2+-MFA1pr-HIS3/CAN1+ YBR300C, pABS005 (URA3)	This study	Karyotype confirmed by aCGH
chrII Tamp pool: YBR276C_Tamp		ACB546	FYxBY4743 (S288c)	MATa/α ura3∆0/ura3-52 leu2∆0/LEU+ his3∆1/HIS+ trp1∆63/TRP+ can1∆::LEU2+-MFA1pr-HIS3 YBR276C::kanMX/YBR276C	This study	Karyotype confirmed by aCGH
chrII Tamp pool: YBR277C_Tamp		ACB528	FYxBY4743 (S288c)	MATa/α ura3∆0/ura3-52 leu2∆0/LEU+ his3∆1/HIS+ trp1∆63/TRP+ can1∆::LEU2+-MFA1pr-HIS3 YBR277C::kanMX/YBR277C	This study	Karyotype confirmed by aCGH
chrII Tamp pool: YBR278W_Tamp		ACB530	FYxBY4743 (S288c)	MATa/α ura3∆0/ura3-52 leu2∆0/LEU+ his3∆1/HIS+ trp1∆63/TRP+ can1∆::LEU2+-MFA1pr- HIS3 YBR278W::kanMX/YBR278W	This study	Karyotype confirmed by aCGH
chrII Tamp pool: YBR280C_Tamp		ACB547	FYxBY4743 (S288c)	MATa/α ura3∆0/ura3-52 leu2∆0/LEU+ his3∆1/HIS+ trp1∆63/TRP+ can1∆::LEU2+-MFA1pr-HIS3 YBR280C::kanMX/YBR280C	This study	Karyotype confirmed by aCGH
chrII Tamp pool: YBR281C_Tamp		ACB532	FYxBY4743 (S288c)	MATa/α ura3∆0/ura3-52 leu2∆0/LEU+ his3∆1/HIS+ trp1∆63/TRP+ can1∆::LEU2+-MFA1pr- HIS3 YBR281C::kanMX/YBR281C	This study	Karyotype confirmed by aCGH
chrII Tamp pool: YBR282W_Tamp		ACB534	FYxBY4743 (S288c)	MATa/α ura3∆0/ura3-52 leu2∆0/LEU+ his3∆1/HIS+ trp1∆63/TRP+ can1∆::LEU2+-MFA1pr- HIS3 YBR282W::kanMX/YBR282W	This study	Karyotype confirmed by aCGH
chrII Tamp pool: YBR283C_Tamp		ACB589	FYxBY4743 (S288c)	MATa/α ura3∆0/ura3-52 leu2∆0/LEU+ his3∆1/HIS+ trp1∆63/TRP+ can1∆::LEU2+-MFA1pr- HIS3 YBR283C::kanMX/YBR283C	This study	Karyotype confirmed by aCGH
chrII Tamp pool: YBR284W_Tamp		ACB536	FYxBY4743 (S288c)	MATa/α ura3∆0/ura3-52 leu2∆0/LEU+ his3∆1/HIS+ trp1∆63/TRP+ can1∆::LEU2+-MFA1pr- HIS3 YBR284W::kanMX/YBR284W	This study	Karyotype confirmed by aCGH
chrII Tamp pool: YBR285W_Tamp		ACB538	FYxBY4743 (S288c)	MATa/α ura3∆0/ura3-52 leu2∆0/LEU+ his3∆1/HIS+ trp1∆63/TRP+ can1∆::LEU2+-MFA1pr- HIS3 YBR285W::kanMX/YBR285W	This study	Karyotype confirmed by aCGH
chrII Tamp pool: YBR286W_Tamp		ACB540	FYxBY4743 (S288c)	MATa/α ura3∆0/ura3-52 leu2∆0/LEU+ his3∆1/HIS+ trp1∆63/TRP+ can1∆::LEU2+-MFA1pr- HIS3 YBR286W::kanMX/YBR286W	This study	Karyotype confirmed by aCGH
chrII Tamp pool: YBR287W_Tamp		ACB549	FYxBY4743 (S288c)	MATa/α ura3∆0/ura3-52 leu2∆0/LEU+ his3∆1/HIS+ trp1∆63/TRP+ can1∆::LEU2+-MFA1pr-HIS3 YBR287W::kanMX/YBR287W	This study	Karyotype confirmed by aCGH
chrII Tamp pool: YBR288C_Tamp		ACB587	FYxBY4743 (S288c)	MATa/α ura3∆0/ura3-52 leu2∆0/LEU+ his3∆1/HIS+ trp1∆63/TRP+ can1∆::LEU2+-MFA1pr-HIS3 YBR288C::kanMX/YBR288C	This study	Karyotype confirmed by aCGH
chrII Tamp pool: YBR289W_Tamp		ACB551	FYxBY4743 (S288c)	MATa/α ura3∆0/ura3-52 leu2∆0/LEU+ his3∆1/HIS+ trp1∆63/TRP+ can1∆::LEU2+-MFA1pr-HIS3 YBR289W::kanMX/YBR289W	This study	Karyotype confirmed by aCGH
chrII Tamp pool: YBR290W_Tamp		ACB542	FYxBY4743 (S288c)	MATa/α ura3∆0/ura3-52 leu2∆0/LEU+ his3∆1/HIS+ trp1∆63/TRP+ can1∆::LEU2+-MFA1pr- HIS3 YBR290W::kanMX/YBR290W	This study	Karyotype confirmed by aCGH
chrII Tamp pool: YBR291C_Tamp		ACB543	FYxBY4743 (S288c)	MATa/α ura3∆0/ura3-52 leu2∆0/LEU+ his3∆1/HIS+ trp1∆63/TRP+ can1∆::LEU2+-MFA1pr- HIS3 YBR291C::kanMX/YBR291C	This study	Karyotype confirmed by aCGH
chrII Tamp pool: YBR292C_Tamp		ACB585	FYxBY4743 (S288c)	MATa/α ura3∆0/ura3-52 leu2∆0/LEU+ his3∆1/HIS+ trp1∆63/TRP+ can1∆::LEU2+-MFA1pr- HIS3 YBR292C::kanMX/YBR292C	This study	Karyotype confirmed by aCGH
chrII Tamp pool: YBR293W_Tamp		ACB556	FYxBY4743 (S288c)	MATa/α ura3∆0/ura3-52 leu2∆0/LEU+ his3∆1/HIS+ trp1∆63/TRP+ can1∆::LEU2+-MFA1pr- HIS3 YBR293W::kanMX/YBR293W	This study	Karyotype confirmed by aCGH
chrII Tamp pool: YBR294W_Tamp		ACB552	FYxBY4743 (S288c)	MATa/α ura3∆0/ura3-52 leu2∆0/LEU+ his3∆1/HIS+ trp1∆63/TRP+ can1∆::LEU2+-MFA1pr-HIS3 YBR294W::kanMX/YBR294W	This study	Karyotype confirmed by aCGH
chrII Tamp pool: YBR296C_Tamp		ACB592	FYxBY4743 (S288c)	MATa/α ura3∆0/ura3-52 leu2∆0/LEU+ his3∆1/HIS+ trp1∆63/TRP+ can1∆::LEU2+-MFA1pr-HIS3 YBR296C::kanMX/YBR296C	This study	Karyotype confirmed by aCGH
chrII Tamp pool: YBR297W_Tamp		ACB545	FYxBY4743 (S288c)	MATa/α ura3∆0/ura3-52 leu2∆0/LEU+ his3∆1/HIS+ trp1∆63/TRP+ can1∆::LEU2+-MFA1pr-HIS3 YBR297W::kanMX/YBR297W	This study	Karyotype confirmed by aCGH
chrII Tamp pool: YBR298C_Tamp		ACB586	FYxBY4743 (S288c)	MATa/α ura3∆0/ura3-52 leu2∆0/LEU+ his3∆1/HIS+ trp1∆63/TRP+ can1∆::LEU2+-MFA1pr-HIS3 YBR298C::kanMX/YBR298C	This study	Karyotype confirmed by aCGH
chrII Tamp pool: YBR301W_Tamp		ACB554	FYxBY4743 (S288c)	MATa/α ura3∆0/ura3-52 leu2∆0/LEU+ his3∆1/HIS+ trp1∆63/TRP+ can1∆::LEU2+-MFA1pr-HIS3 YBR301W::kanMX/YBR301W	This study	Karyotype confirmed by aCGH
chrIIR-Tmp 1N		ACB461	FY (S288c)	mat α ura3-52 trp1∆63, pABS005 (URA3)	This study	Karyotype confirmed by aCGH
chrVR-Tamp 2N		YMD1683	FY (S288c)	MATa/α ura3-52/ura3-52, pABS001(CFV, URA3)	This study	Karyotype confirmed by aCGH
P5c3_all		MD-149-A7	CEN.PK	MATa	This study	Karyotype confirmed by aCGH
P5c3_chr13		MD291-C3	CEN.PK	mat α	This study	Karyotype confirmed by aCGH
P5c3_chr6.16	P5c3 VIR t XVIL supernumerary chromosome	MD292-A2	CEN.PK	mat α	This study	Karyotype confirmed by aCGH
P5c3_FSK3		MD149-C12	CEN.PK	mat α	This study	Karyotype confirmed by aCGH
P5c3_none		MD149-E5	CEN.PK	mat α	This study	Karyotype confirmed by aCGH
P5c3_POB3		MD292-A4	CEN.PK	mat α	This study	Karyotype confirmed by aCGH
P5c3_SPO23		MD149-F9	CEN.PK	mat α	This study	Karyotype confirmed by aCGH
P6c1_all		MD144-H6	CEN.PK	mat α	This study	Karyotype confirmed by aCGH
P6c1_chr5.6	P6c1 VR t VIR supernumerary chromosome	MD144-A10	CEN.PK	mat α	This study	Karyotype confirmed by aCGH
P6c1_ECM32		MD302-B1	CEN.PK	mat α	This study	Karyotype confirmed by aCGH
P6c1_JIP4		MD229-C10	CEN.PK	mat α	This study	Karyotype confirmed by aCGH
P6c1_MGR3		MD230-D9	CEN.PK	mat α	This study	Karyotype confirmed by aCGH
P6c1_NRK1		MD231-B6	CEN.PK	mat α	This study	Karyotype confirmed by aCGH
P6c1_PHO84		MD144-F5	CEN.PK	mat α	This study	Karyotype confirmed by aCGH
P6c1_SPO12		MD229-A12	CEN.PK	mat α	This study	Karyotype confirmed by aCGH
S8c2_chr5.10	S8c2 VR t XCEN supernumerary chromosome	YMD1685	CEN.PK	MATa/α	This study	Karyotype confirmed by aCGH
YBL107C_Tamp		MD362-10C	BY4743 (S288C)	MATa/α ura3∆0 leu2∆0 his3∆1 lys2∆0/LYS+ met15∆0/MET15+ can1∆::LEU2+-MFA1pr- HIS3/CAN1+ YBL107C::kanMX/YBL107C	This study	Karyotype confirmed by aCGH
YCR088W_Tamp		MD362-3G	BY4743 (S288C)	MATa/α ura3∆0 leu2∆0 his3∆1 lys2∆0/LYS+ met15∆0/MET15+ can1∆::LEU2+-MFA1pr- HIS3/CAN1+ YCR088W::kanMX/YCR088W	This study	Karyotype confirmed by aCGH
YDR100W_Tamp		MD362-2E	BY4743 (S288C)	MATa/α ura3∆0 leu2∆0 his3∆1 lys2∆0/LYS+ met15∆0/MET15+ can1∆::LEU2+-MFA1pr- HIS3/CAN1+ YDR100W::kanMX/YDR100W	This study	Karyotype confirmed by aCGH
YDR496C_Tamp		MD361-5D	BY4743 (S288C)	MATa/α ura3∆0 leu2∆0 his3∆1 lys2∆0/LYS+ met15∆0/MET15+ can1∆::LEU2+-MFA1pr- HIS3/CAN1+ YDR496C::kanMX/YDR496C	This study	Karyotype confirmed by aCGH
YEL072W_Tamp		MD361-9D	BY4743 (S288C)	MATa/α ura3∆0 leu2∆0 his3∆1 lys2∆0/LYS+ met15∆0/MET15+ can1∆::LEU2+-MFA1pr- HIS3/CAN1+ YEL072W::kanMX/YEL072W	This study	Karyotype confirmed by aCGH
YFL005W_Tamp		MD361-2F	BY4743 (S288C)	MATa/α ura3∆0 leu2∆0 his3∆1 lys2∆0/LYS+ met15∆0/MET15+ can1∆::LEU2+-MFA1pr- HIS3/CAN1+ YFL005W::kanMX/YFL005W	This study	Karyotype confirmed by aCGH
YGR010W_Tamp		MD362-5D	BY4743 (S288C)	MATa/α ura3∆0 leu2∆0 his3∆1 lys2∆0/LYS+ met15∆0/MET15+ can1∆::LEU2+-MFA1pr- HIS3/CAN1+ YGR010W::kanMX/YGR010W	This study	Karyotype confirmed by aCGH
YGR238C_Tamp		MD361-12E	BY4743 (S288C)	MATa/α ura3∆0 leu2∆0 his3∆1 lys2∆0/LYS+ met15∆0/MET15+ can1∆::LEU2+-MFA1pr- HIS3/CAN1+ YGR238C::kanMX/YGR238C	This study	Karyotype confirmed by aCGH
YJR003C_Tamp		MD361-5H	BY4743 (S288C)	MATa/α ura3∆0 leu2∆0 his3∆1 lys2∆0/LYS+ met15∆0/MET15+ can1∆::LEU2+-MFA1pr- HIS3/CAN1+ YJR003C::kanMX/YJR003C	This study	Karyotype confirmed by aCGH
YLR007W_Tamp		MD362-4D	BY4743 (S288C)	MATa/α ura3∆0 leu2∆0 his3∆1 lys2∆0/LYS+ met15∆0/MET15+ can1∆::LEU2+-MFA1pr- HIS3/CAN1+ YLR007W::kanMX/YLR007W	This study	Karyotype confirmed by aCGH
YLR042C_Tamp		MD361-12H	BY4743 (S288C)	MATa/α ura3∆0 leu2∆0 his3∆1 lys2∆0/LYS+ met15∆0/MET15+ can1∆::LEU2+-MFA1pr- HIS3/CAN1+ YLR042C::kanMX/YLR042C	This study	Karyotype confirmed by aCGH
YLR339C_Tamp		MD361-7B	BY4743 (S288C)	MATa/α ura3∆0 leu2∆0 his3∆1 lys2∆0/LYS+ met15∆0/MET15+ can1∆::LEU2+-MFA1pr- HIS3/CAN1+ YLR339C::kanMX/YLR339C	This study	Karyotype confirmed by aCGH
YMR130W_Tamp		MD362-10A	BY4743 (S288C)	MATa/α ura3∆0 leu2∆0 his3∆1 lys2∆0/LYS+ met15∆0/MET15+ can1∆::LEU2+-MFA1pr- HIS3/CAN1+ YMR130W::kanMX/YMR130W	This study	Karyotype confirmed by aCGH
YNR027W_Tamp		MD362-8D	BY4743 (S288C)	MATa/α ura3∆0 leu2∆0 his3∆1 lys2∆0/LYS+ met15∆0/MET15+ can1∆::LEU2+-MFA1pr- HIS3/CAN1+ YNR027W::kanMX/YNR027W	This study	Karyotype confirmed by aCGH
YOR050C_Tamp		MD361-8F	BY4743 (S288C)	MATa/α ura3∆0 leu2∆0 his3∆1 lys2∆0/LYS+ met15∆0/MET15+ can1∆::LEU2+-MFA1pr- HIS3/CAN1+ YOR050C::kanMX/YOR050C	This study	Karyotype confirmed by aCGH
YPR198W_Tamp		MD362-10B	BY4743 (S288C)	MATa/α ura3∆0 leu2∆0 his3∆1 lys2∆0/LYS+ met15∆0/MET15+ can1∆::LEU2+-MFA1pr- HIS3/CAN1+ YPR198W::kanMX/YPR198W	This study	Karyotype confirmed by aCGH
CEN.PK mat a GFP		MD260-F4	CEN.PK	MATa/α	This study	GFP marked control strain for direct competition experiments
CEN.PK mat a GFP (pho3/pho5Δ)		YMD1216	CEN.PK	MATa/α	This study	GFP marked control strain for direct competition experiments
CEN.PK mat α GFP		YMD1217	CEN.PK	MATa/α	This study	GFP marked control strain for direct competition experiments
CEN.PK diploid GFP		YMD1689	CEN.PK	MATa/α	This study	GFP marked control strain for direct competition experiments
FY diploid GFP		YMD2196	CEN.PK	MATa/α	This study	GFP marked control strain for direct competition experiments
P6c1_none		MD230-B2	CEN.PK	mat α	This study	Karyotype confirmed by PCR, aCGH in progress
S8c2_no_SUL1_c1		ACB386	CEN.PK	MATa/α	This study	Karyotype confirmed by qPCR and breakpoint PCR, and aCGH
S8c2_no_SUL1_c2		ACB389	CEN.PK	MATa/α	This study	Karyotype confirmed by qPCR and breakpoint PCR, and aCGH
chrII Tamp pool: YAL066WΔ/+		ACB511	FYxBY4743 (S288c)	MATa/α ura3∆0/URA+ leu2∆0/LEU+ his3∆1/HIS+ can1∆::LEU2+-MFA1pr-HIS3/CAN1+ YAL066W::kanMX/YAL066W	Tong, 2001
chrII deletion pool: YBR276C		ACB574	FYxBY4743 (S288c)	MATa/α ura3-52/ura3∆0 leu2∆0/+ his3∆1/+ can1∆::LEU2+-MFA1pr-HIS3/CAN1+ YBR276C, pABS005 (URA3)	This study
chrII deletion pool: YBR278W		ACB559	FYxBY4743 (S288c)	MATa/α ura3-52/ura3∆0 leu2∆0/+ his3∆1/+ can1∆::LEU2+-MFA1pr-HIS3/CAN1+ YBR278W, pABS005 (URA3)	This study
chrII deletion pool: YBR280C		ACB575	FYxBY4743 (S288c)	MATa/α ura3-52/ura3∆0 leu2∆0/+ his3∆1/+ can1∆::LEU2+-MFA1pr-HIS3/CAN1+ YBR280C, pABS005 (URA3)	This study
chrII deletion pool: YBR281C		ACB560	FYxBY4743 (S288c)	MATa/α ura3-52/ura3∆0 leu2∆0/+ his3∆1/+ can1∆::LEU2+-MFA1pr-HIS3/CAN1+ YBR281C, pABS005 (URA3)	This study
chrII deletion pool: YBR283C		ACB562	FYxBY4743 (S288c)	MATa/α ura3-52/ura3∆0 leu2∆0/+ his3∆1/+ can1∆::LEU2+-MFA1pr-HIS3/CAN1+ YBR283C, pABS005 (URA3)	This study
chrII deletion pool: YBR284W		ACB563	FYxBY4743 (S288c)	MATa/α ura3-52/ura3∆0 leu2∆0/+ his3∆1/+ can1∆::LEU2+-MFA1pr-HIS3/CAN1+ YBR284W, pABS005 (URA3)	This study
chrII deletion pool: YBR286W		ACB565	FYxBY4743 (S288c)	MATa/α ura3-52/ura3∆0 leu2∆0/+ his3∆1/+ can1∆::LEU2+-MFA1pr-HIS3/CAN1+ YBR286W, pABS005 (URA3)	This study
chrII deletion pool: YBR288C		ACB577	FYxBY4743 (S288c)	MATa/α ura3-52/ura3∆0 leu2∆0/+ his3∆1/+ can1∆::LEU2+-MFA1pr-HIS3/CAN1+ YBR288C, pABS005 (URA3)	This study
chrII deletion pool: YBR290W		ACB566	FYxBY4743 (S288c)	MATa/α ura3-52/ura3∆0 leu2∆0/+ his3∆1/+ can1∆::LEU2+-MFA1pr-HIS3/CAN1+ YBR290W, pABS005 (URA3)	This study
chrII deletion pool: YBR292C		ACB568	FYxBY4743 (S288c)	MATa/α ura3-52/ura3∆0 leu2∆0/+ his3∆1/+ can1∆::LEU2+-MFA1pr-HIS3/CAN1+ YBR292C, pABS005 (URA3)	This study
chrII deletion pool: YBR293W		ACB582	FYxBY4743 (S288c)	MATa/α ura3-52/ura3∆0 leu2∆0/+ his3∆1/+ can1∆::LEU2+-MFA1pr-HIS3/CAN1+ YBR293W, pABS005 (URA3)	This study
chrII deletion pool: YBR294W		ACB579	FYxBY4743 (S288c)	MATa/α ura3-52/ura3∆0 leu2∆0/+ his3∆1/+ can1∆::LEU2+-MFA1pr-HIS3/CAN1+ YBR294W, pABS005 (URA3)	This study
chrII deletion pool: YBR295W		ACB569	FYxBY4743 (S288c)	MATa/α ura3-52/ura3∆0 leu2∆0/+ his3∆1/+ can1∆::LEU2+-MFA1pr-HIS3/CAN1+ YBR295W, pABS005 (URA3)	This study
chrII deletion pool: YBR297W		ACB571	FYxBY4743 (S288c)	MATa/α ura3-52/ura3∆0 leu2∆0/+ his3∆1/+ can1∆::LEU2+-MFA1pr-HIS3/CAN1+ YBR297W, pABS005 (URA3)	This study
chrII deletion pool: YBR298C		ACB572	FYxBY4743 (S288c)	MATa/α ura3-52/ura3∆0 leu2∆0/+ his3∆1/+ can1∆::LEU2+-MFA1pr-HIS3/CAN1+ YBR298C, pABS005 (URA3)	This study
chrII deletion pool: YBR299W		ACB581	FYxBY4743 (S288c)	MATa/α ura3-52/ura3∆0 leu2∆0/+ his3∆1/+ can1∆::LEU2+-MFA1pr-HIS3/CAN1+ YBR299W, pABS005 (URA3)	This study
chrII deletion pool: YBR301W		ACB580	FYxBY4743 (S288c)	MATa/α ura3-52/ura3∆0 leu2∆0/+ his3∆1/+ can1∆::LEU2+-MFA1pr-HIS3/CAN1+ YBR301W, pABS005 (URA3)	This study
G3c1		DBY11305	FY (S288c)	MATa/α	Gresham, 2008
G3c2		DBY11306	FY (S288c)	MATa/α	Gresham, 2008
G4c1		DBY11303	FY (S288c)	MATa/α	Gresham, 2008
G4c2		DBY11304	FY (S288c)	MATa/α	Gresham, 2008
G7c1		DBY11301	CEN.PK	MATa/α	Gresham, 2008
G7c2		DBY11302	CEN.PK	MATa/α	Gresham, 2008
G8c1		DBY11307	CEN.PK	MATa/α	Gresham, 2008
G8c2		DBY11308	CEN.PK	MATa/α	Gresham, 2008
P3c1		DBY11274	FY (S288c)	MATa/α	Gresham, 2008
P3c2		DBY11275	FY (S288c)	MATa/α	Gresham, 2008
P4c1		DBY11278	FY (S288c)	MATa/α	Gresham, 2008
P4c2		DBY11279	FY (S288c)	MATa/α	Gresham, 2008
P5c3		MD143-A1	CEN.PK	MATa	This study	Karyotype confirmed by aCGH
P6c1		DBY11284	CEN.PK	mat α	Gresham, 2008
P6c2		DBY11285	CEN.PK	mat α	Gresham, 2008
P7c1		DBY11282	CEN.PK	MATa/α	Gresham, 2008
P7c2		DBY11283	CEN.PK	MATa/α	Gresham, 2008
P8c1		DBY11280	CEN.PK	MATa/α	Gresham, 2008
P8c2		DBY11281	CEN.PK	MATa/α	Gresham, 2008
S3c1		DBY10252	FY (S288c)	MATa/α	Gresham, 2008
S3c2		DBY10253	FY (S288c)	MATa/α	Gresham, 2008
S4c1		DBY10262	FY (S288c)	MATa/α	Gresham, 2008
S4c2		DBY10263	FY (S288c)	MATa/α	Gresham, 2008
chrIIR-Tamp 2N		YCP451	FY (S288c)	MATa/α ura3-52/ura3-52 trp1∆63/+, pABS005 (URA3)	This study
S7c1		DBY10254	CEN.PK	MATa/α	Gresham, 2008
S7c2		DBY10255	CEN.PK	MATa/α	Gresham, 2008
S8c1		DBY10264	CEN.PK	MATa/α	Gresham, 2008
S8c2		DBY10265	CEN.PK	MATa/α	Gresham, 2008
S8c2_ADR1		ACB360	CEN.PK	MATa/α	This study
S8c2_HO		ACB355	CEN.PK	MATa/α	This study
S8c2_SUL1_amp		ACB434	CEN.PK	MATa/α	This study
S8c2_YNL181W		ACB361	CEN.PK	MATa/α	This study
CEN.PK WT diploid		DBY9500	CEN.PK	MATa/α	Gresham, 2008
FY WT diploid		DBY10144	FY (S288c)	MATa/α	Gresham, 2008
