# Supplementary material for: The Fitness Consequences of Aneuploidy Are Driven by Condition-Dependent Gene Effects
Source: PLoS Biol. 2015 May 26;13(5):e1002155. doi: 10.1371/journal.pbio.1002155 (PMC4444335; doi:10.1371/journal.pbio.1002155)
Supplement: S13 Table — (XLSX) [file pbio.1002155.s021.xlsx]

## Sheet: S13 Table
S13 Table: Plasmids used in this study
Plasmid name	Plasmid ID	Plasmid backbone	AKA
chrV CFV	pABS001	YCF4
chrII CFV	pABS005	YCF4
chrII watson CFV	pABS003	YCF4
chrII crick CFV	pABS004	YCF4
wlcr CFV	pABS006	pUC19 with ScCEN5 cloned into the HindIII site	ACB651
wrcl CFV	pABS007	pUC19 with ScCEN5 cloned into the HindIII site	ACB650
