# Supplementary material for: The Fitness Consequences of Aneuploidy Are Driven by Condition-Dependent Gene Effects
Source: PLoS Biol. 2015 May 26;13(5):e1002155. doi: 10.1371/journal.pbio.1002155 (PMC4444335; doi:10.1371/journal.pbio.1002155)
Supplement: S14 Table — (XLSX) [file pbio.1002155.s022.xlsx]

## Sheet: S14 Table
S14 Table: Primers used in this study
Primer ID	Primer name	Primer Sequence
OAS001	Chr5+Fwd2	CGTTTAGGATCCAGTGAAACAGTGCCTCG
OAS002	Chr5+Rvs2	GGATCGGAATTCCGATGAGCTTGAGGATG
OAS003	S6_SUL1_amplicon_F1	CGTTTAGGATCCTTAGGACGGGCTTTCTTCAC
OAS004	S6_SUL1_amplicon_R1	GGATCGGAATTCTGAACGCATACCAACCGATA
OAS005	S8c2 right side fwd (RF2)	TGTGTGAGGCGCTTCTATTG
OAS006	S8c2 right side rvs (LF5)	AGAAACAGCCCCCAAAAGTT
OAS007	S8c2 left side fwd (LF6)	CGTGACGAAATTTGGGCTAT
OAS008	S8c2 left side rvs (LR2)	AGGTGCAGGATTTACCGTTG
OAS009	YKOU2_BamHI_F1	CGTTTAGGATCCCGTACGCTGCAGGTCGAC
OAS010	KanMX_EcoRI_R1	GGATCGGAATTCATCGGGCTTCCCATACAATC
OAS011	KanMX_EcoRI_F1	GGATCGGAATTCGCGAGTGATTTTGATGACGA
OAS012	YKOD2_BamHI_R2	CGTTTAGGATCCGATGATGTCGAGGCGAAAAA
OAS013	UP BAR F#	CAAGCAGAAGACGGCATACGAGAT NNNNNN GACCTTACGCGTGGATGTCCACGAGGTCTCT
OAS014	UP BAR R1	AATGATACGGCGACCACCGAGATCTACAC AGAGGCCGTCACGTCGACCTGCAGCGTACG
OAS015	UP SEQ F1	AGA GGC CGT CAC GTC GAC CTG CAG CGT ACG
OAS016	UP SEQ index	AGAGACCTCGTGGACATCC ACGCGTAAGGTC
OAS017	seg_amp_ROH_F1	GATCCGGGATCCTGTGTGGTGTGTGGGTGTGTGTGGGTGTGTGGGTGTGTGGGTACGTACCGGGTTAATTAAGGCGCGCC
OAS018	seg_amp_ROH_R3	CATACGCCGTAGCGACGTCNNNNNNNNNNNNATATGAAAGAAGAACCTCAGTGGC
OAS019	seg_amp_2_ROH_F1	GATCCGGGATCCTGTGTGGTGTGTGGGTGTGTGTGGGTGTGTGGGTGTGTGGGTACGTAGACACTGGATGGCGGCGTTAG
OAS020	seg_amp_ROH_R4	CATACGCCGTAGCGACGTC
OAS021	SA_3_PCR_F#	CAAGCAGAAGACGGCATACGAGATNNNNNN GCGCTCCGAGCG GATGTCCACGAGGTCTCT
OAS022	SA_3_PCR_R1	AATGATACGGCGACCACCGAGATCT ACACGGCCGTCGA CGAAAAGTGCCACCTGACGTC
OAS023	SA_4_PCR_F#	CAAGCAGAAGACGGCATACGAGATNNNNNNGCGCTCCGAGCGCGGTGTCGGTCTCGTAG
OAS024	SA_SEQ_R1	GCGCTCCGAGCGGATGTCCACGAGGTCTCT
OAS025	SA_3_SEQ_F1	ACACGGCCGTCGA CGAAAAGTGCCACCTGACGTC
OAS026	SA_SEQ_index	AGAGACCTCGTGGACATCCGCTCGGAGCGC
OAS027	SA_2_SEQ_R1	GCGCTCCGAGCGCGGTGTCGGTCTCGTAG
OAS028	SA_2_SEQ_index	CTACGAGACCGACACCGCGCTCGGAGCGC
OAS029	DOWN BAR F#	CAAGCAGAAGACGGCATACGAGAT NNNNNN GACCTGACGCGTGCGAGCTCGAATTCATCGAT
OAS030	DOWN BAR R1	AATGATACGGCGACCACCGAGATCTACAC GAGAGGCCGTCAC CGGTGTCGGTCTCGTAG
OAS031	DOWN SEQ F1	G AGA GGC CGT CAC CGG TGT CGG TCT CGT AG
OAS032	DOWN SEQ index	ATCGATGAATTCGAGCTCGCACGCGTCAGGTC
For the primers OAS013, OAS021, OAS023, and OAS029 the 'NNNNNN' corresponds to the 6bp Illumina multiplexing barcode as indicated in Table S14.
