# Supplementary material for: The Fitness Consequences of Aneuploidy Are Driven by Condition-Dependent Gene Effects
Source: PLoS Biol. 2015 May 26;13(5):e1002155. doi: 10.1371/journal.pbio.1002155 (PMC4444335; doi:10.1371/journal.pbio.1002155)
Supplement: S15 Table — (XLSX) [file pbio.1002155.s023.xlsx]

## Sheet: S15 Table
S15 Table: Illumina multiplexing barcodes for all barseq samples
	limitation	pool	technical replicate	generation	Illumina multiplexing barcode	pool/file name
1	glucose	chrII-targed pool, deletion	1	0	CTACTA	pool3_merge.gz
2	glucose	chrII-targed pool, deletion	2	0	CTACTA	pool3_merge.gz
3	glucose	chrII-targed pool, deletion	3	0	GGAAGC	pool4_merge.gz
4	glucose	chrII-targed pool, deletion	3	1.4087	CGATGT	pool2_merge.gz
5	glucose	chrII-targed pool, deletion	2	1.69412	ACAGTG	pool3_merge.gz
6	glucose	chrII-targed pool, deletion	1	1.74545	TGACCA	pool3_merge.gz
7	glucose	chrII-targed pool, deletion	3	3.54365	CGATGT	pool3_merge.gz
8	glucose	chrII-targed pool, deletion	2	4.08282	ACAGTG	pool4_merge.gz
9	glucose	chrII-targed pool, deletion	1	4.15418	TGACCA	pool4_merge.gz
10	glucose	chrII-targed pool, deletion	3	6.80557	GCCAAT	pool4_merge.gz
11	glucose	chrII-targed pool, deletion	2	7.26776	GCCAAT	pool1_merge.gz
12	glucose	chrII-targed pool, deletion	1	7.38327	ACAGTG	pool1_merge.gz
13	glucose	chrII-targed pool, deletion	3	9.31617	CGATGT	pool1_merge.gz
14	glucose	chrII-targed pool, deletion	2	9.74541	CTGGTA	pool1_merge.gz
15	glucose	chrII-targed pool, deletion	1	9.84873	ACAGTG	pool2_merge.gz
16	glucose	chrII-targeted pool, Tamps	1	0	AACGCC	pool1_merge.gz
17	glucose	chrII-targeted pool, Tamps	2	0	CTACTA	pool1_merge.gz
18	glucose	chrII-targeted pool, Tamps	3	0	CTACTA	pool2_merge.gz
19	glucose	chrII-targeted pool, Tamps	1	1.0417	AACGCC	pool3_merge.gz
20	glucose	chrII-targeted pool, Tamps	3	3.16174	TGACCA	pool2_merge.gz
21	glucose	chrII-targeted pool, Tamps	2	3.22435	TTAGGC	pool4_merge.gz
22	glucose	chrII-targeted pool, Tamps	1	4.22809	GGCTAC	pool4_merge.gz
23	glucose	chrII-targeted pool, Tamps	3	6.26713	ATCACG	pool3_merge.gz
24	glucose	chrII-targeted pool, Tamps	2	6.336	TGACCA	pool1_merge.gz
25	glucose	chrII-targeted pool, Tamps	1	6.51064	AACGCC	pool2_merge.gz
26	glucose	chrII-targeted pool, Tamps	3	8.30817	ATCACG	pool4_merge.gz
27	glucose	chrII-targeted pool, Tamps	2	8.40835	ATCACG	pool1_merge.gz
28	glucose	chrII-targeted pool, Tamps	1	9.92681	CTTGTA	pool1_merge.gz
29	glucose	chrII-targeted pool, Tamps	3	12.0083	GGAAGC	pool1_merge.gz
30	glucose	chrII-targeted pool, Tamps	2	12.1649	ATCACG	pool2_merge.gz
31	phosphate	chrII-targed pool, deletion	1	0	ACTTGA	pool1_merge.gz
32	phosphate	chrII-targed pool, deletion	2	0	GATCAG	pool2_merge.gz
33	phosphate	chrII-targed pool, deletion	3	0	ATCTGG	pool3_merge.gz
34	phosphate	chrII-targed pool, deletion	2	1.32	GATCAG	pool2_merge.gz
35	phosphate	chrII-targed pool, deletion	3	1.32	ATCTGG	pool4_merge.gz
36	phosphate	chrII-targed pool, deletion	1	1.34609	ACTTGA	pool3_merge.gz
37	phosphate	chrII-targed pool, deletion	2	3.456	TAGCTT	pool1_merge.gz
38	phosphate	chrII-targed pool, deletion	3	3.525	ATCTGG	pool3_merge.gz
39	phosphate	chrII-targed pool, deletion	1	3.63757	ACTTGA	pool4_merge.gz
40	phosphate	chrII-targed pool, deletion	2	6.726	TAGCTT	pool2_merge.gz
41	phosphate	chrII-targed pool, deletion	3	6.849	TAGCTT	pool4_merge.gz
42	phosphate	chrII-targed pool, deletion	1	7.17496	GATCAG	pool1_merge.gz
43	phosphate	chrII-targed pool, deletion	2	9.24	TAGCTT	pool3_merge.gz
44	phosphate	chrII-targed pool, deletion	3	9.393	GGAAGC	pool2_merge.gz
45	phosphate	chrII-targed pool, deletion	1	9.88591	GATCAG	pool2_merge.gz
46	Phosphate	chrII-targeted pool, Tamps	1	0	ACTGCT	pool2_merge.gz
47	phosphate	chrII-targeted pool, Tamps	2	0	CTTGTA	pool3_merge.gz
48	phosphate	chrII-targeted pool, Tamps	3	0	CTTGTA	pool4_merge.gz
49	Phosphate	chrII-targeted pool, Tamps	1	1.39636	GGCTAC	pool1_merge.gz
50	phosphate	chrII-targeted pool, Tamps	2	3.16174	GCCAAT	pool1_merge.gz
51	phosphate	chrII-targeted pool, Tamps	3	3.25565	CGATGT	pool4_merge.gz
52	Phosphate	chrII-targeted pool, Tamps	1	5.58545	GGCTAC	pool2_merge.gz
53	phosphate	chrII-targeted pool, Tamps	2	6.24209	GCCAAT	pool2_merge.gz
54	phosphate	chrII-targeted pool, Tamps	3	6.35478	TTAGGC	pool1_merge.gz
55	Phosphate	chrII-targeted pool, Tamps	1	7.89818	ACTGCT	pool1_merge.gz
56	phosphate	chrII-targeted pool, Tamps	2	8.24557	CTTGTA	pool3_merge.gz
57	phosphate	chrII-targeted pool, Tamps	3	8.38957	TTAGGC	pool2_merge.gz
58	Phosphate	chrII-targeted pool, Tamps	1	11.7382	GGCTAC	pool3_merge.gz
59	phosphate	chrII-targeted pool, Tamps	2	11.9395	CAGATC	pool3_merge.gz
60	phosphate	chrII-targeted pool, Tamps	3	12.1617	TTAGGC	pool3_merge.gz
61	sulfur	chrII-targed pool, deletion	1	0	GTGACA	pool2_merge.gz
62	sulfur	chrII-targed pool, deletion	2	0	ACGAGT	pool2_merge.gz
63	sulfur	chrII-targed pool, deletion	3	0	ACTGCT	pool2_merge.gz
64	sulfur	chrII-targed pool, deletion	1	1.34609	GTGACA	pool3_merge.gz
65	sulfur	chrII-targed pool, deletion	2	1.34609	ACGAGT	pool3_merge.gz
66	sulfur	chrII-targed pool, deletion	3	1.37739	CTGGTA	pool2_merge.gz
67	sulfur	chrII-targed pool, deletion	1	3.44348	GTGACA	pool4_merge.gz
68	sulfur	chrII-targed pool, deletion	2	3.44974	CAGATC	pool3_merge.gz
69	sulfur	chrII-targed pool, deletion	3	3.47478	CTGGTA	pool3_merge.gz
70	sulfur	chrII-targed pool, deletion	1	6.61774	CAGATC	pool2_merge.gz
71	sulfur	chrII-targed pool, deletion	2	6.6553	CAGATC	pool4_merge.gz
72	sulfur	chrII-targed pool, deletion	3	6.66783	CTGGTA	pool4_merge.gz
73	sulfur	chrII-targed pool, deletion	1	9.05948	ACGAGT	pool1_merge.gz
74	sulfur	chrII-targed pool, deletion	2	9.10957	ACTTGA	pool1_merge.gz
75	sulfur	chrII-targed pool, deletion	3	9.11583	GTGACA	pool1_merge.gz
76	sulfate	chrII-targeted pool, Tamps	1	0	CGTGAT	s_5.fq.gz
77	sulfate	chrII-targeted pool, Tamps	1	1.06435	ACATCG	s_5.fq.gz
78	sulfate	chrII-targeted pool, Tamps	1	4.55478	GCCTAA	s_5.fq.gz
79	sulfate	chrII-targeted pool, Tamps	1	6.93391	TGGTCA	s_5.fq.gz
80	sulfate	chrII-targeted pool, Tamps	1	10.5496	CACTGT	s_5.fq.gz
81	sulfate	chrII-targeted pool, Tamps	2	0	GTAGCC	s_5.fq.gz
82	sulfate	chrII-targeted pool, Tamps	2	1.06435	TACAAG	s_5.fq.gz
83	sulfate	chrII-targeted pool, Tamps	2	4.42017	TAGTAG	s_5.fq.gz
84	sulfate	chrII-targeted pool, Tamps	2	6.7367	TACCAG	s_5.fq.gz
85	sulfate	chrII-targeted pool, Tamps	2	10.2271	TGTCAC	s_5.fq.gz
86	sulfate	chrII-targeted pool, Tamps	3	0	TCAAGT	s_5.fq.gz
87	sulfate	chrII-targeted pool, Tamps	3	1.06435	CTGATC	s_5.fq.gz
88	sulfate	chrII-targeted pool, Tamps	3	4.44522	AAGCTA	s_5.fq.gz
89	sulfate	chrII-targeted pool, Tamps	3	6.76174	GTAGCC	s_5.fq.gz
90	sulfate	chrII-targeted pool, Tamps	3	10.2835	TACAAG	s_5.fq.gz
91	phosphate	genome-wide Tamp pool: wlcr pool	1	0	TATTTT	pool1
92	phosphate	genome-wide Tamp pool: wlcr pool	2	12.7753	TATTTT	pool2
93	sulfate	genome-wide Tamp pool: wrcl pool	2	0	TGGTTT	pool2
94	glucose	genome-wide Tamp pool: wrcl pool	1	14.5313	TGGTTT	pool1
95	glucose	genome-wide Tamp pool: wlcr pool	3	5.36557	CTGGTT	pool1
96	sulfate	genome-wide Tamp pool: wlcr pool	3	18.993	CTGGTT	pool2
97	glucose	genome-wide Tamp pool: wrcl pool	2	2.07771	TTCGTT	pool1
98	sulfate	genome-wide Tamp pool: wrcl pool	2	16.992	TTCGTT	pool2
99	phosphate	genome-wide Tamp pool: wlcr pool	1	7.4567	GGAGTT	pool1
100	phosphate	genome-wide Tamp pool: wlcr pool	2	22.1384	GGAGTT	pool2
101	sulfate	genome-wide Tamp pool: wlcr pool	1	1.77702	GGGATT	pool1
102	phosphate	genome-wide Tamp pool: wlcr pool	3	16.7917	GGGATT	pool2
103	glucose	genome-wide Tamp pool: wrcl pool	2	12.7502	CTCTGT	pool1
104	sulfate	genome-wide Tamp pool: wrcl pool	2	24.273	CTCTGT	pool2
105	glucose	genome-wide Tamp pool: wlcr pool	1	8.81788	ACGAGT	pool1
106	sulfate	genome-wide Tamp pool: wlcr pool	1	23.1454	ACGAGT	pool2
107	glucose	genome-wide Tamp pool: wrcl pool	1	2.09647	TCCAGT	pool1
108	sulfate	genome-wide Tamp pool: wrcl pool	1	17.5701	TCCAGT	pool2
109	sulfate	genome-wide Tamp pool: wlcr pool	2	11.25	CGTTCT	pool2
110	glucose	genome-wide Tamp pool: wlcr pool	1	25.776	CGTTCT	pool1
111	phosphate	genome-wide Tamp pool: wrcl pool	3	11.0317	CGCGCT	pool2
112	phosphate	genome-wide Tamp pool: wrcl pool	1	24.7899	CGCGCT	pool1
113	glucose	genome-wide Tamp pool: wrcl pool	2	8.81691	ATTCCT	pool1
114	sulfate	genome-wide Tamp pool: wrcl pool	2	22.371	ATTCCT	pool2
115	glucose	genome-wide Tamp pool: wrcl pool	2	0	ACGCCT	pool1
116	sulfate	genome-wide Tamp pool: wrcl pool	2	13.02	ACGCCT	pool2
117	glucose	genome-wide Tamp pool: wlcr pool	2	8.81691	CTTACT	pool1
118	sulfate	genome-wide Tamp pool: wlcr pool	2	22.371	CTTACT	pool2
119	glucose	genome-wide Tamp pool: wlcr pool	3	0	AGCTAT	pool1
120	sulfate	genome-wide Tamp pool: wlcr pool	3	13.089	AGCTAT	pool2
121	sulfate	genome-wide Tamp pool: wrcl pool	1	7.5965	GCCTAT	pool1
122	phosphate	genome-wide Tamp pool: wrcl pool	3	22.129	GCCTAT	pool2
123	phosphate	genome-wide Tamp pool: wrcl pool	2	11.0035	GTATAT	pool2
124	glucose	genome-wide Tamp pool: wrcl pool	3	24.3047	GTATAT	pool1
125	sulfate	genome-wide Tamp pool: wrcl pool	2	11.25	TGGGAT	pool2
126	glucose	genome-wide Tamp pool: wrcl pool	1	25.776	TGGGAT	pool1
127	phosphate	genome-wide Tamp pool: wlcr pool	2	0	CAAGAT	pool2
128	glucose	genome-wide Tamp pool: wlcr pool	3	12.9788	CAAGAT	pool1
129	phosphate	genome-wide Tamp pool: wrcl pool	3	1.53391	CGCGTG	pool2
130	phosphate	genome-wide Tamp pool: wrcl pool	1	17.352	CGCGTG	pool1
131	glucose	genome-wide Tamp pool: wlcr pool	1	6.59435	ACAGTG	pool1
132	sulfate	genome-wide Tamp pool: wlcr pool	1	19.6205	ACAGTG	pool2
133	glucose	genome-wide Tamp pool: wlcr pool	3	1.62783	AATCTG	pool1
134	sulfate	genome-wide Tamp pool: wlcr pool	3	17.031	AATCTG	pool2
135	glucose	genome-wide Tamp pool: wlcr pool	2	0	CCTGGG	pool1
136	sulfate	genome-wide Tamp pool: wlcr pool	2	13.02	CCTGGG	pool2
137	sulfate	genome-wide Tamp pool: wlcr pool	3	7.377	AATGGG	pool2
138	glucose	genome-wide Tamp pool: wlcr pool	2	23.9986	AATGGG	pool1
139	glucose	genome-wide Tamp pool: wlcr pool	3	11.1944	ATACGG	pool1
140	sulfate	genome-wide Tamp pool: wlcr pool	3	24.273	ATACGG	pool2
141	phosphate	genome-wide Tamp pool: wrcl pool	1	7.4567	CGACGG	pool1
142	phosphate	genome-wide Tamp pool: wrcl pool	2	22.1384	CGACGG	pool2
143	glucose	genome-wide Tamp pool: wrcl pool	3	11.1944	GCCTCG	pool1
144	sulfate	genome-wide Tamp pool: wrcl pool	3	24.273	GCCTCG	pool2
145	phosphate	genome-wide Tamp pool: wlcr pool	1	5.54087	GCGGCG	pool1
146	phosphate	genome-wide Tamp pool: wlcr pool	2	18.7263	GCGGCG	pool2
147	sulfate	genome-wide Tamp pool: wlcr pool	2	1.71	CTAGCG	pool2
148	glucose	genome-wide Tamp pool: wlcr pool	1	18.4871	CTAGCG	pool1
149	glucose	genome-wide Tamp pool: wrcl pool	3	1.62783	CCTACG	pool1
150	sulfate	genome-wide Tamp pool: wrcl pool	3	17.031	CCTACG	pool2
151	glucose	genome-wide Tamp pool: wrcl pool	1	6.59435	TACACG	pool1
152	sulfate	genome-wide Tamp pool: wrcl pool	1	19.6205	TACACG	pool2
153	glucose	genome-wide Tamp pool: wrcl pool	3	5.36557	GCGTAG	pool1
154	sulfate	genome-wide Tamp pool: wrcl pool	3	18.993	GCGTAG	pool2
155	sulfate	genome-wide Tamp pool: wlcr pool	3	0	TGATAG	pool2
156	glucose	genome-wide Tamp pool: wlcr pool	2	14.5605	TGATAG	pool1
157	glucose	genome-wide Tamp pool: wrcl pool	3	0	CCTCAG	pool1
158	sulfate	genome-wide Tamp pool: wrcl pool	3	13.089	CCTCAG	pool2
159	glucose	genome-wide Tamp pool: wlcr pool	2	2.07771	CGGCAG	pool1
160	sulfate	genome-wide Tamp pool: wlcr pool	2	16.992	CGGCAG	pool2
161	glucose	genome-wide Tamp pool: wrcl pool	3	7.28139	TCACAG	pool1
162	sulfate	genome-wide Tamp pool: wrcl pool	3	22.377	TCACAG	pool2
163	phosphate	genome-wide Tamp pool: wrcl pool	2	7.09043	GTAAAG	pool2
164	glucose	genome-wide Tamp pool: wrcl pool	3	22.3889	GTAAAG	pool1
165	glucose	genome-wide Tamp pool: wrcl pool	1	8.81788	GTTTTC	pool1
166	sulfate	genome-wide Tamp pool: wrcl pool	1	23.1454	GTTTTC	pool2
167	glucose	genome-wide Tamp pool: wrcl pool	2	6.60343	ACATTC	pool1
168	sulfate	genome-wide Tamp pool: wrcl pool	2	18.987	ACATTC	pool2
169	phosphate	genome-wide Tamp pool: wrcl pool	2	5.30609	GGTATC	pool2
170	glucose	genome-wide Tamp pool: wrcl pool	3	18.9517	GGTATC	pool1
171	sulfate	genome-wide Tamp pool: wrcl pool	2	1.71	ACGATC	pool2
172	glucose	genome-wide Tamp pool: wrcl pool	1	18.4871	ACGATC	pool1
173	sulfate	genome-wide Tamp pool: wrcl pool	3	11.289	GAGATC	pool2
174	glucose	genome-wide Tamp pool: wrcl pool	2	25.9323	GAGATC	pool1
175	sulfate	genome-wide Tamp pool: wrcl pool	1	11.6723	TGTTGC	pool1
176	phosphate	genome-wide Tamp pool: wrcl pool	3	24.0323	TGTTGC	pool2
177	sulfate	genome-wide Tamp pool: wrcl pool	1	1.77702	ACCTGC	pool1
178	phosphate	genome-wide Tamp pool: wrcl pool	3	16.7917	ACCTGC	pool2
179	glucose	genome-wide Tamp pool: wlcr pool	2	6.60343	TTTGGC	pool1
180	sulfate	genome-wide Tamp pool: wlcr pool	2	18.987	TTTGGC	pool2
181	sulfate	genome-wide Tamp pool: wrcl pool	3	0	GGTGGC	pool2
182	glucose	genome-wide Tamp pool: wrcl pool	2	14.5605	GGTGGC	pool1
183	phosphate	genome-wide Tamp pool: wrcl pool	3	5.24035	CAGGGC	pool2
184	phosphate	genome-wide Tamp pool: wrcl pool	1	19.368	CAGGGC	pool1
185	sulfate	genome-wide Tamp pool: wrcl pool	1	5.6118	AGTCGC	pool1
186	phosphate	genome-wide Tamp pool: wrcl pool	3	18.7325	AGTCGC	pool2
187	sulfate	genome-wide Tamp pool: wlcr pool	2	7.35	TGGCGC	pool2
188	glucose	genome-wide Tamp pool: wlcr pool	1	23.8701	TGGCGC	pool1
189	glucose	genome-wide Tamp pool: wlcr pool	1	2.09647	AAGCGC	pool1
190	sulfate	genome-wide Tamp pool: wlcr pool	1	17.5701	AAGCGC	pool2
191	sulfate	genome-wide Tamp pool: wrcl pool	1	0	GCGAGC	pool1
192	phosphate	genome-wide Tamp pool: wrcl pool	3	12.8097	GCGAGC	pool2
193	phosphate	genome-wide Tamp pool: wlcr pool	2	5.30609	ACTTCC	pool2
194	glucose	genome-wide Tamp pool: wlcr pool	3	18.9517	ACTTCC	pool1
195	sulfate	genome-wide Tamp pool: wlcr pool	3	5.475	CAGTCC	pool2
196	glucose	genome-wide Tamp pool: wlcr pool	2	20.5509	CAGTCC	pool1
197	phosphate	genome-wide Tamp pool: wlcr pool	2	1.64348	ATCTCC	pool2
198	glucose	genome-wide Tamp pool: wlcr pool	3	16.9983	ATCTCC	pool1
199	sulfate	genome-wide Tamp pool: wlcr pool	3	11.289	AGATCC	pool2
200	glucose	genome-wide Tamp pool: wlcr pool	2	25.9323	AGATCC	pool1
201	glucose	genome-wide Tamp pool: wlcr pool	1	0	AACGCC	pool1
202	sulfate	genome-wide Tamp pool: wlcr pool	1	13.4567	AACGCC	pool2
203	phosphate	genome-wide Tamp pool: wrcl pool	1	1.72174	TAAGCC	pool1
204	phosphate	genome-wide Tamp pool: wrcl pool	2	16.7854	TAAGCC	pool2
205	sulfate	genome-wide Tamp pool: wrcl pool	2	7.35	CTACCC	pool2
206	glucose	genome-wide Tamp pool: wrcl pool	1	23.8701	CTACCC	pool1
207	glucose	genome-wide Tamp pool: wlcr pool	1	12.7736	AAGGAC	pool1
208	sulfate	genome-wide Tamp pool: wlcr pool	1	25.0925	AAGGAC	pool2
209	phosphate	genome-wide Tamp pool: wrcl pool	2	0	TTGCAC	pool2
210	glucose	genome-wide Tamp pool: wrcl pool	3	12.9788	TTGCAC	pool1
211	glucose	genome-wide Tamp pool: wlcr pool	3	7.28139	ACCCAC	pool1
212	sulfate	genome-wide Tamp pool: wlcr pool	3	22.377	ACCCAC	pool2
213	phosphate	genome-wide Tamp pool: wrcl pool	1	0	TAACAC	pool1
214	phosphate	genome-wide Tamp pool: wrcl pool	2	12.7753	TAACAC	pool2
215	sulfate	genome-wide Tamp pool: wrcl pool	2	5.448	ACTAAC	pool2
216	glucose	genome-wide Tamp pool: wrcl pool	1	20.4607	ACTAAC	pool1
217	sulfate	genome-wide Tamp pool: wlcr pool	1	5.6118	TACAAC	pool1
218	phosphate	genome-wide Tamp pool: wlcr pool	3	18.7325	TACAAC	pool2
219	phosphate	genome-wide Tamp pool: wrcl pool	1	11.4637	GGGGTA	pool1
220	phosphate	genome-wide Tamp pool: wrcl pool	2	24.0167	GGGGTA	pool2
221	sulfate	genome-wide Tamp pool: wlcr pool	3	1.74	CTAGTA	pool2
222	glucose	genome-wide Tamp pool: wlcr pool	2	18.576	CTAGTA	pool1
223	phosphate	genome-wide Tamp pool: wlcr pool	2	7.09043	TGTCTA	pool2
224	glucose	genome-wide Tamp pool: wlcr pool	3	22.3889	TGTCTA	pool1
225	glucose	genome-wide Tamp pool: wlcr pool	2	12.7502	CAGCTA	pool1
226	sulfate	genome-wide Tamp pool: wlcr pool	2	24.273	CAGCTA	pool2
227	phosphate	genome-wide Tamp pool: wlcr pool	3	0	TAGATA	pool2
228	phosphate	genome-wide Tamp pool: wlcr pool	1	13.295	TAGATA	pool1
229	sulfate	genome-wide Tamp pool: wlcr pool	1	7.5965	TTAATA	pool1
230	phosphate	genome-wide Tamp pool: wlcr pool	3	22.129	TTAATA	pool2
231	sulfate	genome-wide Tamp pool: wlcr pool	1	11.6723	GAGTGA	pool1
232	phosphate	genome-wide Tamp pool: wlcr pool	3	24.0323	GAGTGA	pool2
233	phosphate	genome-wide Tamp pool: wrcl pool	2	1.64348	TCTGGA	pool2
234	glucose	genome-wide Tamp pool: wrcl pool	3	16.9983	TCTGGA	pool1
235	phosphate	genome-wide Tamp pool: wlcr pool	3	1.53391	TTCGGA	pool2
236	phosphate	genome-wide Tamp pool: wlcr pool	1	17.352	TTCGGA	pool1
237	phosphate	genome-wide Tamp pool: wlcr pool	3	11.0317	GCCGGA	pool2
238	phosphate	genome-wide Tamp pool: wlcr pool	1	24.7899	GCCGGA	pool1
239	phosphate	genome-wide Tamp pool: wlcr pool	3	7.11861	CTTAGA	pool2
240	phosphate	genome-wide Tamp pool: wlcr pool	1	22.8365	CTTAGA	pool1
241	glucose	genome-wide Tamp pool: wrcl pool	1	12.7736	TATAGA	pool1
242	sulfate	genome-wide Tamp pool: wrcl pool	1	25.0925	TATAGA	pool2
243	sulfate	genome-wide Tamp pool: wrcl pool	3	7.377	ACCAGA	pool2
244	glucose	genome-wide Tamp pool: wrcl pool	2	23.9986	ACCAGA	pool1
245	phosphate	genome-wide Tamp pool: wrcl pool	3	7.11861	CGAAGA	pool2
246	phosphate	genome-wide Tamp pool: wrcl pool	1	22.8365	CGAAGA	pool1
247	phosphate	genome-wide Tamp pool: wlcr pool	3	5.24035	AGTTCA	pool2
248	phosphate	genome-wide Tamp pool: wlcr pool	1	19.368	AGTTCA	pool1
249	phosphate	genome-wide Tamp pool: wrcl pool	1	5.54087	TCCTCA	pool1
250	phosphate	genome-wide Tamp pool: wrcl pool	2	18.7263	TCCTCA	pool2
251	phosphate	genome-wide Tamp pool: wlcr pool	2	11.0035	GAATCA	pool2
252	glucose	genome-wide Tamp pool: wlcr pool	3	24.3047	GAATCA	pool1
253	sulfate	genome-wide Tamp pool: wrcl pool	3	1.74	ATGGCA	pool2
254	glucose	genome-wide Tamp pool: wrcl pool	2	18.576	ATGGCA	pool1
255	sulfate	genome-wide Tamp pool: wlcr pool	2	5.448	AATCCA	pool2
256	glucose	genome-wide Tamp pool: wlcr pool	1	20.4607	AATCCA	pool1
257	sulfate	genome-wide Tamp pool: wrcl pool	3	5.475	TAACCA	pool2
258	glucose	genome-wide Tamp pool: wrcl pool	2	20.5509	TAACCA	pool1
259	sulfate	genome-wide Tamp pool: wlcr pool	2	0	ACTACA	pool2
260	glucose	genome-wide Tamp pool: wlcr pool	1	14.5313	ACTACA	pool1
261	phosphate	genome-wide Tamp pool: wlcr pool	1	11.4637	CAATAA	pool1
262	phosphate	genome-wide Tamp pool: wlcr pool	2	24.0167	CAATAA	pool2
263	phosphate	genome-wide Tamp pool: wrcl pool	3	0	CTACAA	pool2
264	phosphate	genome-wide Tamp pool: wrcl pool	1	13.295	CTACAA	pool1
265	sulfate	genome-wide Tamp pool: wlcr pool	1	0	TGTAAA	pool1
266	phosphate	genome-wide Tamp pool: wlcr pool	3	12.8097	TGTAAA	pool2
267	glucose	genome-wide Tamp pool: wrcl pool	1	0	TCCAAA	pool1
268	sulfate	genome-wide Tamp pool: wrcl pool	1	13.4567	TCCAAA	pool2
269	phosphate	genome-wide Tamp pool: wlcr pool	1	1.72174	AGAAAA	pool1
270	phosphate	genome-wide Tamp pool: wlcr pool	2	16.7854	AGAAAA	pool2
	Notes:
	1) The 6bp Illumina multiplexing barcode given for each sample is the sequence 5' -> 3' as it exists on the barseq PCR primer itself.
	2) The demultiplexed fastq files for the genome-wide Tamp pool screen are labeled with the reverse-complement of the 6bp barcode and preceded by 'AT'. For example, file corresponding to the sample with the barcode 'AGAAAA' would be named 'ATTTTTCT'.
	3) For the genome-wide Tamp pools, the following table describes the read and pool names corresponding to each filename (NNNNNNNN corresponds to the barcode as described in Note 2):
	filename	pool	read
	NNNNNNNN_1.1.fastq.gz	1	1
	NNNNNNNN_1.2.fastq.gz	1	2
	NNNNNNNN_2.1.fastq.gz	2	1
	NNNNNNNN_2.2.fastq.gz	2	2
	NNNNNNNN_7.1.fastq.gz	1	1
	NNNNNNNN_7.2.fastq.gz	1	2
	NNNNNNNN_8.1.fastq.gz	2	1
	NNNNNNNN_8.2.fastq.gz	2	2
	NNNNNNNN_6.1.fastq.gz	1	1
	NNNNNNNN_6.2.fastq.gz	1	2
	140505_NNNNNNNN_7.1.fastq.gz	2	1
	140505_NNNNNNNN_7.2.fastq.gz	2	2
