# Supplementary material for: The Fitness Consequences of Aneuploidy Are Driven by Condition-Dependent Gene Effects
Source: PLoS Biol. 2015 May 26;13(5):e1002155. doi: 10.1371/journal.pbio.1002155 (PMC4444335; doi:10.1371/journal.pbio.1002155)
Supplement: S16 Table — (XLSX) [file pbio.1002155.s024.xlsx]

## Sheet: S16 Table
S16 Table: Doubling times (in hours) for strains examined in this study
Strain	Replicate 1	Replicate 2	Replicate 3	Replicate 4	Replicate 5	Replicate 6
CEN.PK WT diploid	1.42594	1.55519	1.77094	1.48013	1.69432	1.53964
FY WT diploid	1.36312	1.7464	1.62482	1.42564	1.54755	1.70181
S7c1	1.50914	1.39522	1.5121	1.47698	1.44556	NA
S7c2	1.56608	1.43212	1.43628	1.39186	1.38353	NA
S8c1	1.62596	1.44346	1.47698	1.48045	1.5121	NA
S8c2	1.53896	1.34019	1.43005	1.52273	1.51873	NA
P3c1	1.13296	1.42359	1.38463	1.50292	1.53725	NA
P3c2	1.35645	1.39776	1.48968	1.4916	1.48553	NA
P7c1	1.64448	1.95915	2.42954	1.89023	NA	NA
P7c2	1.6964	1.89644	2.12622	2.0315	NA	NA
P8c1	1.4504	1.55345	1.65035	1.5026	1.49579	NA
P8c2	1.63478	1.47698	1.51309	1.59052	1.59785	NA
P4c1	1.29367	1.50619	1.4987	1.5164	1.52073	NA
P4c2	1.24622	1.49708	1.50619	1.48045	1.55101	NA
G3c1	1.63247	1.66782	1.6101	1.7548	NA	NA
G3c2	1.49353	1.69847	1.62558	2.09157	NA	NA
G4c1	1.44255	1.61385	1.52878	1.86631	NA	NA
G4c2	1.43005	1.59344	1.57283	1.75436	NA	NA
G7c1	1.59564	1.68444	1.66782	1.72639	NA	NA
G7c2	1.62978	1.66182	1.63865	1.70642	NA	NA
G8c1	1.63478	1.71997	1.89903	1.79945	NA	NA
G8c2	1.63517	1.58688	1.80132	1.77958	NA	NA
