# Supplementary material for: The Fitness Consequences of Aneuploidy Are Driven by Condition-Dependent Gene Effects
Source: PLoS Biol. 2015 May 26;13(5):e1002155. doi: 10.1371/journal.pbio.1002155 (PMC4444335; doi:10.1371/journal.pbio.1002155)
Supplement: S17 Table — (XLSX) [file pbio.1002155.s025.xlsx]

## Sheet: S17 Table
S17 Table: Breakpoint classification and breakpoint genes used for analysis
Breakpoint type	Condition	Average fitness of breakpoint genes	Breakpoint genes
Downstep	glucose	0.00319751	YBR073W,YBR074W,YBR076CA,YBR076W,YBR077C,YBR078W,YBR079C,YBR080C,YBR081C,YBR082C,YBR083W,YBR084CA
Downstep	glucose	-0.000686719	YCR093W,YCR094W,YCR095C,YCR095WA,YCR096C,YCR097W,YCR097WA,YCR098C,YCR099C
Downstep	glucose	-0.0220766	YDR090C,YDR091C,YDR092W,YDR093W,YDR094W,YDR095C
Downstep	glucose	0.00930652	YDR240C,YDR241W,YDR242W,YDR243C,YDR244W,YDR245W,YDR246W,YDR246WA,YDR247W,YDR248C,YDR249C,YDR250C,YDR251W,YDR252W,YDR253C,YDR254W,YDR255C,YDR256C,YDR257C,YDR258C,YDR259C,YDR260C,YDR261C,YDR261CC,YDR261CD,YDR261WA,YDR261WB,YDR262W,YDR263C
Downstep	glucose	0.0137013	YDR521W,YDR522C,YDR523C,YDR524C,YDR524CA,YDR524CB,YDR524WC,YDR525W,YDR525WA,YDR526C,YDR527W,YDR528W
Downstep	glucose	0.0326434	YER178W,YER179W,YER180C,YER180CA,YER181C,YER182W,YER183C
Downstep	glucose	-0.0413625	YGL153W,YGL152C,YGL151W,YGL150C,YGL149W,YGL148W,YGL147C,YGL146C,YGL145W,YGL144C,YGL143C,YGL142C,YGL141W,YGL140C,YGL139W,YGL138C,YGL137W,YGL136C,YGL135W,YGL134W
Downstep	glucose	-0.00569228	YGL258WA,YGL257C,YGL256W,YGL255W,YGL254W,YGL253W
Downstep	glucose	0.0270278	YGR007W,YGR008C,YGR009C,YGR010W
Downstep	glucose	0.00510161	YGR060W,YGR061C,YGR062C,YGR063C,YGR064W,YGR065C,YGR066C,YGR067C,YGR068C,YGR068WA,YGR069W,YGR070W,YGR071C,YGR072W,YGR073C,YGR074W
Downstep	glucose	-0.0137186	YHR007CA,YHR008C,YHR009C,YHR010W,YHR011W,YHR012W,YHR013C,YHR014W
Downstep	glucose	0.0273978	YIL051C,YIL050W,YIL049W,YIL048W,YIL047C,YIL047CA,YIL046W,YIL046WA,YIL045W,YIL044C,YIL043C,YIL042C,YIL041W
Downstep	glucose	0.0491541	YLL055W,YLL054C,YLL053C,YLL052C
Downstep	glucose	-0.0233855	YLR246W,YLR247C,YLR248W,YLR249W,YLR250W,YLR251W
Downstep	glucose	0.0136742	YLR277C,YLR278C,YLR279W,YLR280C,YLR281C,YLR282C,YLR283W,YLR284C,YLR285CA,YLR285W,YLR286C,YLR286WA,YLR287C,YLR287CA,YLR288C,YLR289W,YLR290C,YLR291C,YLR292C,YLR293C,YLR294C,YLR295C,YLR296W,YLR297W,YLR298C,YLR299CA
Downstep	glucose	-0.00183043	YLR397C,YLR398C,YLR399C,YLR399WA,YLR400W,YLR401C,YLR402W,YLR403W,YLR404W,YLR405W
Downstep	glucose	-0.00526564	YML131W,YML130C,YML129C,YML128C,YML127W,YML126C,YML125C
Downstep	glucose	0.00272061	YMR182WA,YMR183C,YMR184W,YMR185W,YMR186W,YMR187C,YMR188C,YMR189W
Downstep	glucose	0.0249361	YNL023C,YNL022C,YNL021W,YNL020C,YNL019C
Downstep	glucose	-0.0295171	YNL073W,YNL072W,YNL071W,YNL070W
Downstep	glucose	0.000346699	YNL103WA,YNL102W,YNL101W,YNL100W,YNL099C,YNL098C,YNL097C,YNL097CB,YNL097WA,YNL096C,YNL095C,YNL094W,YNL093W,YNL092W
Downstep	glucose	-0.00712075	YNL174W,YNL173C,YNL172W,YNL171C,YNL170W,YNL169C,YNL168C,YNL167C,YNL166C,YNL165W,YNL164C,YNL163C,YNL162W,YNL162WA,YNL161W,YNL160W,YNL159C
Downstep	glucose	-0.0161066	YNL256W,YNL255C,YNL254C,YNL253W,YNL252C,YNL251C,YNL250W,YNL249C
Downstep	glucose	0.0406778	YNL330C,YNL329C,YNL328C,YNL327W,YNL326C
Downstep	glucose	0.0375169	YOL098C,YOL097C,YOL097WA,YOL096C,YOL095C
Downstep	glucose	-0.000443455	YOL117W,YOL116W,YOL115W,YOL114C,YOL113W,YOL112W,YOL111C
Downstep	glucose	0.0774174	YOR204W,YOR205C,YOR206W,YOR207C,YOR208W,YOR209C,YOR210W
Downstep	glucose	0.0242826	YOR312C,YOR313C,YOR314W,YOR314WA,YOR315W,YOR316C,YOR316CA
Downstep	glucose	-0.00397294	YPL021W,YPL020C,YPL019C,YPL018W,YPL017C,YPL016W,YPL015C
Downstep	glucose	-0.00600522	YPL241C,YPL240C,YPL239W,YPL238C
Downstep	phosphate	0.00685	YBR054W,YBR055C,YBR056CB,YBR056W,YBR056WA
Downstep	phosphate	-0.00675	YCR097WA,YCR098C,YCR099C,YCR100C
Downstep	phosphate	-0.00755	YDR423C,YDR424C,YDR425W,YDR426C
Downstep	phosphate	NA	YDR442W,YDR443C,YDR444W,YDR445C
Downstep	phosphate	0.0103625	YER007CA,YER007W,YER008C,YER009W,YER010C
Downstep	phosphate	0.0142833	YER143W,YER144C,YER145C,YER145CA,YER146W,YER147C
Downstep	phosphate	0.00233333	YFL057C,YFL056C,YFL055W,YFL054C,YFL053W,YFL052W
Downstep	phosphate	0.00776667	YFR052W,YFR053C,YFR054C,YFR055W
Downstep	phosphate	0.0128833	YGL258WA,YGL257C,YGL256W,YGL255W,YGL254W,YGL253W
Downstep	phosphate	-0.0085625	YGR007W,YGR008C,YGR009C,YGR010W
Downstep	phosphate	0.0234333	YGR122W,YGR123C,YGR124W,YGR125W
Downstep	phosphate	0.00134583	YGR144W,YGR145W,YGR146C,YGR146CA,YGR147C,YGR148C,YGR149W,YGR150C,YGR151C,YGR152C,YGR153W,YGR154C,YGR155W
Downstep	phosphate	0.01267	YHL040C,YHL039W,YHL038C,YHL037C,YHL036W,YHL035C,YHL034C,YHL034WA,YHL033C,YHL032C,YHL031C,YHL030W,YHL030WA
Downstep	phosphate	0.0068	YHR012W,YHR013C,YHR014W,YHR015W
Downstep	phosphate	-0.0104375	YIL026C,YIL025C,YIL024C,YIL023C,YIL022W,YIL021CA,YIL021W,YIL020C,YIL020CA
Downstep	phosphate	-0.016775	YIR036WA,YIR037W,YIR038C,YIR039C,YIR040C
Downstep	phosphate	-0.00203333	YJL208C,YJL207C,YJL206C,YJL205C,YJL204C,YJL203W
Downstep	phosphate	-0.0101125	YJR066W,YJR067C,YJR068W,YJR069C,YJR070C,YJR071W,YJR072C,YJR073C,YJR074W,YJR075W
Downstep	phosphate	0.00331667	YJR133W,YJR134C,YJR135C,YJR135WA,YJR136C,YJR137C,YJR138W,YJR139C,YJR140C,YJR140WA
Downstep	phosphate	0.0105667	YKL119C,YKL118W,YKL117W,YKL116C
Downstep	phosphate	-0.00853	YLR040C,YLR041W,YLR042C,YLR043C,YLR044C,YLR045C,YLR046C
Downstep	phosphate	0.000885	YMR059W,YMR060C,YMR061W,YMR062C,YMR063W,YMR064W,YMR065W,YMR066W,YMR067C,YMR068W,YMR069W,YMR070W,YMR071C,YMR072W,YMR073C,YMR074C
Downstep	phosphate	0.00786667	YMR244W,YMR245W,YMR246W,YMR247C
Downstep	phosphate	-0.00683333	YNL094W,YNL093W,YNL092W,YNL091W,YNL090W,YNL089C
Downstep	phosphate	0.004875	YNL115C,YNL114C,YNL113W,YNL112W
Downstep	phosphate	-0.0249	YNL330C,YNL329C,YNL328C,YNL327W,YNL326C
Downstep	phosphate	0.0177083	YOR348C,YOR349W,YOR350C,YOR351C,YOR352W,YOR353C,YOR354C,YOR355W
Downstep	phosphate	-0.0011	YPL022W,YPL021W,YPL020C,YPL019C
Downstep	phosphate	0.00594286	YPR028W,YPR029C,YPR030W,YPR031W,YPR032W,YPR033C,YPR034W,YPR035W,YPR036W,YPR036WA,YPR037C,YPR038W,YPR039W,YPR040W
Downstep	sulfate	-0.0331548	YBL102W,YBL101C,YBL100C,YBL100WA,YBL100WB,YBL100WC,YBL099W,YBL098W,YBL097W
Downstep	sulfate	0.0548536	YCL047C,YCL046W,YCL045C,YCL044C,YCL043C,YCL042W,YCL041C,YCL040W,YCL039W
Downstep	sulfate	0.0183929	YCR093W,YCR094W,YCR095C,YCR095WA,YCR096C,YCR097W,YCR097WA,YCR098C,YCR099C
Downstep	sulfate	0.0217617	YDR020C,YDR021W,YDR022C,YDR023W,YDR024W,YDR025W,YDR026C,YDR027C,YDR028C,YDR029W,YDR030C,YDR031W,YDR032C
Downstep	sulfate	0.00103974	YDR495C,YDR496C,YDR497C,YDR498C,YDR499W,YDR500C,YDR501W,YDR502C,YDR503C
Downstep	sulfate	0.0426513	YDR526C,YDR527W,YDR528W,YDR529C
Downstep	sulfate	0.0178167	YEL024W,YEL023C,YEL022W,YEL021W,YEL020C,YEL020CB,YEL020WA,YEL019C,YEL018CA
Downstep	sulfate	0.0264247	YEL067C,YEL066W,YEL065W,YEL064C,YEL063C,YEL062W
Downstep	sulfate	-0.000987909	YER008C,YER009W,YER010C,YER011W,YER012W,YER013W,YER014CA,YER014W,YER015W,YER016W,YER017C,YER018C,YER019CA,YER019W,YER020W,YER021W
Downstep	sulfate	-0.00498256	YER178W,YER179W,YER180C,YER180CA,YER181C,YER182W,YER183C
Downstep	sulfate	-0.000457978	YFR035C,YFR036W,YFR036WA,YFR037C,YFR038W,YFR039C,YFR040W,YFR041C,YFR042W
Downstep	sulfate	-0.0188116	YGL021W,YGL020C,YGL019W,YGL018C,YGL017W,YGL016W,YGL015C,YGL014CA,YGL014W,YGL013C,YGL012W,YGL011C,YGL010W,YGL009C,YGL008C,YGL007CA,YGL007W,YGL006W,YGL006WA,YGL005C,YGL004C,YGL003C
Downstep	sulfate	-0.0206487	YGR279C,YGR280C,YGR281W,YGR282C,YGR283C,YGR284C,YGR285C,YGR286C
Downstep	sulfate	0.00185572	YHL040C,YHL039W,YHL038C,YHL037C,YHL036W,YHL035C,YHL034C,YHL034WA,YHL033C,YHL032C,YHL031C,YHL030W,YHL030WA
Downstep	sulfate	-0.0492649	YNL078W,YNL077W,YNL076W,YNL075W,YNL074C,YNL073W,YNL072W
Downstep	sulfate	0.0455735	YNL270C,YNL269W,YNL268W,YNL267W,YNL266W,YNL265C,YNL264C,YNL263C
Downstep	sulfate	-0.0402538	YOL138C,YOL137W,YOL136C,YOL135C,YOL134C,YOL133W,YOL132W,YOL131W,YOL130W
Downstep	sulfate	0.00298701	YPR096C,YPR097W,YPR098C,YPR099C,YPR100W,YPR101W,YPR102C,YPR103W,YPR104C,YPR105C,YPR106W,YPR107C
Upstep	glucose	0.00967413	YBL052C,YBL051C,YBL050W,YBL049W,YBL048W,YBL047C,YBL046W,YBL045C,YBL044W,YBL043W,YBL042C,YBL041W,YBL040C,YBL039C
Upstep	glucose	-0.00347132	YBR169C,YBR170C,YBR171W,YBR172C,YBR173C,YBR174C,YBR175W
Upstep	glucose	0.0324911	YBR181C,YBR182C,YBR182CA,YBR183W,YBR184W,YBR185C
Upstep	glucose	0.0022179	YBR198C,YBR199W,YBR200W,YBR200WA,YBR201CA,YBR201W,YBR202W,YBR203W,YBR204C,YBR205W
Upstep	glucose	0.00851354	YBR228W,YBR229C,YBR230C,YBR230WA
Upstep	glucose	-0.0476461	YBR274W,YBR275C,YBR276C,YBR277C
Upstep	glucose	-0.00903716	YCR068W,YCR069W,YCR071C,YCR072C,YCR073C,YCR073WA,YCR075C,YCR075WA
Upstep	glucose	0.0159086	YDL129W,YDL128W,YDL127W,YDL126C,YDL125C,YDL124W
Upstep	glucose	0.00911323	YDR377W,YDR378C,YDR379CA,YDR379W,YDR380W,YDR381CA,YDR381W,YDR382W,YDR383C,YDR384C
Upstep	glucose	-0.00548132	YDR464W,YDR465C,YDR466W,YDR467C,YDR468C,YDR469W,YDR470C,YDR471W,YDR472W,YDR473C,YDR475C,YDR476C,YDR477W,YDR478W,YDR479C
Upstep	glucose	-0.0177052	YDR510W,YDR511W,YDR512C,YDR513W,YDR514C
Upstep	glucose	-0.00374031	YER114C,YER115C,YER116C,YER117W,YER118C,YER119C,YER119CA,YER120W,YER121W,YER122C
Upstep	glucose	-0.00338568	YGL075C,YGL074C,YGL073W,YGL072C,YGL071W,YGL070C,YGL069C,YGL068W,YGL067W,YGL066W
Upstep	glucose	-0.00134315	YGL170C,YGL169W,YGL168W,YGL167C,YGL166W,YGL165C
Upstep	glucose	-0.0704642	YGR124W,YGR125W,YGR126W,YGR127W,YGR128C
Upstep	glucose	-0.00590484	YGR221C,YGR222W,YGR223C,YGR224W,YGR225W,YGR226C,YGR227W,YGR228W,YGR229C,YGR230W,YGR231C,YGR232W,YGR233C
Upstep	glucose	-0.00211235	YHR067W,YHR068W,YHR069C,YHR069CA,YHR070CA,YHR070W,YHR071CA,YHR071W,YHR072W,YHR072WA,YHR073CB,YHR073W,YHR073WA,YHR074W,YHR075C
Upstep	glucose	0.00316664	YHR075C,YHR076W,YHR077C,YHR078W,YHR079C,YHR079CA,YHR080C,YHR081W,YHR082C,YHR083W,YHR084W
Upstep	glucose	0.0221695	YIL107C,YIL106W,YIL105C,YIL105WA,YIL104C,YIL103W
Upstep	glucose	0.0203907	YIL141W,YIL140W,YIL139C,YIL138C,YIL137C
Upstep	glucose	-0.0234792	YIR031C,YIR032C,YIR033W,YIR034C
Upstep	glucose	0.00664288	YJL138C,YJL137C,YJL136C,YJL136WA,YJL135W,YJL134W,YJL133CA,YJL133W,YJL132W,YJL131C,YJL130C,YJL129C,YJL128C,YJL127C,YJL127CB,YJL127WA,YJL126W,YJL125C,YJL124C,YJL123C,YJL122W,YJL121C,YJL120W,YJL119C,YJL118W,YJL117W
Upstep	glucose	0.0180926	YKL040C,YKL039W,YKL038W,YKL037W,YKL036C
Upstep	glucose	0.00229264	YKL131W,YKL130C,YKL129C,YKL128C,YKL127W,YKL126W
Upstep	glucose	-0.0399983	YKL209C,YKL208W,YKL207W,YKL206C,YKL205W,YKL204W,YKL203C,YKL202W
Upstep	glucose	0.0033346	YKR010C,YKR011C,YKR012C,YKR013W,YKR014C,YKR015C,YKR016W,YKR017C,YKR018C,YKR019C
Upstep	glucose	-0.0593926	YLL016W,YLL015W,YLL014W,YLL013C,YLL012W,YLL011W
Upstep	glucose	-0.0237408	YLR108C,YLR109W,YLR110C,YLR111W,YLR112W,YLR113W
Upstep	glucose	-0.00739229	YLR175W,YLR176C,YLR177W,YLR178C,YLR179C
Upstep	glucose	-0.0112381	YLR360W,YLR361C,YLR361CA,YLR362W,YLR363C,YLR363WA,YLR364CA,YLR364W,YLR365W,YLR366W,YLR367W
Upstep	glucose	-0.0110456	YLR436C,YLR437C,YLR437CA,YLR438CA,YLR438W,YLR439W,YLR440C
Upstep	glucose	-0.0330536	YMR292W,YMR293C,YMR294W,YMR294WA,YMR295C,YMR296C,YMR297W,YMR298W,YMR299C
Upstep	glucose	-0.0222286	YNL130CA,YNL129W,YNL128W,YNL127W
Upstep	glucose	-0.0227755	YNL300W,YNL299W,YNL298W,YNL297C,YNL296W,YNL295W,YNL294C,YNL293W,YNL292W
Upstep	glucose	0.00922991	YNL311C,YNL310C,YNL309W,YNL308C,YNL307C,YNL306W,YNL305C,YNL304W,YNL303W,YNL302C,YNL301C,YNL300W
Upstep	glucose	0.0237094	YNR026C,YNR027W,YNR028W,YNR029C,YNR030W,YNR031C,YNR032CA,YNR032W,YNR033W
Upstep	glucose	-0.0324405	YOL083W,YOL082W,YOL081W,YOL080C,YOL079W,YOL078W
Upstep	glucose	-0.0207658	YOR290C,YOR291W,YOR292C,YOR293CA,YOR293W,YOR294W,YOR295W,YOR296W
Upstep	glucose	-0.0233674	YOR357C,YOR358W,YOR359W,YOR360C,YOR361C,YOR362C,YOR363C,YOR364W
Upstep	glucose	0.0215116	YOR364W,YOR365C,YOR366W,YOR367W,YOR368W,YOR369C,YOR370C,YOR371C,YOR372C,YOR373W
Upstep	glucose	0.025372	YPL074W,YPL073C,YPL072W,YPL071C,YPL070W,YPL069C,YPL068C,YPL067C,YPL066W,YPL065W,YPL064C,YPL063W,YPL062W,YPL061W,YPL060CA,YPL060W,YPL059W
Upstep	glucose	-0.0202393	YPL248C,YPL247C,YPL246C,YPL245W,YPL244C,YPL243W,YPL242C,YPL241C,YPL240C
Upstep	glucose	0.0145883	YPR002W,YPR003C,YPR004C,YPR005C,YPR006C,YPR007C,YPR008W,YPR009W,YPR010C,YPR010CA,YPR011C,YPR012W,YPR013C,YPR014C
Upstep	phosphate	-0.001005	YAL042W,YAL041W,YAL040C,YAL039C,YAL038W,YAL037CA,YAL037CB,YAL037W,YAL036C,YAL035W,YAL034C,YAL034CB,YAL034WA,YAL033W,YAL032C
Upstep	phosphate	-0.00326	YBR135W,YBR136W,YBR137W,YBR138C,YBR139W,YBR140C,YBR141C,YBR141WA
Upstep	phosphate	0.001075	YCR022C,YCR023C,YCR024C,YCR024CA,YCR024CB,YCR025C,YCR026C,YCR027C,YCR028C,YCR028CA,YCR030C,YCR031C
Upstep	phosphate	-0.00628125	YDL149W,YDL148C,YDL147W,YDL146W,YDL145C,YDL144C,YDL143W,YDL142C,YDL141W,YDL140C
Upstep	phosphate	-0.01526	YDL232W,YDL231C,YDL230W,YDL229W,YDL228C,YDL227C,YDL226C,YDL225W,YDL224C,YDL223C,YDL222C,YDL221W
Upstep	phosphate	0.00315	YDR325W,YDR326C,YDR327W,YDR328C,YDR329C,YDR330W
Upstep	phosphate	-0.039575	YDR379W,YDR380W,YDR381CA,YDR381W,YDR382W
Upstep	phosphate	0.0115	YDR488C,YDR489W,YDR490C,YDR491C,YDR492W
Upstep	phosphate	0.000783333	YDR502C,YDR503C,YDR504C,YDR505C,YDR506C,YDR507C,YDR508C,YDR509W,YDR510CA
Upstep	phosphate	-0.0135125	YEL018CA,YEL018W,YEL017CA,YEL017W,YEL016C,YEL015W
Upstep	phosphate	0.0051625	YEL057C,YEL056W,YEL055C,YEL054C,YEL053C,YEL053WA
Upstep	phosphate	-0.01547	YER032W,YER033C,YER034W,YER035W,YER036C,YER037W,YER038C,YER038WA,YER039C,YER039CA,YER040W,YER041W,YER042W
Upstep	phosphate	-0.03501	YER070W,YER071C,YER072W,YER073W,YER074W
Upstep	phosphate	-0.00265	YER160C,YER161C,YER162C,YER163C,YER164W,YER165CA,YER165W,YER166W,YER167W,YER168C,YER169W,YER170W
Upstep	phosphate	-0.00463	YGL170C,YGL169W,YGL168W,YGL167C,YGL166W,YGL165C
Upstep	phosphate	-0.000685	YGL195W,YGL194C,YGL194CA,YGL193C,YGL192W,YGL191W,YGL190C,YGL189C,YGL188C,YGL188CA,YGL187C,YGL186C,YGL185C,YGL184C,YGL183C,YGL182C,YGL181W,YGL180W,YGL179C,YGL178W,YGL177W,YGL176C,YGL175C,YGL174W
Upstep	phosphate	0.0101875	YGR100W,YGR101W,YGR102C,YGR103W
Upstep	phosphate	-0.00311	YGR127W,YGR128C,YGR129W,YGR130C,YGR131W,YGR132C
Upstep	phosphate	-0.00277778	YGR221C,YGR222W,YGR223C,YGR224W,YGR225W,YGR226C,YGR227W,YGR228W,YGR229C,YGR230W,YGR231C,YGR232W,YGR233C
Upstep	phosphate	0.0184167	YHL013C,YHL012W,YHL011C,YHL010C
Upstep	phosphate	0.00159762	YHR024C,YHR025W,YHR026W,YHR027C,YHR028C,YHR028WA,YHR029C,YHR030C,YHR031C,YHR032CA,YHR032W,YHR032WA,YHR033W,YHR034C,YHR035W,YHR036W,YHR037W,YHR038W,YHR039C,YHR039CA,YHR040W,YHR041C,YHR042W,YHR043C,YHR044C,YHR045W,YHR046C,YHR047C,YHR048W
Upstep	phosphate	-0.0156312	YIL051C,YIL050W,YIL049W,YIL048W,YIL047C,YIL047CA,YIL046W,YIL046WA,YIL045W,YIL044C,YIL043C,YIL042C,YIL041W
Upstep	phosphate	-0.00357778	YIL131C,YIL130W,YIL129C,YIL128W,YIL127C,YIL126W,YIL125W,YIL124W,YIL123W,YIL122W,YIL121W,YIL120W,YIL119C,YIL118W,YIL117C,YIL116W,YIL115C
Upstep	phosphate	-0.00921667	YJL168C,YJL167W,YJL166W,YJL165C,YJL164C,YJL163C,YJL162C,YJL161W,YJL160C,YJL159W,YJL158C,YJL157C,YJL156C
Upstep	phosphate	-0.0202	YJR023C,YJR024C,YJR025C,YJR026W
Upstep	phosphate	-0.002375	YJR099W,YJR100C,YJR101W,YJR102C,YJR103W,YJR104C,YJR105W,YJR106W,YJR107W,YJR108W,YJR109C,YJR110W
Upstep	phosphate	-0.0133	YKL038W,YKL037W,YKL036C,YKL035W,YKL034W
Upstep	phosphate	-0.008475	YKL168C,YKL167C,YKL166C,YKL165C,YKL165CA
Upstep	phosphate	-0.0216286	YKR010C,YKR011C,YKR012C,YKR013W,YKR014C,YKR015C,YKR016W,YKR017C,YKR018C,YKR019C
Upstep	phosphate	0.0039	YKR079C,YKR080W,YKR081C,YKR082W,YKR083C,YKR084C,YKR085C,YKR086W,YKR087C,YKR088C,YKR089C,YKR090W,YKR091W
Upstep	phosphate	0.01415	YLL016W,YLL015W,YLL014W,YLL013C,YLL012W,YLL011W
Upstep	phosphate	0.01253	YLR436C,YLR437C,YLR437CA,YLR438CA,YLR438W,YLR439W,YLR440C
Upstep	phosphate	0.00695	YNL058C,YNL057W,YNL056W,YNL055C
Upstep	phosphate	0.00716	YNL066W,YNL065W,YNL064C,YNL063W,YNL062C
Upstep	phosphate	-0.0322375	YNL079C,YNL078W,YNL077W,YNL076W
Upstep	phosphate	0.00405	YNL260C,YNL259C,YNL258C,YNL257C
Upstep	phosphate	-0.018075	YOL015W,YOL014W,YOL013C,YOL013WA,YOL013WB,YOL012C,YOL011W,YOL010W
Upstep	phosphate	0.00478	YOR323C,YOR324C,YOR325W,YOR326W,YOR327C,YOR328W,YOR329C,YOR329WA
Upstep	phosphate	0.00270833	YOR357C,YOR358W,YOR359W,YOR360C,YOR361C,YOR362C,YOR363C,YOR364W
Upstep	phosphate	-0.04425	YPL207W,YPL206C,YPL205C,YPL204W,YPL203W,YPL202C,YPL201C,YPL200W,YPL199C,YPL198W
Upstep	phosphate	0.0047625	YPR074WA,YPR075C,YPR076W,YPR077C,YPR078C,YPR079W,YPR080W,YPR081C,YPR082C,YPR083W,YPR084W,YPR085C,YPR086W,YPR087W,YPR088C,YPR089W,YPR091C,YPR092W,YPR093C,YPR094W,YPR095C,YPR096C,YPR097W,YPR098C,YPR099C,YPR100W,YPR101W,YPR102C,YPR103W,YPR104C,YPR105C,YPR106W,YPR107C
Upstep	sulfate	0.0557717	YBL040C,YBL039C,YBL039CA,YBL039WB,YBL038W,YBL037W,YBL036C
Upstep	sulfate	0.0189367	YBR070C,YBR071W,YBR072CA,YBR072W,YBR073W,YBR074W
Upstep	sulfate	-0.00865508	YBR169C,YBR170C,YBR171W,YBR172C,YBR173C,YBR174C,YBR175W
Upstep	sulfate	0.0108612	YCR068W,YCR069W,YCR071C,YCR072C,YCR073C,YCR073WA,YCR075C,YCR075WA
Upstep	sulfate	-0.0302633	YDR379W,YDR380W,YDR381CA,YDR381W,YDR382W
Upstep	sulfate	-0.00587151	YDR502C,YDR503C,YDR504C,YDR505C,YDR506C,YDR507C,YDR508C,YDR509W,YDR510CA
Upstep	sulfate	-0.00692189	YEL048C,YEL047C,YEL046C,YEL045C,YEL044W,YEL043W,YEL042W,YEL041W
Upstep	sulfate	0.00955416	YER114C,YER115C,YER116C,YER117W,YER118C,YER119C,YER119CA,YER120W,YER121W,YER122C
Upstep	sulfate	0.00689197	YGL195W,YGL194C,YGL194CA,YGL193C,YGL192W,YGL191W,YGL190C,YGL189C,YGL188C,YGL188CA,YGL187C,YGL186C,YGL185C,YGL184C,YGL183C,YGL182C,YGL181W,YGL180W,YGL179C,YGL178W,YGL177W,YGL176C,YGL175C,YGL174W
Upstep	sulfate	0.0611345	YGR186W,YGR187C,YGR188C,YGR189C,YGR190C
Upstep	sulfate	0.012288	YHR074W,YHR075C,YHR076W,YHR077C,YHR078W,YHR079C,YHR079CA,YHR080C,YHR081W,YHR082C,YHR083W,YHR084W
Upstep	sulfate	-0.00145857	YKL048C,YKL047W,YKL046C,YKL045W
Upstep	sulfate	-0.0236823	YLR277C,YLR278C,YLR279W,YLR280C,YLR281C,YLR282C,YLR283W,YLR284C,YLR285CA,YLR285W,YLR286C,YLR286WA,YLR287C,YLR287CA,YLR288C,YLR289W,YLR290C,YLR291C,YLR292C,YLR293C,YLR294C,YLR295C,YLR296W,YLR297W,YLR298C,YLR299CA
Upstep	sulfate	-0.0363692	YLR397C,YLR398C,YLR399C,YLR399WA,YLR400W,YLR401C,YLR402W,YLR403W,YLR404W,YLR405W,YLR406C,YLR406CA,YLR407W,YLR408C,YLR409C
Upstep	sulfate	0.0349658	YMR273C,YMR274C,YMR275C,YMR276W,YMR277W,YMR278W,YMR279C,YMR280C,YMR281W,YMR282C
Upstep	sulfate	-0.030615	YNL250W,YNL249C,YNL248C,YNL247W
Upstep	sulfate	-0.0187107	YNL282W,YNL281W,YNL280C,YNL279W,YNL278W
Upstep	sulfate	-0.00412325	YOL038W,YOL037C,YOL036W,YOL035C,YOL034W,YOL033W
Upstep	sulfate	-0.020597	YOL076W,YOL075C,YOL073C,YOL072W,YOL071W
Upstep	sulfate	-0.00344895	YOR248W,YOR249C,YOR250C,YOR251C,YOR252W,YOR253W,YOR254C,YOR255W,YOR256C,YOR257W,YOR258W,YOR259C,YOR260W,YOR261C,YOR262W,YOR263C,YOR264W,YOR265W,YOR266W,YOR267C,YOR268C,YOR269W,YOR270C,YOR271C
