# Supplementary material for: The Fitness Consequences of Aneuploidy Are Driven by Condition-Dependent Gene Effects
Source: PLoS Biol. 2015 May 26;13(5):e1002155. doi: 10.1371/journal.pbio.1002155 (PMC4444335; doi:10.1371/journal.pbio.1002155)
Supplement: S18 Table — This. csv file contains the following columns: the gene at which the Tamp initiates (“gene”), the biological replicate as indicated by the unique 10 bp barcode (“mer”), the technical replicate (“replicate”), the log2 ratio of the frequency of the Tamp relative to time point t = 0 after adding “1” to all read counts (t1–t9), the generations elapsed for time points 1–9 (g1 to g9). (TXT) [file pbio.1002155.s026.txt]

S18 Table: Raw data for Tamp competition carried out under glucose limitation.  																				
																				
gene	mer	replicate	t1	t2	t3	t4	t5	t6	t7	t8	t9	g1	g2	g3	g4	g5	g6	g7	g8	g9
YMR176W	AGAGCAGCAGGG	F2	0.056304817	-0.061439124	0.077483289	-0.454747209	-0.593942629	-1.201465211	-1.699953095	-1.81477336	-1.931560869	2.1	6.6	8.8	12.8	14.5	18.5	20.5	23.9	25.8
YMR176W	TCGATCCGGGCT	F2	0.110247241	-0.433004081	-0.910715084	-2.049389152	-3.309839325	-3.928773792	-5.928159912	-4.727565389	-4.105219467	2.1	6.6	8.8	12.8	14.5	18.5	20.5	23.9	25.8
YMR176W	AAAAGCACAAGA	F2	0.544740837	-0.490523411	-0.378794447	-1.274022455	-2.180048123	-3.247667827	-4.0479826	-6.227031669	-3.139022175	2.1	6.6	8.8	12.8	14.5	18.5	20.5	23.9	25.8
YMR176W	CACAACAAGAAA	F2	0.78741809	0.555549392	0.291744345	-0.122694149	-1.073358339	-1.23240107	-1.74978188	-1.576176339	-2.253815959	2.1	6.6	8.8	12.8	14.5	18.5	20.5	23.9	25.8
YMR176W	CGACTCGGAGGG	F2	-0.371060385	-0.902105352	-1.022755366	-1.703814584	-0.821144784	-1.84773722	-1.747587667	-3.201496577	-1.379841847	2.1	6.6	8.8	12.8	14.5	18.5	20.5	23.9	25.8
YMR176W	CCAGAGCAGAGC	F2	-0.153789859	-0.593590433	-0.543768867	-1.090515861	-1.146649158	-2.337489973	-2.539903189	-5.526307181	-2.965361804	2.1	6.6	8.8	12.8	14.5	18.5	20.5	23.9	25.8
YMR176W	GGAGCAGCAGGG	F2	-0.201135384	-0.078270496	-0.860504293	-0.256572374	-0.872190129	-1.340116808	-2.17856671	-1.755579765	-1.520256966	2.1	6.6	8.8	12.8	14.5	18.5	20.5	23.9	25.8
YMR176W	GGGACTGGCGCG	F2	-0.763377808	-0.857858439	-0.792095329	-0.28736889	-0.341675413	-1.363537696	-2.233014494	-2.253634201	-2.105219467	2.1	6.6	8.8	12.8	14.5	18.5	20.5	23.9	25.8
YMR176W	GGGAATGGGCAT	F2	-0.46100251	-6.418120499	-2.651917671	-4.590473111	-6.730171124	-6.863678764	-6.76352921	-6.843042606	-4.805659185	2.1	6.6	8.8	12.8	14.5	18.5	20.5	23.9	25.8
YMR176W	GGGGGGGGGGCG	F2	-0.980475929	-0.032554118	-1.516988091	-2.446981517	-2.24272513	-4.250701887	-4.150552334	-2.007673308	-3.192682308	2.1	6.6	8.8	12.8	14.5	18.5	20.5	23.9	25.8
YMR176W	GAAAGCACAAGA	F2	0.143512788	-1.717680781	-2.821842672	-0.786939899	-2.029731406	-3.333164047	-4.233014494	-4.31252789	-2.953216374	2.1	6.6	8.8	12.8	14.5	18.5	20.5	23.9	25.8
YMR176W	CCATGGACAAAC	F2	-0.371060385	-0.717680781	0.265620169	-1.059958394	-4.199656408	-4.333164047	-3.233014494	-1.142602888	-3.275144469	2.1	6.6	8.8	12.8	14.5	18.5	20.5	23.9	25.8
YLR142W	AGGGTAGCTGGC	F2	-1.2250654	-0.499040494	-0.973845766	-0.701766755	-0.319238023	-0.709382298	-1.162625166	-0.865068913	-1.30161668	2.1	6.6	8.8	12.8	14.5	18.5	20.5	23.9	25.8
YLR142W	TGCACTACAGGC	F2	-0.636521528	-1.104703904	-1.154418011	-0.103027116	-0.362306745	-0.665739386	-0.292571338	-0.060140728	0.392280192	2.1	6.6	8.8	12.8	14.5	18.5	20.5	23.9	25.8
YLR142W	TCACGGTAAAAC	F2	1.313437789	0.282319219	-2.236880172	0.261969701	-0.614693907	2.109779449	-2.648051993	1.594362706	1.01025775	2.1	6.6	8.8	12.8	14.5	18.5	20.5	23.9	25.8
YLR142W	CGGGGTCTAGGC	F2	-0.008490306	-1.039608876	2.485585853	0.525004107	-2.351659501	2.158689049	1.315422131	1.622931858	-1.427147562	2.1	6.6	8.8	12.8	14.5	18.5	20.5	23.9	25.8
YLR142W	GGGGTAGCTGGC	F2	-0.856487212	-0.565677687	-0.499914577	-1.3229928	-0.199656408	-0.525809125	-0.911086399	0.009400205	-1.275144469	2.1	6.6	8.8	12.8	14.5	18.5	20.5	23.9	25.8
YDL243C	GAAAGAATCCCT	F2	0.444582042	0.632971168	0.633998021	0.602111904	0.504373788	0.534349911	0.35860894	0.348103311	0.058149201	2.1	6.6	8.8	12.8	14.5	18.5	20.5	23.9	25.8
YDL243C	AAAGGGAGTCCG	F2	-0.062817468	0.758757263	0.729004471	1.15626026	1.189521308	1.634225127	1.704288954	1.876866976	1.851806847	2.1	6.6	8.8	12.8	14.5	18.5	20.5	23.9	25.8
YDL243C	AGGCTGCGGGTG	F2	0.348810695	0.786150627	0.306322683	0.310138212	0.381184104	0.308302824	0.352462428	-0.273945427	-0.214194193	2.1	6.6	8.8	12.8	14.5	18.5	20.5	23.9	25.8
YDL243C	GGTGTAGAGGGG	F2	0.112973207	0.532297472	0.487357118	0.638980861	0.671707754	0.817132148	0.385668625	0.728317163	0.440214669	2.1	6.6	8.8	12.8	14.5	18.5	20.5	23.9	25.8
YDL243C	GAGGAAAGAGGG	F2	0.392472008	0.6991065	0.001431805	0.798505512	0.853623675	0.954391448	0.599138135	0.61384008	0.591984298	2.1	6.6	8.8	12.8	14.5	18.5	20.5	23.9	25.8
YDL243C	GGAGGTAAGCGT	F2	-0.566316676	0.107821488	0.059251922	0.002583072	0.147614535	0.2699458	0.247839604	0.108205215	0.170944211	2.1	6.6	8.8	12.8	14.5	18.5	20.5	23.9	25.8
YDL243C	GGGGGCGAACTG	F2	-0.465653281	-0.505704975	-0.834220805	-1.754733178	-1.891284636	-2.449290104	-4.32404957	-4.09161896	-3.700598584	2.1	6.6	8.8	12.8	14.5	18.5	20.5	23.9	25.8
YDL243C	CCGCCTAGCTCA	F2	-0.29600837	-1.039608876	-2.076939259	-2.796923988	-3.487174472	-4.379674012	-5.172609254	-4.644440073	-4.180791897	2.1	6.6	8.8	12.8	14.5	18.5	20.5	23.9	25.8
YDL243C	AGAGCTCAGGAG	F2	0.633055723	0.445817952	0.356302836	0.062477682	0.253767102	-0.014537315	-0.503073349	-1.549419881	-1.625693241	2.1	6.6	8.8	12.8	14.5	18.5	20.5	23.9	25.8
YDL243C	TAGTTTGACCAT	F2	0.671629428	0.856310602	0.518007331	0.846932202	0.499521662	1.296192573	1.252265949	1.198865393	0.87829241	2.1	6.6	8.8	12.8	14.5	18.5	20.5	23.9	25.8
YDL243C	GCCTCTGAGCAC	F2	-0.912060543	-0.309307012	-1.021151481	-0.801918898	-0.933301644	-0.795507261	-1.069753223	-1.274797501	-1.618843186	2.1	6.6	8.8	12.8	14.5	18.5	20.5	23.9	25.8
YDL243C	GGCAGATAGCGG	F2	-0.084439159	0.139874954	-0.218501642	-0.216077596	0.133326876	0.721283737	0.009060293	0.020455394	-0.583266764	2.1	6.6	8.8	12.8	14.5	18.5	20.5	23.9	25.8
YDL243C	GGGATGCGAGAA	F2	-0.477299061	-1.682915363	-2.454880824	-2.603729207	-1.772573567	-4.272863537	-4.835678996	-4.412692052	-4.877808971	2.1	6.6	8.8	12.8	14.5	18.5	20.5	23.9	25.8
YDL243C	GGGCGGCCGGTG	F2	-1.108717753	-1.444996205	-1.444821437	-1.823799694	-2.342009331	-4.382407566	-4.194795171	-5.361771409	-3.466406992	2.1	6.6	8.8	12.8	14.5	18.5	20.5	23.9	25.8
YDL243C	CGTGACTAGGAA	F2	-0.423527805	0.23651553	1.048522047	0.525004107	-0.007363593	-0.330349032	-0.205108497	-0.142602888	-0.712902044	2.1	6.6	8.8	12.8	14.5	18.5	20.5	23.9	25.8
YDL243C	GAAGGGAGTCCG	F2	0.133528699	-0.05209982	0.133957524	1.573913707	0.945177613	1.405044714	1.618088324	1.819595079	1.778266524	2.1	6.6	8.8	12.8	14.5	18.5	20.5	23.9	25.8
YDL243C	GGGACCACCGAT	F2	0.298171033	0.121854547	0.881514529	0.343165784	1.079893085	0.798286807	1.509161957	0.442359612	1.186011831	2.1	6.6	8.8	12.8	14.5	18.5	20.5	23.9	25.8
YDL243C	GGGCTGCGGGTG	F2	-0.245529503	-0.207486048	-0.74211548	-0.011595372	-0.074125526	-0.037708164	-0.274593597	-0.865068913	-0.65776049	2.1	6.6	8.8	12.8	14.5	18.5	20.5	23.9	25.8
YDL243C	GCGCGAGGTCCG	F2	0.027133604	-1.580177257	-1.858368548	-2.211961487	-2.12926708	-3.90020464	-4.385017587	-3.464530983	-4.012110063	2.1	6.6	8.8	12.8	14.5	18.5	20.5	23.9	25.8
YDL243C	TGAAGCGACTCG	F2	2.106986912	2.452244221	2.807513948	2.225443825	1.555231094	0.836760954	1.673876102	0.442359612	0.769249651	2.1	6.6	8.8	12.8	14.5	18.5	20.5	23.9	25.8
YDL243C	CGGGCCGGGACC	F2	0.522024411	-3.209533877	-3.558808267	-3.159494067	-2.936622002	-2.485167141	-2.969980088	-3.31252789	-3.012110063	2.1	6.6	8.8	12.8	14.5	18.5	20.5	23.9	25.8
YDL243C	AGGTGGGGCGAG	F2	2.450941313	3.282319219	3.155437251	3.77293162	2.777623516	3.694741949	1.521873008	2.442359612	2.595220251	2.1	6.6	8.8	12.8	14.5	18.5	20.5	23.9	25.8
YDL243C	GGAGCTCAGGAG	F2	0.197960572	0.488770097	-1.352357389	0.525004107	0.517756389	0.38424875	-0.304097592	-1.521114512	-0.998304263	2.1	6.6	8.8	12.8	14.5	18.5	20.5	23.9	25.8
YDL243C	CTAAGGGAAGAC	F2	0.232517794	-4.177112399	0.058575712	-1.612499417	-4.489163025	-1.037708164	0.121335079	-2.017072006	-1.242722991	2.1	6.6	8.8	12.8	14.5	18.5	20.5	23.9	25.8
YDL243C	TGAAATCGCGTG	F2	0.239437208	-1.395752686	-0.329989576	-1.015564274	-0.329291688	-1.355884124	0.184838021	0.027322113	-0.935294466	2.1	6.6	8.8	12.8	14.5	18.5	20.5	23.9	25.8
YDL243C	TGGGGGGTTAAG	F2	-5.293892524	-0.755155486	-4.93731989	-0.236836156	-5.315133625	-2.863678764	-5.348491711	-5.428005107	-5.390621686	2.1	6.6	8.8	12.8	14.5	18.5	20.5	23.9	25.8
YDL243C	GAAAGGATCCCT	F2	-0.008490306	-0.232253954	0.196079236	-0.474995893	0.455695421	0.684757861	-0.385017587	-0.142602888	-0.842185061	2.1	6.6	8.8	12.8	14.5	18.5	20.5	23.9	25.8
YDL243C	GAAGGAATCCCT	F2	1.161434696	1.604247314	1.670010424	1.431894702	1.292196689	1.421723455	1.396342126	1.179325207	1.216708628	2.1	6.6	8.8	12.8	14.5	18.5	20.5	23.9	25.8
YDL243C	AAAAGAATCCCT	F2	0.728475289	0.282319219	-0.236880172	0.640481324	-0.614693907	0.836760954	0.159302929	0.442359612	0.894780533	2.1	6.6	8.8	12.8	14.5	18.5	20.5	23.9	25.8
YDL243C	GAGAGAATCCCT	F2	1.576472195	1.504711641	1.57047475	2.18796912	1.707234188	1.421723455	0.673876102	1.272434611	0.309818032	2.1	6.6	8.8	12.8	14.5	18.5	20.5	23.9	25.8
YDL243C	TGACGCCGGGAA	F2	-0.371060385	-0.887605782	-3.406805173	-2.9079553	-1.462690814	-4.918126548	-4.817976994	-4.89749039	-4.860106969	2.1	6.6	8.8	12.8	14.5	18.5	20.5	23.9	25.8
YDL243C	CCACTGTGAATT	F2	0.547903043	-1.483215527	-0.279948894	-2.977496234	-4.117194248	-4.250701887	-0.691120715	-4.23006573	-1.870754213	2.1	6.6	8.8	12.8	14.5	18.5	20.5	23.9	25.8
YDL243C	GGAAGAATCCCT	F2	1.89840029	1.089674141	-0.06695517	1.612466948	0.292196689	0.836760954	0.74426543	0.664752034	-0.105219467	2.1	6.6	8.8	12.8	14.5	18.5	20.5	23.9	25.8
YDL243C	GAAAGAGTCCCT	F2	0.2545441	0.767746046	0.026154234	0.662507631	0.648340499	0.322187781	-0.385017587	0.857397112	-0.105219467	2.1	6.6	8.8	12.8	14.5	18.5	20.5	23.9	25.8
YDL243C	TCGGACTGGGGG	F2	0.506082867	-3.525035703	-3.459272593	-0.822919197	-3.837086328	-1.648665873	-3.870444414	-1.36499531	-2.327611888	2.1	6.6	8.8	12.8	14.5	18.5	20.5	23.9	25.8
YKR076W	GACCAGGGCGAA	F2	-0.619925018	-0.855184305	-1.625922462	-0.830090852	-1.287529164	-0.622670664	-1.037094284	-0.879568482	-1.427147562	2.1	6.6	8.8	12.8	14.5	18.5	20.5	23.9	25.8
YKR076W	TAAGGTTCCCTA	F2	-1.874738917	-6.168891893	-7.103128783	-7.926207005	-7.480942518	-7.614450158	-7.514300604	-7.593814	-6.556430579	2.1	6.6	8.8	12.8	14.5	18.5	20.5	23.9	25.8
YKR076W	GAACATCGTCAT	F2	0.446075558	-0.302643281	-1.821842672	-1.059958394	-0.392301486	0.169336293	0.182023006	-1.197050672	-0.538178874	2.1	6.6	8.8	12.8	14.5	18.5	20.5	23.9	25.8
YKR076W	CGAGAAATGAAG	F2	-0.7454559	0.047853966	-0.973845766	-1.337492369	0.040657922	-0.90020464	0.614982413	0.235908735	0.216708628	2.1	6.6	8.8	12.8	14.5	18.5	20.5	23.9	25.8
YKR076W	GGGCGCACCCAA	F2	-0.930487794	-2.302643281	-2.01448775	-1.396993381	-2.877728313	-1.085236534	-1.233014494	-0.788965934	-0.81571285	2.1	6.6	8.8	12.8	14.5	18.5	20.5	23.9	25.8
YKR076W	GCGGCAAATGGG	F2	-1.311053076	-3.342171646	-1.276408536	-1.777558663	-2.654222271	-2.372692411	-1.102617856	-2.182131253	-2.507317911	2.1	6.6	8.8	12.8	14.5	18.5	20.5	23.9	25.8
YKR076W	AGCAGCCGGGAG	F2	-0.477975589	-0.717680781	-2.236880172	-0.474995893	-0.740224789	-1.525809125	-0.911086399	-1.990599795	-0.690181968	2.1	6.6	8.8	12.8	14.5	18.5	20.5	23.9	25.8
YKR076W	CGACGGACCACG	F2	-0.349527223	-1.643680199	-2.899845184	-1.137960906	-0.955730825	-2.826204058	-0.989088911	-0.58317548	-0.893715362	2.1	6.6	8.8	12.8	14.5	18.5	20.5	23.9	25.8
YKR076W	ATCATGAACGAC	F2	0.939042274	0.059926798	-0.651917671	-2.282350815	-1.029731406	-1.970593968	-3.870444414	-2.36499531	-2.327611888	2.1	6.6	8.8	12.8	14.5	18.5	20.5	23.9	25.8
YKR076W	GGGTGGCCCGAG	F2	-2.423527805	-0.258249162	-2.651917671	-1.015564274	-0.444768906	-1.841310951	-2.063089492	-1.557640388	-1.783291372	2.1	6.6	8.8	12.8	14.5	18.5	20.5	23.9	25.8
YKR061W	CAGCGGGTCAGC	F2	0.482871257	0.39609426	0.208886647	-0.101195197	0.113790977	0.114034727	0.16171686	-0.115539481	0.330483668	2.1	6.6	8.8	12.8	14.5	18.5	20.5	23.9	25.8
YKR061W	TGGGATACGAGG	F2	0.486717542	0.907923704	-0.026313186	0.211638025	-0.016056469	0.435398392	0.141528227	0.282702946	0.224929135	2.1	6.6	8.8	12.8	14.5	18.5	20.5	23.9	25.8
YKR061W	GGAAGGGAGGAG	F2	0.470677531	1.226609787	0.643538213	0.855649419	0.820692238	0.612545797	1.400311029	0.288736423	0.927202011	2.1	6.6	8.8	12.8	14.5	18.5	20.5	23.9	25.8
YKR061W	GGAACGTGTGTG	F2	0.871215461	1.253172874	1.376651481	0.881147917	1.392501594	1.362829766	1.293054318	1.020895844	0.536326562	2.1	6.6	8.8	12.8	14.5	18.5	20.5	23.9	25.8
YKR061W	CGTGGCGATCGG	F2	0.388845192	-1.615801167	-0.254582173	-0.247585397	0.952566592	0.337189945	0.729105623	0.254732609	-0.070454049	2.1	6.6	8.8	12.8	14.5	18.5	20.5	23.9	25.8
YKR061W	ACACTTACCAGG	F2	0.070365115	-1.02348921	-6.127651102	-6.950729324	-2.805025119	-3.831617555	-5.538822923	-3.296408224	-4.580952898	2.1	6.6	8.8	12.8	14.5	18.5	20.5	23.9	25.8
YKR061W	CGGGCAGGGGAG	F2	-3.593452806	0.697356719	0.348082329	-0.059958394	-0.807338985	-2.163239046	-1.326123898	0.664752034	-0.690181968	2.1	6.6	8.8	12.8	14.5	18.5	20.5	23.9	25.8
YKR061W	GGCGAAAGGCAG	F2	-0.059116379	-0.405736774	-0.60300807	-5.332976888	-4.887712401	-5.021220041	-4.921070487	-5.000583883	-3.378237962	2.1	6.6	8.8	12.8	14.5	18.5	20.5	23.9	25.8
YKR061W	GAGCGGGTCAGC	F2	0.628939615	0.112394218	-0.236880172	-0.185489276	-0.877728313	-0.011235952	0.226417125	-0.727565389	0.18428715	2.1	6.6	8.8	12.8	14.5	18.5	20.5	23.9	25.8
YPL002C	AGAAGCGCGAAG	F2	-0.1279974	-0.832822683	-1.104323978	-1.229506171	-0.897175213	-1.566919313	-1.472103204	-1.606064384	-1.431177439	2.1	6.6	8.8	12.8	14.5	18.5	20.5	23.9	25.8
YPL002C	GAACCTCTGCCG	F2	0.215724851	-0.739117951	-0.771656915	-0.462284841	-0.762447527	-0.983418008	-1.041966201	-0.708540563	-1.465966811	2.1	6.6	8.8	12.8	14.5	18.5	20.5	23.9	25.8
YPL002C	CCAGACGGAATG	F2	0.201432764	-0.844792699	-0.412247258	-0.546254576	-0.71827031	-1.252876258	-1.134348175	-0.789721865	-1.087941476	2.1	6.6	8.8	12.8	14.5	18.5	20.5	23.9	25.8
YPL002C	CGTGTGAGGAAG	F2	0.291814978	-0.007187398	-0.213228904	-0.428074846	-0.573555212	-0.249212269	-0.075062134	-0.374965598	-0.814629339	2.1	6.6	8.8	12.8	14.5	18.5	20.5	23.9	25.8
YPL002C	GCAGTAAGTATA	F2	0.506082867	-1.940073202	-0.42952525	-0.96042272	-0.898486873	-0.672913419	-2.063089492	-1.580724001	-3.038105271	2.1	6.6	8.8	12.8	14.5	18.5	20.5	23.9	25.8
YPL002C	CGTTTCGCACTT	F2	0.628939615	0.142141561	-0.651917671	-1.770451777	-0.292765812	-1.830663707	-0.46042499	-0.253634201	-0.690181968	2.1	6.6	8.8	12.8	14.5	18.5	20.5	23.9	25.8
YPL002C	AGGCGTTGCGAG	F2	0.423460577	-1.019336481	-1.250555109	-5.617953847	-1.67018902	-4.8911595	-3.469081852	-3.285560842	-4.025785	2.1	6.6	8.8	12.8	14.5	18.5	20.5	23.9	25.8
YPL002C	AACACATGCAGG	F2	-0.208788956	-0.224640769	-0.762948983	-0.738030299	-0.392301486	-0.245701206	-3.233014494	-1.810027549	-1.953216374	2.1	6.6	8.8	12.8	14.5	18.5	20.5	23.9	25.8
YPL002C	GGAAGCGCGAAG	F2	-0.112826965	-0.389058033	-1.377742707	-0.579332553	-0.648641239	-1.682613205	-1.167426152	-1.045305687	-1.444021381	2.1	6.6	8.8	12.8	14.5	18.5	20.5	23.9	25.8
YPL002C	CGGGGGGAGGCG	F2	-0.323992131	-0.315582337	-1.874310092	-0.890033392	-1.667161327	-4.385631467	-5.870444414	-3.94995781	-2.742649388	2.1	6.6	8.8	12.8	14.5	18.5	20.5	23.9	25.8
YPL002C	AGGTTACGACCA	F2	-1.407039682	-4.31262737	-5.24686426	-7.654904983	-7.209640496	-7.343148136	-7.242998582	-7.322511978	-5.285128557	2.1	6.6	8.8	12.8	14.5	18.5	20.5	23.9	25.8
YPL002C	GGAACACGTCGG	F2	-1.455949283	-0.537108535	-1.651917671	-1.294423647	-2.477190383	-4.485167141	-3.385017587	-2.464530983	-3.690181968	2.1	6.6	8.8	12.8	14.5	18.5	20.5	23.9	25.8
YPL002C	GGGGGGGGGACG	F2	0.825499743	-2.071317735	-2.368124705	-5.998557849	-5.553293362	-4.686801002	-4.586651448	-5.666164844	-2.628781423	2.1	6.6	8.8	12.8	14.5	18.5	20.5	23.9	25.8
YPL002C	CGATGCACGCGG	F2	-1.072620643	-3.919314642	-6.175479627	-6.998557849	-6.553293362	-6.686801002	-6.586651448	-6.666164844	-5.628781423	2.1	6.6	8.8	12.8	14.5	18.5	20.5	23.9	25.8
YPL002C	GCCTTTTGTGAT	F2	-1.059116379	0.231693146	-2.187970571	-2.525621966	-4.887712401	-4.021220041	-4.921070487	-5.000583883	-4.963200462	2.1	6.6	8.8	12.8	14.5	18.5	20.5	23.9	25.8
YPL002C	GCGAGATCGACA	F2	0.643586391	1.059926798	-0.137344498	-1.697388314	0.162913672	0.72984575	-0.870444414	-0.36499531	-0.590646294	2.1	6.6	8.8	12.8	14.5	18.5	20.5	23.9	25.8
YPL002C	CATGGGCAGCTG	F2	-1.922760432	-5.332390625	-5.266627515	-6.089705737	-5.64444125	-5.77794889	-5.677799336	-5.757312732	-4.719929311	2.1	6.6	8.8	12.8	14.5	18.5	20.5	23.9	25.8
YOR101W	AGGGCCTACAGG	F2	-0.466781003	-1.629144106	-1.174338706	-2.023889139	-2.333512154	-3.007588175	-3.459979645	-3.639028714	-3.016682793	2.1	6.6	8.8	12.8	14.5	18.5	20.5	23.9	25.8
YOR101W	GGAGGGCGGGAG	F2	-0.587026537	-2.940073202	-4.137344498	-4.282350815	-6.837086328	-3.970593968	-6.870444414	-6.94995781	-4.105219467	2.1	6.6	8.8	12.8	14.5	18.5	20.5	23.9	25.8
YOR101W	ATAAGAAGCTGA	F2	-0.660567002	-2.539682479	-5.281274291	-5.104352513	-5.074125526	-6.792595666	-6.692446112	-6.771959508	-5.734576087	2.1	6.6	8.8	12.8	14.5	18.5	20.5	23.9	25.8
YOR101W	CCACCTGGAGTA	F2	-0.901575102	-1.479521044	-1.2934637	-6.760398112	-6.315133625	-4.863678764	-6.348491711	-6.428005107	-3.583266764	2.1	6.6	8.8	12.8	14.5	18.5	20.5	23.9	25.8
YOR101W	CGCTCCACTCGG	F2	0.576472195	-1.855184305	-1.303994368	-5.934427512	-2.029731406	-3.037708164	-1.715166189	-5.602034507	-3.564651086	2.1	6.6	8.8	12.8	14.5	18.5	20.5	23.9	25.8
YOR101W	GCGGATGGGACG	F2	-1.877245772	-6.109998204	-6.044235094	-6.867313316	-6.422048829	-6.555556468	-6.455406915	-6.534920311	-6.49753689	2.1	6.6	8.8	12.8	14.5	18.5	20.5	23.9	25.8
YOR101W	TTGAGCTGTCTC	F2	-2.400807728	-5.109998204	-3.459272593	-5.867313316	-5.422048829	-5.555556468	-5.455406915	-5.534920311	-4.49753689	2.1	6.6	8.8	12.8	14.5	18.5	20.5	23.9	25.8
YOR282W	ACGGTCCACGAC	F2	0.052051236	-1.387532179	-1.781200688	-2.903839192	-2.458574705	-3.485167141	-3.870444414	-4.271885905	-4.649539983	2.1	6.6	8.8	12.8	14.5	18.5	20.5	23.9	25.8
YOR282W	GAGAAGAACGGG	F2	0.683387399	-1.717680781	-1.89292577	-2.590473111	-2.922816202	-2.693753762	-2.76352921	-3.035687684	-2.48373109	2.1	6.6	8.8	12.8	14.5	18.5	20.5	23.9	25.8
YOR282W	GGGAGCGAGAGG	F2	-0.075604501	-0.653550443	-4.11134929	-1.474995893	-2.16723493	-3.037708164	-4.522521111	-4.017072006	-3.979688585	2.1	6.6	8.8	12.8	14.5	18.5	20.5	23.9	25.8
YOR282W	GGGGGTAGGCTG	F2	-0.13048083	-0.40357219	-3.276408536	-2.099486758	-3.654222271	-1.913260793	-1.57210314	-2.544701332	-5.314672833	2.1	6.6	8.8	12.8	14.5	18.5	20.5	23.9	25.8
YOR282W	AAGGAAGATAAG	F2	-0.850949029	-2.248195497	-3.767394888	-3.590473111	-3.40824303	-3.863678764	-2.063089492	-4.258080106	-3.805659185	2.1	6.6	8.8	12.8	14.5	18.5	20.5	23.9	25.8
YOR282W	GGGGAGGCAGGC	F2	-0.82791806	-2.624571376	-2.558808267	-3.381886489	-2.12926708	-2.748201546	-3.385017587	-5.049493484	-3.427147562	2.1	6.6	8.8	12.8	14.5	18.5	20.5	23.9	25.8
YOR282W	GCCGGAGAGATG	F2	-0.767482206	-1.177112399	-3.11134929	-1.76450251	-2.16723493	-2.622670664	-4.522521111	-2.602034507	-4.564651086	2.1	6.6	8.8	12.8	14.5	18.5	20.5	23.9	25.8
YOR282W	AACAAGGGGCTA	F2	-0.72469734	-0.919314642	-3.175479627	-1.828632848	-2.231365267	-4.686801002	-4.586651448	-4.666164844	-4.628781423	2.1	6.6	8.8	12.8	14.5	18.5	20.5	23.9	25.8
YGR145W	TGAGGAACGGAC	F2	-0.072620643	0.239883953	-0.275015301	-0.755701325	-0.351659501	-1.308289378	-2.471174231	-2.765700518	-2.160632587	2.1	6.6	8.8	12.8	14.5	18.5	20.5	23.9	25.8
YGR145W	ACCGTAGAAGAG	F2	-0.35541278	0.870948037	0.627542283	-0.107539458	-0.404942925	0.032156643	-1.738960489	-1.928098376	-0.929189103	2.1	6.6	8.8	12.8	14.5	18.5	20.5	23.9	25.8
YGR145W	GCCGTAGAAGAG	F2	-0.008490306	0.91974914	0.348082329	0.355079105	-0.392301486	-0.163239046	-1.648051993	-1.727565389	-0.690181968	2.1	6.6	8.8	12.8	14.5	18.5	20.5	23.9	25.8
YOR025W	GGGTATACAAGT	F2	-2.141302134	-3.45621367	-7.914012516	-8.737090738	-8.291826252	-5.103405796	-8.325184338	-8.404697734	-8.367314313	2.1	6.6	8.8	12.8	14.5	18.5	20.5	23.9	25.8
YOR025W	GACCGGGGGACG	F2	-2.829520165	-6.445601235	-2.794875625	-3.617953847	-3.757651861	-4.569231405	-6.791009947	-6.870523343	-6.833139922	2.1	6.6	8.8	12.8	14.5	18.5	20.5	23.9	25.8
YOR025W	TAACGAGCCAGG	F2	-1.150509311	-5.717680781	-5.651917671	-2.890033392	-6.029731406	-3.578276545	-6.063089492	-6.142602888	-6.105219467	2.1	6.6	8.8	12.8	14.5	18.5	20.5	23.9	25.8
YOR025W	GGTGGGCATAGG	F2	-4.467921924	-5.177112399	-5.11134929	-2.934427512	-5.489163025	-4.622670664	-5.522521111	-5.602034507	-5.564651086	2.1	6.6	8.8	12.8	14.5	18.5	20.5	23.9	25.8
YPL020C	GGGTAAAGGGGC	F2	-0.196163426	-0.641689359	-0.80410524	-1.174813179	-1.498323024	-2.062265268	-2.749486262	-2.745943918	-3.298576226	2.1	6.6	8.8	12.8	14.5	18.5	20.5	23.9	25.8
YPL020C	CGCAGGCCCGAG	F2	0.088017675	0.634772181	-0.250555109	0.336242463	0.294010259	0.203358099	0.12387344	0.371062644	0.559177501	2.1	6.6	8.8	12.8	14.5	18.5	20.5	23.9	25.8
YPL020C	AGCCACGGGGAA	F2	0.476070298	0.552408383	0.401631797	-1.038896778	-0.648424764	-0.648665873	-0.758234911	-1.529626011	-1.460878419	2.1	6.6	8.8	12.8	14.5	18.5	20.5	23.9	25.8
YPL020C	GGCCAACCTGCT	F2	-0.356083284	-0.530497015	-0.722670444	-1.624175313	-1.368105855	-2.166877623	-2.448157176	-3.047677631	-2.363175233	2.1	6.6	8.8	12.8	14.5	18.5	20.5	23.9	25.8
YPL020C	GGGTGGGGAAGG	F2	0.437069138	0.163674723	0.088839502	0.109966608	0.394766422	-0.071316556	0.115247749	-0.250979049	-0.213595628	2.1	6.6	8.8	12.8	14.5	18.5	20.5	23.9	25.8
YPL020C	GAATGGGAGAGA	F2	2.002914458	1.494863855	1.324998716	1.023457614	1.323905548	1.208209185	1.385895339	1.355850619	0.972783045	2.1	6.6	8.8	12.8	14.5	18.5	20.5	23.9	25.8
YPL020C	AACGCAACCGGG	F2	0.42119397	-0.189432671	0.377228675	-0.030812048	-0.322513155	0.11282204	-0.392397118	0.265055081	-0.085723292	2.1	6.6	8.8	12.8	14.5	18.5	20.5	23.9	25.8
YPL020C	CGGGGCATCAAT	F2	-0.876295693	-0.739707087	-2.151991274	-1.738030299	-1.86467216	-2.064675211	-3.107483612	-2.642676491	-2.668486897	2.1	6.6	8.8	12.8	14.5	18.5	20.5	23.9	25.8
YPL020C	GAAGCTAGGGGG	F2	-0.184740945	-1.554182048	-1.105949302	-1.236209034	-1.247322841	-2.559167722	-1.776208344	-2.577005712	-2.501148143	2.1	6.6	8.8	12.8	14.5	18.5	20.5	23.9	25.8
YPL020C	AGGCCCGCGCGC	F2	0.49786236	0.012712159	-0.303994368	-0.064062792	-0.874453181	-0.740027615	-1.200593016	-3.280106412	-2.564651086	2.1	6.6	8.8	12.8	14.5	18.5	20.5	23.9	25.8
YPL020C	TGGGGGCATGTA	F2	-0.625161666	-0.241242737	-0.6900528	-1.735523443	-2.290258956	-1.760801583	-1.482314789	-3.180738017	-4.143354596	2.1	6.6	8.8	12.8	14.5	18.5	20.5	23.9	25.8
YPL020C	GGTTGCCATCGG	F2	-1.299391505	-2.563170832	-1.287954356	-3.233023103	-3.415789839	-2.201374175	-3.586651448	-4.403130439	-3.491277899	2.1	6.6	8.8	12.8	14.5	18.5	20.5	23.9	25.8
YPL020C	AGGCGGGGCGTG	F2	-0.815845228	-2.618145107	-1.552381997	-2.194887974	-2.930195733	-6.970593968	-6.870444414	-3.628029715	-4.590646294	2.1	6.6	8.8	12.8	14.5	18.5	20.5	23.9	25.8
YPL020C	GAAGGTCGGGGC	F2	-1.168954978	-7.287536389	-7.221773279	-8.044851501	-7.599587015	-7.733094654	-7.632945101	-7.712458497	-7.675075075	2.1	6.6	8.8	12.8	14.5	18.5	20.5	23.9	25.8
YPL020C	AATGCCAACGGA	F2	0.406547194	-0.203107608	-0.584803475	-1.059958394	-2.100120734	-2.748201546	-0.811550725	-1.628029715	-1.797097172	2.1	6.6	8.8	12.8	14.5	18.5	20.5	23.9	25.8
YPL020C	ACCTCCGTTGAG	F2	-1.289903241	-7.021461529	-6.955698419	-7.778776641	-7.333512154	-7.467019794	-7.36687024	-7.446383636	-6.409000215	2.1	6.6	8.8	12.8	14.5	18.5	20.5	23.9	25.8
YPL020C	GACGATCAACGA	F2	-1.138550846	-1.531267657	-6.509898666	-7.332976888	-6.887712401	-7.021220041	-6.921070487	-7.000583883	-2.875737621	2.1	6.6	8.8	12.8	14.5	18.5	20.5	23.9	25.8
YPL020C	CGCAGTATGAGG	F2	0.691949413	-0.717680781	-1.06695517	0.431894702	0.085745811	-0.104345357	-1.063089492	-4.727565389	-0.98974225	2.1	6.6	8.8	12.8	14.5	18.5	20.5	23.9	25.8
YPL020C	GGCCGGGACAAA	F2	-1.290525673	-6.459147767	-3.808422157	-7.21646288	-6.771198393	-6.904706032	-6.804556479	-6.884069875	-3.846686454	2.1	6.6	8.8	12.8	14.5	18.5	20.5	23.9	25.8
YPL020C	GAGAGTGACCGG	F2	-3.815845228	0.998526253	0.494923717	-0.237956696	-4.837086328	-3.385631467	-0.411012796	-4.94995781	-3.912574389	2.1	6.6	8.8	12.8	14.5	18.5	20.5	23.9	25.8
YPL020C	GGGGGGCGGGGG	F2	-2.558687388	-3.852840364	-6.594432176	-7.417510398	-6.972245912	-7.105753551	-7.005603998	-7.085117394	-6.047733972	2.1	6.6	8.8	12.8	14.5	18.5	20.5	23.9	25.8
YPL020C	AACCGTGTAAGC	F2	-0.758512053	-3.605206052	-3.539442942	-6.684449259	-6.239184772	-6.372692411	-5.272542858	-6.352056254	-4.314672833	2.1	6.6	8.8	12.8	14.5	18.5	20.5	23.9	25.8
YPL020C	GGCCACGGGGAA	F2	0.117040576	0.46674379	-1.11134929	-1.233987794	-2.16723493	-1.300742569	-0.715166189	-1.602034507	-1.979688585	2.1	6.6	8.8	12.8	14.5	18.5	20.5	23.9	25.8
YPL020C	GTGGGCAGCCAG	F2	-1.185368068	-2.833157998	-2.030429294	-2.716003993	-2.730171124	-5.863678764	-5.76352921	-5.843042606	-3.220696685	2.1	6.6	8.8	12.8	14.5	18.5	20.5	23.9	25.8
YPL020C	GACGCAACCGGG	F2	-0.297996923	-0.177112399	-0.789421195	-0.233987794	-1.489163025	0.377329336	-0.522521111	-0.017072006	0.020311415	2.1	6.6	8.8	12.8	14.5	18.5	20.5	23.9	25.8
YPL020C	CAGTGCGCGGGA	F2	0.151974367	-1.9977887	-4.739380512	-5.562458734	-5.117194248	-2.443346965	-5.150552334	-5.23006573	-4.192682308	2.1	6.6	8.8	12.8	14.5	18.5	20.5	23.9	25.8
YPL020C	TGGGAGGGAGGG	F2	-0.395513429	-3.805143622	-0.279948894	-1.392533733	0.406367709	-2.665739386	-4.150552334	-4.23006573	-3.192682308	2.1	6.6	8.8	12.8	14.5	18.5	20.5	23.9	25.8
YPL020C	GAGCTCGGGGAA	F2	-1.566485759	-5.445601235	-5.379838125	-6.202916348	-5.757651861	-5.8911595	-5.791009947	-5.870523343	-4.248177421	2.1	6.6	8.8	12.8	14.5	18.5	20.5	23.9	25.8
YPL020C	GAGGGAGGCCCG	F2	0.073971855	-3.805143622	-1.154418011	-4.562458734	-3.117194248	-0.928773792	-1.150552334	-0.323175134	-4.192682308	2.1	6.6	8.8	12.8	14.5	18.5	20.5	23.9	25.8
YPL020C	GCACGGTATGCC	F2	-1.922760432	-3.01046253	-5.266627515	-6.089705737	-5.64444125	-5.77794889	-5.677799336	-5.757312732	-4.719929311	2.1	6.6	8.8	12.8	14.5	18.5	20.5	23.9	25.8
YPL020C	GCCAAATGGGGG	F2	0.891974021	-0.165139758	-3.558808267	-4.381886489	-3.936622002	-4.070129641	-3.969980088	-4.049493484	-3.012110063	2.1	6.6	8.8	12.8	14.5	18.5	20.5	23.9	25.8
YPL020C	GAATCCTGGAGC	F2	-1.593452806	-5.003083	-4.93731989	-5.760398112	-5.315133625	-5.448641265	-5.348491711	-5.428005107	-4.390621686	2.1	6.6	8.8	12.8	14.5	18.5	20.5	23.9	25.8
YKL134C	GGAAAACGCGAA	F2	-1.256417819	-0.965608294	-2.899845184	-0.330605984	-0.955730825	-2.826204058	-0.989088911	-2.805567901	-1.76818448	2.1	6.6	8.8	12.8	14.5	18.5	20.5	23.9	25.8
YKL134C	TAAAACATCGAA	F2	-1.008490306	-2.039608876	-1.973845766	-0.989569066	0.233303	-0.315242139	0.702445254	-1.464530983	-0.842185061	2.1	6.6	8.8	12.8	14.5	18.5	20.5	23.9	25.8
YNL221C	ACGGGGTAGATA	F2	0.311082368	0.102060739	-0.049023577	-0.28455891	-0.357259918	-0.836142521	-1.094014065	-1.553723212	-1.603411498	2.1	6.6	8.8	12.8	14.5	18.5	20.5	23.9	25.8
YNL221C	GTTGGAAACTCC	F2	-0.130008125	-0.211167378	-0.145404268	-0.359209582	-0.484148439	-0.85017918	-1.075196095	-1.986586732	-1.920634159	2.1	6.6	8.8	12.8	14.5	18.5	20.5	23.9	25.8
YNL221C	TACGGGTCATGA	F2	-0.32076823	-0.366993693	0.278660928	-0.327842199	-0.354082163	-0.874612926	-1.237863893	-2.274308568	-1.898123233	2.1	6.6	8.8	12.8	14.5	18.5	20.5	23.9	25.8
YNL221C	AGACAAGCGGGA	F2	0.222122623	-0.063856422	0.038126876	-0.584873511	-1.192460906	-0.777347892	-1.706945682	-1.564066657	-2.633598439	2.1	6.6	8.8	12.8	14.5	18.5	20.5	23.9	25.8
YNL221C	CGGGGTAGCATC	F2	-0.17717214	-0.768306854	-0.173615278	-0.599622548	-0.834601065	-1.213865119	-1.688409731	-2.464530983	-3.477773635	2.1	6.6	8.8	12.8	14.5	18.5	20.5	23.9	25.8
YNL221C	TTACAAGGATGA	F2	-0.057677855	-0.646907706	-1.113365635	-1.566494248	-1.323722625	-2.437601457	-4.087473651	-3.166987047	-2.501572403	2.1	6.6	8.8	12.8	14.5	18.5	20.5	23.9	25.8
YNL221C	CGGGGGGGGGGA	F2	0.498469683	-0.13778927	-0.667184428	-0.386640019	-0.818227301	-1.060669312	-1.347542882	-1.957570994	-2.427147562	2.1	6.6	8.8	12.8	14.5	18.5	20.5	23.9	25.8
YNL221C	GCGGGGTAGATA	F2	0.104720305	-0.747428124	-0.94469942	-0.550546926	-0.863081537	-1.1340927	-1.15423738	-1.803116422	-1.813038716	2.1	6.6	8.8	12.8	14.5	18.5	20.5	23.9	25.8
YNL221C	CGGGGGGGGGAC	F2	0.707716728	-0.525035703	0.241167125	-0.194887974	0.555231094	-1.163239046	-0.548516319	-1.628029715	-1.912574389	2.1	6.6	8.8	12.8	14.5	18.5	20.5	23.9	25.8
YNL221C	CGGGGGGGGGGG	F2	1.354079774	1.282319219	1.000159026	0.717649185	1.332838673	-0.970593968	-0.548516319	-1.94995781	0.257350612	2.1	6.6	8.8	12.8	14.5	18.5	20.5	23.9	25.8
YNL221C	GCGCGAAAGCCC	F2	-0.260029073	-4.361536971	-0.973845766	-0.533889582	-1.351659501	-4.807095235	-4.706945682	-3.786459078	-3.749075657	2.1	6.6	8.8	12.8	14.5	18.5	20.5	23.9	25.8
YNL221C	GGACAAGCGGGA	F2	-0.645920226	-0.065604084	0.125689908	-0.474995893	-1.252123828	-0.648665873	-3.870444414	-1.628029715	-2.327611888	2.1	6.6	8.8	12.8	14.5	18.5	20.5	23.9	25.8
YLR371W	CTGTCGACGGGG	F2	-0.109419214	-0.01225076	0.672607535	0.525004107	0.35077841	0.447486551	0.203190573	0.343752015	0.422292761	2.1	6.6	8.8	12.8	14.5	18.5	20.5	23.9	25.8
YLR371W	AGCGACAGACGG	F2	-0.901575102	-0.543651381	-0.689392376	-0.334133357	-1.507778703	-1.239187899	-0.704635521	-0.755579765	-0.48373109	2.1	6.6	8.8	12.8	14.5	18.5	20.5	23.9	25.8
YLR371W	GGGTGGGCTGGG	F2	-4.008490306	-2.395752686	-2.329989576	-1.774556175	-3.444768906	-2.355884124	-1.478126992	-2.557640388	-5.105219467	2.1	6.6	8.8	12.8	14.5	18.5	20.5	23.9	25.8
YJL185C	CTAGTGAAGACG	F2	0.522772794	0.381800828	0.468603613	1.020762534	1.256564669	1.528001337	1.861586176	1.869711522	2.024225732	2.1	6.6	8.8	12.8	14.5	18.5	20.5	23.9	25.8
YJL185C	GAGGAATTGCCA	F2	-0.130052286	0.045280022	-0.258906478	0.603006619	0.698463978	0.582443766	1.421296054	1.422797346	1.550826132	2.1	6.6	8.8	12.8	14.5	18.5	20.5	23.9	25.8
YJL185C	GGAGGCACCGGA	F2	0.871215461	0.886390543	1.147169635	1.080820262	2.005892503	1.900263897	1.907764162	2.422994288	2.133567392	2.1	6.6	8.8	12.8	14.5	18.5	20.5	23.9	25.8
YJL185C	TGGGGAGTAGAG	F2	-0.310518843	-0.10100942	-0.651917671	0.476094506	-0.1817345	0.263771095	0.692984925	0.319740326	0.38020736	2.1	6.6	8.8	12.8	14.5	18.5	20.5	23.9	25.8
YJL185C	GGGTGACGCGGC	F2	0.562666396	0.510588207	1.306262153	1.137188076	0.949510034	1.5276569	1.862909926	1.73934135	1.787865329	2.1	6.6	8.8	12.8	14.5	18.5	20.5	23.9	25.8
YJL185C	GACGGCAAGTCG	F2	-0.493917133	-0.355110701	-1.137344498	-0.282350815	-0.029731406	-0.215706466	0.621408682	-0.94995781	-0.054593394	2.1	6.6	8.8	12.8	14.5	18.5	20.5	23.9	25.8
YJL185C	CTAGTGAGGACG	F2	1.313437789	0.697356719	0.57047475	1.583897796	1.472768934	1.952238172	1.875509963	2.272434611	2.309818032	2.1	6.6	8.8	12.8	14.5	18.5	20.5	23.9	25.8
YJL185C	CTAGTGAAGGCG	F2	-1.423527805	-1.13271828	0.518007331	0.225443825	1.057731435	1.158689049	1.106835509	1.31682873	0.702135455	2.1	6.6	8.8	12.8	14.5	18.5	20.5	23.9	25.8
YJL185C	CTAGTGGAGACG	F2	-1.008490306	0.282319219	0.348082329	0.525004107	0.385306093	1.059153376	1.052387725	1.179325207	1.397280873	2.1	6.6	8.8	12.8	14.5	18.5	20.5	23.9	25.8
YJL185C	CTAGCGAAGACG	F2	-0.686562211	-0.13271828	-1.06695517	-0.305070892	0.970268594	0.421723455	0.637350226	-0.142602888	1.064705534	2.1	6.6	8.8	12.8	14.5	18.5	20.5	23.9	25.8
YJL185C	GTAGTGAAGACG	F2	0.313437789	-0.717680781	0.670010424	0.984435726	0.777623516	1.924223796	1.396342126	2.027322113	1.702135455	2.1	6.6	8.8	12.8	14.5	18.5	20.5	23.9	25.8
YJL185C	CTGGTGAAGACG	F2	-2.008490306	-0.395752686	-1.06695517	-0.305070892	-0.707803311	-0.163239046	0.106835509	0.664752034	0.595220251	2.1	6.6	8.8	12.8	14.5	18.5	20.5	23.9	25.8
YJL185C	NTAGTGAAGACG	F2	0.2545441	-0.039608876	-0.973845766	0.662507631	-0.351659501	0.514832859	0.784907414	0.705394018	1.032284057	2.1	6.6	8.8	12.8	14.5	18.5	20.5	23.9	25.8
YJL185C	ATAGTGAAGACG	F2	-0.7454559	-1.039608876	0.026154234	-0.474995893	0.233303	1.09979536	1.074414031	0.857397112	0.38020736	2.1	6.6	8.8	12.8	14.5	18.5	20.5	23.9	25.8
YOR150W	ACGCACCACGCG	F2	0.938070435	0.523327319	0.976113552	1.038265142	0.930375867	0.810288743	0.936910508	1.215588751	1.38020736	2.1	6.6	8.8	12.8	14.5	18.5	20.5	23.9	25.8
YOR150W	GGATAGTGAACG	F2	0.036597584	-0.812317655	-2.381270081	-3.452275817	-4.199656408	-7.140518969	-3.233014494	-7.119882812	-3.49753689	2.1	6.6	8.8	12.8	14.5	18.5	20.5	23.9	25.8
YOR150W	GCCGAAGGGGGG	F2	-0.63503191	-1.717680781	-0.4674931	-6.934427512	-3.16723493	-3.037708164	-3.352596109	-2.514571666	-5.564651086	2.1	6.6	8.8	12.8	14.5	18.5	20.5	23.9	25.8
YOR150W	CGGTAGCGCTCA	F2	0.264528189	-0.602203563	-2.236880172	-5.059958394	-1.614693907	-1.288769928	-1.326123898	-4.727565389	-0.98974225	2.1	6.6	8.8	12.8	14.5	18.5	20.5	23.9	25.8
YOR150W	GCAGGACCAGTG	F2	-1.050310481	-0.525035703	-0.611275686	-5.60427891	-5.159014423	-5.292522063	-5.192372509	-1.686923405	-4.234502484	2.1	6.6	8.8	12.8	14.5	18.5	20.5	23.9	25.8
YOR150W	GCGCACCACGCG	F2	0.476936522	-0.039608876	0.026154234	1.010430934	0.455695421	0.974264478	0.936910508	0.535469017	0.572852438	2.1	6.6	8.8	12.8	14.5	18.5	20.5	23.9	25.8
YPL058C	CGGGGGGGGTGG	F2	-0.037934084	-1.209533877	-2.39374902	-5.841318107	-6.659088026	-7.52956126	-7.429411707	-9.093887603	-4.30161668	2.1	6.6	8.8	12.8	14.5	18.5	20.5	23.9	25.8
YPL058C	ACAATAGGTCTA	F2	-0.32641647	-1.916752128	-1.807487379	-2.780982444	-4.451195175	-5.517588618	-8.876870683	-8.95638408	-4.526683236	2.1	6.6	8.8	12.8	14.5	18.5	20.5	23.9	25.8
YPL058C	CGGAGGTCGCAG	F2	-0.191671404	-2.490270285	-2.857466582	-4.543041281	-6.235280317	-6.368787957	-5.005603998	-6.670079894	-4.825341551	2.1	6.6	8.8	12.8	14.5	18.5	20.5	23.9	25.8
YPL058C	AGCGCGCGTAGG	F2	-0.675066572	-1.232253954	-2.973845766	-5.896459662	-3.799118478	-5.070129641	-5.706945682	-7.371421579	-3.810476202	2.1	6.6	8.8	12.8	14.5	18.5	20.5	23.9	25.8
YPL058C	CAGTCGAGTCAC	F2	-0.797407979	-2.41348905	-1.978492131	-2.689677473	-7.310502176	-8.444009816	-5.53650534	-6.101445564	-4.926558619	2.1	6.6	8.8	12.8	14.5	18.5	20.5	23.9	25.8
YPL058C	CCGGAGTGGCTC	F2	-0.965421584	0.019284813	0.280968133	0.194855505	-0.051757713	-0.622670664	0.606761906	-0.977543642	-1.105219467	2.1	6.6	8.8	12.8	14.5	18.5	20.5	23.9	25.8
YPL058C	ATCCGGTGAGCG	F2	-0.652346495	-1.639070946	-2.40824859	-2.582799183	-4.088625095	-8.12902333	-5.028873777	-8.108387173	-4.90107875	2.1	6.6	8.8	12.8	14.5	18.5	20.5	23.9	25.8
YPL058C	CAGCCGGGGCTG	F2	-0.437883098	-1.703466922	-1.818276057	-2.740889953	-3.880587967	-2.692167511	-4.020861257	-3.408496948	-3.441502855	2.1	6.6	8.8	12.8	14.5	18.5	20.5	23.9	25.8
YPL058C	CGGGGGGGGGGG	F2	0.143512788	-0.860125046	-0.2934637	-1.116541922	-1.285386282	-2.71167567	-2.289598022	-4.205612686	-3.275144469	2.1	6.6	8.8	12.8	14.5	18.5	20.5	23.9	25.8
YPL058C	CGGGGGGGGGGC	F2	-0.203506288	-0.951170911	-0.635429548	-1.163051887	-1.887712401	-3.021220041	-2.921070487	-3.585546384	-3.963200462	2.1	6.6	8.8	12.8	14.5	18.5	20.5	23.9	25.8
YPL058C	GGCTTACAGTGT	F2	0.260696327	-2.195728078	0.016876421	-0.590473111	-1.99320553	-0.361178423	-5.348491711	-3.106077012	-1.390621686	2.1	6.6	8.8	12.8	14.5	18.5	20.5	23.9	25.8
YPL058C	CCAAGGAAGATG	F2	-1.219994411	-1.089649558	-0.253368294	-0.410865556	-1.788723307	-3.037708164	-1.352596109	-5.602034507	-3.564651086	2.1	6.6	8.8	12.8	14.5	18.5	20.5	23.9	25.8
YPL058C	GGGGGCAGACGC	F2	-0.514381235	-2.166988182	-4.80166479	-4.302814918	-3.594516025	-6.312986165	-6.212836612	-6.292350008	-5.254966587	2.1	6.6	8.8	12.8	14.5	18.5	20.5	23.9	25.8
YPL058C	CACTATGATCAG	F2	-2.315151644	-6.272269632	-6.206506523	-5.029584745	-6.584320258	-6.717827897	-6.617678344	-6.69719174	-5.074845818	2.1	6.6	8.8	12.8	14.5	18.5	20.5	23.9	25.8
YPL058C	AGGTGGCAACGG	F2	-1.168954978	-1.643680199	-3.899845184	-2.915568485	-2.27765892	-5.411166559	-5.311017006	-3.390530402	-3.76818448	2.1	6.6	8.8	12.8	14.5	18.5	20.5	23.9	25.8
YPL058C	GCAATAGGTCTA	F2	-1.330418401	-2.039608876	-2.821842672	-3.159494067	-4.521584503	-5.655092142	-5.554942589	-5.634455985	-5.597072563	2.1	6.6	8.8	12.8	14.5	18.5	20.5	23.9	25.8
YPL058C	GCCAGCGGTAAA	F2	-0.976781446	-5.209533877	-5.143770767	-5.966848989	-5.521584503	-5.655092142	-5.554942589	-5.634455985	-3.275144469	2.1	6.6	8.8	12.8	14.5	18.5	20.5	23.9	25.8
YPL058C	CGGGGGGGGGCC	F2	-0.686562211	-1.717680781	-1.914952077	-1.890033392	-2.614693907	-2.163239046	-3.063089492	-3.727565389	-3.105219467	2.1	6.6	8.8	12.8	14.5	18.5	20.5	23.9	25.8
YPL058C	GGGGTGGCGGCA	F2	2.669581599	2.419822743	-1.973845766	-2.796923988	-0.029731406	-2.485167141	-2.385017587	-2.464530983	-2.427147562	2.1	6.6	8.8	12.8	14.5	18.5	20.5	23.9	25.8
YPL058C	GGCAGTCCGGGG	F2	-1.206429683	-5.003083	-4.93731989	-5.760398112	-5.315133625	-5.448641265	-5.348491711	-5.428005107	-3.805659185	2.1	6.6	8.8	12.8	14.5	18.5	20.5	23.9	25.8
YMR208W	GGGCGCGCAAAT	F2	0.034250295	-0.145999801	-0.32701801	-0.904983734	-0.94081115	-1.563479543	-1.728328582	-2.750049403	-2.766532854	2.1	6.6	8.8	12.8	14.5	18.5	20.5	23.9	25.8
YMR208W	CCACGCAGCAGG	F2	-0.254909998	-0.26960302	-0.57420836	-0.860020823	-1.422048829	-1.913260793	-2.110271429	-2.574448675	-2.459062742	2.1	6.6	8.8	12.8	14.5	18.5	20.5	23.9	25.8
YMR208W	GGGGAATCTGGC	F2	0.265270507	-0.558160837	-0.492397727	-1.384580598	-1.816596953	-2.70576628	-3.287876429	-3.285859939	-3.248476518	2.1	6.6	8.8	12.8	14.5	18.5	20.5	23.9	25.8
YMR208W	GGTCGAGGAAGG	F2	-0.077600391	-0.310810602	-1.045399027	-0.853274842	-1.340071527	-1.979931832	-2.283931462	-2.718287575	-2.766634028	2.1	6.6	8.8	12.8	14.5	18.5	20.5	23.9	25.8
YMR208W	CGGGAAGAGCAA	F2	-0.355889088	-0.723463133	-0.849517631	-1.321839105	-2.201099825	-2.807095235	-3.300953322	-4.020924332	-3.678686329	2.1	6.6	8.8	12.8	14.5	18.5	20.5	23.9	25.8
YMR208W	GTAGGGGAGTAC	F2	0.275878242	-0.879568463	-0.463308106	-1.016297165	-1.021694087	-1.418236132	-1.961942769	-2.71952807	-3.004072744	2.1	6.6	8.8	12.8	14.5	18.5	20.5	23.9	25.8
YMR208W	ACTAAGCGATAC	F2	0.601563176	-0.058717699	0.144548935	0.277076593	-0.190196078	-0.018849136	-0.141092004	-0.413250478	-1.183221979	2.1	6.6	8.8	12.8	14.5	18.5	20.5	23.9	25.8
YMR208W	ACGGGGCCTCAC	F2	-1.320434312	-1.887605782	-5.821842672	-1.738030299	-6.199656408	-2.333164047	-4.233014494	-6.31252789	-3.690181968	2.1	6.6	8.8	12.8	14.5	18.5	20.5	23.9	25.8
YMR208W	CCGGCCCGAGCG	F2	-2.264830059	-5.143945535	-2.078182426	-3.093905726	-3.455996161	-1.889064082	-1.681999325	-5.568867643	-2.531484222	2.1	6.6	8.8	12.8	14.5	18.5	20.5	23.9	25.8
YMR208W	GGCGGGCAGTAA	F2	-0.645920226	-5.109998204	-5.044235094	-5.867313316	-5.422048829	-5.555556468	-5.455406915	-5.534920311	-4.49753689	2.1	6.6	8.8	12.8	14.5	18.5	20.5	23.9	25.8
YMR208W	GGGGAAGAGCAA	F2	-0.189062551	-0.104703904	-0.93202559	-0.862019016	-2.117194248	-4.250701887	-3.150552334	-3.23006573	-3.192682308	2.1	6.6	8.8	12.8	14.5	18.5	20.5	23.9	25.8
YHL021C	TAAAACCACGGC	F2	0.111586146	0.489386966	0.732862007	0.611890395	0.743468773	0.548796017	0.385711746	0.284092268	0.251774738	2.1	6.6	8.8	12.8	14.5	18.5	20.5	23.9	25.8
YHL021C	GGGGAGCCTCTG	F2	-0.136407781	0.285230815	0.507063405	0.181049706	0.364019441	0.249610894	-0.074794993	0.052468927	-0.219401917	2.1	6.6	8.8	12.8	14.5	18.5	20.5	23.9	25.8
YHL021C	TCCCAAGGGGCC	F2	0.303346257	0.687654631	0.831573951	1.022262008	1.159404199	1.055280367	1.185855508	1.132947469	1.042619722	2.1	6.6	8.8	12.8	14.5	18.5	20.5	23.9	25.8
YHL021C	AGAGGGGAGAAG	F2	0.093245562	0.034523461	-0.13579933	-0.825668832	-0.922113648	-1.58744102	-1.891681722	-2.32275356	-2.82333516	2.1	6.6	8.8	12.8	14.5	18.5	20.5	23.9	25.8
YHL021C	GCTAAGGATGAG	F2	0.097700926	0.184049623	0.238924417	0.284341411	0.096327143	0.027504831	-0.004753229	-0.155325149	-0.53255334	2.1	6.6	8.8	12.8	14.5	18.5	20.5	23.9	25.8
YHL021C	GATGGTAAGGAG	F2	0.192383553	0.554064994	0.5008619	0.430729202	0.573879964	0.313563024	0.43449107	0.293158497	0.316114848	2.1	6.6	8.8	12.8	14.5	18.5	20.5	23.9	25.8
YHL021C	GCACCCGCGGGA	F2	-0.126594905	0.582666784	0.924620309	0.763951127	0.905851865	0.899932281	1.094886201	1.015372805	0.98187274	2.1	6.6	8.8	12.8	14.5	18.5	20.5	23.9	25.8
YHL021C	CGACACGGGGAG	F2	0.17776833	0.892548479	0.538814441	0.73569696	0.856277487	1.060609173	0.699142861	0.981865548	0.778028287	2.1	6.6	8.8	12.8	14.5	18.5	20.5	23.9	25.8
YHL021C	GGGGACGATAGG	F2	0.300993023	0.29772572	0.00216919	-0.542953277	-0.990442275	-1.259301767	-1.329668605	-2.331459706	-1.854034779	2.1	6.6	8.8	12.8	14.5	18.5	20.5	23.9	25.8
YHL021C	GGGGTATGTGGA	F2	0.639291587	-0.134029225	0.296051626	0.11911002	0.342416044	-0.365462685	-0.251808867	-0.414311628	-0.271708894	2.1	6.6	8.8	12.8	14.5	18.5	20.5	23.9	25.8
YHL021C	AGAACATGATCT	F2	0.36684707	0.565817728	0.71705018	1.166550136	0.766984995	1.157039312	1.407540333	1.219967191	1.48796354	2.1	6.6	8.8	12.8	14.5	18.5	20.5	23.9	25.8
YHL021C	GCGACAGAGCAG	F2	-0.379914018	-0.192642098	-0.38477009	-0.481187727	-0.278624644	-0.354560752	-0.924743683	-0.855063519	-1.012496275	2.1	6.6	8.8	12.8	14.5	18.5	20.5	23.9	25.8
YHL021C	GGGAGGGGGGAG	F2	-0.086964364	0.86728172	0.596902876	0.733998673	1.215513686	0.958751479	1.178571263	0.714792716	0.789170345	2.1	6.6	8.8	12.8	14.5	18.5	20.5	23.9	25.8
YHL021C	GAGCAGGGAGCG	F2	-0.541422104	-0.430398829	-0.485317201	-0.855138602	-0.796897238	-1.593755277	-1.523200506	-1.855320936	-1.618628707	2.1	6.6	8.8	12.8	14.5	18.5	20.5	23.9	25.8
YHL021C	AAGGGGGGCGAG	F2	-0.065671966	-0.212105735	-0.530129191	-0.653825001	-0.432363885	-1.133644263	-1.220918302	-1.076848443	-2.011175977	2.1	6.6	8.8	12.8	14.5	18.5	20.5	23.9	25.8
YHL021C	CGCGAGGGGGGG	F2	-0.159356971	0.437388616	0.700384073	0.924611566	1.000642243	0.757905534	0.598259055	0.836786832	0.662119776	2.1	6.6	8.8	12.8	14.5	18.5	20.5	23.9	25.8
YHL021C	CCACGGGGAGAC	F2	-0.293892524	-0.012128139	-0.001860142	0.305691078	0.507596523	-0.231410548	0.417043035	0.348098881	0.075352779	2.1	6.6	8.8	12.8	14.5	18.5	20.5	23.9	25.8
YHL021C	GTCCGGGCCTTC	F2	0.556843388	0.604247314	0.386556477	0.043471196	0.637332175	0.447486551	0.136848078	-0.202309134	-0.144747831	2.1	6.6	8.8	12.8	14.5	18.5	20.5	23.9	25.8
YHL021C	AAGACAAGCCTG	F2	1.522024411	1.571825836	2.707978274	2.141675467	2.50078331	1.884066669	2.044970254	2.266410823	1.679051842	2.1	6.6	8.8	12.8	14.5	18.5	20.5	23.9	25.8
YHL021C	GGTACCGGGGAG	F2	0.674536481	0.762062408	0.568582691	0.621005927	0.916329787	0.28774515	0.66857207	0.392993535	0.103876132	2.1	6.6	8.8	12.8	14.5	18.5	20.5	23.9	25.8
YHL021C	GGGAGGGGCGAG	F2	-0.605836531	-1.32751795	-1.537389283	-2.701504423	-4.163130532	-5.448641265	-7.518416713	-8.597930109	-3.653656092	2.1	6.6	8.8	12.8	14.5	18.5	20.5	23.9	25.8
YHL021C	ACGAAGGTAGTG	F2	0.630110159	-2.089649558	0.831165216	0.423124493	0.211276693	-0.355884124	-1.478126992	-0.298253759	-0.979688585	2.1	6.6	8.8	12.8	14.5	18.5	20.5	23.9	25.8
YHL021C	GGAGGGGAGAAG	F2	0.252469772	-0.235811773	-0.509898666	-0.703620268	-0.980821806	-1.43625754	-2.166182985	-2.245696381	-2.378237962	2.1	6.6	8.8	12.8	14.5	18.5	20.5	23.9	25.8
YHL021C	GCGACGCTGAAT	F2	-0.625161666	-0.271616386	-0.368124705	-0.606240426	0.616631639	-0.490403789	-0.105524759	-0.523206891	-0.821426501	2.1	6.6	8.8	12.8	14.5	18.5	20.5	23.9	25.8
YHL021C	GGGGTGGAGGGG	F2	-2.210124167	1.185022018	0.755257711	0.001442151	0.304687633	0.267395309	0.168236054	1.088722658	-0.236464	2.1	6.6	8.8	12.8	14.5	18.5	20.5	23.9	25.8
YHL021C	CCAGCCCCCCTG	F2	0.912438123	0.14096337	0.642825595	-0.796923988	-2.451195175	-0.932626118	-1.648051993	-1.242138562	-2.526683236	2.1	6.6	8.8	12.8	14.5	18.5	20.5	23.9	25.8
YHL021C	GGAGGCGGTCGC	F2	-0.989381483	-0.661097252	-2.421304743	-1.180252628	-0.530629642	-0.777347892	-1.591468465	-2.464530983	-1.379841847	2.1	6.6	8.8	12.8	14.5	18.5	20.5	23.9	25.8
YHL021C	GAGGCACCGGCA	F2	0.03332987	0.404309744	-4.739380512	0.022503766	-0.362306745	-0.928773792	0.604335169	-1.060140728	0.535238146	2.1	6.6	8.8	12.8	14.5	18.5	20.5	23.9	25.8
YHL021C	GGGGGCGGCGGG	F2	-0.330418401	2.715278627	3.113617075	2.930996467	3.074605254	3.269720362	2.659376532	2.179325207	2.965169861	2.1	6.6	8.8	12.8	14.5	18.5	20.5	23.9	25.8
YHL021C	GGAACATGATCT	F2	0.991509694	1.189209815	1.254972925	2.048566063	0.292196689	1.74365155	2.106835509	2.142799331	1.649668035	2.1	6.6	8.8	12.8	14.5	18.5	20.5	23.9	25.8
YHL021C	GAGGGTAGGTTC	F2	1.865978812	0.697356719	-1.821842672	1.71263111	1.658324587	2.024387958	-0.063089492	0.68747211	1.812318373	2.1	6.6	8.8	12.8	14.5	18.5	20.5	23.9	25.8
YHL021C	TATAGGTGGATG	F2	0.432082286	0.934395916	-0.651917671	1.57563018	-1.515158233	0.784293534	-1.870444414	-0.490526192	1.702135455	2.1	6.6	8.8	12.8	14.5	18.5	20.5	23.9	25.8
YHL021C	GAGGGGGGCGAG	F2	-0.249498405	-0.511229903	-0.651917671	-0.531579421	-0.482243611	-1.278716263	-2.17856671	-1.258080106	-1.805659185	2.1	6.6	8.8	12.8	14.5	18.5	20.5	23.9	25.8
YHL021C	GGTAGGGGGTGC	F2	-0.008490306	0.434322313	-0.362411054	-1.837565973	-0.199656408	0.573726548	-1.063089492	-0.853096271	-4.275144469	2.1	6.6	8.8	12.8	14.5	18.5	20.5	23.9	25.8
YHL021C	CGTTCGCCGGAG	F2	-1.118114797	-5.075232785	-1.550038057	-1.077660396	-2.065355316	-3.198862955	-4.420641497	-2.915192392	-2.65541655	2.1	6.6	8.8	12.8	14.5	18.5	20.5	23.9	25.8
YHL021C	CTAAGGCGACGA	F2	-0.400807728	-4.109998204	-0.137344498	-1.697388314	-0.174121316	-0.09612485	-1.285481914	-4.534920311	-0.912574389	2.1	6.6	8.8	12.8	14.5	18.5	20.5	23.9	25.8
YHL021C	GAGACAAGCCTG	F2	0.691949413	-0.13271828	-0.06695517	0.612466948	0.670708312	0.537200672	0.637350226	0.857397112	0.064705534	2.1	6.6	8.8	12.8	14.5	18.5	20.5	23.9	25.8
YHL021C	TAAAGCCACGGC	F2	-0.271524711	0.504711641	0.57047475	0.525004107	1.472768934	0.251798454	1.159302929	0.594362706	0.309818032	2.1	6.6	8.8	12.8	14.5	18.5	20.5	23.9	25.8
YHL021C	TAAAACCGCGGC	F2	0.354079774	0.796892392	-0.874310092	0.302611686	0.484841767	0.029406032	-0.063089492	0.371970285	0.257350612	2.1	6.6	8.8	12.8	14.5	18.5	20.5	23.9	25.8
YHL021C	GAAGGGAGACGG	F2	-3.815845228	-0.065604084	0.540727407	-3.282350815	0.069804267	-1.648665873	-1.285481914	-1.36499531	-2.912574389	2.1	6.6	8.8	12.8	14.5	18.5	20.5	23.9	25.8
YHL021C	GAAAACCACGGC	F2	-0.493917133	0.796892392	0.125689908	0.62453978	0.332838673	-0.385631467	-0.285481914	-0.94995781	-0.327611888	2.1	6.6	8.8	12.8	14.5	18.5	20.5	23.9	25.8
YHL021C	TAGAACCACGGC	F2	-0.371060385	-0.887605782	-0.499914577	-0.474995893	-0.614693907	-0.525809125	-0.063089492	-0.31252789	-0.105219467	2.1	6.6	8.8	12.8	14.5	18.5	20.5	23.9	25.8
YHL021C	TAAGACCACGGC	F2	0.406547194	1.282319219	1.763119828	1.525004107	1.844737712	0.573726548	0.936910508	1.442359612	0.631746127	2.1	6.6	8.8	12.8	14.5	18.5	20.5	23.9	25.8
YHL021C	AGGGAGCCTCTG	F2	-0.7454559	0.545353625	0.833509156	0.203076012	1.107772117	0.09979536	0.614982413	-0.464530983	0.38020736	2.1	6.6	8.8	12.8	14.5	18.5	20.5	23.9	25.8
YHL021C	GGGGGGCCTCTG	F2	0.991509694	0.282319219	-0.06695517	1.109966608	0.292196689	1.158689049	0.521873008	1.027322113	-0.520256966	2.1	6.6	8.8	12.8	14.5	18.5	20.5	23.9	25.8
YHL021C	CGCGCGCGAATG	F2	-1.387001929	-5.003083	-4.93731989	-5.760398112	-5.315133625	-5.448641265	-5.348491711	-5.428005107	-5.390621686	2.1	6.6	8.8	12.8	14.5	18.5	20.5	23.9	25.8
YDR023W	GGGGAGGCAGGC	F2	-0.260029073	-0.998966891	-1.855201269	-3.171319503	-6.480942518	-6.029487657	-4.344375603	-7.593814	-7.556430579	2.1	6.6	8.8	12.8	14.5	18.5	20.5	23.9	25.8
YDR023W	AGTGCGACAGGA	F2	-0.67766581	-1.617153905	-1.444475591	-7.074908735	-3.307716154	-6.763151888	-4.078039834	-6.74251573	-6.705132309	2.1	6.6	8.8	12.8	14.5	18.5	20.5	23.9	25.8
YER103W	GGGCAGCACAGG	F2	0.130019808	0.093230012	-0.263429304	0.06115249	0.208398232	0.022292736	-0.315089848	-0.167742451	-0.435130738	2.1	6.6	8.8	12.8	14.5	18.5	20.5	23.9	25.8
YER103W	CACCATGGGGGA	F2	0.123014478	-0.138717021	-0.036027342	0.063325882	-0.101318489	0.256281197	0.099054563	0.090864306	-0.048482452	2.1	6.6	8.8	12.8	14.5	18.5	20.5	23.9	25.8
YER103W	ACAAAAAAGCGG	F2	-0.267746672	-0.31386382	-0.19451967	-0.439330044	-0.610401446	-0.542610696	-0.868725897	-1.462812466	-1.513965719	2.1	6.6	8.8	12.8	14.5	18.5	20.5	23.9	25.8
YER103W	GCGCGCGGAGGG	F2	-0.408851228	-0.700086721	0.081503216	0.308132913	0.321980158	0.513172362	0.512994857	0.673575884	0.723471917	2.1	6.6	8.8	12.8	14.5	18.5	20.5	23.9	25.8
YER103W	GGAAGGGCATGG	F2	-0.442436267	-0.013777207	-0.487010744	-0.332888836	-0.301810952	-0.292874326	-0.599565119	-0.894675375	-1.105219467	2.1	6.6	8.8	12.8	14.5	18.5	20.5	23.9	25.8
YER103W	GCCCAAAGGGGG	F2	-0.082968522	0.326988269	-0.306589143	-0.195421811	-0.642174643	-0.803696659	-0.776059605	-1.700598341	-1.66321492	2.1	6.6	8.8	12.8	14.5	18.5	20.5	23.9	25.8
YER103W	GCAAAAAAGCGG	F2	-0.378858756	-0.638246313	-1.47294753	0.025902343	-0.80345555	-0.431727882	-0.543082433	-0.783060502	-1.309577966	2.1	6.6	8.8	12.8	14.5	18.5	20.5	23.9	25.8
YER103W	TCCGAATTGCTA	F2	-5.985770229	-0.607497863	-1.044235094	-0.302528697	-0.052815019	-1.440079251	-1.580937797	-0.596320856	-1.327611888	2.1	6.6	8.8	12.8	14.5	18.5	20.5	23.9	25.8
YER103W	AAACGTGGGCCA	F2	-0.790898871	-6.143945535	-1.220201431	-1.653333134	-2.134068066	-2.267575705	-2.401891406	-2.983905142	-2.139166799	2.1	6.6	8.8	12.8	14.5	18.5	20.5	23.9	25.8
YER103W	AGAGGTCGACGC	F2	-0.896015576	-1.172246644	-0.907174726	-2.22501764	-2.43182985	-4.050764316	-2.687580357	-6.352056254	-3.729710332	2.1	6.6	8.8	12.8	14.5	18.5	20.5	23.9	25.8
YER103W	CAAGACAGTAGA	F2	-1.750994083	-2.353269355	-2.509898666	-4.110584467	-3.472674902	-3.284254447	-4.506032988	-4.585546384	-4.226234868	2.1	6.6	8.8	12.8	14.5	18.5	20.5	23.9	25.8
YER103W	AAAAACGGCGGT	F2	1.486274386	-0.592149899	1.058575712	-3.934427512	0.417727571	-1.300742569	0.647403891	-0.602034507	-0.394726084	2.1	6.6	8.8	12.8	14.5	18.5	20.5	23.9	25.8
YOL108C	ACGGGGACGGGA	F2	0.124264903	0.814170384	-0.299036648	0.7122071	1.224585782	1.747123742	1.573098332	1.627015923	2.074329953	2.1	6.6	8.8	12.8	14.5	18.5	20.5	23.9	25.8
YOL108C	AGGACCCCACAA	F2	0.283275819	0.179225726	0.882418757	0.933809652	1.167570034	1.45451339	1.145018703	1.844906168	1.831215404	2.1	6.6	8.8	12.8	14.5	18.5	20.5	23.9	25.8
YOL108C	GGCTTATCGGGT	F2	-0.344093337	0.077960721	0.112014971	-0.395561426	-0.400099856	0.238123517	0.253384173	1.060213995	0.576251014	2.1	6.6	8.8	12.8	14.5	18.5	20.5	23.9	25.8
YOL108C	GGAAGGTGGGAG	F2	0.788692811	-1.560955277	-1.775300086	-2.157805717	-1.153113822	-3.286621461	-3.671898735	-6.073340226	-3.450994304	2.1	6.6	8.8	12.8	14.5	18.5	20.5	23.9	25.8
YOL108C	GCGGGGACGGGA	F2	-0.230882727	0.474964297	-1.459272593	0.717649185	0.332838673	1.351334127	1.036446181	1.371970285	1.257350612	2.1	6.6	8.8	12.8	14.5	18.5	20.5	23.9	25.8
YOL108C	CAGTGACCCCAG	F2	-2.441449713	-1.887605782	-0.01448775	-1.059958394	-1.977263986	-1.596198453	-2.817976994	-1.89749039	-2.275144469	2.1	6.6	8.8	12.8	14.5	18.5	20.5	23.9	25.8
YOL108C	CGGCTCGCGAGG	F2	-0.564883654	-4.361536971	-1.71081136	-1.418412365	-4.673587596	-0.719632394	-4.706945682	-1.08601936	-1.048635939	2.1	6.6	8.8	12.8	14.5	18.5	20.5	23.9	25.8
YOL108C	CGCGTCTACAGC	F2	-2.947089761	-4.241242737	-0.590517126	-1.828632848	-3.553293362	-0.438873488	-1.416726447	-4.666164844	-1.628781423	2.1	6.6	8.8	12.8	14.5	18.5	20.5	23.9	25.8
YOL108C	GGGACCCCACAA	F2	0.406547194	-1.302643281	0.348082329	0.747396528	1.555231094	1.711230072	1.811379626	1.972874329	1.479743034	2.1	6.6	8.8	12.8	14.5	18.5	20.5	23.9	25.8
YGR232W	GGGAGCATCTGC	F2	0.576472195	0.251513172	0.242729329	-0.717852417	-2.092015685	-1.728023664	-1.282099274	-2.247955888	-1.324229249	2.1	6.6	8.8	12.8	14.5	18.5	20.5	23.9	25.8
YGR232W	CCGGGGAGGGAA	F2	-0.625770527	-1.090724191	-0.978418496	-0.767549386	-1.104693464	-1.145091699	-1.217123121	-2.020118882	-1.736574873	2.1	6.6	8.8	12.8	14.5	18.5	20.5	23.9	25.8
YGR232W	GCTACGGCGTAT	F2	-0.6916332	-1.265168576	-0.041864189	-0.462395856	-0.540693326	-1.163239046	-0.013336457	-1.194133189	-1.130754559	2.1	6.6	8.8	12.8	14.5	18.5	20.5	23.9	25.8
YGR232W	GACGGGTGGCGG	F2	-0.754733713	-0.208667133	-0.708501199	-0.153067798	-0.37261912	-1.404247145	0.712204221	-1.936152011	-1.161802996	2.1	6.6	8.8	12.8	14.5	18.5	20.5	23.9	25.8
YGR232W	CGCGGGGAGAGC	F2	-1.463056169	-0.467702528	-0.469053614	-1.160887303	-6.239184772	-0.328298292	-0.950614763	-6.352056254	-1.407782237	2.1	6.6	8.8	12.8	14.5	18.5	20.5	23.9	25.8
YGR232W	CGAAAGAGAGGG	F2	-3.330418401	1.282319219	1.485585853	2.035966026	2.171902455	0.09979536	1.472963408	0.857397112	1.032284057	2.1	6.6	8.8	12.8	14.5	18.5	20.5	23.9	25.8
YGR232W	AGGTGATCGCAA	F2	-0.774025052	-1.483215527	-1.417452417	-1.655568139	-1.532231747	-1.343811291	-1.063089492	-0.100782713	-1.285791713	2.1	6.6	8.8	12.8	14.5	18.5	20.5	23.9	25.8
YGR232W	GGAAACCACCAA	F2	-2.067383995	-4.361536971	-3.295773861	0.238699922	-1.351659501	-0.485167141	0.10040924	-1.327027459	-1.289644038	2.1	6.6	8.8	12.8	14.5	18.5	20.5	23.9	25.8
YER079W	AAGGGCATACAC	F2	0.059254301	0.008144256	-0.06695517	0.538809906	-0.390321122	0.690910088	0.41637988	0.346781952	-0.379394431	2.1	6.6	8.8	12.8	14.5	18.5	20.5	23.9	25.8
YER079W	GGGGGGCGGACA	F2	0.120496135	0.163378147	-0.704769553	0.324926271	-0.328493517	-0.924628114	-1.052747548	-0.852153025	-1.201792727	2.1	6.6	8.8	12.8	14.5	18.5	20.5	23.9	25.8
YER079W	AACGCATAAAGA	F2	0.14175233	-1.030838666	-0.533736245	-0.565761357	-0.977892475	-1.01299641	-1.063089492	-2.370871876	-1.681411758	2.1	6.6	8.8	12.8	14.5	18.5	20.5	23.9	25.8
YER079W	AGGGGGGGGCGC	F2	-0.675311076	-1.494555096	-1.294490895	-1.815006347	-1.994232725	-2.107840807	-2.949588299	-3.884711786	-3.069720786	2.1	6.6	8.8	12.8	14.5	18.5	20.5	23.9	25.8
YER079W	CGGCGCGGCAGG	F2	-0.797811305	-1.275676234	-0.505369008	-0.893061085	-1.727904517	-1.476122001	-2.421776137	-1.67412613	-1.418102422	2.1	6.6	8.8	12.8	14.5	18.5	20.5	23.9	25.8
YER079W	GCGGGCGAAAGG	F2	1.010368722	1.100480896	-1.092490262	-0.635460565	-1.955730825	-2.089238464	-0.40412641	-1.2206054	-1.353146981	2.1	6.6	8.8	12.8	14.5	18.5	20.5	23.9	25.8
YER079W	ATGGCGCGGTGA	F2	-0.144694689	-1.605206052	-3.124405442	-7.269411759	-2.654222271	-3.787729911	-6.857505359	-3.61509066	-3.899635333	2.1	6.6	8.8	12.8	14.5	18.5	20.5	23.9	25.8
YER079W	CGAACGTGCTCG	F2	-0.230882727	-0.098770948	-1.651917671	-1.328154505	-1.837086328	-2.063703372	-1.012463419	-2.043067215	-2.327611888	2.1	6.6	8.8	12.8	14.5	18.5	20.5	23.9	25.8
YER079W	AGCTAGGTGGAC	F2	-0.171989038	-3.525035703	-1.999840974	-1.822919197	-2.029731406	-4.385631467	-5.870444414	-1.94995781	-2.590646294	2.1	6.6	8.8	12.8	14.5	18.5	20.5	23.9	25.8
YER079W	AGGATGCACGCA	F2	-1.290890036	-2.887605782	-6.143770767	-5.381886489	-3.714229581	-6.655092142	-6.554942589	-6.634455985	-3.597072563	2.1	6.6	8.8	12.8	14.5	18.5	20.5	23.9	25.8
YER079W	AAAAGCACAAGA	F2	-1.134021188	-2.13271828	-1.42952525	-1.738030299	-3.614693907	-5.748201546	-2.326123898	-3.727565389	-5.690181968	2.1	6.6	8.8	12.8	14.5	18.5	20.5	23.9	25.8
YER079W	GACGCATAAAGA	F2	0.213902116	-1.302643281	-0.42952525	-0.252603472	-1.292765812	-0.940846624	-0.326123898	-2.142602888	-2.690181968	2.1	6.6	8.8	12.8	14.5	18.5	20.5	23.9	25.8
YER079W	GGGCGTAGCGGC	F2	0.184154772	-0.409558485	-2.459272593	-4.867313316	-4.422048829	-4.555556468	-4.455406915	-4.534920311	-4.49753689	2.1	6.6	8.8	12.8	14.5	18.5	20.5	23.9	25.8
YER079W	GAGGGCATACAC	F2	0.576472195	-1.302643281	0.085047923	0.399473225	-0.292765812	0.421723455	-0.326123898	0.079789533	-0.368253873	2.1	6.6	8.8	12.8	14.5	18.5	20.5	23.9	25.8
YGL131C	TATGCTCACGTT	F2	-0.002064036	0.411602236	0.191779098	0.621531031	0.662759559	0.426010813	0.625410613	0.326166595	-0.404779749	2.1	6.6	8.8	12.8	14.5	18.5	20.5	23.9	25.8
YGL131C	AGAGGCGCGCGA	F2	-0.405249071	-1.104097602	-1.613028658	-1.482901091	-2.22350315	-2.187085788	-3.055227375	-3.488377725	-4.620919305	2.1	6.6	8.8	12.8	14.5	18.5	20.5	23.9	25.8
YGL131C	GTGGTGAGGCAG	F2	-2.164408449	-7.39716088	-7.33139777	-8.154475993	-7.709211506	-7.842719145	-7.742569592	-7.822082988	-6.784699567	2.1	6.6	8.8	12.8	14.5	18.5	20.5	23.9	25.8
YGL131C	TAGCAGCCACTG	F2	0.169846936	-0.965608294	-1.314882684	-0.635460565	-1.577219202	-0.603811637	-1.223554164	-1.690090684	-0.76818448	2.1	6.6	8.8	12.8	14.5	18.5	20.5	23.9	25.8
YOR236W	ACACGAAAGCGC	F2	0.247523673	-1.194727942	-1.338418198	-4.074033579	-2.961344431	-4.849739573	-7.749590019	-4.829103415	-4.469791899	2.1	6.6	8.8	12.8	14.5	18.5	20.5	23.9	25.8
YOR236W	AAGGACGATGAA	F2	0.345146649	-2.08025086	-0.62544546	-2.837565973	-2.697156067	-4.918126548	-2.063089492	-4.575562296	-3.538178874	2.1	6.6	8.8	12.8	14.5	18.5	20.5	23.9	25.8
YOR236W	CGGAGAGCCCCG	F2	-1.532052262	-0.071317735	1.216837796	-0.298118131	1.329349687	0.40066184	0.413348552	0.726152578	1.458681418	2.1	6.6	8.8	12.8	14.5	18.5	20.5	23.9	25.8
YOR236W	GGGTGGGGCAAA	F2	-0.459151715	-1.905307784	-1.365613486	-2.510619803	-3.80232091	-6.52079105	-6.420641497	-6.500154893	-3.65541655	2.1	6.6	8.8	12.8	14.5	18.5	20.5	23.9	25.8
YOR236W	CATGGGGCAGCC	F2	-1.168954978	-6.550570795	-4.899845184	-7.307885907	-6.86262142	-6.99612906	-6.895979506	-6.975492902	-4.938109481	2.1	6.6	8.8	12.8	14.5	18.5	20.5	23.9	25.8
YOR236W	GGCAGGAGGAGG	F2	-0.286791468	-2.2286427	-3.899845184	-2.400995312	-2.540693326	-4.99612906	-2.726054505	-5.975492902	-4.353146981	2.1	6.6	8.8	12.8	14.5	18.5	20.5	23.9	25.8
YJR097W	GGGCACACGGAA	F2	0.242694382	0.390287716	0.83645644	0.992192888	1.221453282	1.153368717	1.386924145	1.596131799	1.799505954	2.1	6.6	8.8	12.8	14.5	18.5	20.5	23.9	25.8
YJR097W	ACCACAAATAGA	F2	0.2030138	-0.184248581	0.670010424	0.760892371	0.804490122	1.323543061	1.235877454	1.260521289	1.401740522	2.1	6.6	8.8	12.8	14.5	18.5	20.5	23.9	25.8
YJR097W	TTGGGGGCGTAC	F2	-0.112826965	-0.371356032	0.640635822	0.901794137	0.835558285	0.875382248	1.220304001	1.457194654	1.418828654	2.1	6.6	8.8	12.8	14.5	18.5	20.5	23.9	25.8
YJR097W	GCGGGGGGGCAG	F2	0.26904367	0.737770987	1.123867172	1.091634785	0.612375002	0.906109001	0.54356808	0.554469979	0.268238928	2.1	6.6	8.8	12.8	14.5	18.5	20.5	23.9	25.8
YJR097W	GGGCTGGCGGGA	F2	0.207238385	1.028562627	0.488403617	0.18060215	0.453477596	-0.102485015	-0.316846085	-0.953841245	-0.082135854	2.1	6.6	8.8	12.8	14.5	18.5	20.5	23.9	25.8
YJR097W	CGCCGGTAAACG	F2	0.92665855	-0.225475421	0.851514944	0.881395611	0.820025958	1.23585691	0.56866722	1.23834572	1.001695737	2.1	6.6	8.8	12.8	14.5	18.5	20.5	23.9	25.8
YJR097W	TACTTAAGTGTA	F2	-0.312496493	0.419822743	-0.836342242	0.458576745	0.744264919	-0.192385391	0.816616274	1.241446918	1.222467897	2.1	6.6	8.8	12.8	14.5	18.5	20.5	23.9	25.8
YJR097W	ATGCAGAGGATC	F2	1.75232203	1.341212908	0.822013517	2.034559205	1.607698514	2.441623012	2.396342126	2.264900938	2.713540218	2.1	6.6	8.8	12.8	14.5	18.5	20.5	23.9	25.8
YJR097W	AAGCAGGCGTCT	F2	-0.491272412	-0.377340649	0.374313871	0.538179496	0.034974283	0.228447966	0.2980092	0.249084124	-0.027913741	2.1	6.6	8.8	12.8	14.5	18.5	20.5	23.9	25.8
YJR097W	GGCGTGACTCTG	F2	-0.362816391	-2.306783012	-1.514038396	-2.027261356	-2.569924037	-3.218004849	-2.32034816	-3.502223273	-2.851862975	2.1	6.6	8.8	12.8	14.5	18.5	20.5	23.9	25.8
YJR097W	GGCGCGCGCGGG	F2	-0.008490306	-1.504277143	-0.438514033	-1.725539355	-1.968330862	-2.101838501	-1.527757759	-1.041673979	-2.126281083	2.1	6.6	8.8	12.8	14.5	18.5	20.5	23.9	25.8
YJR097W	GGGAGTGCGAGG	F2	-0.400807728	-0.022535362	-0.956772252	-1.545385221	-0.37765471	-1.307628955	0.427236134	-0.249518092	-0.8536807	2.1	6.6	8.8	12.8	14.5	18.5	20.5	23.9	25.8
YJR097W	CCTGACATAACG	F2	-0.838565304	-2.929184886	-5.11134929	-6.349465011	-6.489163025	-7.622670664	-7.522521111	-7.602034507	-4.394726084	2.1	6.6	8.8	12.8	14.5	18.5	20.5	23.9	25.8
YJR097W	GCCACAAATAGA	F2	-0.178415307	-0.565677687	-0.01448775	0.998935295	1.444199782	1.126267572	1.673876102	1.494827032	1.934308897	2.1	6.6	8.8	12.8	14.5	18.5	20.5	23.9	25.8
YJR097W	GGTGTAGGCCGG	F2	-1.593452806	1.089674141	1.807513948	0.894237917	0.908868049	-0.426273452	-0.188620374	-0.920210467	-0.105219467	2.1	6.6	8.8	12.8	14.5	18.5	20.5	23.9	25.8
YJR097W	GGAGGGGAGTGT	F2	-2.008490306	-5.418120499	-1.545002467	-3.175435611	-2.270739506	-5.863678764	-2.956174288	-2.673117605	-4.220696685	2.1	6.6	8.8	12.8	14.5	18.5	20.5	23.9	25.8
YJR097W	GGGGCACGGGGT	F2	-0.856487212	-0.428174164	-0.236880172	-0.252603472	-4.199656408	-3.333164047	-1.063089492	-2.31252789	-0.953216374	2.1	6.6	8.8	12.8	14.5	18.5	20.5	23.9	25.8
YJR097W	GTGCAGAGGATC	F2	1.991509694	0.86728172	1.348082329	2.225443825	2.429700212	2.537200672	3.024373349	3.027322113	2.064705534	2.1	6.6	8.8	12.8	14.5	18.5	20.5	23.9	25.8
YJR097W	GCGCGGAGGGGT	F2	-3.178415307	-2.525035703	-3.044235094	-6.452275817	-5.00701133	-6.140518969	-6.040369416	-6.119882812	-6.082499391	2.1	6.6	8.8	12.8	14.5	18.5	20.5	23.9	25.8
YJR097W	CTGGGATAGGGG	F2	-0.008490306	0.199857059	-0.362411054	-1.059958394	-4.199656408	-4.333164047	-4.233014494	-4.31252789	-4.275144469	2.1	6.6	8.8	12.8	14.5	18.5	20.5	23.9	25.8
YJR097W	GGGGACTGCAAA	F2	-1.008490306	-5.039608876	-4.973845766	-5.796923988	-5.351659501	-5.485167141	-5.385017587	-5.464530983	-5.427147562	2.1	6.6	8.8	12.8	14.5	18.5	20.5	23.9	25.8
YJR097W	GAGCAGGCGTCT	F2	-1.815845228	-1.525035703	-0.874310092	0.525004107	-0.252123828	0.199331034	0.129555586	0.371970285	-0.327611888	2.1	6.6	8.8	12.8	14.5	18.5	20.5	23.9	25.8
YGL221C	TATGGACGTTAG	F2	0.431117478	0.263876614	0.465608466	0.51706916	0.277461514	0.359888255	0.276061062	0.113194367	0.142883397	2.1	6.6	8.8	12.8	14.5	18.5	20.5	23.9	25.8
YGL221C	GGGGGAGTGAGC	F2	0.086522809	0.712516526	0.832541229	1.548517701	2.026721862	2.15258024	2.105329564	2.449678666	2.513769122	2.1	6.6	8.8	12.8	14.5	18.5	20.5	23.9	25.8
YGL221C	AAGGTAGGTGTG	F2	-0.196503935	0.802448349	0.459628982	0.541149544	0.396856956	0.34062503	0.544882986	0.510316997	0.061092989	2.1	6.6	8.8	12.8	14.5	18.5	20.5	23.9	25.8
YGL221C	GAGGCAGAATCA	F2	0.248464932	0.627877061	0.456414951	-0.385199223	-0.663489411	-1.674035528	-1.555149412	-3.077897199	-2.381550696	2.1	6.6	8.8	12.8	14.5	18.5	20.5	23.9	25.8
YGL221C	TCCGGGCTAGGC	F2	0.654474707	0.316266551	0.533193734	0.494630458	0.442137316	0.583994884	0.299480587	0.285258651	0.209822242	2.1	6.6	8.8	12.8	14.5	18.5	20.5	23.9	25.8
YGL221C	TCGAAGGGGGGG	F2	0.232517794	1.338587439	1.0685598	1.520899709	1.140193595	0.557238426	1.039721313	1.098405211	1.34823825	2.1	6.6	8.8	12.8	14.5	18.5	20.5	23.9	25.8
YGL221C	GGGGACCTGGCC	F2	0.63707896	0.690196927	0.632385352	1.301420852	0.323284366	0.562253764	0.936910508	0.753774481	0.585297204	2.1	6.6	8.8	12.8	14.5	18.5	20.5	23.9	25.8
YGL221C	CATCCAGGAAGC	F2	0.239437208	-0.360128776	0.947995171	0.819624856	0.179721959	0.618120668	0.396342126	0.411985963	0.321045288	2.1	6.6	8.8	12.8	14.5	18.5	20.5	23.9	25.8
YGL221C	CGTGGAGGGGGC	F2	0.646374208	0.40015571	1.115421572	1.649895355	0.663607256	0.21290944	0.426715775	0.209698856	0.095079183	2.1	6.6	8.8	12.8	14.5	18.5	20.5	23.9	25.8
YGL221C	GCGCGGGCGGGG	F2	-1.354265142	0.691431885	-0.090801912	-0.065883228	0.594120108	-0.884523018	0.114697627	-0.119143915	0.051506037	2.1	6.6	8.8	12.8	14.5	18.5	20.5	23.9	25.8
YGL221C	AGGAACAAGAGT	F2	0.204239018	-0.414753648	-0.305921816	-0.21646288	-1.641915376	-3.445274413	-2.412239056	-2.183630157	-2.846686454	2.1	6.6	8.8	12.8	14.5	18.5	20.5	23.9	25.8
YGL221C	GAATGTCAGACG	F2	-2.878652868	-8.518580681	-8.452817571	-9.275895793	-8.830631306	-8.964138946	-8.863989392	-8.943502788	-7.321156866	2.1	6.6	8.8	12.8	14.5	18.5	20.5	23.9	25.8
YGL221C	ACCGGACGGTCC	F2	-1.293892524	-0.145102004	0.94532316	0.926102415	0.913685065	-0.163239046	0.077773044	-0.180077594	-0.220696685	2.1	6.6	8.8	12.8	14.5	18.5	20.5	23.9	25.8
YGL221C	GAGGTAGGTGTG	F2	-0.593452806	0.019284813	-0.821842672	1.055518824	0.800343592	0.251798454	0.351948007	0.009400205	0.046783626	2.1	6.6	8.8	12.8	14.5	18.5	20.5	23.9	25.8
YGL221C	ACATACTGCTCG	F2	-0.330418401	-2.039608876	-0.388883265	0.618113511	1.489642753	-0.748201546	0.030019912	0.950506516	-0.204755141	2.1	6.6	8.8	12.8	14.5	18.5	20.5	23.9	25.8
YGL221C	GGCAGAGGGACA	F2	-2.624479702	-6.857232133	-6.791469023	-7.614547246	-7.169282759	-7.302790398	-6.202640845	-7.282154241	-7.24477082	2.1	6.6	8.8	12.8	14.5	18.5	20.5	23.9	25.8
YGL221C	GGGGAGTGGTCC	F2	-0.901575102	-1.418120499	1.291498801	-1.00551061	1.439753877	-1.541750669	1.728323886	-0.383610988	-3.805659185	2.1	6.6	8.8	12.8	14.5	18.5	20.5	23.9	25.8
YGL221C	GGGGACGGTATC	F2	-1.380459083	-5.177112399	-5.11134929	-3.612499417	-5.489163025	-5.622670664	-5.522521111	-5.602034507	-4.564651086	2.1	6.6	8.8	12.8	14.5	18.5	20.5	23.9	25.8
YGL221C	TATGGGCGTTAG	F2	0.406547194	-1.302643281	-0.236880172	-0.059958394	0.192661015	0.952238172	0.521873008	0.079789533	-1.105219467	2.1	6.6	8.8	12.8	14.5	18.5	20.5	23.9	25.8
YGL221C	CGGGAAAGCACG	F2	-2.008490306	-4.717680781	-4.651917671	-3.153067798	-5.029731406	-5.163239046	-2.063089492	-2.335247966	-4.105219467	2.1	6.6	8.8	12.8	14.5	18.5	20.5	23.9	25.8
YGL221C	GGACGTAATTCT	F2	-2.441449713	-4.472568283	-1.406805173	-2.644920895	-4.784618908	-4.918126548	-4.817976994	-4.89749039	-1.159667251	2.1	6.6	8.8	12.8	14.5	18.5	20.5	23.9	25.8
YGL221C	GGGGGAGTGGGC	F2	-1.008490306	0.282319219	-0.651917671	2.109966608	2.140193595	2.537200672	0.521873008	1.857397112	2.354212152	2.1	6.6	8.8	12.8	14.5	18.5	20.5	23.9	25.8
YGL221C	GGGAACAAGAGT	F2	0.406547194	-0.565677687	-1.236880172	0.055518824	-0.614693907	-1.333164047	-2.233014494	-2.31252789	-0.953216374	2.1	6.6	8.8	12.8	14.5	18.5	20.5	23.9	25.8
YLL034C	ATTAGTGGCGTG	F2	0.086204105	-0.096917559	0.429134132	0.58795194	0.740911737	0.751844595	0.397001042	0.641785347	0.638616977	2.1	6.6	8.8	12.8	14.5	18.5	20.5	23.9	25.8
YLL034C	CCGGGTAGAGCC	F2	0.544050717	0.826090033	0.597696219	0.887396065	1.243950244	0.940351843	1.004243277	1.089375582	1.069684028	2.1	6.6	8.8	12.8	14.5	18.5	20.5	23.9	25.8
YLL034C	ACAGTACTGAGA	F2	0.363478472	0.49971096	0.517452554	1.195568475	1.21108468	0.900240011	0.983571946	1.176326878	1.395811883	2.1	6.6	8.8	12.8	14.5	18.5	20.5	23.9	25.8
YLL034C	GACGGGGCGGGC	F2	0.301678076	0.494790927	0.913391714	0.856482995	1.331063048	1.178778202	1.214511027	1.337490495	1.345961224	2.1	6.6	8.8	12.8	14.5	18.5	20.5	23.9	25.8
YLL034C	GGCATGCACGGC	F2	0.141405125	0.680142163	0.353338055	0.726180042	0.905659512	0.969950052	0.378037236	0.414001057	0.642238501	2.1	6.6	8.8	12.8	14.5	18.5	20.5	23.9	25.8
YLL034C	GGGTTGATGACG	F2	0.233870532	0.001582812	0.275932543	0.391453776	0.979038803	1.052856137	1.122390323	1.172270449	0.413745475	2.1	6.6	8.8	12.8	14.5	18.5	20.5	23.9	25.8
YLL034C	GTAGACCGGGCA	F2	0.646013128	0.255352172	1.085047923	0.551476318	0.91582081	1.271698011	-0.425659572	0.124877423	0.479743034	2.1	6.6	8.8	12.8	14.5	18.5	20.5	23.9	25.8
YLL034C	ATAAGGACTGCC	F2	-0.603648573	0.846817617	0.327618227	0.143441312	0.22991241	-0.312986165	-0.40548169	0.262238844	-1.085041585	2.1	6.6	8.8	12.8	14.5	18.5	20.5	23.9	25.8
YLL034C	GTTAGTGGCGTG	F2	0.291069976	-0.35922681	-0.352357389	0.91202723	0.684866375	0.90891074	0.534151338	1.047728324	0.416733236	2.1	6.6	8.8	12.8	14.5	18.5	20.5	23.9	25.8
YLL034C	CAGGCGCAAGGG	F2	1.117040576	3.655777615	3.078475269	1.996309826	3.065425827	0.464792177	2.408216227	2.375245417	2.501438105	2.1	6.6	8.8	12.8	14.5	18.5	20.5	23.9	25.8
YLL034C	AAGCGTCCATTG	F2	0.785058817	0.801693378	0.611116735	1.290538853	1.311305512	0.657790813	1.138544369	0.442359612	1.197343303	2.1	6.6	8.8	12.8	14.5	18.5	20.5	23.9	25.8
YLL034C	GGGGAGGCCGAC	F2	-0.899784046	-1.00858198	-1.497407722	-1.998557849	-1.553293362	-4.008729097	-1.586651448	-1.94369882	-2.628781423	2.1	6.6	8.8	12.8	14.5	18.5	20.5	23.9	25.8
YLL034C	GCAGTACTGAGA	F2	0.301849815	-0.113609457	0.163657758	1.495857761	1.107772117	0.09979536	0.650606323	1.167737232	0.608476348	2.1	6.6	8.8	12.8	14.5	18.5	20.5	23.9	25.8
YLL034C	CGCACATTGGGT	F2	-0.541922506	-1.039608876	-2.263352383	-2.671393106	-5.81109112	-1.944598759	-5.844449206	-5.923962602	-2.716654179	2.1	6.6	8.8	12.8	14.5	18.5	20.5	23.9	25.8
YLL034C	GGGGGGAACGGG	F2	-0.774025052	-4.220181121	-2.038940794	-2.862019016	-6.117194248	-5.250701887	-6.150552334	-6.23006573	-6.192682308	2.1	6.6	8.8	12.8	14.5	18.5	20.5	23.9	25.8
YLL034C	CGGAGTACGGGG	F2	-3.330418401	-3.039608876	-4.558808267	-0.252603472	-2.936622002	-4.070129641	-0.722052574	-0.80156597	-1.311670345	2.1	6.6	8.8	12.8	14.5	18.5	20.5	23.9	25.8
YLL034C	CTCTAAACCGTT	F2	-0.754733713	-0.610765577	-5.352357389	-6.175435611	-5.730171124	-5.863678764	-5.76352921	-5.843042606	-4.805659185	2.1	6.6	8.8	12.8	14.5	18.5	20.5	23.9	25.8
YLL034C	CGAACGGCATGA	F2	0.608181055	-0.817216454	0.348082329	-0.294423647	-3.936622002	-4.070129641	0.351948007	-3.049493484	-0.311670345	2.1	6.6	8.8	12.8	14.5	18.5	20.5	23.9	25.8
YLL034C	GGCCGGTACGTC	F2	-1.423527805	-2.717680781	-1.651917671	-3.474995893	-3.029731406	1.084688468	-0.25573457	1.442359612	-3.105219467	2.1	6.6	8.8	12.8	14.5	18.5	20.5	23.9	25.8
YLL034C	GTAAGGACTGCC	F2	-1.123967523	-0.418120499	-1.352357389	-1.175435611	-1.145208624	-1.056323842	-1.17856671	-2.258080106	-2.220696685	2.1	6.6	8.8	12.8	14.5	18.5	20.5	23.9	25.8
YLL034C	AAATCGGAGTAG	F2	-1.539005022	-1.248195497	-1.182432388	-4.175435611	-4.730171124	-2.541750669	-4.76352921	-4.843042606	-4.805659185	2.1	6.6	8.8	12.8	14.5	18.5	20.5	23.9	25.8
YBR039W	CCGGCGCGTTCG	F2	0.259262649	-0.020243551	-0.118678831	-0.652027781	-0.756101885	-1.492274027	-1.771972544	-2.030128159	-2.005920127	2.1	6.6	8.8	12.8	14.5	18.5	20.5	23.9	25.8
YBR039W	CGTGTGAGGAAG	F2	0.093329365	-0.176453183	0.047101173	-0.66651107	-0.582096609	-1.208787519	-1.658640628	-2.430644989	-2.113153649	2.1	6.6	8.8	12.8	14.5	18.5	20.5	23.9	25.8
YBR039W	CAACGCGCAACA	F2	1.501458841	0.75947843	0.620702784	0.587125819	0.27127085	-0.222132735	0.10040924	-1.301032251	-0.384503225	2.1	6.6	8.8	12.8	14.5	18.5	20.5	23.9	25.8
YBR039W	ATAGGGTATTGC	F2	-0.125847256	-0.578129428	-0.979492329	-1.629505842	-1.859806405	-2.671385949	-2.108893182	-3.013319871	-1.955472348	2.1	6.6	8.8	12.8	14.5	18.5	20.5	23.9	25.8
YBR039W	GGGTGGGGAGGG	F2	-0.792761615	-1.107092472	-1.43618898	-1.6566027	-0.999034609	-2.001958139	-1.227208872	-3.03790551	-2.889490776	2.1	6.6	8.8	12.8	14.5	18.5	20.5	23.9	25.8
YBR039W	CAGAGAAGCAAC	F2	-0.029863956	-1.260823106	-0.785184202	-3.240530639	-4.532231747	-3.191808198	-2.877533839	-4.007673308	-4.077205091	2.1	6.6	8.8	12.8	14.5	18.5	20.5	23.9	25.8
YBR039W	ACAGTTTGAGGG	F2	-0.670989407	-1.870927041	-2.415217413	-2.532026838	-3.719030567	-8.174466301	-2.550754792	-8.153830144	-4.028983881	2.1	6.6	8.8	12.8	14.5	18.5	20.5	23.9	25.8
YBR039W	ACCAGAAGCAGG	F2	0.298791013	-0.565677687	-1.033346778	-3.934427512	-5.659088026	-7.792595666	-7.692446112	-7.771959508	-4.564651086	2.1	6.6	8.8	12.8	14.5	18.5	20.5	23.9	25.8
YBR039W	GAGGAAAAGTAG	F2	-0.313903314	-0.965608294	-1.255988995	-1.036422879	-2.577219202	-2.826204058	-2.40412641	-4.805567901	-4.545792059	2.1	6.6	8.8	12.8	14.5	18.5	20.5	23.9	25.8
YBR039W	AGGATGGACAGG	F2	0.510883853	-0.376643863	0.418471657	0.694929108	-0.321912158	-0.163239046	-2.385017587	-1.191512489	-2.552678444	2.1	6.6	8.8	12.8	14.5	18.5	20.5	23.9	25.8
YBR039W	AGAGCACGCCGA	F2	-0.407760489	-1.271279111	-2.252821716	-2.625238529	-7.537526046	-2.76414309	-3.570884132	-6.065435028	-7.613014107	2.1	6.6	8.8	12.8	14.5	18.5	20.5	23.9	25.8
YBR039W	AGCGGCGAGAGC	F2	1.318010519	-1.994520986	-1.044235094	-0.148495068	-0.837086328	-1.748201546	-1.339929698	-1.31252789	-1.558937435	2.1	6.6	8.8	12.8	14.5	18.5	20.5	23.9	25.8
YBR039W	CGGGGGGGTAGG	F2	-0.241980436	0.124777942	-0.287506245	-1.303229545	-2.472674902	-1.358255028	-2.418570147	-2.678655789	-1.593966653	2.1	6.6	8.8	12.8	14.5	18.5	20.5	23.9	25.8
YBR039W	CCGGTGAGAGGG	F2	1.462815413	-1.270221804	-0.410909571	-0.37983866	-0.359880008	-0.300742569	-0.478126992	-2.017072006	-1.564651086	2.1	6.6	8.8	12.8	14.5	18.5	20.5	23.9	25.8
YBR039W	TAAGGTGTGTGT	F2	-0.555978101	-0.411019443	-3.092490262	-1.199361451	-2.190196078	-3.241241558	-1.356820695	-4.068602307	-4.031218886	2.1	6.6	8.8	12.8	14.5	18.5	20.5	23.9	25.8
YBR039W	GGAATTGCATCA	F2	0.193143556	-5.039608876	-0.45028381	-5.796923988	-5.351659501	-2.677812219	-5.385017587	-5.464530983	-2.842185061	2.1	6.6	8.8	12.8	14.5	18.5	20.5	23.9	25.8
YBR039W	GGGTGTGTGGGC	F2	-0.879207289	-2.395752686	-4.06695517	-4.153067798	-6.029731406	-6.163239046	-6.063089492	-6.142602888	-6.105219467	2.1	6.6	8.8	12.8	14.5	18.5	20.5	23.9	25.8
YBR039W	GTAGGGTATTGC	F2	-0.510990646	-1.220181121	-0.569455511	-1.103027116	-1.117194248	-3.250701887	-1.565589833	-1.908137635	-2.607719808	2.1	6.6	8.8	12.8	14.5	18.5	20.5	23.9	25.8
YBR039W	CCTGGGCGAGGG	F2	-3.815845228	0.86728172	-0.651917671	-0.822919197	-1.515158233	-0.648665873	-3.870444414	-1.142602888	-3.912574389	2.1	6.6	8.8	12.8	14.5	18.5	20.5	23.9	25.8
YBR039W	CGGGTGGGGAAG	F2	1.606219538	-2.717680781	-3.651917671	-4.474995893	-4.029731406	-4.163239046	-4.063089492	-4.142602888	-3.105219467	2.1	6.6	8.8	12.8	14.5	18.5	20.5	23.9	25.8
YBR039W	GGGGCACGAGTA	F2	1.098424898	0.389234423	-3.352357389	-1.853507516	-3.730171124	-3.863678764	-3.76352921	-3.843042606	-3.805659185	2.1	6.6	8.8	12.8	14.5	18.5	20.5	23.9	25.8
YBR235W	GGGAGTAGCGGA	F2	0.065841892	0.238546817	0.425561082	0.318553229	0.656608115	0.535413737	0.538361131	0.50615345	0.485260039	2.1	6.6	8.8	12.8	14.5	18.5	20.5	23.9	25.8
YBR235W	TCGACGTGCCAA	F2	0.116419127	0.631573299	0.395748763	0.601239693	0.814948005	0.768048204	0.510645753	0.699999208	0.420124294	2.1	6.6	8.8	12.8	14.5	18.5	20.5	23.9	25.8
YBR235W	AAAGTGGGGCAC	F2	0.121906332	-1.342171646	-0.530454158	-0.544897906	-0.104758452	-0.825797951	-1.024615344	-1.162231695	-1.185389816	2.1	6.6	8.8	12.8	14.5	18.5	20.5	23.9	25.8
YBR235W	GGACTGTACTGA	F2	-0.400807728	0.386427623	-0.236880172	-0.038043617	0.294158205	0.337528328	0.703022448	0.371970285	-0.155144692	2.1	6.6	8.8	12.8	14.5	18.5	20.5	23.9	25.8
YBR235W	AGCCGGGAGGCG	F2	-0.205682173	-0.533002013	-0.671111236	-0.587298863	-0.278851066	-0.780334167	-0.781113523	-0.493417945	-1.073786959	2.1	6.6	8.8	12.8	14.5	18.5	20.5	23.9	25.8
YBR235W	GGAGCGCGGCCC	F2	-0.08841385	0.316467442	-0.576190345	0.060163052	-0.203982333	-0.234060383	-0.938999145	-0.287902441	-0.534727449	2.1	6.6	8.8	12.8	14.5	18.5	20.5	23.9	25.8
YBR235W	GCGCCAGGACGC	F2	-0.178415307	2.156788337	1.701719284	2.055518824	2.292196689	3.041875384	0.673876102	1.387911828	2.702135455	2.1	6.6	8.8	12.8	14.5	18.5	20.5	23.9	25.8
YBR235W	GGGTCGGGTGGG	F2	-0.467921924	-0.592149899	-0.052455601	0.153035329	0.247802569	0.11429493	-0.352596109	-2.186997008	-0.449173868	2.1	6.6	8.8	12.8	14.5	18.5	20.5	23.9	25.8
YBR235W	GGGTGGCAGGCG	F2	-0.763377808	-2.887605782	-1.821842672	-0.275687085	-1.614693907	-1.333164047	0.854448348	-0.810027549	-0.612179456	2.1	6.6	8.8	12.8	14.5	18.5	20.5	23.9	25.8
YBR235W	GAAGTGGGGCAC	F2	-0.008490306	-1.855184305	-1.789421195	-0.349465011	-0.319238023	-0.300742569	-0.522521111	-1.280106412	-1.242722991	2.1	6.6	8.8	12.8	14.5	18.5	20.5	23.9	25.8
YBR235W	GGCCGGGAGGCG	F2	-1.288598225	-0.9977887	-1.154418011	-0.314531221	-1.117194248	-0.550262169	-1.343197411	-0.908137635	-1.022757307	2.1	6.6	8.8	12.8	14.5	18.5	20.5	23.9	25.8
YBR235W	CGACTAAAATGG	F2	1.828010962	1.998526253	-2.459272593	-0.697388314	1.686475628	-1.385631467	-2.870444414	-0.94995781	-0.590646294	2.1	6.6	8.8	12.8	14.5	18.5	20.5	23.9	25.8
YIL063C	GGTGATTGGGCG	F2	0.040552317	0.233616028	-0.276325395	0.107969798	-0.411239282	-0.14145463	-0.245791767	-0.205826498	-0.060039484	2.1	6.6	8.8	12.8	14.5	18.5	20.5	23.9	25.8
YIL063C	ATGTGCGGGCCG	F2	-0.033965277	-1.026203947	-0.832826641	-1.970219774	-1.761655545	-2.884022627	-2.616416328	-3.695929724	-3.340576221	2.1	6.6	8.8	12.8	14.5	18.5	20.5	23.9	25.8
YIL063C	AGGCGGCCACGC	F2	0.2545441	-1.103739213	0.230512733	-1.053699403	-0.992578408	-2.423766596	-2.586651448	-2.180738017	-2.092728523	2.1	6.6	8.8	12.8	14.5	18.5	20.5	23.9	25.8
YIL063C	GTGTGCGGGCCG	F2	0.213902116	-1.302643281	-0.914952077	-1.738030299	-1.914254189	-2.578276545	-3.063089492	-2.727565389	-3.690181968	2.1	6.6	8.8	12.8	14.5	18.5	20.5	23.9	25.8
YIL063C	GGGAAAAACGCC	F2	-1.182988037	-2.851536527	-2.633770324	-6.778776641	-6.333512154	-6.467019794	-6.36687024	-6.446383636	-4.824037715	2.1	6.6	8.8	12.8	14.5	18.5	20.5	23.9	25.8
YKL151C	GGGTTAGGTCCA	F2	0.131075685	-0.150021138	0.22311423	-0.402544099	-0.831421625	-0.629394116	-1.172388135	-1.752547746	-1.394496776	2.1	6.6	8.8	12.8	14.5	18.5	20.5	23.9	25.8
YKL151C	AACAAGCTCCAT	F2	0.442021995	0.57958526	0.123650762	-0.109711429	-0.353953742	-1.08009781	-0.527880027	-0.59061771	-1.004868942	2.1	6.6	8.8	12.8	14.5	18.5	20.5	23.9	25.8
YKL151C	CTGGCTGAGAGC	F2	0.374328458	0.044551572	-0.18186607	-0.83501929	-0.654753396	-1.291089001	-1.174324734	-1.479906209	-2.110326358	2.1	6.6	8.8	12.8	14.5	18.5	20.5	23.9	25.8
YKL151C	CATCACTGTTTC	F2	-0.166442665	0.614894558	0.424396491	-0.275687085	-0.438844072	-0.769734708	-0.759083305	-0.934016267	-1.220103105	2.1	6.6	8.8	12.8	14.5	18.5	20.5	23.9	25.8
YKL151C	GGCCAGGGGACA	F2	0.584334313	0.709133886	0.172232494	-0.180124097	-0.250810496	-0.766049548	-0.777889431	-1.24891179	-1.105219467	2.1	6.6	8.8	12.8	14.5	18.5	20.5	23.9	25.8
YKL151C	CGAAACGAGCGT	F2	-0.061929565	-0.091536668	-0.219498093	-0.708604185	-1.154467634	-1.537094933	-2.656822203	-2.393447885	-2.034136369	2.1	6.6	8.8	12.8	14.5	18.5	20.5	23.9	25.8
YKL151C	TGAGGGGCACCA	F2	0.629714216	0.474964297	1.144548935	0.120773363	-0.029731406	-0.348156762	-0.390451473	-0.456418337	-0.838573808	2.1	6.6	8.8	12.8	14.5	18.5	20.5	23.9	25.8
YKL151C	CGCAAAGTGCGA	F2	0.797131649	0.788380892	0.323629285	0.192428768	-0.156364845	-0.115542304	-1.466054159	-0.645103229	-0.891512774	2.1	6.6	8.8	12.8	14.5	18.5	20.5	23.9	25.8
YKL151C	CCGGAAACGGGC	F2	-0.008490306	-0.053964169	-0.201604697	0.318003736	0.50188167	0.061192521	0.627427179	0.019364591	0.069459064	2.1	6.6	8.8	12.8	14.5	18.5	20.5	23.9	25.8
YKL151C	ACACACCTGAAA	F2	-0.364634116	-0.469753267	-0.607523552	-0.802570551	-1.188429152	-1.618918529	-1.188620374	-2.055140047	-1.38640122	2.1	6.6	8.8	12.8	14.5	18.5	20.5	23.9	25.8
YKL151C	GGAAGGGCGGAC	F2	0.084158982	-0.234358542	-0.21134508	-1.1589684	-1.13664661	-2.823752579	-1.949878882	-2.850422137	-2.228076215	2.1	6.6	8.8	12.8	14.5	18.5	20.5	23.9	25.8
YKL151C	CAGGAATACGGC	F2	-0.52387833	-0.972753901	-1.680714935	-1.563171705	-2.803271615	-2.473807278	-2.491494215	-2.666164844	-2.157475704	2.1	6.6	8.8	12.8	14.5	18.5	20.5	23.9	25.8
YKL151C	GGAAACGGAACT	F2	-0.157633745	-0.115644767	-0.11942259	-0.500991102	-0.068902004	-0.400738359	-1.25573457	-1.458104714	-1.664646876	2.1	6.6	8.8	12.8	14.5	18.5	20.5	23.9	25.8
YKL151C	CCGGCTTGCGCG	F2	-0.412123042	-3.203107608	-2.289347592	-3.619385802	-3.837086328	-7.555556468	-4.648051993	-7.534920311	-5.912574389	2.1	6.6	8.8	12.8	14.5	18.5	20.5	23.9	25.8
YKL151C	TAGAGCGAAATG	F2	0.611921031	-0.829573661	0.063352852	-1.29315757	-2.188930001	-3.644365735	-2.959253681	-2.508252361	-2.363953736	2.1	6.6	8.8	12.8	14.5	18.5	20.5	23.9	25.8
YKL151C	AGCAACGCGACG	F2	-1.10159971	0.452244221	1.254972925	-0.831139703	0.140193595	0.229078377	-1.063089492	-0.68317127	-2.105219467	2.1	6.6	8.8	12.8	14.5	18.5	20.5	23.9	25.8
YKL151C	GACAAGCTCCAT	F2	0.17208194	0.130316126	-0.651917671	0.141675467	-0.12926708	-1.070129641	-0.722052574	-1.142602888	-1.105219467	2.1	6.6	8.8	12.8	14.5	18.5	20.5	23.9	25.8
YKL151C	AAAACAGGCGAC	F2	-0.225301695	-0.28596454	-0.493219925	-0.615858429	-2.28607116	-1.889064082	-1.788914529	-5.568867643	-3.946521721	2.1	6.6	8.8	12.8	14.5	18.5	20.5	23.9	25.8
YKL151C	GCACACCTGAAA	F2	0.232517794	-0.369757477	-3.11134929	-0.027536916	-2.489163025	-1.037708164	-1.522521111	-0.280106412	-0.564651086	2.1	6.6	8.8	12.8	14.5	18.5	20.5	23.9	25.8
YLR454W	GGGCTGAGAGGG	F2	-0.081130328	-0.078645368	-0.119242131	-0.719483821	-0.94458551	-1.473129448	-2.112270542	-2.372511321	-2.508683985	2.1	6.6	8.8	12.8	14.5	18.5	20.5	23.9	25.8
YLR454W	AAGGAGTGGGGG	F2	0.104569265	-0.038377907	-0.153443408	-0.635025986	-0.831555222	-1.717135348	-1.835165965	-2.254595086	-2.50494484	2.1	6.6	8.8	12.8	14.5	18.5	20.5	23.9	25.8
YLR454W	AAGAACAAGGGG	F2	0.508797252	0.526667375	0.89542712	0.941060099	1.03923406	1.157057964	0.839992364	0.850588722	0.41964131	2.1	6.6	8.8	12.8	14.5	18.5	20.5	23.9	25.8
YLR454W	AGTGATCTGAGA	F2	0.303765049	0.109869816	-0.169536704	-0.517079852	-1.083403339	-1.641286342	-1.318744368	-2.114847222	-2.211014131	2.1	6.6	8.8	12.8	14.5	18.5	20.5	23.9	25.8
YLR454W	CGCCGAGGGGAG	F2	0.118421807	0.313081473	0.220288395	0.10304055	-0.040133002	0.041275885	-0.439943798	-0.758997897	-0.66246659	2.1	6.6	8.8	12.8	14.5	18.5	20.5	23.9	25.8
YLR454W	CCCGTGTGCGGA	F2	0.122456212	0.309476634	0.031285342	-0.055681204	-0.822595326	-0.87529092	-1.226177064	-2.275316811	-2.268307039	2.1	6.6	8.8	12.8	14.5	18.5	20.5	23.9	25.8
YLR454W	AAGGCCCATTAC	F2	-0.776694474	-1.241719057	-1.835880506	-2.785539225	-3.624889674	-3.37047166	-5.258640301	-5.044422494	-3.969564368	2.1	6.6	8.8	12.8	14.5	18.5	20.5	23.9	25.8
YLR454W	CGAGCAGCCAGG	F2	-0.289944651	-0.264133718	-0.182731485	-1.041239197	-1.256616809	-1.745512459	-2.129178683	-2.74926046	-2.745043903	2.1	6.6	8.8	12.8	14.5	18.5	20.5	23.9	25.8
YLR454W	GGAGGATCAGTG	F2	0.304841766	0.554845074	1.107723361	0.528570722	0.937765954	0.239245403	-0.151445367	-0.171457751	-0.797646665	2.1	6.6	8.8	12.8	14.5	18.5	20.5	23.9	25.8
YLR454W	AAGGTGAACACA	F2	0.079930055	-0.001049029	-0.742640841	-1.121500539	-1.526273546	-1.519773707	-2.514402378	-2.648363558	-2.45343886	2.1	6.6	8.8	12.8	14.5	18.5	20.5	23.9	25.8
YLR454W	ACCAGATGGTGG	F2	0.057472957	0.471797018	0.059512831	0.194614433	0.613112011	0.435716727	0.395574939	0.58420284	0.251715078	2.1	6.6	8.8	12.8	14.5	18.5	20.5	23.9	25.8
YLR454W	CGCGGGGGGCGG	F2	0.406547194	0.608820044	0.289665643	0.809819029	0.419253425	0.660380931	0.325952798	0.580556906	0.87169692	2.1	6.6	8.8	12.8	14.5	18.5	20.5	23.9	25.8
YLR454W	ATCGGGTAAAGT	F2	1.171215717	1.776133832	1.777766604	1.876078547	1.388981751	1.22205111	1.155090678	0.929187795	0.324464808	2.1	6.6	8.8	12.8	14.5	18.5	20.5	23.9	25.8
YLR454W	CGCAGTTAGGAC	F2	0.390059071	-0.340611132	-0.426851115	-0.822919197	-0.263094945	-1.037708164	-1.744913532	-1.502498833	-1.880152911	2.1	6.6	8.8	12.8	14.5	18.5	20.5	23.9	25.8
YLR454W	AAGGGGCGCTCG	F2	0.320573971	-1.210279263	-0.380956349	-1.223934129	-0.644813895	-0.724550278	-0.382039887	-1.15457553	-0.776155191	2.1	6.6	8.8	12.8	14.5	18.5	20.5	23.9	25.8
YLR454W	GAGGAGTGGGGG	F2	0.091737142	-0.297463042	-0.963503822	-0.605252279	-1.171392555	-1.667470274	-1.934103052	-2.354653365	-2.523720822	2.1	6.6	8.8	12.8	14.5	18.5	20.5	23.9	25.8
YLR454W	GGGGGCGGGAGG	F2	-0.101172308	-0.992303161	-2.65834394	-2.796923988	-2.351659501	-7.977020237	-5.291908183	-4.371421579	-4.45956904	2.1	6.6	8.8	12.8	14.5	18.5	20.5	23.9	25.8
YLR454W	GGGAGGGGGGAG	F2	-1.84138032	-0.158253372	0.602655156	-1.022483688	0.629231676	0.798286807	0.658609345	0.133031554	0.471281455	2.1	6.6	8.8	12.8	14.5	18.5	20.5	23.9	25.8
YLR454W	GAGAACAAGGGG	F2	0.296364276	-0.104703904	0.118600483	1.095752748	0.948894943	0.85782257	0.936910508	1.196199025	0.361906543	2.1	6.6	8.8	12.8	14.5	18.5	20.5	23.9	25.8
YLR454W	GGTGATCTGAGA	F2	0.392047624	-0.139144549	-0.880736361	-0.328775152	-1.451195175	-1.932626118	-1.337711872	-2.371421579	-2.334038158	2.1	6.6	8.8	12.8	14.5	18.5	20.5	23.9	25.8
YLR454W	ATAGAGGGGGTA	F2	-3.727308553	-1.114570933	-0.826415402	-0.712687451	-1.01158406	-1.609038799	0.059394514	-1.088831632	-1.051448211	2.1	6.6	8.8	12.8	14.5	18.5	20.5	23.9	25.8
YLR454W	TCAGGGTGCTTC	F2	-5.467921924	-0.653550443	-1.526386789	-0.686499998	1.154693165	0.331525646	-0.313067745	0.304856089	-0.242722991	2.1	6.6	8.8	12.8	14.5	18.5	20.5	23.9	25.8
YLR454W	CCGAGATCTTGT	F2	0.321658296	-1.387532179	0.678230931	0.302611686	-0.252123828	-0.163239046	0.055555004	-1.686923405	-0.649539983	2.1	6.6	8.8	12.8	14.5	18.5	20.5	23.9	25.8
YLR454W	GGTGGGGCCGGG	F2	-0.171989038	1.089674141	-0.758832875	0.272238037	0.589178426	-0.883131126	-0.346882458	0.259495555	0.041621921	2.1	6.6	8.8	12.8	14.5	18.5	20.5	23.9	25.8
YLR454W	CCTTGGCGGCGG	F2	-0.241151062	-0.571829914	-0.8141891	-1.17160375	-0.124888639	-2.258396279	-1.225360921	-0.487738374	-0.659808319	2.1	6.6	8.8	12.8	14.5	18.5	20.5	23.9	25.8
YLR454W	TTGGGAACCTTA	F2	-1.035971042	-2.860638735	-1.131910612	-1.810598925	-0.850761265	-1.033178505	-2.090570229	-1.783060502	-0.833139922	2.1	6.6	8.8	12.8	14.5	18.5	20.5	23.9	25.8
YLR454W	GCGAGGAATACC	F2	-0.622836613	-2.423949578	-3.798759059	-5.107264109	-6.983927717	-7.117435356	-7.017285803	-7.096799199	-6.059415778	2.1	6.6	8.8	12.8	14.5	18.5	20.5	23.9	25.8
YLR454W	ACTGGCCCAGAG	F2	-0.934489724	1.078785825	0.187617657	1.159719643	-0.107733918	-0.826204058	1.273945495	-0.2206054	-1.545792059	2.1	6.6	8.8	12.8	14.5	18.5	20.5	23.9	25.8
YLR454W	CTGGTAAGGCCC	F2	-1.924098118	-3.507757711	-2.441994602	-1.390603706	-2.945339219	-2.631387881	-1.737689205	-3.347717318	-3.158330804	2.1	6.6	8.8	12.8	14.5	18.5	20.5	23.9	25.8
YLR454W	ACAGGGCACAGC	F2	0.844668306	-0.864522169	0.917447975	0.030239415	-2.176572795	-5.117435356	-1.557854184	-1.511836698	-4.059415778	2.1	6.6	8.8	12.8	14.5	18.5	20.5	23.9	25.8
YLR454W	GCCAGATGGTGG	F2	0.821584693	0.571825836	0.178157328	0.814510724	1.048271106	0.573726548	1.01491302	0.68747211	0.724855531	2.1	6.6	8.8	12.8	14.5	18.5	20.5	23.9	25.8
YLR454W	GAGGCCCATTAC	F2	-0.761850338	-1.60032383	-2.94959822	-2.55028402	-5.912374456	-3.460919594	-5.945732542	-4.440283437	-4.402900016	2.1	6.6	8.8	12.8	14.5	18.5	20.5	23.9	25.8
YLR454W	CGGGGGCTGGGG	F2	-3.632981171	-1.839671305	-1.954480441	-2.777558663	-6.239184772	-6.372692411	-6.272542858	-6.352056254	-4.729710332	2.1	6.6	8.8	12.8	14.5	18.5	20.5	23.9	25.8
YLR454W	GAGGTGAACACA	F2	0.643586391	-0.940073202	-1.044235094	-0.545385221	-0.96261721	-2.233628374	-2.870444414	-2.212992216	-1.49753689	2.1	6.6	8.8	12.8	14.5	18.5	20.5	23.9	25.8
YLR454W	TAAGAATAAAGG	F2	0.51507165	-0.547755779	-2.06695517	-1.474995893	-0.122840811	-2.163239046	-4.063089492	-4.142602888	-3.105219467	2.1	6.6	8.8	12.8	14.5	18.5	20.5	23.9	25.8
YLR454W	TACTGGGGTGGG	F2	-2.62320015	-2.01046253	-4.266627515	-6.089705737	-5.64444125	-5.77794889	-5.677799336	-5.757312732	-4.719929311	2.1	6.6	8.8	12.8	14.5	18.5	20.5	23.9	25.8
YLR454W	AGCCGTGGGGGC	F2	-0.921027464	-4.717680781	-2.651917671	-2.667640971	-2.707803311	-3.163239046	-5.063089492	-5.142602888	-4.105219467	2.1	6.6	8.8	12.8	14.5	18.5	20.5	23.9	25.8
YLR454W	GACGGGAGGCGA	F2	0.476936522	-4.039608876	-1.973845766	-4.796923988	-4.351659501	-1.90020464	-4.385017587	-4.464530983	-2.105219467	2.1	6.6	8.8	12.8	14.5	18.5	20.5	23.9	25.8
YLR454W	GTCGGGTAAAGT	F2	0.991509694	1.282319219	0.93304483	2.694929108	2.555231094	1.158689049	1.936910508	1.857397112	0.894780533	2.1	6.6	8.8	12.8	14.5	18.5	20.5	23.9	25.8
YLR454W	GAGGGGCGCTCG	F2	1.89840029	-1.717680781	0.93304483	0.525004107	0.555231094	-0.163239046	1.258838603	0.857397112	-0.105219467	2.1	6.6	8.8	12.8	14.5	18.5	20.5	23.9	25.8
YLR454W	AGAAACAGAGGC	F2	-1.36604231	-5.075232785	-5.009469676	-5.832547898	-5.387283411	-5.52079105	-5.420641497	-5.500154893	-5.462771472	2.1	6.6	8.8	12.8	14.5	18.5	20.5	23.9	25.8
YLR454W	AAGGGGTGGGGG	F2	-0.145993829	0.144815695	-0.789421195	-0.934427512	-1.16723493	-1.300742569	-1.522521111	-2.017072006	-3.564651086	2.1	6.6	8.8	12.8	14.5	18.5	20.5	23.9	25.8
YPR001W	AAGCGCAAGACG	F2	-0.410850025	-0.443849729	-0.593771939	-0.874136508	-0.816307449	-1.095755449	-1.40548169	-1.636998179	-1.650895263	2.1	6.6	8.8	12.8	14.5	18.5	20.5	23.9	25.8
YPR001W	CACCGGCCGAAC	F2	0.107248009	0.141587238	-0.156824509	-0.110917901	-0.093938895	-0.300233473	-0.621981015	-0.522982738	-0.651663155	2.1	6.6	8.8	12.8	14.5	18.5	20.5	23.9	25.8
YPR001W	GAAGAATAACTG	F2	-0.585116947	-0.504874408	-0.666320736	-0.27668909	-0.032121954	-0.412959098	-0.424977285	-0.733549201	-0.732599409	2.1	6.6	8.8	12.8	14.5	18.5	20.5	23.9	25.8
YPR001W	GGACCGAACGGT	F2	0.009506124	-0.209156653	-0.486695288	-0.436283487	-0.240600243	-0.840104179	-1.176053741	-1.106831757	-2.04030199	2.1	6.6	8.8	12.8	14.5	18.5	20.5	23.9	25.8
YPR001W	CGCGGGGGGTGG	F2	-0.122822981	0.226285184	0.460385299	0.753273095	0.216025008	0.444443532	0.619269771	0.337908448	0.174888452	2.1	6.6	8.8	12.8	14.5	18.5	20.5	23.9	25.8
YPR001W	CCGGCATAGAAC	F2	0.80742663	-0.102970937	0.442599928	0.483073426	0.237055134	0.451470798	-0.070623165	-0.062229472	-0.432794125	2.1	6.6	8.8	12.8	14.5	18.5	20.5	23.9	25.8
YPR001W	CGCTGCCCGCCC	F2	-0.103647539	-0.341532295	0.521413932	0.135322182	0.615352087	0.095953294	0.704249751	-0.527266739	-1.015952129	2.1	6.6	8.8	12.8	14.5	18.5	20.5	23.9	25.8
YPR001W	AGGCTAACCCAA	F2	-0.714356696	-1.25500871	-1.196663072	-2.297726041	-1.926462136	-2.425254239	-2.832708304	-2.586821413	-2.927949615	2.1	6.6	8.8	12.8	14.5	18.5	20.5	23.9	25.8
YPR001W	TGGATGAGGGGC	F2	-0.193793408	-0.277108189	-0.43690478	0.177080803	-0.095619342	-0.022226736	-0.848076601	-0.692569968	-0.599691434	2.1	6.6	8.8	12.8	14.5	18.5	20.5	23.9	25.8
YPR001W	AGGAGGCGGGTC	F2	-0.802340963	0.099332926	0.25467139	-0.879519171	-0.87953847	-1.176870911	-1.142097367	-2.067698079	-2.539989032	2.1	6.6	8.8	12.8	14.5	18.5	20.5	23.9	25.8
YPR001W	GGGTGGGCAGCG	F2	-0.363694555	-1.002495703	-1.186092062	-1.043603781	-0.816092821	-1.149209486	-1.725271495	-1.649810232	-1.54713535	2.1	6.6	8.8	12.8	14.5	18.5	20.5	23.9	25.8
YPR001W	AGAGGGGAGAAG	F2	-1.808720793	-0.236340911	-0.666272964	-0.548244875	-0.632660454	-0.274556069	-0.189919515	-0.391423435	-0.880787901	2.1	6.6	8.8	12.8	14.5	18.5	20.5	23.9	25.8
YPR001W	CAGCCAAAACCG	F2	-0.172877124	0.357983489	0.348082329	-0.029758156	-0.086314935	0.171945146	-0.1429428	-0.142602888	-2.083193161	2.1	6.6	8.8	12.8	14.5	18.5	20.5	23.9	25.8
YPR001W	AGGTGGAGCCAG	F2	1.383827117	1.926175409	3.076002784	2.471423067	2.689086841	2.759593094	2.258838603	2.548559016	1.61359878	2.1	6.6	8.8	12.8	14.5	18.5	20.5	23.9	25.8
YPR001W	GAGTGTGAAGCC	F2	-0.003917576	-0.82706424	-1.381270081	-2.10177857	-2.521584503	-2.818590874	-3.718441321	-5.271885905	-3.119025267	2.1	6.6	8.8	12.8	14.5	18.5	20.5	23.9	25.8
YPR001W	AAGGGCAGGGGA	F2	0.607904703	-0.012847808	-0.221078316	-1.777982424	-2.241570049	-2.667859438	-3.366076024	-7.969151376	-3.287911765	2.1	6.6	8.8	12.8	14.5	18.5	20.5	23.9	25.8
YPR001W	AGCGGATCGAAG	F2	-0.636521528	-0.717680781	0.389902505	0.467288609	0.619771347	0.08319885	-0.12080499	-0.982138216	-0.607719808	2.1	6.6	8.8	12.8	14.5	18.5	20.5	23.9	25.8
YPR001W	CGCTATGACCAC	F2	0.418135168	0.313016016	-0.260339144	-0.04837042	-0.283487999	0.180245193	-0.452501184	-0.727565389	-0.415559588	2.1	6.6	8.8	12.8	14.5	18.5	20.5	23.9	25.8
YPR001W	TCCGGCCCAGGG	F2	-1.213604736	-1.770792117	-1.441994602	-0.621216634	-0.704331119	-0.145961054	0.146833577	0.701526201	0.233986619	2.1	6.6	8.8	12.8	14.5	18.5	20.5	23.9	25.8
YPR001W	GAGCGCAAGACG	F2	-0.572391191	-0.947162627	-1.313115757	-1.153067798	-1.362306745	-1.550262169	-1.793000329	-1.908137635	-2.238485998	2.1	6.6	8.8	12.8	14.5	18.5	20.5	23.9	25.8
YPR001W	GCTCAGGGCAGT	F2	-2.330418401	-0.677038796	0.263193431	0.068146432	0.840985577	1.351334127	0.129555586	0.976041608	0.546857229	2.1	6.6	8.8	12.8	14.5	18.5	20.5	23.9	25.8
YPR001W	ACGAACCCCGGG	F2	-0.152880215	-1.525035703	0.178157328	-0.837565973	-0.515158233	-0.359159256	-0.233014494	-0.94995781	-0.690181968	2.1	6.6	8.8	12.8	14.5	18.5	20.5	23.9	25.8
YPR001W	TTGTCGGGGGAG	F2	-0.593452806	0.644889299	0.447618003	-0.282350815	-0.96261721	-0.970593968	0.159302929	-1.212992216	-0.453142771	2.1	6.6	8.8	12.8	14.5	18.5	20.5	23.9	25.8
YPR001W	GGGAGTCTGGGA	F2	-0.933636311	-3.533597716	-1.408940917	-3.875875329	-3.523720247	-7.564118482	-7.463968929	-7.543482325	-4.921136403	2.1	6.6	8.8	12.8	14.5	18.5	20.5	23.9	25.8
YPR001W	GAGAGGTGCGAG	F2	1.084619099	1.504711641	2.141631452	1.921894259	1.311305512	1.09979536	0.553581868	-0.727565389	-0.204755141	2.1	6.6	8.8	12.8	14.5	18.5	20.5	23.9	25.8
YPR001W	GGGAGGAGAGGC	F2	-4.763377808	1.434322313	0.722477844	0.577471527	0.572933096	-0.596198453	-0.4960489	-0.649562877	-1.159667251	2.1	6.6	8.8	12.8	14.5	18.5	20.5	23.9	25.8
YPR001W	GCAGCATTCGGA	F2	-0.893013088	-0.717680781	-1.777448553	-1.201977399	-1.091131951	-1.355884124	-0.093463141	-2.26813377	-1.602719127	2.1	6.6	8.8	12.8	14.5	18.5	20.5	23.9	25.8
YPR001W	GGGTGTGAGGAG	F2	0.023218554	-0.302643281	-5.143770767	-0.879386148	-0.392301486	-1.748201546	-1.747587667	-1.727565389	-2.012110063	2.1	6.6	8.8	12.8	14.5	18.5	20.5	23.9	25.8
YPR001W	GCAGAAGCAGTC	F2	-0.807577612	-0.606035425	-3.287506245	-2.163051887	-6.472674902	-2.905742823	-6.506032988	-6.585546384	-5.548162963	2.1	6.6	8.8	12.8	14.5	18.5	20.5	23.9	25.8
YPR001W	CATAACTCCAGA	F2	-0.765219155	-2.631950907	-2.179164674	-4.282350815	-4.322513155	-4.192986389	-6.677799336	-6.757312732	-5.134966811	2.1	6.6	8.8	12.8	14.5	18.5	20.5	23.9	25.8
YPR001W	CAGGTACGCAGA	F2	-0.409028235	-4.7620749	-1.374383695	-0.309936647	-1.373685807	0.251798454	-0.715166189	-1.602034507	-2.149613586	2.1	6.6	8.8	12.8	14.5	18.5	20.5	23.9	25.8
YPR001W	CGAGCCCCTGTA	F2	-0.554458675	-1.383943384	-3.256779729	-2.079857951	-4.219555965	-6.353063605	-6.252914051	-6.332427447	-5.295044026	2.1	6.6	8.8	12.8	14.5	18.5	20.5	23.9	25.8
YPR001W	GGGCTAACCCAA	F2	-0.593452806	-1.833157998	-1.477888271	-2.300966493	-2.145208624	-2.863678764	-2.541136789	-2.843042606	-2.220696685	2.1	6.6	8.8	12.8	14.5	18.5	20.5	23.9	25.8
YPR001W	GGGAGGCGGGTC	F2	-0.371060385	0.019284813	-0.236880172	0.213060101	-0.877728313	-0.525809125	-1.063089492	-1.990599795	-2.275144469	2.1	6.6	8.8	12.8	14.5	18.5	20.5	23.9	25.8
YPR001W	ACACCAACTCTG	F2	-1.493917133	-1.525035703	0.000159026	-0.581911097	0.069804267	0.421723455	0.773411775	-0.490526192	-0.590646294	2.1	6.6	8.8	12.8	14.5	18.5	20.5	23.9	25.8
YPR001W	ATTTCGGGATGG	F2	-1.164609508	-6.003083	-5.93731989	-6.760398112	-6.315133625	-6.448641265	-6.348491711	-6.428005107	-4.390621686	2.1	6.6	8.8	12.8	14.5	18.5	20.5	23.9	25.8
YPR001W	TGGAGGGCCGAG	F2	-0.249498405	-3.418120499	0.454997533	0.216881812	0.517756389	-0.693753762	0.695902408	-3.843042606	-0.105219467	2.1	6.6	8.8	12.8	14.5	18.5	20.5	23.9	25.8
YPR001W	CAGCGGTGGAGG	F2	1.106986912	1.604247314	-1.236880172	-3.059958394	1.292196689	1.711230072	1.258838603	1.972874329	-0.105219467	2.1	6.6	8.8	12.8	14.5	18.5	20.5	23.9	25.8
YPR001W	TGACAACACAAC	F2	1.354079774	-2.525035703	-2.459272593	1.805112026	-0.252123828	0.488837651	-0.548516319	0.956932785	1.174888452	2.1	6.6	8.8	12.8	14.5	18.5	20.5	23.9	25.8
YPR001W	CAGAGCTGGTGC	F2	-0.008490306	-1.677038796	-1.611275686	-3.282350815	-5.159014423	-5.292522063	-1.285481914	-5.271885905	-4.234502484	2.1	6.6	8.8	12.8	14.5	18.5	20.5	23.9	25.8
YPR001W	GGAGGGGAGAAG	F2	-2.256417819	-0.380645793	-1.577917089	-1.022483688	-1.27765892	-1.603811637	-0.726054505	-0.58317548	-1.545792059	2.1	6.6	8.8	12.8	14.5	18.5	20.5	23.9	25.8
YPR001W	GGGCAGGAGGGG	F2	-2.131872721	-5.648418118	-3.260726914	-6.405733231	-5.960468744	-6.093976383	-5.99382683	-2.613908607	-6.035956805	2.1	6.6	8.8	12.8	14.5	18.5	20.5	23.9	25.8
YPR001W	AGATGAGGAGAG	F2	0.467947738	-4.241242737	-1.853551532	-4.998557849	-1.231365267	-4.686801002	-1.779296526	-3.081202344	-2.043818922	2.1	6.6	8.8	12.8	14.5	18.5	20.5	23.9	25.8
YPR001W	GGGTGGAGCCAG	F2	-0.008490306	0.604247314	0.348082329	1.77293162	1.292196689	0.836760954	1.258838603	1.55783683	0.702135455	2.1	6.6	8.8	12.8	14.5	18.5	20.5	23.9	25.8
YPR001W	GACTGTTAGGTA	F2	-0.493917133	-0.525035703	-0.874310092	1.177080803	0.332838673	-1.385631467	1.129555586	0.219967191	-1.327611888	2.1	6.6	8.8	12.8	14.5	18.5	20.5	23.9	25.8
YPR001W	GGCGGATCGAAG	F2	0.798864616	-0.13271828	1.518007331	1.694929108	1.429700212	0.644115876	0.936910508	-0.557640388	1.064705534	2.1	6.6	8.8	12.8	14.5	18.5	20.5	23.9	25.8
YPR001W	GGGTTGGAGGGA	F2	0.197960572	-4.418120499	-1.030429294	-5.175435611	-4.730171124	-2.863678764	-3.76352921	-4.843042606	-3.805659185	2.1	6.6	8.8	12.8	14.5	18.5	20.5	23.9	25.8
YPR001W	GAGGGCAGGGGA	F2	0.267144137	-1.158253372	-1.314882684	-1.722923407	-3.27765892	-2.826204058	-4.311017006	-4.390530402	-3.353146981	2.1	6.6	8.8	12.8	14.5	18.5	20.5	23.9	25.8
YPR001W	CTGGACAAGGAA	F2	-1.856487212	-3.887605782	-0.01448775	-0.738030299	-3.199656408	-1.748201546	-4.233014494	-4.31252789	-1.467789547	2.1	6.6	8.8	12.8	14.5	18.5	20.5	23.9	25.8
YPR001W	CGGGCGTGGCGA	F2	-4.708930024	-2.096192404	-2.352357389	-1.590473111	-1.560246123	-4.863678764	-4.76352921	-4.843042606	-2.805659185	2.1	6.6	8.8	12.8	14.5	18.5	20.5	23.9	25.8
YOR244W	AGGCAGGGATGA	F2	1.243896856	0.217224191	-0.313115757	-3.240530639	-2.532231747	-2.002774373	-2.150552334	-6.23006573	-3.192682308	2.1	6.6	8.8	12.8	14.5	18.5	20.5	23.9	25.8
YOR244W	GACCAGGGCAGG	F2	-0.19490343	-1.177112399	-1.526386789	-2.644920895	-2.266770604	-6.792595666	-6.692446112	-2.684496667	-3.149613586	2.1	6.6	8.8	12.8	14.5	18.5	20.5	23.9	25.8
YOR244W	ACGAGAACAAGG	F2	-1.354265142	-3.326490023	-1.334727495	-0.979468476	-5.960468744	-6.093976383	-5.99382683	-5.073340226	-6.035956805	2.1	6.6	8.8	12.8	14.5	18.5	20.5	23.9	25.8
YOR244W	CAGCGTGAAGTG	F2	-0.539005022	-1.833157998	-1.129964968	-5.760398112	-5.315133625	-5.448641265	-5.348491711	-5.428005107	-3.805659185	2.1	6.6	8.8	12.8	14.5	18.5	20.5	23.9	25.8
YOR244W	GGACACTAAAGG	F2	-3.962686616	-5.671877091	-5.606113981	-6.429192204	-5.983927717	-6.117435356	-6.017285803	-6.096799199	-6.059415778	2.1	6.6	8.8	12.8	14.5	18.5	20.5	23.9	25.8
YOR244W	ATACAGTACTAA	F2	0.991509694	-3.624571376	-1.973845766	-1.574531567	-0.351659501	-4.070129641	-3.969980088	-4.049493484	-3.012110063	2.1	6.6	8.8	12.8	14.5	18.5	20.5	23.9	25.8
YOR244W	GGGGGTGGTGCA	F2	-4.467921924	-2.007187398	-5.11134929	-5.934427512	-5.489163025	-5.622670664	-5.522521111	-5.602034507	-5.564651086	2.1	6.6	8.8	12.8	14.5	18.5	20.5	23.9	25.8
YMR228W	TGTAAGAGGGGA	F2	0.613946901	0.510125137	0.208679272	-0.995002952	-0.549738465	-1.36677244	-1.181733989	-2.690090684	-1.652707262	2.1	6.6	8.8	12.8	14.5	18.5	20.5	23.9	25.8
YMR228W	GGGGTGCCGGAG	F2	-0.870986782	-4.039608876	-0.973845766	-0.796923988	-0.351659501	-1.677812219	-0.684577869	-2.142602888	-3.427147562	2.1	6.6	8.8	12.8	14.5	18.5	20.5	23.9	25.8
YDL167C	GGAGGGTGCGCG	F2	-0.108271942	-0.408896486	0.010140955	0.414110515	0.265086709	0.758040933	0.828802939	1.075849087	1.167680292	2.1	6.6	8.8	12.8	14.5	18.5	20.5	23.9	25.8
YDL167C	GAGAACTTGTCA	F2	-0.056424783	-0.467273983	0.652936911	0.651320557	0.805637892	0.919223115	1.290547462	0.76993427	0.556255927	2.1	6.6	8.8	12.8	14.5	18.5	20.5	23.9	25.8
YDL167C	GGGGTGCGGGGG	F2	0.039764863	-0.084463111	0.235872825	-0.555727165	0.701333586	-0.059130642	-0.404780842	-0.342275233	-0.472001798	2.1	6.6	8.8	12.8	14.5	18.5	20.5	23.9	25.8
YDL167C	TGGGTTGTGAGA	F2	-0.008490306	-0.471770553	-0.243277943	-0.01905045	-1.679985367	-1.076527412	-1.883268455	-1.503350232	-1.603470335	2.1	6.6	8.8	12.8	14.5	18.5	20.5	23.9	25.8
YDL167C	ACACAGGTGAAA	F2	-0.653825424	-1.093829267	-0.474130552	-0.307701148	-1.751015378	-1.393536665	-1.379116986	-0.681022803	-2.081760494	2.1	6.6	8.8	12.8	14.5	18.5	20.5	23.9	25.8
YDL167C	ACGGAGCGGGGC	F2	-0.113843306	-1.509875896	-1.309811694	-1.537280171	-1.202198602	-3.225523324	-1.720983515	-1.484995086	-2.254966587	2.1	6.6	8.8	12.8	14.5	18.5	20.5	23.9	25.8
YDL167C	GCAGTGTAGGGA	F2	-1.178415307	-0.717680781	-2.15887766	-0.981955882	-0.676094452	-1.560574543	-0.751887804	-0.282780546	-1.052752047	2.1	6.6	8.8	12.8	14.5	18.5	20.5	23.9	25.8
YDL167C	ACTACTTTTGCG	F2	-1.769978219	-8.193414212	-8.127651102	-6.365766823	-8.505464837	-8.638972477	-8.538822923	-6.296408224	-4.773597976	2.1	6.6	8.8	12.8	14.5	18.5	20.5	23.9	25.8
YDL167C	TGCGGCCGGTGG	F2	0.991509694	2.089674141	1.807513948	1.91732153	2.828249589	1.836760954	1.521873008	0.179325207	2.216708628	2.1	6.6	8.8	12.8	14.5	18.5	20.5	23.9	25.8
YDL167C	GTAACGACAGAG	F2	3.042135767	3.118820487	-2.459272593	-3.282350815	-0.252123828	-2.970593968	-2.870444414	-2.94995781	-2.912574389	2.1	6.6	8.8	12.8	14.5	18.5	20.5	23.9	25.8
YDL167C	GGAGGGGTGCGC	F2	-0.856487212	0.434322313	-0.01448775	-0.185489276	-0.199656408	0.573726548	0.574340428	0.935399624	1.532210453	2.1	6.6	8.8	12.8	14.5	18.5	20.5	23.9	25.8
YDL167C	ACTGTAGAGTGG	F2	-1.145993829	-0.089649558	-0.410909571	-1.349465011	-4.489163025	-1.452745663	-1.715166189	-1.432109506	-4.564651086	2.1	6.6	8.8	12.8	14.5	18.5	20.5	23.9	25.8
YIL030C	AGTAACTGCAGG	F2	-0.185164427	-0.618145107	-0.157152979	-0.233987794	-0.227739669	-0.645390741	-0.595166413	-0.978936877	-1.217187899	2.1	6.6	8.8	12.8	14.5	18.5	20.5	23.9	25.8
YIL030C	AGGCGTGATCGG	F2	0.16397689	0.211929891	0.516479861	0.480824658	0.820807695	0.587401485	0.65172296	0.488926431	0.639966634	2.1	6.6	8.8	12.8	14.5	18.5	20.5	23.9	25.8
YIL030C	GGCGACGGGAGG	F2	0.515529431	-0.106054616	0.204246557	-0.036456959	0.148360916	-0.378628079	-0.362379783	-0.437580187	-0.738365501	2.1	6.6	8.8	12.8	14.5	18.5	20.5	23.9	25.8
YIL030C	GGCTGGGAGAGG	F2	-0.479120131	-1.562706121	-1.393849518	-1.233606481	-1.556395266	-1.417377051	-1.890412831	-2.627038513	-1.64623862	2.1	6.6	8.8	12.8	14.5	18.5	20.5	23.9	25.8
YIL030C	CGAAGGGCGGAA	F2	0.860723087	-0.487067853	-0.280823519	-0.427690178	-0.214155977	-0.822202128	-0.784113543	-0.742064959	-0.976486153	2.1	6.6	8.8	12.8	14.5	18.5	20.5	23.9	25.8
YIL030C	CGGCGGGGGGGG	F2	0.444415379	0.251292324	0.10334874	-0.537731648	-0.70985114	-0.561323412	-0.759697349	-2.072700875	-1.996843306	2.1	6.6	8.8	12.8	14.5	18.5	20.5	23.9	25.8
YIL030C	CGGGTGGGGGCG	F2	-0.324822938	-1.403247222	-0.904524705	-0.810065088	-0.949763102	-1.605948963	-0.983121188	-1.21149797	-1.839695509	2.1	6.6	8.8	12.8	14.5	18.5	20.5	23.9	25.8
YIL030C	AGGGGGGCCGGA	F2	0.095846354	-0.350309715	-1.105949302	-1.052762892	-1.607498406	-1.36415174	-2.314628259	-2.616534077	-3.105219467	2.1	6.6	8.8	12.8	14.5	18.5	20.5	23.9	25.8
YIL030C	GAACAGGGGGCC	F2	-0.786097884	-0.428174164	-1.298280716	-0.22706838	-1.49921669	-0.564979722	-0.790070998	-1.640102548	-1.046325778	2.1	6.6	8.8	12.8	14.5	18.5	20.5	23.9	25.8
YIL030C	GGTGAGAGGTCC	F2	1.964202348	0.352708547	0.274081748	0.203076012	0.040657922	-0.397704299	-0.063089492	0.027322113	-1.034830139	2.1	6.6	8.8	12.8	14.5	18.5	20.5	23.9	25.8
YIL030C	GGTAACTGCAGG	F2	-0.505989965	-0.779081325	-0.914952077	-0.359518676	-0.807338985	-0.993314044	-0.741161397	-0.68317127	-1.442254454	2.1	6.6	8.8	12.8	14.5	18.5	20.5	23.9	25.8
YIL030C	GGGCGTGATCGG	F2	0.406547194	0.571825836	-0.362411054	0.96978895	1.226608347	0.711230072	0.467425224	0.68747211	0.724855531	2.1	6.6	8.8	12.8	14.5	18.5	20.5	23.9	25.8
YIL030C	CAGAGCAACTGG	F2	-1.086492818	-0.011411984	-1.314882684	-0.552998405	-1.370768324	-2.826204058	-5.311017006	-5.390530402	-2.76818448	2.1	6.6	8.8	12.8	14.5	18.5	20.5	23.9	25.8
YIL030C	CCACGTGAGGTC	F2	-1.770330568	-3.418120499	-4.352357389	-6.760398112	-6.315133625	-6.448641265	-6.348491711	-6.428005107	-3.390621686	2.1	6.6	8.8	12.8	14.5	18.5	20.5	23.9	25.8
YIL030C	GACGGCTGCACC	F2	3.450941313	0.282319219	2.93304483	0.109966608	2.877159189	2.296192573	1.521873008	1.664752034	2.801671128	2.1	6.6	8.8	12.8	14.5	18.5	20.5	23.9	25.8
YIL030C	GGGGGGGCCGGA	F2	0.576472195	0.604247314	-0.651917671	-0.474995893	-0.707803311	0.296192573	-0.741161397	-1.557640388	-3.105219467	2.1	6.6	8.8	12.8	14.5	18.5	20.5	23.9	25.8
YIL030C	GGCAGGAGGGGA	F2	-3.377724115	-4.671877091	-1.284185886	-3.107264109	-2.661999622	-2.310080434	-5.017285803	-5.096799199	-4.059415778	2.1	6.6	8.8	12.8	14.5	18.5	20.5	23.9	25.8
YDR152W	ACCTCGAGGACA	F2	-0.400807728	-1.213834015	-3.629197594	-2.545385221	-2.685083235	-5.140518969	-7.625331916	-7.704845313	-3.667461891	2.1	6.6	8.8	12.8	14.5	18.5	20.5	23.9	25.8
YDR152W	GGGCGCACCCAA	F2	-1.108025979	-0.788070109	-1.196238187	-3.381886489	-2.351659501	-5.877484563	-6.77733501	-6.856848406	-3.360033366	2.1	6.6	8.8	12.8	14.5	18.5	20.5	23.9	25.8
YDR152W	AGCATCGGCGCA	F2	-2.166031583	-2.637062321	-3.772933072	-6.332976888	-7.472674902	-7.606182542	-7.506032988	-7.585546384	-6.548162963	2.1	6.6	8.8	12.8	14.5	18.5	20.5	23.9	25.8
YDR152W	TGGCCGCATACC	F2	-0.759462758	-1.919314642	-1.760442128	-1.998557849	-3.816327768	-1.748201546	-3.364259027	-2.791695726	-3.628781423	2.1	6.6	8.8	12.8	14.5	18.5	20.5	23.9	25.8
YDR152W	CCAGCGCTGCTC	F2	0.702003077	-0.544844184	-2.433277384	-6.256355607	-5.81109112	-3.359636258	-5.844449206	-5.923962602	-3.886579181	2.1	6.6	8.8	12.8	14.5	18.5	20.5	23.9	25.8
YDR152W	GGAAACAGGCGC	F2	-0.86762777	-1.418120499	-1.182432388	-6.760398112	-6.315133625	-6.448641265	-6.348491711	-6.428005107	-4.805659185	2.1	6.6	8.8	12.8	14.5	18.5	20.5	23.9	25.8
YDR152W	GGGTTGAGCATG	F2	-0.873560726	-2.930674504	-6.324343013	-7.147421235	-6.702156748	-6.835664388	-6.735514834	-6.81502823	-5.777644809	2.1	6.6	8.8	12.8	14.5	18.5	20.5	23.9	25.8
YDR152W	GGCTAACACGGA	F2	-0.330418401	1.282319219	1.611116735	1.203076012	1.896268012	0.514832859	2.007299836	-2.464530983	-1.427147562	2.1	6.6	8.8	12.8	14.5	18.5	20.5	23.9	25.8
YDR152W	AGGAAAGGGGAA	F2	1.129013218	-1.232253954	-3.973845766	-4.796923988	-0.1817345	-4.485167141	-4.385017587	-4.464530983	-4.427147562	2.1	6.6	8.8	12.8	14.5	18.5	20.5	23.9	25.8
YDR152W	GCCTCGGGTGAT	F2	-4.866471301	-5.575661776	-5.509898666	-6.332976888	-5.887712401	-6.021220041	-5.921070487	-6.000583883	-5.963200462	2.1	6.6	8.8	12.8	14.5	18.5	20.5	23.9	25.8
YDR152W	GGGGGGGAACGG	F2	-1.645920226	-4.525035703	-0.289347592	-5.282350815	-2.837086328	-3.385631467	-4.870444414	-4.94995781	-4.912574389	2.1	6.6	8.8	12.8	14.5	18.5	20.5	23.9	25.8
YPL259C	GCGGAGGGGAGA	F2	0.025136235	0.218397844	0.346242157	0.390669375	0.423417235	0.475569466	0.467849547	0.394686051	0.254998864	2.1	6.6	8.8	12.8	14.5	18.5	20.5	23.9	25.8
YPL259C	CGGGGGGGCGCG	F2	0.991509694	1.424064407	1.666501638	1.78120802	2.051188589	2.180715356	2.159720074	2.368461499	2.123832839	2.1	6.6	8.8	12.8	14.5	18.5	20.5	23.9	25.8
YPL259C	GGAGGCGATATG	F2	0.223135395	0.86728172	0.523400589	0.66398052	-0.365913485	0.787292278	0.940957341	1.075150638	1.163880939	2.1	6.6	8.8	12.8	14.5	18.5	20.5	23.9	25.8
YPL259C	GGGGGCAGGAGG	F2	1.20096306	3.36978206	3.19357238	3.401521053	3.292196689	3.055929475	3.303232722	3.746140361	3.494693375	2.1	6.6	8.8	12.8	14.5	18.5	20.5	23.9	25.8
YPL259C	CTAGAGAGAGTA	F2	-1.072620643	-0.334352141	0.890609563	0.444385647	0.491100757	1.542017689	1.233527514	1.322519842	1.437307767	2.1	6.6	8.8	12.8	14.5	18.5	20.5	23.9	25.8
YPL259C	CTCAGGTAATGA	F2	-0.525889523	-1.820042498	-1.141302512	-1.664820452	-0.386665951	-0.049282856	-0.826649296	-1.378231137	-0.412400977	2.1	6.6	8.8	12.8	14.5	18.5	20.5	23.9	25.8
YPL259C	GGGGTCACGGGT	F2	0.184154772	2.059926798	1.447618003	3.472536687	1.484841767	0.936296628	0.588987204	2.179325207	1.610987567	2.1	6.6	8.8	12.8	14.5	18.5	20.5	23.9	25.8
YPL259C	GGGAAGGACTAT	F2	-5.708930024	-1.025803076	-3.352357389	-2.368080689	-1.145208624	-1.005697769	-1.676066369	-5.843042606	-5.805659185	2.1	6.6	8.8	12.8	14.5	18.5	20.5	23.9	25.8
YPL259C	AGGGAGTGTGGG	F2	-0.242955559	-0.232253954	-1.651917671	-0.153067798	0.171902455	-2.163239046	0.569178723	-1.005099365	-1.257222561	2.1	6.6	8.8	12.8	14.5	18.5	20.5	23.9	25.8
YPL259C	GGGGGGGCGCGC	F2	0.991509694	1.86728172	2.670010424	1.694929108	3.057731435	3.006685956	3.69179801	3.027322113	2.354212152	2.1	6.6	8.8	12.8	14.5	18.5	20.5	23.9	25.8
YPL259C	GGGGGGGGCGCG	F2	1.991509694	1.019284813	-0.236880172	1.640481324	2.555231094	2.059153376	0.936910508	2.664752034	2.01025775	2.1	6.6	8.8	12.8	14.5	18.5	20.5	23.9	25.8
YPL259C	TCTCGAGAAGTA	F2	-3.652346495	-1.554182048	-2.295773861	-0.418412365	-4.673587596	-1.807095235	-1.247514063	-4.786459078	-0.427147562	2.1	6.6	8.8	12.8	14.5	18.5	20.5	23.9	25.8
YPL259C	GCGGAGGGGAGG	F2	-0.230882727	-1.525035703	0.125689908	0.302611686	0.332838673	0.72984575	-0.063089492	0.509473808	0.257350612	2.1	6.6	8.8	12.8	14.5	18.5	20.5	23.9	25.8
YPL259C	GCGGAGGGGGGA	F2	0.506082867	0.282319219	-0.874310092	0.62453978	-0.252123828	-0.385631467	0.714518086	0.371970285	-0.912574389	2.1	6.6	8.8	12.8	14.5	18.5	20.5	23.9	25.8
YPL259C	CGGGGGGGGCGC	F2	-1.008490306	0.282319219	0.93304483	1.984435726	1.555231094	1.836760954	2.258838603	2.442359612	2.894780533	2.1	6.6	8.8	12.8	14.5	18.5	20.5	23.9	25.8
YGR134W	GCGTAGTGAGGG	F2	-0.0748328	-0.412054498	0.101167589	-0.683942783	-0.201684089	-0.50968946	-0.368897922	-1.296408224	-0.722971903	2.1	6.6	8.8	12.8	14.5	18.5	20.5	23.9	25.8
YGR134W	GTGGGAAAGGCG	F2	0.584884435	-0.380645793	0.515192315	0.62285143	0.09157489	0.270657481	-0.538427502	-0.888030061	-1.031218886	2.1	6.6	8.8	12.8	14.5	18.5	20.5	23.9	25.8
YGR134W	AGCAGAGGAAGG	F2	-0.523063478	0.545353625	0.763119828	-0.133958975	0.73580334	-0.369689923	-0.111999093	-2.049493484	-2.012110063	2.1	6.6	8.8	12.8	14.5	18.5	20.5	23.9	25.8
YGR134W	GGCTGCGCGCTG	F2	1.228548892	1.118820487	-0.289347592	0.418088903	-0.837086328	0.983602343	0.653117542	-3.94995781	-1.105219467	2.1	6.6	8.8	12.8	14.5	18.5	20.5	23.9	25.8
YGR134W	CGACATCGCGGC	F2	0.991509694	0.047853966	0.418471657	-0.211961487	0.171902455	-2.163239046	-4.385017587	-2.879568482	-2.105219467	2.1	6.6	8.8	12.8	14.5	18.5	20.5	23.9	25.8
YGR134W	GGGGAGGCTGGG	F2	-0.629978682	-1.232253954	-2.973845766	-3.796923988	-1.766697	-5.485167141	-5.385017587	-3.879568482	-2.427147562	2.1	6.6	8.8	12.8	14.5	18.5	20.5	23.9	25.8
YIL104C	GGGGGGACGGGC	F2	0.171377499	-0.357551623	0.044987347	-0.262041296	-0.289178504	-0.396648282	-0.609656614	-0.85581988	-0.510314163	2.1	6.6	8.8	12.8	14.5	18.5	20.5	23.9	25.8
YIL104C	AGGGGACAGGGC	F2	0.375014047	-0.153366486	-0.347314146	-0.624852844	-0.972877558	-1.591812025	-1.733100649	-1.784922311	-2.32702626	2.1	6.6	8.8	12.8	14.5	18.5	20.5	23.9	25.8
YIL104C	CGAGAAATGAAG	F2	-0.310380647	-1.019571122	-0.319935911	-1.590473111	-1.650443932	-1.965558378	-1.975033316	-3.395583629	-2.156566347	2.1	6.6	8.8	12.8	14.5	18.5	20.5	23.9	25.8
YIL104C	TGGATTGGGCAG	F2	0.773918259	-0.302643281	-0.152815907	0.636035419	0.931274462	-0.369689923	-1.162625166	-1.464530983	-1.086110644	2.1	6.6	8.8	12.8	14.5	18.5	20.5	23.9	25.8
YIL104C	AGGGACCGTAGA	F2	-0.050310481	-2.168891893	-0.799348035	-2.19828655	-2.574051922	-2.707559562	-3.514300604	-4.593814	-4.556430579	2.1	6.6	8.8	12.8	14.5	18.5	20.5	23.9	25.8
YIL104C	GGAGAGGGATGG	F2	0.654474707	-0.029624787	0.265620169	0.984435726	-0.070373391	0.339261295	1.306144317	-1.142602888	-0.467789547	2.1	6.6	8.8	12.8	14.5	18.5	20.5	23.9	25.8
YIL104C	GGGGGACAGGGC	F2	0.448716648	-0.352396317	-1.834121002	-0.657199224	-1.105019534	-1.797954582	-1.697805028	-1.703317843	-2.402900016	2.1	6.6	8.8	12.8	14.5	18.5	20.5	23.9	25.8
YIL104C	AAGACACAGCCA	F2	-0.47938104	-2.321021811	-1.955698419	-1.456848546	-5.333512154	-1.337736777	-4.36687024	-2.745943918	-1.123597996	2.1	6.6	8.8	12.8	14.5	18.5	20.5	23.9	25.8
YIL104C	GAAGCGGGGTCT	F2	-0.371060385	0.038393636	-1.236880172	-1.574531567	-0.029731406	-2.333164047	-3.969980088	-1.827101063	-2.597072563	2.1	6.6	8.8	12.8	14.5	18.5	20.5	23.9	25.8
YIL104C	GAATCAACGTGA	F2	-1.008490306	-5.927134146	-3.539442942	-6.684449259	-3.239184772	-6.372692411	-6.272542858	-6.352056254	-3.314672833	2.1	6.6	8.8	12.8	14.5	18.5	20.5	23.9	25.8
YIL104C	GCAAGACGAACG	F2	-3.330418401	-5.039608876	-0.973845766	-2.211961487	-5.351659501	-5.485167141	-5.385017587	-5.464530983	-3.842185061	2.1	6.6	8.8	12.8	14.5	18.5	20.5	23.9	25.8
YIL104C	AAGTGTTACAAT	F2	-0.192914877	-2.361536971	-4.295773861	-3.118852083	-4.673587596	-4.807095235	-4.706945682	-4.786459078	-4.749075657	2.1	6.6	8.8	12.8	14.5	18.5	20.5	23.9	25.8
YBL084C	GAAGGCAGGACT	F2	0.009431602	0.184392799	0.644539736	0.670681562	0.570181436	0.594317643	0.062065639	-0.165322965	-0.600599075	2.1	6.6	8.8	12.8	14.5	18.5	20.5	23.9	25.8
YBL084C	TACTGGCAGGGG	F2	-0.857548408	-0.827863699	-0.651917671	-1.153067798	-1.473338058	-2.273421963	-2.243661738	-3.475178227	-2.437794806	2.1	6.6	8.8	12.8	14.5	18.5	20.5	23.9	25.8
YBL084C	GGGGGAGGGGGC	F2	0.070736386	-0.349948996	0.023242639	-0.062869989	-0.053190379	-0.174920851	-0.929822961	-1.452943009	-1.415559588	2.1	6.6	8.8	12.8	14.5	18.5	20.5	23.9	25.8
YBL084C	AGACTCGGAGAT	F2	-2.441449713	-6.472568283	-6.406805173	-7.229883395	-6.784618908	-6.918126548	-6.817976994	-6.89749039	-5.275144469	2.1	6.6	8.8	12.8	14.5	18.5	20.5	23.9	25.8
YKL010C	AGGGGCGAGCCG	F2	0.332669374	0.515500988	0.524601189	0.066155513	0.007115163	-0.157419372	-0.136046932	-0.433665391	-0.313106487	2.1	6.6	8.8	12.8	14.5	18.5	20.5	23.9	25.8
YKL010C	TGGGGATATGCA	F2	0.404312189	0.711800455	0.620022288	0.456400293	0.606421793	0.638361712	0.21254495	0.017861784	0.382757418	2.1	6.6	8.8	12.8	14.5	18.5	20.5	23.9	25.8
YKL010C	GAGGCGGGGGGG	F2	0.067681375	0.350223284	0.14796858	0.347181369	0.295668881	0.374610859	0.135518264	-0.013816582	0.317402627	2.1	6.6	8.8	12.8	14.5	18.5	20.5	23.9	25.8
YKL010C	GGGGGCGAGCCG	F2	0.273909425	0.580660494	0.183023083	0.304235428	-0.029731406	-0.015140407	-0.34180552	-0.445165658	-0.29230502	2.1	6.6	8.8	12.8	14.5	18.5	20.5	23.9	25.8
YKL010C	GGGAGGAGAGGC	F2	0.121570235	-1.638246313	-1.707412784	-5.617953847	-3.113795671	-4.083804578	-4.206047446	-7.870523343	-3.926249326	2.1	6.6	8.8	12.8	14.5	18.5	20.5	23.9	25.8
YKL010C	CGGGGGAGGAGC	F2	-0.495986997	-2.141362374	-3.606113981	-4.429192204	-4.568890217	-8.287360358	-5.187210804	-8.2667242	-5.059415778	2.1	6.6	8.8	12.8	14.5	18.5	20.5	23.9	25.8
YKL010C	CATTTAGATAAG	F2	-0.979921153	-2.992303161	-2.71081136	-3.845833588	-3.673587596	-5.392057736	-8.291908183	-7.371421579	-6.012110063	2.1	6.6	8.8	12.8	14.5	18.5	20.5	23.9	25.8
YKL010C	GGGGTGCGGGCG	F2	1.769117273	1.444590648	1.415196525	0.747396528	0.484841767	0.999032383	1.159302929	1.487447502	1.65221023	2.1	6.6	8.8	12.8	14.5	18.5	20.5	23.9	25.8
YKL010C	TACACGGGCGGT	F2	0.795589484	-0.694960704	-4.3072695	-3.751836098	-7.00701133	-7.140518969	-5.040369416	-7.119882812	-3.175608795	2.1	6.6	8.8	12.8	14.5	18.5	20.5	23.9	25.8
YKL010C	CCGGGCGGGCCA	F2	-1.501088788	-2.177112399	-4.248852813	-5.39385913	-7.948594644	-8.082102283	-5.396990229	-8.061466126	-6.024082704	2.1	6.6	8.8	12.8	14.5	18.5	20.5	23.9	25.8
YKL010C	ATAGTAGCCCTC	F2	0.558878135	-0.914077994	-2.526386789	-6.256355607	-6.81109112	-6.944598759	-6.844449206	-6.923962602	-3.30161668	2.1	6.6	8.8	12.8	14.5	18.5	20.5	23.9	25.8
YKL010C	CGAAACAACCCT	F2	-0.271524711	-0.744647828	-2.947373554	-3.059958394	-2.08417919	-6.918126548	-6.817976994	-6.89749039	-4.275144469	2.1	6.6	8.8	12.8	14.5	18.5	20.5	23.9	25.8
YKL010C	AGGCATGAAAGG	F2	0.991509694	-0.872008927	-1.175479627	-2.883080632	-3.330900941	-6.271763502	-6.171613949	-6.251127345	-3.213743924	2.1	6.6	8.8	12.8	14.5	18.5	20.5	23.9	25.8
YKL010C	ACACGAGAACGG	F2	-0.039517201	0.153995122	-0.682944567	-1.329145027	-2.584320258	-2.547902896	-5.617678344	-5.69719174	-4.659808319	2.1	6.6	8.8	12.8	14.5	18.5	20.5	23.9	25.8
YKL010C	AAGTGGGGAGCG	F2	-0.706461768	-1.26364915	-0.887545919	-6.664820452	-5.219555965	-6.353063605	-6.252914051	-4.747464946	-4.710081525	2.1	6.6	8.8	12.8	14.5	18.5	20.5	23.9	25.8
YKL010C	AGCCACGAGAAG	F2	-0.627400138	-1.500089346	-4.493219925	-6.901260648	-6.455996161	-6.5895038	-3.681999325	-6.568867643	-5.531484222	2.1	6.6	8.8	12.8	14.5	18.5	20.5	23.9	25.8
YKL010C	GGGGGAAGGAGC	F2	0.406547194	-0.096192404	0.016876421	-5.760398112	-2.315133625	-5.448641265	-5.348491711	-5.428005107	-4.390621686	2.1	6.6	8.8	12.8	14.5	18.5	20.5	23.9	25.8
YKL010C	CATGGGTGGTGG	F2	-0.297996923	-0.289587129	-3.848314884	-2.555915889	-5.81109112	-5.944598759	-5.844449206	-5.923962602	-4.30161668	2.1	6.6	8.8	12.8	14.5	18.5	20.5	23.9	25.8
YKL010C	GGCGCGCGGGGG	F2	-2.178415307	-1.103334473	-5.991767674	-3.114406178	-6.369581409	-6.503089049	-6.402939495	-6.482452891	-4.44506947	2.1	6.6	8.8	12.8	14.5	18.5	20.5	23.9	25.8
YKL010C	TAGGGGAATTGG	F2	-1.720364919	-4.702573888	-4.221773279	-7.044851501	-6.599587015	-6.733094654	-6.632945101	-6.712458497	-5.090112575	2.1	6.6	8.8	12.8	14.5	18.5	20.5	23.9	25.8
YKL010C	GAATAGGGGACG	F2	0.093389308	-1.905307784	-5.009469676	-2.247585397	-1.139355897	-5.52079105	-5.420641497	-5.500154893	-2.462771472	2.1	6.6	8.8	12.8	14.5	18.5	20.5	23.9	25.8
YKL010C	GACGGGGCGCAA	F2	-1.207799114	-2.349948996	-1.51865114	-4.429192204	-5.983927717	-6.117435356	-6.017285803	-4.096799199	-4.059415778	2.1	6.6	8.8	12.8	14.5	18.5	20.5	23.9	25.8
YKL010C	ATCCTGAGGACT	F2	-0.7943655	-1.902105352	-5.295773861	-3.118852083	-5.673587596	-2.999740313	-5.706945682	-5.786459078	-3.164113156	2.1	6.6	8.8	12.8	14.5	18.5	20.5	23.9	25.8
YKL010C	AAGCTGGGGGGA	F2	-0.611154808	-0.827305272	-2.009469676	-5.832547898	-5.387283411	-5.52079105	-5.420641497	-5.500154893	-2.462771472	2.1	6.6	8.8	12.8	14.5	18.5	20.5	23.9	25.8
YKL010C	TGTGACAGAGAG	F2	-1.786097884	-0.910325859	-1.914952077	-6.059958394	-3.292765812	-5.748201546	-5.648051993	-5.727565389	-3.368253873	2.1	6.6	8.8	12.8	14.5	18.5	20.5	23.9	25.8
YKL010C	CGGATACTCCAA	F2	-0.679867558	-5.143945535	-5.078182426	-5.901260648	-5.455996161	-5.5895038	-5.489354247	-5.568867643	-2.946521721	2.1	6.6	8.8	12.8	14.5	18.5	20.5	23.9	25.8
YKL010C	AAGGGACAGCGA	F2	-0.435911529	-5.003083	-4.93731989	-3.438470017	-5.315133625	-5.448641265	-5.348491711	-5.428005107	-4.390621686	2.1	6.6	8.8	12.8	14.5	18.5	20.5	23.9	25.8
YKL010C	GGTTGCACCGGC	F2	0.691949413	0.282319219	-0.481992669	-4.474995893	-4.029731406	-4.163239046	-4.063089492	-4.142602888	-2.520256966	2.1	6.6	8.8	12.8	14.5	18.5	20.5	23.9	25.8
YKL010C	GAAGATGGGGGA	F2	-1.330418401	-5.039608876	-4.973845766	-5.796923988	-5.351659501	-5.485167141	-5.385017587	-5.464530983	-2.427147562	2.1	6.6	8.8	12.8	14.5	18.5	20.5	23.9	25.8
YKL010C	ACGAGCAGGACG	F2	-5.891133355	-5.60032383	-5.53456072	-6.357638942	-5.912374456	-6.045882095	-5.945732542	-6.025245938	-4.987862516	2.1	6.6	8.8	12.8	14.5	18.5	20.5	23.9	25.8
YKL010C	GGGCCGGGGAGC	F2	1.106986912	1.220918675	-3.236880172	-4.059958394	-3.614693907	-3.748201546	-3.648051993	-3.727565389	-3.690181968	2.1	6.6	8.8	12.8	14.5	18.5	20.5	23.9	25.8
YKL010C	AGGGAATCGCGG	F2	0.438968671	-4.177112399	-4.11134929	-4.934427512	-4.489163025	-4.622670664	-4.522521111	-4.602034507	-2.242722991	2.1	6.6	8.8	12.8	14.5	18.5	20.5	23.9	25.8
YKL010C	AGAAGGGGGACG	F2	-2.449062897	-4.965608294	-1.729920183	-5.722923407	-5.27765892	-5.411166559	-5.311017006	-5.390530402	-4.353146981	2.1	6.6	8.8	12.8	14.5	18.5	20.5	23.9	25.8
YOL037C	AGGGGAGGCCGG	F2	-0.244557664	-0.748633709	-0.746842928	-0.50247663	-0.815137355	-0.308076733	-0.073333524	-0.230278407	-0.084947072	2.1	6.6	8.8	12.8	14.5	18.5	20.5	23.9	25.8
YOL037C	CAGGGCGGCGGG	F2	0.096722938	-0.79722758	-0.831299738	-0.674745758	-0.760755901	-0.744238096	-0.521777134	-0.486023113	-0.309534826	2.1	6.6	8.8	12.8	14.5	18.5	20.5	23.9	25.8
YOL037C	AGGGAACGCCGG	F2	0.266516742	0.056315544	0.376651481	0.69813154	0.92260216	1.147101075	1.543352736	1.978412513	1.801671128	2.1	6.6	8.8	12.8	14.5	18.5	20.5	23.9	25.8
YOL037C	GACTAGCTGCGG	F2	0.116236174	-0.588535629	-0.700993663	-0.649149018	-1.996345238	-0.956788168	-1.479736244	-1.10921672	-0.621862009	2.1	6.6	8.8	12.8	14.5	18.5	20.5	23.9	25.8
YOL037C	GGGTGGAAAATG	F2	0.079685506	-0.457680435	-0.874310092	-0.865987918	-0.816024713	-1.109689577	-1.350576942	-1.048735965	-0.678109136	2.1	6.6	8.8	12.8	14.5	18.5	20.5	23.9	25.8
YOL037C	AGTGGGCGGAGG	F2	0.325928733	-0.383261742	-0.783162204	-0.423649013	-0.029731406	0.032017246	-0.326123898	0.015659196	-0.236464	2.1	6.6	8.8	12.8	14.5	18.5	20.5	23.9	25.8
YOL037C	GGGGGAGGCCGG	F2	-0.189062551	-1.483215527	-1.154418011	-0.081332045	-0.614693907	-0.513736293	0.071840088	0.017861784	-0.105219467	2.1	6.6	8.8	12.8	14.5	18.5	20.5	23.9	25.8
YOL037C	GGGGAACGCCGG	F2	-0.201135384	-0.910325859	0.254972925	0.431894702	0.057731435	0.924223796	1.428763604	1.31682873	0.982243374	2.1	6.6	8.8	12.8	14.5	18.5	20.5	23.9	25.8
YOL037C	GAACAAAGGCCA	F2	-0.83264047	-2.565677687	-6.406805173	-7.229883395	-6.784618908	-3.918126548	-6.817976994	-6.89749039	-4.275144469	2.1	6.6	8.8	12.8	14.5	18.5	20.5	23.9	25.8
YOL037C	GTAGAGGAGCGC	F2	-1.786097884	-2.717680781	-1.06695517	-0.600526775	-1.807338985	-0.748201546	-1.840697071	-4.727565389	-0.602719127	2.1	6.6	8.8	12.8	14.5	18.5	20.5	23.9	25.8
YOL037C	GGTGGGCGGAGG	F2	-0.008490306	-0.454646375	-0.651917671	-0.989569066	-0.544304579	-0.677812219	-1.063089492	-0.464530983	-0.61979264	2.1	6.6	8.8	12.8	14.5	18.5	20.5	23.9	25.8
YPR192W	AGGAGCCAATGT	F2	0.385735788	0.112242283	0.430747044	0.87652575	0.940179375	1.099390166	1.289860326	1.216519405	1.025972221	2.1	6.6	8.8	12.8	14.5	18.5	20.5	23.9	25.8
YPR192W	CGGAGGGTCCCC	F2	0.197337243	0.159900949	0.235804089	0.619476105	0.6795497	0.603333984	0.803141313	0.37248952	0.327624529	2.1	6.6	8.8	12.8	14.5	18.5	20.5	23.9	25.8
YPR192W	TAAAGGATGGCA	F2	0.119343362	0.196871517	-0.10273273	0.022887819	-0.26175853	0.107074942	-0.06770612	-0.458207145	-0.263381353	2.1	6.6	8.8	12.8	14.5	18.5	20.5	23.9	25.8
YPR192W	AGTGGGGAGTGT	F2	-0.039450615	0.035731167	0.266160605	0.104852476	-0.370155845	-0.21309956	-0.454832708	-0.75072311	-1.042288211	2.1	6.6	8.8	12.8	14.5	18.5	20.5	23.9	25.8
YPR192W	GAACCTCTGCCG	F2	-0.184420858	-0.340175338	-0.914080621	-0.551062551	-0.452051581	-0.425401996	0.202847721	-0.009464557	-0.415210942	2.1	6.6	8.8	12.8	14.5	18.5	20.5	23.9	25.8
YPR192W	GACGTACACTTT	F2	-0.463392266	-0.135745973	-0.131910612	-0.256497388	0.006113793	0.039577837	0.737769718	-0.305738724	-0.487365085	2.1	6.6	8.8	12.8	14.5	18.5	20.5	23.9	25.8
YPR192W	AAGTGCGCTCAA	F2	0.42403462	-0.551670829	-0.528342986	0.261969701	0.714254616	0.587733406	0.289016751	0.406735703	0.361656964	2.1	6.6	8.8	12.8	14.5	18.5	20.5	23.9	25.8
YPR192W	GGGAGCCAATGT	F2	0.619540917	0.260292913	0.058575712	1.307158475	1.229655223	1.059153376	1.70629758	1.367591844	1.154167162	2.1	6.6	8.8	12.8	14.5	18.5	20.5	23.9	25.8
YPR192W	GGCGCGGAGGGC	F2	-0.036235296	-0.650566585	-0.278700347	0.203076012	0.613575081	0.646077393	0.632055926	0.108935879	0.727429475	2.1	6.6	8.8	12.8	14.5	18.5	20.5	23.9	25.8
YPR192W	CAAAAGTGAGCT	F2	-0.11036992	-0.674612059	0.111043132	-0.724974146	-0.55056357	-1.400278243	-0.393238094	-2.48655729	-1.792061582	2.1	6.6	8.8	12.8	14.5	18.5	20.5	23.9	25.8
YPR192W	TAACGGCAGGTA	F2	0.209101129	-1.143945535	-0.86872906	-0.491869712	-1.208068648	-1.545109681	-1.319429246	-1.283465424	-1.322030856	2.1	6.6	8.8	12.8	14.5	18.5	20.5	23.9	25.8
YPR192W	AGGAACGCCTGA	F2	-2.7454559	-8.431926298	-8.366163189	-9.189241411	-8.743976924	-8.877484563	-5.607410008	-8.856848406	-7.234502484	2.1	6.6	8.8	12.8	14.5	18.5	20.5	23.9	25.8
YPR192W	GGGGTGGGAAGG	F2	-0.406249813	-1.633288593	-1.897674085	-3.326473368	-3.497880242	-3.837838759	-6.438128924	-3.51764232	-3.087941476	2.1	6.6	8.8	12.8	14.5	18.5	20.5	23.9	25.8
YPR192W	GGGAGGGTCCCC	F2	0.517578506	-0.77657447	-0.208311019	0.925542036	1.054332859	0.777867265	0.685371741	0.498943141	0.157814939	2.1	6.6	8.8	12.8	14.5	18.5	20.5	23.9	25.8
YPR192W	GGGACGGGAAGT	F2	-1.496428352	-1.978208331	-1.368124705	-2.111032578	-2.482904034	-3.549297478	-3.449147925	-4.403130439	-4.628781423	2.1	6.6	8.8	12.8	14.5	18.5	20.5	23.9	25.8
YPR192W	GGTGGGGAGTGT	F2	-0.320434312	-0.428174164	-0.821842672	0.136438819	-1.112193566	-0.333164047	-0.425659572	-0.853096271	-1.690181968	2.1	6.6	8.8	12.8	14.5	18.5	20.5	23.9	25.8
YPR192W	TACAGGTAAGCT	F2	-4.593452806	-4.302643281	-0.536440454	-0.738030299	0.339502403	-2.163239046	-2.326123898	-2.142602888	-1.882827046	2.1	6.6	8.8	12.8	14.5	18.5	20.5	23.9	25.8
YPR192W	GAGTGCGCTCAA	F2	0.798864616	-0.717680781	-1.06695517	0.109966608	0.429700212	0.296192573	-0.25573457	-0.142602888	-0.520256966	2.1	6.6	8.8	12.8	14.5	18.5	20.5	23.9	25.8
YPR192W	GGCGGCAAGCTC	F2	-4.400807728	-4.109998204	-4.044235094	-1.545385221	-0.96261721	-0.468093627	-1.285481914	-2.94995781	-2.175608795	2.1	6.6	8.8	12.8	14.5	18.5	20.5	23.9	25.8
YPR192W	AGGGGCCAATGT	F2	-1.008490306	0.089674141	0.155437251	-0.305070892	-0.222376484	0.158689049	-0.25573457	-0.557640388	-0.105219467	2.1	6.6	8.8	12.8	14.5	18.5	20.5	23.9	25.8
YPR192W	GGAGGGGGGGAG	F2	-3.008490306	-5.302643281	-5.236880172	-6.059958394	-5.614693907	-5.748201546	-5.648051993	-5.727565389	-5.690181968	2.1	6.6	8.8	12.8	14.5	18.5	20.5	23.9	25.8
YLR217W	TCCGCATCATAA	F2	0.212621428	0.803151383	0.918032259	1.379788621	1.478555504	2.04370957	2.067473077	2.653614784	2.899254009	2.1	6.6	8.8	12.8	14.5	18.5	20.5	23.9	25.8
YLR217W	AGACGGAACGGA	F2	0.099185212	0.136808117	0.33739565	1.115280407	1.442708404	1.894163265	2.140163685	2.450322991	2.775527497	2.1	6.6	8.8	12.8	14.5	18.5	20.5	23.9	25.8
YLR217W	GGGAGATAGGGA	F2	0.159454332	0.656714734	0.776416651	1.730118537	1.990168151	2.461251819	2.725054826	3.156887817	3.319802121	2.1	6.6	8.8	12.8	14.5	18.5	20.5	23.9	25.8
YLR217W	TAGAGGGGATAA	F2	0.549999984	1.201399224	1.33490694	1.993942811	2.292196689	2.80861799	3.004173735	3.501253301	3.8233662	2.1	6.6	8.8	12.8	14.5	18.5	20.5	23.9	25.8
YLR217W	GGACAGGAGGGC	F2	-0.201135384	0.509388128	1.088323055	1.483425003	1.510836975	1.795181851	1.74426543	2.129284524	1.574900267	2.1	6.6	8.8	12.8	14.5	18.5	20.5	23.9	25.8
YLR217W	CAAGGGCCCCCT	F2	-0.282375232	-0.167787947	-1.220344804	-2.145603421	-2.913934407	-2.874110444	-4.109563922	-5.411469739	-3.637120724	2.1	6.6	8.8	12.8	14.5	18.5	20.5	23.9	25.8
YLR217W	TTGTGTTTAGCA	F2	-0.574837128	-1.284027603	-1.060723216	-0.282350815	-0.252123828	0.270414132	-0.063089492	0.066344002	0.020311415	2.1	6.6	8.8	12.8	14.5	18.5	20.5	23.9	25.8
YLR217W	CAGGTGGCAGGG	F2	0.738743624	1.029553149	0.585121526	0.332359029	0.292196689	1.296192573	1.89773991	1.297969703	2.546857229	2.1	6.6	8.8	12.8	14.5	18.5	20.5	23.9	25.8
YLR217W	ACCAGGGGGGGG	F2	-2.815845228	-0.162465623	-2.266627515	-0.445849547	-0.252123828	0.351334127	0.907163164	1.371970285	1.439942026	2.1	6.6	8.8	12.8	14.5	18.5	20.5	23.9	25.8
YLR217W	GGACGGAACGGA	F2	-0.139734839	-0.781811118	-0.716048008	0.908332746	0.83902406	1.68823843	1.7171293	1.992046638	2.382445832	2.1	6.6	8.8	12.8	14.5	18.5	20.5	23.9	25.8
YLR217W	CGCGGAAGAATA	F2	0.122754228	-1.109998204	0.043227748	0.887574186	-1.100120734	1.510532722	2.020326516	2.594362706	1.631746127	2.1	6.6	8.8	12.8	14.5	18.5	20.5	23.9	25.8
YLR217W	ACAGCAAAGGGG	F2	0.029983842	0.394793949	-0.954480441	-0.22501764	1.135854659	0.355228043	-1.185080017	0.756468203	-1.855241214	2.1	6.6	8.8	12.8	14.5	18.5	20.5	23.9	25.8
YLR217W	GGCAGGAGGGGA	F2	-1.423527805	-0.717680781	-2.06695517	-0.536396438	-1.091131951	-1.163239046	0.159302929	-0.640102548	-0.882827046	2.1	6.6	8.8	12.8	14.5	18.5	20.5	23.9	25.8
YLR217W	TGGTTGCAGCGA	F2	0.2030138	0.034391706	0.270079817	-0.474995893	-3.27765892	0.910761536	-4.311017006	-1.2206054	0.454207941	2.1	6.6	8.8	12.8	14.5	18.5	20.5	23.9	25.8
YLR217W	GCGCCGCCCGGA	F2	-0.57880603	-5.332390625	-1.566187797	-2.089705737	-2.837086328	-2.192986389	-5.677799336	-1.297881114	-2.134966811	2.1	6.6	8.8	12.8	14.5	18.5	20.5	23.9	25.8
YLR217W	GGGACGGGAGGG	F2	0.043977114	-3.150640188	-3.084877078	-6.229883395	-1.697156067	-2.458694929	-5.817976994	-5.89749039	-4.860106969	2.1	6.6	8.8	12.8	14.5	18.5	20.5	23.9	25.8
YLR217W	GAAGAGGGCGAG	F2	2.078972536	-1.717680781	-0.236880172	-4.059958394	0.085745811	-3.748201546	-3.648051993	-3.727565389	-2.690181968	2.1	6.6	8.8	12.8	14.5	18.5	20.5	23.9	25.8
YLR217W	CGAGGGTCCGAG	F2	-3.330418401	-3.039608876	-2.973845766	-1.211961487	0.648340499	-0.163239046	-0.577662665	-0.005099365	-0.427147562	2.1	6.6	8.8	12.8	14.5	18.5	20.5	23.9	25.8
YPR125W	CGCGCAGGCTAT	F2	-0.067753396	-0.018707858	-0.05123282	0.000264356	-0.136407971	-0.290100214	-0.319490806	-0.811749329	-0.802836394	2.1	6.6	8.8	12.8	14.5	18.5	20.5	23.9	25.8
YPR125W	AGCCGGCTGAGG	F2	-0.108597004	-0.166957441	-0.010269174	0.024633599	-0.074375321	0.073582151	-0.029904463	-0.427056278	-0.636444827	2.1	6.6	8.8	12.8	14.5	18.5	20.5	23.9	25.8
YPR125W	GGCAGCGTGGGC	F2	0.677755531	1.040118317	0.5325069	1.531546953	1.154693165	1.563195881	2.004173735	1.701746241	1.939969307	2.1	6.6	8.8	12.8	14.5	18.5	20.5	23.9	25.8
YPR125W	GGCCGGCTGAGG	F2	-0.033364974	-0.479521044	-0.522282391	0.201533847	0.054100185	-0.02237651	-0.087964161	-0.154986613	-0.727656673	2.1	6.6	8.8	12.8	14.5	18.5	20.5	23.9	25.8
YPR125W	GGAGAATGGGGA	F2	0.328544682	0.356319801	-0.440413566	-0.174486782	0.000325828	0.364937429	-0.033032258	0.068901217	0.207567974	2.1	6.6	8.8	12.8	14.5	18.5	20.5	23.9	25.8
YPR125W	GAAGACAATCGA	F2	-1.354265142	0.541406441	0.87677661	-0.33964404	0.547325896	1.209804365	1.449116666	1.045600847	0.796933209	2.1	6.6	8.8	12.8	14.5	18.5	20.5	23.9	25.8
YPR125W	GGGAGGAGCGGC	F2	0.728475289	0.818372119	0.707978274	0.044378266	1.085745811	0.848733596	0.995804197	0.140331075	0.845870932	2.1	6.6	8.8	12.8	14.5	18.5	20.5	23.9	25.8
YPR125W	GGGTATAGAGAC	F2	0.8367871	-0.015361329	0.509833399	0.410545382	0.175088386	1.320440119	0.480532213	0.997121875	1.056531603	2.1	6.6	8.8	12.8	14.5	18.5	20.5	23.9	25.8
YPR125W	CGGGGTGACGAA	F2	-2.759811193	-3.205967262	-1.666272964	-0.866420835	-2.295625466	-1.12101081	-0.99338052	-1.515412152	-1.062991232	2.1	6.6	8.8	12.8	14.5	18.5	20.5	23.9	25.8
YPR125W	GGGAGCCACGGA	F2	-1.008490306	0.86728172	0.348082329	0.662507631	1.602536809	2.09979536	1.74426543	1.535469017	1.216708628	2.1	6.6	8.8	12.8	14.5	18.5	20.5	23.9	25.8
YPR125W	CGTAGGGAGCTG	F2	-2.708930024	-2.096192404	-0.352357389	-0.474995893	0.88453872	-0.956788168	-0.76352921	0.800813583	-0.89876859	2.1	6.6	8.8	12.8	14.5	18.5	20.5	23.9	25.8
YPR125W	TAACGCTCTGAG	F2	1.232517794	0.144815695	-0.11134929	-0.17954001	-0.788723307	-1.037708164	-1.93755861	-1.602034507	-4.564651086	2.1	6.6	8.8	12.8	14.5	18.5	20.5	23.9	25.8
YPR125W	TTGAGCCCGCGC	F2	-3.137773323	-0.203107608	-0.026313186	-0.434353909	-1.159014423	-1.833090444	-2.192372509	-5.271885905	-2.234502484	2.1	6.6	8.8	12.8	14.5	18.5	20.5	23.9	25.8
YPR125W	GGCGCAGGCTAT	F2	-0.008490306	-0.065604084	-0.874310092	0.177080803	-0.37765471	-0.800668966	-0.870444414	-1.628029715	-0.912574389	2.1	6.6	8.8	12.8	14.5	18.5	20.5	23.9	25.8
YPR125W	CGCGCGGGCTAT	F2	0.354079774	0.059926798	0.710652408	0.177080803	-0.252123828	-0.385631467	0.129555586	0.371970285	-0.912574389	2.1	6.6	8.8	12.8	14.5	18.5	20.5	23.9	25.8
YPR125W	CGCGCAGGCTGT	F2	-0.008490306	0.767746046	0.348082329	0.788038513	-0.351659501	0.684757861	0.614982413	-0.142602888	-0.427147562	2.1	6.6	8.8	12.8	14.5	18.5	20.5	23.9	25.8
YPR125W	GCGCAGGCTATC	F2	-0.815845228	-0.203107608	-0.459272593	-0.112425814	0.332838673	0.029406032	-0.285481914	-0.628029715	-0.590646294	2.1	6.6	8.8	12.8	14.5	18.5	20.5	23.9	25.8
YPR125W	AGGATGTAGTGA	F2	-2.330418401	1.352708547	-0.166490844	-0.474995893	-3.351659501	-3.485167141	-0.800055086	-3.464530983	-2.427147562	2.1	6.6	8.8	12.8	14.5	18.5	20.5	23.9	25.8
YJL216C	AGAGCCGGCAAC	F2	0.633548271	0.909733862	1.072769593	0.841332214	1.036826945	1.043852111	1.072666369	1.026933927	0.936101592	2.1	6.6	8.8	12.8	14.5	18.5	20.5	23.9	25.8
YJL216C	ACTGAAAACAGA	F2	0.658146704	0.927753917	1.118076724	1.004997048	1.124244552	1.016439614	1.352327614	1.2016276	0.97310272	2.1	6.6	8.8	12.8	14.5	18.5	20.5	23.9	25.8
YJL216C	GGAGGGTGGTAA	F2	0.212306655	0.147881999	0.058575712	-0.113976932	-0.16723493	-0.407421672	-0.563382367	-0.738770844	-0.850113258	2.1	6.6	8.8	12.8	14.5	18.5	20.5	23.9	25.8
YJL216C	GGGGAGGAGTGA	F2	0.324262563	0.370137098	0.482472846	0.403309453	0.545135217	0.207357174	0.078615083	-0.30425165	-0.183781012	2.1	6.6	8.8	12.8	14.5	18.5	20.5	23.9	25.8
YJL216C	CACGGATGCCGC	F2	-0.197466995	-0.488366993	-0.024726935	-0.302850628	-0.526055207	-0.611997163	-0.600285574	-1.283538678	-1.719036831	2.1	6.6	8.8	12.8	14.5	18.5	20.5	23.9	25.8
YJL216C	CTAAGGCGACGA	F2	0.291069976	0.29531656	0.714997879	0.827213967	0.678221061	0.81704272	0.949907848	0.491559318	0.728929793	2.1	6.6	8.8	12.8	14.5	18.5	20.5	23.9	25.8
YJL216C	CTCCGCTTGGTG	F2	0.544529303	0.828143326	1.204246557	1.266175812	0.814751016	1.03793689	1.342704163	1.494074649	1.389205487	2.1	6.6	8.8	12.8	14.5	18.5	20.5	23.9	25.8
YJL216C	CAACCGCGACGG	F2	-0.30438054	0.193661599	0.709590432	0.558062395	0.526279721	0.822357889	1.218142021	0.818664717	0.88999547	2.1	6.6	8.8	12.8	14.5	18.5	20.5	23.9	25.8
YJL216C	CGTGATGCGAGA	F2	0.090665161	0.106680567	0.235453474	0.171367152	0.25406156	-0.546319778	-0.866173977	-0.812713508	-0.757296164	2.1	6.6	8.8	12.8	14.5	18.5	20.5	23.9	25.8
YJL216C	GGAGCCGGCAAC	F2	0.418324361	0.439044723	0.089770333	1.003657705	0.753776774	0.871807901	1.15592029	1.035184231	0.664482913	2.1	6.6	8.8	12.8	14.5	18.5	20.5	23.9	25.8
YJL216C	CGGTGGGGGGGC	F2	0.802239343	-0.893530616	1.046701612	0.414445732	0.934349019	0.812914212	0.913063766	-0.16644963	-0.203066791	2.1	6.6	8.8	12.8	14.5	18.5	20.5	23.9	25.8
YJL216C	AACAGTGATCAA	F2	0.808645637	0.211929891	0.436891596	0.132686684	0.314916765	-0.385631467	-0.718441321	-0.119882812	-0.354578936	2.1	6.6	8.8	12.8	14.5	18.5	20.5	23.9	25.8
YJL216C	GCTGAAAACAGA	F2	0.527562595	0.48395308	0.070548354	0.832432632	0.8182655	0.537200672	0.954832416	1.105324625	0.681376895	2.1	6.6	8.8	12.8	14.5	18.5	20.5	23.9	25.8
YJL216C	AACGGCCGGAGT	F2	-0.112826965	0.470764309	0.536527418	0.228022369	0.566371652	0.082921542	1.110558595	1.103557699	0.445795702	2.1	6.6	8.8	12.8	14.5	18.5	20.5	23.9	25.8
YJL216C	AATAAGCTCCGG	F2	0.20207668	0.362489568	0.218799312	-0.434353909	-1.204818113	-1.648665873	-1.192372509	-1.686923405	-1.710940528	2.1	6.6	8.8	12.8	14.5	18.5	20.5	23.9	25.8
YJL216C	GGGTGCGGGGAG	F2	0.381456213	-0.183344353	0.133957524	1.174817752	-0.243856212	1.148704961	-0.599142393	0.284818335	-0.570883039	2.1	6.6	8.8	12.8	14.5	18.5	20.5	23.9	25.8
YJL216C	GGCACCCGGAGG	F2	1.101134186	0.841746628	0.744011005	0.183967189	1.477228582	1.112395397	1.046534999	-0.58317548	1.479743034	2.1	6.6	8.8	12.8	14.5	18.5	20.5	23.9	25.8
YJL216C	AGGGCGCGGGGG	F2	0.760184148	-0.772128565	-0.947373554	0.442541947	-2.784618908	0.169336293	0.574340428	1.494827032	0.309818032	2.1	6.6	8.8	12.8	14.5	18.5	20.5	23.9	25.8
YJL216C	CTACTCGCTCTC	F2	-0.008490306	1.101746974	0.167510083	0.295522261	1.012088769	0.071226208	-0.691120715	-1.908137635	-1.607719808	2.1	6.6	8.8	12.8	14.5	18.5	20.5	23.9	25.8
YJL216C	CAGAGAGAGGAA	F2	-1.72469734	-5.241242737	-2.853551532	-0.750630336	-5.553293362	-0.986361284	-1.779296526	-5.666164844	-0.419328058	2.1	6.6	8.8	12.8	14.5	18.5	20.5	23.9	25.8
YJL216C	CGGACACTCAGA	F2	-5.052884425	-2.7620749	-4.69631179	-3.519390012	-0.681808103	-2.207633165	-0.785555517	-5.186997008	-2.342258664	2.1	6.6	8.8	12.8	14.5	18.5	20.5	23.9	25.8
YJL216C	CGGGCCGGGACC	F2	0.576472195	-2.302643281	1.85058267	0.109966608	-2.614693907	-1.163239046	-1.648051993	1.664752034	-2.690181968	2.1	6.6	8.8	12.8	14.5	18.5	20.5	23.9	25.8
YNL260C	AAACAACAAGAA	F2	-0.139905744	-0.208861135	-0.438783217	-0.706087406	-1.084593341	-1.8954275	-2.013701465	-2.862917242	-2.668808317	2.1	6.6	8.8	12.8	14.5	18.5	20.5	23.9	25.8
YNL260C	CCGTGGAGACGC	F2	0.064223878	0.189381248	0.293040966	-0.503565045	-0.890125339	-1.358458067	-1.891165705	-2.493100135	-2.192682308	2.1	6.6	8.8	12.8	14.5	18.5	20.5	23.9	25.8
YNL260C	CCCGTACAAAGG	F2	-0.906775883	-0.252643895	-0.273685613	-0.116469244	-0.34531399	0.137456412	-0.01660459	-0.291782308	-0.778212732	2.1	6.6	8.8	12.8	14.5	18.5	20.5	23.9	25.8
YNL260C	AGGACACCGGGA	F2	0.473478202	0.216355957	0.172605582	-0.32218705	-0.778837563	-1.237663887	-1.524537457	-2.476671546	-2.522946054	2.1	6.6	8.8	12.8	14.5	18.5	20.5	23.9	25.8
YNL260C	CGGGTGGGGAAG	F2	-0.492725315	0.021667465	-0.161389972	-0.199102276	-0.564890351	-1.655837528	-1.309527388	-2.039098313	-2.380226515	2.1	6.6	8.8	12.8	14.5	18.5	20.5	23.9	25.8
YNL260C	GGAGCCCGGGGG	F2	0.178527786	-0.098190597	-0.627171009	-1.013296955	-1.696862449	-2.383968418	-3.483127673	-4.23006573	-3.325948839	2.1	6.6	8.8	12.8	14.5	18.5	20.5	23.9	25.8
YNL260C	TTGTAGACTGAA	F2	-1.708930024	-0.302643281	-1.2934637	-2.116541922	-0.700423781	-2.200713751	-2.541136789	-2.340542266	-3.220696685	2.1	6.6	8.8	12.8	14.5	18.5	20.5	23.9	25.8
YNL260C	GAACAACAAGAA	F2	-0.62661967	-0.440146805	-1.172749834	-0.904680168	-1.826198012	-2.88570507	-2.407043893	-3.186997008	-2.979688585	2.1	6.6	8.8	12.8	14.5	18.5	20.5	23.9	25.8
YNL260C	AGGATGGTCGGG	F2	-1.400807728	-0.607497863	-0.722306999	-2.204348303	-1.759083816	-4.140518969	-2.870444414	-1.797954717	-2.082499391	2.1	6.6	8.8	12.8	14.5	18.5	20.5	23.9	25.8
YNL260C	GGGACACCGGGA	F2	0.245266287	0.166842002	-0.264894548	-0.175435611	-0.730171124	-1.163239046	-0.676066369	-2.843042606	-2.220696685	2.1	6.6	8.8	12.8	14.5	18.5	20.5	23.9	25.8
YOL026C	GGTGGGGGGGGG	F2	-0.103647539	0.008501138	0.679189851	1.005214218	1.138487273	1.243621797	1.43080853	1.58009566	1.796546096	2.1	6.6	8.8	12.8	14.5	18.5	20.5	23.9	25.8
YOL026C	AACGGGGGAGGT	F2	0.183608193	0.299701297	0.643538213	0.646521926	0.71508205	0.753527093	0.820886711	1.111294723	0.989937766	2.1	6.6	8.8	12.8	14.5	18.5	20.5	23.9	25.8
YOL026C	ATTGCGCATAAA	F2	0.289758793	0.045879023	-0.546800965	-1.417444871	-0.783570819	-1.706860751	-1.319429246	-1.614671333	-0.810385033	2.1	6.6	8.8	12.8	14.5	18.5	20.5	23.9	25.8
YOL026C	GAGGGAGGGCAT	F2	-0.214351003	-0.829326137	0.13334348	-0.800766054	0.123038874	-0.147972289	0.459137253	0.122987222	0.210556401	2.1	6.6	8.8	12.8	14.5	18.5	20.5	23.9	25.8
YOL026C	GCTTAAGAGGCG	F2	-0.06363186	-1.952146034	-0.725918252	-0.989569066	-0.493678506	-0.703807427	-0.385017587	-0.44216317	-0.569166567	2.1	6.6	8.8	12.8	14.5	18.5	20.5	23.9	25.8
YOL026C	CGTAACGGGGGC	F2	-0.44458942	-0.486355235	-0.475039909	0.673867493	0.304687633	0.013638716	0.390628475	0.421297997	0.894780533	2.1	6.6	8.8	12.8	14.5	18.5	20.5	23.9	25.8
YOL026C	GCTAATACGCTC	F2	-0.889191377	-0.903236434	-1.339973665	-0.825182248	-2.187272683	-1.561788422	-1.833607646	-0.810759325	-2.262760744	2.1	6.6	8.8	12.8	14.5	18.5	20.5	23.9	25.8
YOL026C	GGGGTCGGTGGC	F2	-0.515450294	-2.735602689	-0.565502919	-1.422528473	-1.121653896	-0.888379204	-1.045387491	-0.701093178	-0.744629752	2.1	6.6	8.8	12.8	14.5	18.5	20.5	23.9	25.8
YOL026C	GGTGGGGGGGGC	F2	0.506082867	0.282319219	1.064289363	1.14391394	1.555231094	1.673262222	1.74426543	1.804929692	1.787865329	2.1	6.6	8.8	12.8	14.5	18.5	20.5	23.9	25.8
YOL026C	ACGGGCAAGAGG	F2	-1.432988134	-2.390106123	-0.739380512	0.312010384	-0.795266153	-0.550262169	-1.928159912	-1.727565389	-0.870754213	2.1	6.6	8.8	12.8	14.5	18.5	20.5	23.9	25.8
YOL026C	GACGGGGGAGGT	F2	-0.330418401	-0.77657447	-0.595334143	0.788038513	0.53586577	0.280367606	-0.247514063	0.383465923	0.608476348	2.1	6.6	8.8	12.8	14.5	18.5	20.5	23.9	25.8
YOL026C	GGGGGGGGTGGT	F2	-2.151448259	-2.275676234	-1.920406507	-2.032991346	-2.298220242	-2.8911595	-2.621084945	-1.226667153	-2.248177421	2.1	6.6	8.8	12.8	14.5	18.5	20.5	23.9	25.8
YOL026C	TCAAGGGACGCA	F2	-0.325347411	-3.545499805	-5.80166479	-6.624743013	-2.594516025	-6.312986165	-6.212836612	-6.292350008	-5.254966587	2.1	6.6	8.8	12.8	14.5	18.5	20.5	23.9	25.8
YOL026C	TGACTTGCGTAG	F2	0.432082286	-2.203107608	-0.874310092	-0.96042272	-2.029731406	-1.648665873	-3.870444414	-1.94995781	-1.590646294	2.1	6.6	8.8	12.8	14.5	18.5	20.5	23.9	25.8
YOL026C	GTTGCGCATAAA	F2	0.313437789	-0.232253954	-1.651917671	-1.211961487	-0.26419666	-1.485167141	-0.800055086	-0.764091265	-1.842185061	2.1	6.6	8.8	12.8	14.5	18.5	20.5	23.9	25.8
YOL026C	GGCGGAGGCAAA	F2	-0.551632631	-2.220181121	-2.739380512	-6.147421235	-5.702156748	-5.835664388	-5.735514834	-5.81502823	-4.777644809	2.1	6.6	8.8	12.8	14.5	18.5	20.5	23.9	25.8
YOL026C	GAACGGAGCGGT	F2	-5.36604231	-2.490270285	-1.839544674	-1.440230475	-5.387283411	-2.52079105	-2.098713402	-5.500154893	-2.877808971	2.1	6.6	8.8	12.8	14.5	18.5	20.5	23.9	25.8
YOL026C	GGCGGAAGCGGC	F2	-1.330418401	-5.039608876	-4.973845766	-5.796923988	-5.351659501	-5.485167141	-5.385017587	-5.464530983	-5.427147562	2.1	6.6	8.8	12.8	14.5	18.5	20.5	23.9	25.8
YOR291W	ACTTAGTGTGCG	F2	-0.205752012	-0.740913087	-0.792189398	-2.595089739	-2.796188297	-2.671898179	-3.353108339	-4.040304312	-2.903385218	2.1	6.6	8.8	12.8	14.5	18.5	20.5	23.9	25.8
YOR291W	GCAGGGGGACCG	F2	0.058864962	-1.220181121	-0.820517275	-1.573774048	-2.162997937	-2.791270268	-2.865150115	-3.100782713	-2.464761854	2.1	6.6	8.8	12.8	14.5	18.5	20.5	23.9	25.8
YOR291W	GGCGGCGGAGAG	F2	-0.273543879	-0.401818687	-1.241933399	-1.866682905	-2.94167523	-5.153185381	-3.975033316	-4.495119303	-3.310894494	2.1	6.6	8.8	12.8	14.5	18.5	20.5	23.9	25.8
YOR291W	AGATAGTGCAGG	F2	-0.344093337	-0.562958186	-1.076057377	-1.617953847	-1.649127404	-2.058269486	-2.299156851	-2.378670247	-3.66321492	2.1	6.6	8.8	12.8	14.5	18.5	20.5	23.9	25.8
YOR291W	AGCGCCGACTTA	F2	0.21778555	-0.690713733	0.977713879	0.863172843	0.490275653	0.33765919	0.732552009	1.15184447	0.593124833	2.1	6.6	8.8	12.8	14.5	18.5	20.5	23.9	25.8
YOR291W	CCCAGGCGTAAC	F2	-0.99272299	-2.64051292	-2.159712311	-6.982790533	-6.537526046	-6.671033686	-6.570884132	-6.650397529	-6.613014107	2.1	6.6	8.8	12.8	14.5	18.5	20.5	23.9	25.8
YOR291W	CGAGGGAAACAG	F2	-1.245529503	-2.440146805	-1.69631179	-3.934427512	-3.489163025	-2.88570507	-6.107483612	-3.017072006	-2.979688585	2.1	6.6	8.8	12.8	14.5	18.5	20.5	23.9	25.8
YOR291W	GGAGCACCCCGA	F2	-1.815845228	-0.525035703	-1.196238187	0.123641544	-1.574051922	-5.292522063	-5.192372509	-5.271885905	-3.649539983	2.1	6.6	8.8	12.8	14.5	18.5	20.5	23.9	25.8
YOR291W	GCTTAGTGTGCG	F2	-0.675914967	-1.150640188	-2.084877078	-1.770451777	-2.462690814	-3.918126548	-2.817976994	-3.31252789	-2.052752047	2.1	6.6	8.8	12.8	14.5	18.5	20.5	23.9	25.8
YOR291W	AAAGTAGACCGC	F2	-2.11540551	-5.525035703	-5.459272593	-6.282350815	-5.837086328	-5.970593968	-5.870444414	-5.94995781	-5.912574389	2.1	6.6	8.8	12.8	14.5	18.5	20.5	23.9	25.8
YOR291W	GGATAGTGCAGG	F2	0.084619099	-0.817216454	-0.973845766	-2.059958394	-1.614693907	-1.485167141	-1.969980088	-1.727565389	-3.012110063	2.1	6.6	8.8	12.8	14.5	18.5	20.5	23.9	25.8
YML066C	CCAGGATACGTC	F2	-0.210508937	-0.128876214	-0.169241455	-0.13699943	0.399661386	0.165597419	0.363443646	0.774255876	0.48869199	2.1	6.6	8.8	12.8	14.5	18.5	20.5	23.9	25.8
YML066C	CGGAAAGGGGAG	F2	0.075699781	-0.369757477	-0.11134929	-0.711162053	-0.916478854	-1.522320139	-0.933488946	-2.100973264	-2.046414699	2.1	6.6	8.8	12.8	14.5	18.5	20.5	23.9	25.8
YML066C	GAATCTCACCAG	F2	0.208133635	0.922624754	0.645626265	0.877238685	1.261239876	1.391864166	1.307963114	1.466338475	1.845592983	2.1	6.6	8.8	12.8	14.5	18.5	20.5	23.9	25.8
YML066C	GGCCGGAGCCTA	F2	0.303787619	0.626516478	0.222551447	-0.162717968	-0.278410519	-0.490185215	-0.510548469	-0.330675236	0.02863628	2.1	6.6	8.8	12.8	14.5	18.5	20.5	23.9	25.8
YML066C	TTGAATGGTGAG	F2	0.362603846	0.660830842	1.055901578	0.896098259	0.979854643	1.325618687	1.411995391	1.815930494	1.761358865	2.1	6.6	8.8	12.8	14.5	18.5	20.5	23.9	25.8
YML066C	ATGGCTGAACAT	F2	0.009966599	0.583040001	0.316786199	0.364721536	0.300839304	0.550003638	0.376505111	0.658546884	0.589015101	2.1	6.6	8.8	12.8	14.5	18.5	20.5	23.9	25.8
YML066C	GGGGGGGGTGTG	F2	-0.015376691	-0.272054962	-0.06238244	0.211638025	0.380144388	0.356135113	0.35709131	0.437772343	0.877502541	2.1	6.6	8.8	12.8	14.5	18.5	20.5	23.9	25.8
YML066C	AGGCTTCCGTGA	F2	-0.270248555	-0.87964826	-1.252928113	-2.066356165	-3.39047875	-4.459856052	-4.883268455	-5.962781851	-3.837935588	2.1	6.6	8.8	12.8	14.5	18.5	20.5	23.9	25.8
YML066C	GCCAGACAGAAA	F2	-0.357385448	-1.665213361	-1.480805755	-3.159494067	-3.406107285	-7.240054643	-3.969980088	-7.219418485	-3.860106969	2.1	6.6	8.8	12.8	14.5	18.5	20.5	23.9	25.8
YML066C	GATTGCGGTGGG	F2	-0.060329237	-0.667640098	-3.253953685	-4.299424329	-3.63176742	-6.572629982	-3.887517928	-6.551993824	-3.707255481	2.1	6.6	8.8	12.8	14.5	18.5	20.5	23.9	25.8
YML066C	CACAAGTGCGTC	F2	-0.532052262	-1.071317735	-1.088016786	-0.789104484	-0.508899243	-2.101838501	-2.264723353	-1.578702003	-2.821426501	2.1	6.6	8.8	12.8	14.5	18.5	20.5	23.9	25.8
YML066C	GCCAAGTGATCG	F2	-0.04913229	0.019284813	0.426084841	-0.396993381	-0.341675413	-3.748201546	-3.233014494	-2.31252789	-3.275144469	2.1	6.6	8.8	12.8	14.5	18.5	20.5	23.9	25.8
YML066C	CAACAGGAAGGT	F2	-2.486537602	-2.003083	-2.767394888	-0.760398112	-1.99320553	-6.448641265	-5.348491711	-6.428005107	-2.805659185	2.1	6.6	8.8	12.8	14.5	18.5	20.5	23.9	25.8
YML066C	CAACAGACAAAA	F2	-0.356413609	-2.203107608	-3.459272593	-3.112425814	-2.252123828	-1.800668966	-2.170004696	-0.780032809	-2.590646294	2.1	6.6	8.8	12.8	14.5	18.5	20.5	23.9	25.8
YML066C	GTGGCTGAACAT	F2	0.628939615	1.019284813	0.348082329	0.998935295	0.607698514	1.310692143	1.01491302	1.494827032	1.42529525	2.1	6.6	8.8	12.8	14.5	18.5	20.5	23.9	25.8
YML066C	GGGGGTCCGAGG	F2	0.447189178	-2.262001297	-1.459272593	-0.746297915	-2.574051922	-1.044594549	-2.870444414	-1.271885905	-2.427147562	2.1	6.6	8.8	12.8	14.5	18.5	20.5	23.9	25.8
YML066C	GAAAACGAAGGA	F2	-0.896015576	-1.467702528	-3.276408536	-1.984009541	-0.239184772	-1.050764316	-1.272542858	-3.352056254	-1.144747831	2.1	6.6	8.8	12.8	14.5	18.5	20.5	23.9	25.8
YML066C	TAAGGTGAGGGG	F2	-1.042437638	-2.684513917	-6.078182426	-4.579332553	-6.455996161	-6.5895038	-6.489354247	-6.568867643	-3.36155922	2.1	6.6	8.8	12.8	14.5	18.5	20.5	23.9	25.8
YML066C	AGGGCAGGAGAA	F2	-6.030858119	-2.740048594	-2.214853865	-2.037932088	-2.730171124	-2.015681857	-2.085457305	-6.164970701	-4.12758728	2.1	6.6	8.8	12.8	14.5	18.5	20.5	23.9	25.8
YML066C	GGGAAAGGGGAG	F2	0.175934266	-1.007187398	-0.410909571	-0.474995893	-0.319238023	-1.815315742	-0.93755861	-1.794679585	-1.757296164	2.1	6.6	8.8	12.8	14.5	18.5	20.5	23.9	25.8
YML066C	AACAGGGCGGTG	F2	-5.008490306	-4.717680781	-3.651917671	-1.153067798	-2.222376484	-3.578276545	-0.478126992	-0.68317127	-1.297864545	2.1	6.6	8.8	12.8	14.5	18.5	20.5	23.9	25.8
YML066C	GGGGGGGTGTGC	F2	0.143512788	-1.887605782	-1.821842672	0.525004107	0.259775211	-0.333164047	0.854448348	-0.31252789	0.631746127	2.1	6.6	8.8	12.8	14.5	18.5	20.5	23.9	25.8
YML066C	GGGCTTCCGTGA	F2	0.042135767	-1.203107608	-1.459272593	-2.474995893	-2.515158233	-3.970593968	-3.285481914	-3.94995781	-2.912574389	2.1	6.6	8.8	12.8	14.5	18.5	20.5	23.9	25.8
YML066C	ACGGTCGGAGGG	F2	-2.636521528	-5.805143622	-5.739380512	-6.562458734	-6.117194248	-6.250701887	-6.150552334	-6.23006573	-5.192682308	2.1	6.6	8.8	12.8	14.5	18.5	20.5	23.9	25.8
YML066C	GAGTGAGCAACA	F2	-6.052884425	-5.7620749	-5.69631179	-6.519390012	-3.074125526	-6.207633165	-6.107483612	-6.186997008	-4.564651086	2.1	6.6	8.8	12.8	14.5	18.5	20.5	23.9	25.8
YML066C	GAAATTTGATCG	F2	-1.901575102	-2.418120499	-5.352357389	-6.175435611	-5.730171124	-5.863678764	-5.76352921	-5.843042606	-4.220696685	2.1	6.6	8.8	12.8	14.5	18.5	20.5	23.9	25.8
YML066C	CAACTACCGCAG	F2	-4.552810822	-5.846963798	-5.781200688	-6.60427891	-6.159014423	-6.292522063	-6.192372509	-6.271885905	-6.234502484	2.1	6.6	8.8	12.8	14.5	18.5	20.5	23.9	25.8
YML066C	GGGGGGGGTAGG	F2	-0.951906777	-1.039608876	-2.71081136	-5.118852083	-4.673587596	-4.807095235	-3.121983181	-4.786459078	-1.289644038	2.1	6.6	8.8	12.8	14.5	18.5	20.5	23.9	25.8
YLR145W	AGGTGTAGGCCC	F2	-0.028668188	0.469946222	-0.464290668	1.273942343	1.000015937	1.537200672	1.366898348	2.294802424	2.069151439	2.1	6.6	8.8	12.8	14.5	18.5	20.5	23.9	25.8
YLR145W	AGTGGAGGAAAG	F2	-1.222615111	-0.931805586	0.104811178	1.36746283	0.840208053	1.79256115	2.364331731	2.632411314	2.579831358	2.1	6.6	8.8	12.8	14.5	18.5	20.5	23.9	25.8
YLR145W	TTTCAGGGAGGC	F2	0.864397776	0.036562805	0.714509884	-0.992054329	-2.012453415	-0.923568633	-1.152726705	-1.659661325	-1.77981918	2.1	6.6	8.8	12.8	14.5	18.5	20.5	23.9	25.8
YLR145W	GGTGAGCGAAAG	F2	0.680308006	0.193509952	-0.588723844	0.213802419	-0.008357755	-2.322437641	0.192749412	-0.716838982	-1.126914538	2.1	6.6	8.8	12.8	14.5	18.5	20.5	23.9	25.8
YLR145W	GGGTGTAGGCCC	F2	-1.330418401	-0.454646375	-1.973845766	1.010430934	-0.029731406	1.684757861	0.422337335	1.994900635	2.096414394	2.1	6.6	8.8	12.8	14.5	18.5	20.5	23.9	25.8
YLR145W	GGCCGCTAGTGT	F2	-0.201135384	-1.717680781	-4.236880172	-5.059958394	-4.614693907	-2.426273452	-2.063089492	-2.727565389	-3.690181968	2.1	6.6	8.8	12.8	14.5	18.5	20.5	23.9	25.8
YPL095C	AAGGGGCGCCGC	F2	-0.48539306	-0.019709318	0.196079236	0.287392298	0.707234188	0.564076378	0.518306393	0.532125574	0.38020736	2.1	6.6	8.8	12.8	14.5	18.5	20.5	23.9	25.8
YPL095C	CCCTGCTCTGTT	F2	-0.947089761	-0.255181928	0.3861755	0.28114201	0.501154422	0.0680865	0.30909859	0.384939497	0.248207687	2.1	6.6	8.8	12.8	14.5	18.5	20.5	23.9	25.8
YPL095C	TCGCGAGTGGAA	F2	-0.361764637	-1.418120499	-0.684932728	-0.670441415	-0.433929673	-0.5935896	-0.784902861	-0.538188025	-0.683668661	2.1	6.6	8.8	12.8	14.5	18.5	20.5	23.9	25.8
YPL095C	AGAACCGGGACT	F2	0.535830211	-0.054715768	0.377829672	0.810406326	0.140193595	0.296192573	1.222312727	-0.172976537	0.499642591	2.1	6.6	8.8	12.8	14.5	18.5	20.5	23.9	25.8
YPL095C	GAGGGGCGCCGC	F2	-0.539005022	-0.610765577	-1.352357389	0.525004107	0.077183798	0.528638659	0.936910508	0.741919894	-0.105219467	2.1	6.6	8.8	12.8	14.5	18.5	20.5	23.9	25.8
YPL095C	CCACAATGTGGT	F2	-2.070774584	-5.8674279	-3.479736696	-6.624743013	-6.179478526	-6.312986165	-4.212836612	-5.292350008	-5.254966587	2.1	6.6	8.8	12.8	14.5	18.5	20.5	23.9	25.8
YPL095C	AAAGGCGGGCGT	F2	-0.549058687	-2.717680781	-1.329989576	-5.474995893	-5.029731406	-5.163239046	-5.063089492	-2.142602888	-3.520256966	2.1	6.6	8.8	12.8	14.5	18.5	20.5	23.9	25.8
YDR419W	TCGCGGCTCTGT	F2	0.287902697	-0.19301879	0.159048505	-0.425242858	-0.505069416	-1.603811637	-5.895979506	-3.975492902	-3.130754559	2.1	6.6	8.8	12.8	14.5	18.5	20.5	23.9	25.8
YDR419W	GGGGTGCGCAGA	F2	-0.104705621	-0.556399874	-1.606113981	-2.206799782	-1.761535295	-2.614935016	-4.017285803	-4.359833605	-5.059415778	2.1	6.6	8.8	12.8	14.5	18.5	20.5	23.9	25.8
YDR419W	CACGGGCCGAGC	F2	-1.871988306	-1.107247593	-1.93045317	-5.1864908	-3.603722789	-7.196662047	-7.096512494	-7.17602589	-6.138642469	2.1	6.6	8.8	12.8	14.5	18.5	20.5	23.9	25.8
YDR419W	TTAGTGCGGCGG	F2	-0.458293223	-0.940073202	-1.758832875	-0.890033392	-1.589158815	-3.385631467	-2.285481914	-5.94995781	-3.327611888	2.1	6.6	8.8	12.8	14.5	18.5	20.5	23.9	25.8
YDR419W	GGCGGGAGAAGG	F2	0.412973463	-1.618145107	-1.371809752	-4.697388314	-4.837086328	-5.970593968	-5.870444414	-5.94995781	-4.912574389	2.1	6.6	8.8	12.8	14.5	18.5	20.5	23.9	25.8
YDR419W	CCGGAAGGCACT	F2	-1.423527805	-3.302643281	-0.914952077	-1.474995893	-0.914254189	-2.163239046	-4.648051993	-2.405637294	-3.105219467	2.1	6.6	8.8	12.8	14.5	18.5	20.5	23.9	25.8
YBR263W	GGGCTGGAGCAG	F2	0.365793194	0.409808954	0.542196796	0.673867493	0.960434234	0.838719807	0.673091815	0.758001444	0.752761528	2.1	6.6	8.8	12.8	14.5	18.5	20.5	23.9	25.8
YBR263W	CTAAGCGGCCGG	F2	0.046163769	0.518176364	0.949659544	0.930260585	0.93074023	1.034271787	0.956275833	1.310230641	1.222268153	2.1	6.6	8.8	12.8	14.5	18.5	20.5	23.9	25.8
YBR263W	GCTGCAACAATG	F2	0.505452732	0.90254705	0.80349929	1.088812342	1.105479395	1.204571486	1.125612716	1.095008921	1.375248866	2.1	6.6	8.8	12.8	14.5	18.5	20.5	23.9	25.8
YBR263W	GAGATATGGGTG	F2	-0.769879374	0.229467337	0.467545996	0.455911584	0.558686653	0.932139002	0.700612484	0.680970544	0.758833035	2.1	6.6	8.8	12.8	14.5	18.5	20.5	23.9	25.8
YBR263W	GAGGGCGAGCTA	F2	-0.050310481	0.410424045	-0.013016363	-0.394825544	0.283929073	-0.4723431	-0.158949508	-0.142602888	-0.084755365	2.1	6.6	8.8	12.8	14.5	18.5	20.5	23.9	25.8
YBR263W	CGGAGGCGTTGG	F2	1.334397408	0.855504552	1.921267662	1.167452102	1.432895552	1.782989698	1.634640939	1.794465856	1.370118542	2.1	6.6	8.8	12.8	14.5	18.5	20.5	23.9	25.8
YBR263W	ACAGGGGTAGAT	F2	1.349061699	-0.073824591	0.705634334	1.319419973	1.889131831	1.328614051	1.718270221	1.664752034	1.354212152	2.1	6.6	8.8	12.8	14.5	18.5	20.5	23.9	25.8
YBR263W	CTGGACAAGGAA	F2	1.728475289	1.360321731	0.085047923	0.814510724	1.259775211	1.158689049	1.070766254	0.520362124	0.874602651	2.1	6.6	8.8	12.8	14.5	18.5	20.5	23.9	25.8
YBR263W	ATAGCCGAGACA	F2	0.636178441	0.913931813	0.590652632	-0.670546702	0.105923693	-1.853554547	0.372125889	-1.204887167	-0.795534968	2.1	6.6	8.8	12.8	14.5	18.5	20.5	23.9	25.8
YBR263W	ACGGAGTTGGCC	F2	-1.753917479	-1.550570795	0.215632033	-1.848454289	-0.955730825	-0.441540208	-0.252123317	-1.653564808	0.61647937	2.1	6.6	8.8	12.8	14.5	18.5	20.5	23.9	25.8
YBR263W	GGGCACTCGGGG	F2	-0.802039428	0.196589345	-0.494376394	0.30029782	-1.823280529	-3.278716263	-0.8093329	-2.673117605	-1.805659185	2.1	6.6	8.8	12.8	14.5	18.5	20.5	23.9	25.8
YBR263W	ACGGGGTCTCGG	F2	-0.804956912	-2.440146805	-1.69631179	-1.271462499	-0.489163025	-1.037708164	-0.153287301	0.74374033	0.242703836	2.1	6.6	8.8	12.8	14.5	18.5	20.5	23.9	25.8
YBR263W	AAACAGCGGGTG	F2	-1.008490306	-0.810790185	0.155437251	-1.568105298	0.099551611	-1.703807427	-0.25573457	0.142799331	-0.404779749	2.1	6.6	8.8	12.8	14.5	18.5	20.5	23.9	25.8
YBR263W	CGGACAAGGCGC	F2	0.175934266	-4.177112399	-0.11134929	-0.474995893	0.36881797	-0.452745663	0.06244139	-1.602034507	-1.394726084	2.1	6.6	8.8	12.8	14.5	18.5	20.5	23.9	25.8
YBR263W	TGAGGAATGGTG	F2	-0.082490887	0.352708547	-0.514414147	0.203076012	-0.351659501	-2.90020464	-2.063089492	-0.07221356	0.157814939	2.1	6.6	8.8	12.8	14.5	18.5	20.5	23.9	25.8
YBR263W	ATGGGGGGGCGC	F2	-0.008490306	-0.428174164	-3.821842672	-0.837565973	0.122271687	-0.011235952	-0.233014494	0.494827032	-0.368253873	2.1	6.6	8.8	12.8	14.5	18.5	20.5	23.9	25.8
YBR263W	TGGCGGCCGCGC	F2	-3.951004811	-4.338267191	-6.594432176	-7.417510398	-6.972245912	-7.105753551	-7.005603998	-7.085117394	-7.047733972	2.1	6.6	8.8	12.8	14.5	18.5	20.5	23.9	25.8
YBR263W	GTCCAGAGCCCG	F2	-6.095953147	-2.345712003	-2.739380512	-2.655568139	-2.029731406	-3.250701887	-2.565589833	-6.23006573	-6.192682308	2.1	6.6	8.8	12.8	14.5	18.5	20.5	23.9	25.8
YBR263W	CAACCGCGACGG	F2	0.286965578	-3.177112399	-4.11134929	-1.612499417	-0.16723493	-4.622670664	0.121335079	-2.280106412	-4.564651086	2.1	6.6	8.8	12.8	14.5	18.5	20.5	23.9	25.8
YBR263W	GGGGCGGAATGG	F2	0.532078076	-3.177112399	-1.11134929	0.709428678	-0.681808103	0.377329336	-3.522521111	0.645893006	-0.564651086	2.1	6.6	8.8	12.8	14.5	18.5	20.5	23.9	25.8
YBR263W	GAGGGAGAAACG	F2	-0.249498405	-1.833157998	-2.352357389	0.283996007	-3.730171124	-1.278716263	1.23647079	-3.843042606	-0.998304263	2.1	6.6	8.8	12.8	14.5	18.5	20.5	23.9	25.8
YBR263W	TGTCTGGGGGGA	F2	-5.256417819	-3.965608294	-1.899845184	-2.022483688	-5.27765892	-2.826204058	-5.311017006	-5.390530402	-2.031218886	2.1	6.6	8.8	12.8	14.5	18.5	20.5	23.9	25.8
YBR263W	CATATGGGGGAG	F2	0.345146649	-1.08025086	-2.236880172	-4.644920895	-1.199656408	-4.333164047	-4.233014494	-4.31252789	-1.467789547	2.1	6.6	8.8	12.8	14.5	18.5	20.5	23.9	25.8
YBR263W	GAAGTATGGTCA	F2	-2.593452806	-2.302643281	-2.236880172	1.261969701	1.385306093	0.421723455	-2.648051993	0.73186623	-1.105219467	2.1	6.6	8.8	12.8	14.5	18.5	20.5	23.9	25.8
YBR263W	GGGCGGGGGAGG	F2	-5.891133355	-5.60032383	-5.53456072	-6.357638942	-5.912374456	-6.045882095	-5.945732542	-6.025245938	-5.987862516	2.1	6.6	8.8	12.8	14.5	18.5	20.5	23.9	25.8
YBR263W	GGGGCGGGGGGC	F2	-2.62320015	-5.332390625	-5.266627515	-6.089705737	-5.64444125	-5.77794889	-5.677799336	-5.757312732	-5.719929311	2.1	6.6	8.8	12.8	14.5	18.5	20.5	23.9	25.8
YBR263W	GGGTGTGTGGGC	F2	-5.43475506	-5.143945535	-5.078182426	-5.901260648	-2.455996161	-5.5895038	-3.904391746	-5.568867643	-5.531484222	2.1	6.6	8.8	12.8	14.5	18.5	20.5	23.9	25.8
YHR209W	TGGGCCGGGGAG	F2	-0.240437034	-0.236340911	-0.130220064	0.366638511	0.345480113	0.46395169	0.32491358	0.010827909	-0.112379259	2.1	6.6	8.8	12.8	14.5	18.5	20.5	23.9	25.8
YHR209W	GGCGCCTGGAGA	F2	-0.476639141	-0.264901187	0.379035257	0.624076189	0.845053711	1.002430786	0.865651825	1.053731116	0.961025373	2.1	6.6	8.8	12.8	14.5	18.5	20.5	23.9	25.8
YHR209W	GGCGAGCCGGAC	F2	0.449499339	1.549311639	1.134908438	1.447662018	1.141954053	1.136321236	1.972147688	1.268465709	1.207164855	2.1	6.6	8.8	12.8	14.5	18.5	20.5	23.9	25.8
YHR209W	GCGTGAGGGGGG	F2	0.155698326	-0.525035703	-0.092950379	-0.782504928	-0.760270731	-0.694469562	-1.0375544	-1.628029715	-2.131214676	2.1	6.6	8.8	12.8	14.5	18.5	20.5	23.9	25.8
YHR209W	CCGATAGATACT	F2	0.194002558	-0.532465908	-0.241829388	0.438467356	-0.438196252	-0.38727932	-0.370271002	-0.61818193	-1.487689104	2.1	6.6	8.8	12.8	14.5	18.5	20.5	23.9	25.8
YHR209W	CTAGGTGGCACG	F2	-0.440601318	0.693107246	0.331008816	0.615459058	0.780046178	-0.180312559	0.625551655	0.017861784	0.199635114	2.1	6.6	8.8	12.8	14.5	18.5	20.5	23.9	25.8
YHR209W	GCGCGGGAGAAA	F2	-0.758711996	-0.945949768	-1.583204921	-2.356814467	-2.832694559	-3.476396931	-2.866052645	-5.178226798	-3.555880876	2.1	6.6	8.8	12.8	14.5	18.5	20.5	23.9	25.8
YHR209W	GGATGTGAAGGG	F2	-0.432988134	-0.689666405	-0.002414918	-0.103027116	-0.492703383	0.779045456	-0.035075116	0.017861784	-0.254082853	2.1	6.6	8.8	12.8	14.5	18.5	20.5	23.9	25.8
YHR209W	AGATGTAGCTCG	F2	0.299082496	0.238817581	-1.917811731	-1.811279281	-1.558659872	-2.651525527	-1.814410379	-2.993459449	-2.178468449	2.1	6.6	8.8	12.8	14.5	18.5	20.5	23.9	25.8
YHR209W	TGGGAGGGGGCG	F2	-1.306170854	-0.045734978	-1.834121002	-3.772676442	-2.452942837	-0.653564672	-0.736279176	-2.703317843	-0.595545094	2.1	6.6	8.8	12.8	14.5	18.5	20.5	23.9	25.8
YHR209W	GGACGTGTGGGA	F2	0.083432184	-1.380645793	-1.992954589	-3.400995312	-2.190196078	-1.281883542	-3.141092004	-6.390530402	-2.183221979	2.1	6.6	8.8	12.8	14.5	18.5	20.5	23.9	25.8
YHR209W	GAGTAAGGTCGA	F2	-0.99555125	-1.988534691	-3.638978615	-2.745849803	-4.502219178	-6.957654912	-6.857505359	-6.937018755	-5.899635333	2.1	6.6	8.8	12.8	14.5	18.5	20.5	23.9	25.8
YHR209W	ACGAGCGGGGGT	F2	-1.032337048	-2.1889865	-3.997692508	-2.498842635	-1.71254123	-2.187085788	-3.408864329	-1.613908607	-1.512394849	2.1	6.6	8.8	12.8	14.5	18.5	20.5	23.9	25.8
YHR209W	TACGCGGAAGAG	F2	0.117040576	0.2379251	-0.995872072	-5.519390012	0.095799476	-0.120170324	-3.107483612	-5.186997008	-3.564651086	2.1	6.6	8.8	12.8	14.5	18.5	20.5	23.9	25.8
YHR209W	TGGGGGGAGCAG	F2	-0.593452806	-4.7620749	-1.888956868	-0.197461918	-0.373685807	-2.400278243	-2.522521111	-0.48655729	-1.827685492	2.1	6.6	8.8	12.8	14.5	18.5	20.5	23.9	25.8
YHR209W	GGGGGGGGGGGG	F2	-0.123967523	-1.096192404	-0.030429294	0.283996007	0.729260494	0.721283737	0.760032746	0.326882395	0.442268328	2.1	6.6	8.8	12.8	14.5	18.5	20.5	23.9	25.8
YHR209W	GACAGGGCAGGC	F2	2.106986912	2.220918675	0.93304483	1.261969701	1.385306093	-1.748201546	1.052387725	1.272434611	1.631746127	2.1	6.6	8.8	12.8	14.5	18.5	20.5	23.9	25.8
YHR209W	CGGGACATCAGG	F2	0.422144049	-0.433887815	-1.005554626	-0.413595348	-1.231365267	-0.59933816	-4.586651448	-1.344236749	-3.628781423	2.1	6.6	8.8	12.8	14.5	18.5	20.5	23.9	25.8
YHR209W	AAAACGGAGCGC	F2	-1.43475506	-1.443505817	-1.756254331	-4.901260648	-0.549105565	-5.5895038	-1.788914529	-5.568867643	-5.531484222	2.1	6.6	8.8	12.8	14.5	18.5	20.5	23.9	25.8
YHR209W	CGCCAGAACTGG	F2	-0.253602803	-0.63021794	-2.651917671	-5.474995893	-5.029731406	-5.163239046	-1.893164491	-5.142602888	-3.520256966	2.1	6.6	8.8	12.8	14.5	18.5	20.5	23.9	25.8
YHR209W	TTGGACAGTGGG	F2	-4.008490306	-3.717680781	-0.192486052	-0.015564274	-1.029731406	-3.163239046	-0.478126992	-0.820674793	-1.105219467	2.1	6.6	8.8	12.8	14.5	18.5	20.5	23.9	25.8
YHR209W	GGAACGTGTGTG	F2	-3.915380901	-3.624571376	0.026154234	-0.381886489	-0.936622002	-0.262774719	-3.969980088	-0.349053766	-3.012110063	2.1	6.6	8.8	12.8	14.5	18.5	20.5	23.9	25.8
YHR209W	CGTCGGCCCACA	F2	-1.271524711	-1.887605782	-4.821842672	-3.644920895	-5.199656408	-3.011235952	-5.233014494	-2.727565389	-5.275144469	2.1	6.6	8.8	12.8	14.5	18.5	20.5	23.9	25.8
YNL059C	GGTGGGAGGCCG	F2	0.283504924	0.691780664	0.786896388	1.384372068	1.309389058	1.818884531	2.023919996	2.095058865	2.077680265	2.1	6.6	8.8	12.8	14.5	18.5	20.5	23.9	25.8
YNL059C	TGAGTCCGAGAA	F2	0.313121721	0.256812344	0.868962376	1.378783366	1.53987468	2.217822904	2.433076282	2.743597849	2.866053355	2.1	6.6	8.8	12.8	14.5	18.5	20.5	23.9	25.8
YNL059C	AGGGGGGGGGGG	F2	0.381161875	1.103981978	1.413670671	1.693685941	2.067565795	2.736925687	2.875509963	3.16018656	3.328568123	2.1	6.6	8.8	12.8	14.5	18.5	20.5	23.9	25.8
YNL059C	AGGGGGGGGGGC	F2	0.346604653	0.583974919	1.071564694	1.586579386	2.027819616	2.560243319	2.802967386	3.047681201	3.16374407	2.1	6.6	8.8	12.8	14.5	18.5	20.5	23.9	25.8
YNL059C	AGGGGGGGGGCC	F2	0.608181055	0.545353625	0.900623352	1.788038513	1.763817716	2.40560379	2.702445254	3.069447589	3.254676478	2.1	6.6	8.8	12.8	14.5	18.5	20.5	23.9	25.8
YNL059C	AGAAATGGCGGT	F2	-0.983399325	-0.158253372	-1.440413566	-2.449904912	-2.107733918	-1.536697441	-1.538427502	-2.888030061	-4.353146981	2.1	6.6	8.8	12.8	14.5	18.5	20.5	23.9	25.8
YNL059C	GGGGGGGGGGGC	F2	0.213902116	0.282319219	0.57047475	1.747396528	1.633233606	2.059153376	2.59987552	2.698699366	2.479743034	2.1	6.6	8.8	12.8	14.5	18.5	20.5	23.9	25.8
YNL059C	GGTGGGGAGGCC	F2	0.865978812	1.019284813	0.93304483	1.463603562	1.192661015	1.421723455	2.396342126	1.179325207	2.064705534	2.1	6.6	8.8	12.8	14.5	18.5	20.5	23.9	25.8
YNL059C	GGGGGGGGGGCC	F2	0.798864616	-0.717680781	0.348082329	2.279891609	1.877159189	2.229078377	2.794891503	2.764287707	2.418342489	2.1	6.6	8.8	12.8	14.5	18.5	20.5	23.9	25.8
YNL059C	GGTGGGGGGCCG	F2	1.798864616	2.452244221	1.670010424	2.612466948	2.292196689	3.084688468	3.396342126	3.105324625	3.287097956	2.1	6.6	8.8	12.8	14.5	18.5	20.5	23.9	25.8
YNL059C	AGTGGGAGGCCG	F2	-0.423527805	0.86728172	-0.651917671	1.525004107	1.429700212	1.924223796	2.184838021	2.55783683	1.982243374	2.1	6.6	8.8	12.8	14.5	18.5	20.5	23.9	25.8
YNL059C	TGAGTCCGAGGA	F2	-0.008490306	0.282319219	2.155437251	0.846932202	2.429700212	3.229078377	2.258838603	2.664752034	2.595220251	2.1	6.6	8.8	12.8	14.5	18.5	20.5	23.9	25.8
YNL059C	TGAGTCCGAGAG	F2	-1.008490306	-2.302643281	-0.236880172	0.109966608	-0.029731406	1.059153376	0.521873008	1.442359612	1.117172954	2.1	6.6	8.8	12.8	14.5	18.5	20.5	23.9	25.8
YNL059C	TGAGTCCGGGAA	F2	-0.008490306	-0.454646375	1.026154234	0.373001013	-0.351659501	0.836760954	1.074414031	0.994900635	1.660315279	2.1	6.6	8.8	12.8	14.5	18.5	20.5	23.9	25.8
YNL059C	TGGGTCCGAGAA	F2	-0.008490306	0.282319219	0.348082329	-0.059958394	0.385306093	2.158689049	2.258838603	1.857397112	2.216708628	2.1	6.6	8.8	12.8	14.5	18.5	20.5	23.9	25.8
YNL059C	GGGGGGGGGGGG	F2	-0.423527805	-1.717680781	-1.651917671	0.525004107	0.292196689	1.158689049	0.74426543	2.105324625	1.894780533	2.1	6.6	8.8	12.8	14.5	18.5	20.5	23.9	25.8
YNL059C	AGGTGGGAGGCC	F2	0.728475289	0.697356719	-0.236880172	2.027504447	-0.029731406	1.711230072	1.673876102	1.272434611	0.631746127	2.1	6.6	8.8	12.8	14.5	18.5	20.5	23.9	25.8
YNL059C	GATGGGAGGCCG	F2	0.991509694	0.282319219	0.348082329	1.109966608	1.777623516	2.158689049	2.106835509	2.664752034	2.216708628	2.1	6.6	8.8	12.8	14.5	18.5	20.5	23.9	25.8
YNL059C	NGTGGGAGGCCG	F2	-0.008490306	0.282319219	1.348082329	1.984435726	1.555231094	1.836760954	2.106835509	2.55783683	1.894780533	2.1	6.6	8.8	12.8	14.5	18.5	20.5	23.9	25.8
YNL059C	AGAGTCCGAGAA	F2	-1.008490306	-0.717680781	1.348082329	1.109966608	0.970268594	1.836760954	1.521873008	1.857397112	3.354212152	2.1	6.6	8.8	12.8	14.5	18.5	20.5	23.9	25.8
YNL059C	TGAGCCCGAGAA	F2	0.313437789	0.282319219	-0.06695517	-0.474995893	0.777623516	0.421723455	1.106835509	1.179325207	1.216708628	2.1	6.6	8.8	12.8	14.5	18.5	20.5	23.9	25.8
YNL059C	GGCGGGAGGCCG	F2	0.406547194	-1.302643281	1.085047923	0.261969701	1.844737712	1.251798454	1.521873008	1.442359612	1.117172954	2.1	6.6	8.8	12.8	14.5	18.5	20.5	23.9	25.8
YNL059C	GGTAGGAGGCCG	F2	1.313437789	0.86728172	0.348082329	1.332359029	1.292196689	1.158689049	2.521873008	1.442359612	2.702135455	2.1	6.6	8.8	12.8	14.5	18.5	20.5	23.9	25.8
YFR042W	GAGCGATGCATG	F2	0.172372542	-0.307592497	-0.169316888	0.161728035	-0.034680622	0.052077859	0.069014044	-0.315619159	-0.601557069	2.1	6.6	8.8	12.8	14.5	18.5	20.5	23.9	25.8
YFR042W	GCCGTCGACGAG	F2	-0.938100978	-1.817216454	-1.42952525	-1.626998987	-1.351659501	-1.092849718	-0.543715333	-0.349053766	-0.61979264	2.1	6.6	8.8	12.8	14.5	18.5	20.5	23.9	25.8
YFR042W	GGGCCATAACCT	F2	0.32967843	-0.053283813	0.597441798	0.49752337	0.432172698	0.430768595	0.139727391	-0.315934491	0.144140002	2.1	6.6	8.8	12.8	14.5	18.5	20.5	23.9	25.8
YFR042W	CATCTTGACTCC	F2	-0.946206027	-1.05025612	-1.569455511	-2.474995893	-1.593632291	-2.791270268	-3.450112615	-2.837748307	-3.73325069	2.1	6.6	8.8	12.8	14.5	18.5	20.5	23.9	25.8
YFR042W	TGGTACGCATCA	F2	-1.786097884	-0.395752686	0.31770868	-0.930675377	-0.914254189	-5.748201546	-5.648051993	-3.405637294	-1.230750349	2.1	6.6	8.8	12.8	14.5	18.5	20.5	23.9	25.8
YFR042W	GAAGACCAGAGC	F2	-6.293892524	-2.302643281	-2.615391795	-1.631115095	-6.315133625	-6.448641265	-6.348491711	-6.428005107	-3.220696685	2.1	6.6	8.8	12.8	14.5	18.5	20.5	23.9	25.8
YFR042W	CCGAAACCGTGC	F2	-1.11540551	-1.355110701	-1.651917671	-5.282350815	-2.252123828	-0.215706466	-0.782981573	-2.628029715	-0.268718199	2.1	6.6	8.8	12.8	14.5	18.5	20.5	23.9	25.8
YMR289W	ATTGGTCGCCGG	F2	-0.549058687	-2.717680781	-3.651917671	0.279891609	-0.707803311	-3.163239046	-3.063089492	-2.142602888	-3.105219467	2.1	6.6	8.8	12.8	14.5	18.5	20.5	23.9	25.8
YNL291C	AAGACAAGGCAC	F2	-0.45671507	-0.87960136	-1.46507397	-2.531347851	-2.872789191	-3.454442642	-4.226188262	-4.3931645	-3.832219122	2.1	6.6	8.8	12.8	14.5	18.5	20.5	23.9	25.8
YNL291C	CCGCGGCACGGG	F2	0.082418191	0.181106968	-0.830666523	-1.365848279	-1.338039892	-1.690716052	-2.198249076	-2.862724972	-2.442871914	2.1	6.6	8.8	12.8	14.5	18.5	20.5	23.9	25.8
YNL291C	CTATTTCTGGGT	F2	0.864504418	0.548052775	0.298613653	-0.58440711	0.109245007	-1.857612763	-1.538822923	-2.296408224	-1.295550679	2.1	6.6	8.8	12.8	14.5	18.5	20.5	23.9	25.8
YNL291C	CAGCAGTGTTCA	F2	0.817480295	0.660830842	0.577949871	-0.555915889	0.166188804	-0.203131773	-1.522521111	-1.400400646	-2.799116339	2.1	6.6	8.8	12.8	14.5	18.5	20.5	23.9	25.8
YNL291C	GAAGCGCACGGG	F2	0.655226307	0.083539355	0.082188269	-0.885279862	-1.044086699	-1.066563026	-2.551375974	-1.893923775	-1.905449955	2.1	6.6	8.8	12.8	14.5	18.5	20.5	23.9	25.8
YNL291C	GAGACAAGGCAC	F2	-0.2815088	-0.951170911	-2.451004977	-2.303229545	-2.614693907	-4.284254447	-4.336107987	-4.585546384	-3.963200462	2.1	6.6	8.8	12.8	14.5	18.5	20.5	23.9	25.8
YNL291C	GGGGGGACGCAG	F2	-0.076661808	0.014838908	-0.119696632	-0.230577165	-1.467136719	-0.90020464	-1.76352921	-1.258080106	-2.12758728	2.1	6.6	8.8	12.8	14.5	18.5	20.5	23.9	25.8
YNL291C	CAGGGAGAGCAT	F2	-0.241980436	-0.516768087	-0.366940712	-1.560387384	-1.385212061	-3.606182542	-2.184104893	-2.193228961	-1.847723245	2.1	6.6	8.8	12.8	14.5	18.5	20.5	23.9	25.8
YNL291C	GCCAGGGGGCGT	F2	-1.008490306	-0.588397764	-1.844562749	-2.153067798	-2.444768906	-2.841310951	-0.419233303	-2.820674793	-4.105219467	2.1	6.6	8.8	12.8	14.5	18.5	20.5	23.9	25.8
YNL291C	AGGGAAGACACG	F2	1.232517794	-3.177112399	-3.11134929	0.87292741	1.598299816	1.021185525	-0.063089492	0.982927994	0.522811755	2.1	6.6	8.8	12.8	14.5	18.5	20.5	23.9	25.8
YNL291C	ATATTGCGACCG	F2	-1.887184009	-3.550570795	-6.484807685	-7.307885907	-6.86262142	-6.99612906	-6.895979506	-6.975492902	-4.938109481	2.1	6.6	8.8	12.8	14.5	18.5	20.5	23.9	25.8
YNL291C	GGGCACTCAGGA	F2	-3.467921924	0.729778196	-1.11134929	-3.934427512	0.417727571	1.132216838	-0.352596109	-3.602034507	-1.242722991	2.1	6.6	8.8	12.8	14.5	18.5	20.5	23.9	25.8
YNL291C	ACGCGAGACGTG	F2	-2.78107981	-3.075232785	-1.424507175	-5.832547898	-5.387283411	-5.52079105	-2.613286575	-5.500154893	-3.462771472	2.1	6.6	8.8	12.8	14.5	18.5	20.5	23.9	25.8
YLR353W	CGTCGGGACGCC	F2	0.06500076	0.276193116	0.181972974	-0.948248006	-0.954305136	-2.038387558	-2.199778164	-3.440283437	-3.049263061	2.1	6.6	8.8	12.8	14.5	18.5	20.5	23.9	25.8
YLR353W	GGAATTGTAGAC	F2	-0.496459327	-0.13271828	0.149619925	-0.282668345	-0.830750372	-1.173434813	-1.829132319	-1.908645715	-2.105219467	2.1	6.6	8.8	12.8	14.5	18.5	20.5	23.9	25.8
YLR353W	GTAGTGCGACAG	F2	0.743582181	1.634304548	1.623716772	0.486529959	0.450261535	-1.504275964	-0.063089492	-1.690090684	-1.183221979	2.1	6.6	8.8	12.8	14.5	18.5	20.5	23.9	25.8
YLR353W	CGTGTCCAGACC	F2	1.050403383	1.189209815	1.518007331	0.494630458	0.085745811	0.678063208	0.258838603	-0.479637876	0.354212152	2.1	6.6	8.8	12.8	14.5	18.5	20.5	23.9	25.8
YLR353W	TAAGAGGCAAGG	F2	-0.477975589	0.199857059	1.085047923	0.109966608	-1.392301486	-1.748201546	-1.233014494	-4.31252789	-1.953216374	2.1	6.6	8.8	12.8	14.5	18.5	20.5	23.9	25.8
YJL108C	GGGGGGCAGGGA	F2	-0.207394374	0.483477806	0.801540047	0.935937208	0.720290341	0.828540448	0.756702533	0.634776974	0.755773419	2.1	6.6	8.8	12.8	14.5	18.5	20.5	23.9	25.8
YJL108C	CATGAGACAAAG	F2	-0.636157257	-0.106246069	-0.279584623	-0.827297637	-1.321912158	-1.407164629	-2.162625166	-3.242138562	-2.924647221	2.1	6.6	8.8	12.8	14.5	18.5	20.5	23.9	25.8
YJL108C	GGCAGGGAATGC	F2	0.045280951	0.000906284	-1.148343497	-0.493374422	-2.831011814	-1.544187654	-2.78190774	-3.173365142	-2.47040076	2.1	6.6	8.8	12.8	14.5	18.5	20.5	23.9	25.8
YJL108C	GGCTGCCACTGG	F2	-0.593452806	-0.048886689	-1.062850772	-0.672935271	-0.877728313	-1.607339011	-3.611526117	-4.205612686	-2.727656673	2.1	6.6	8.8	12.8	14.5	18.5	20.5	23.9	25.8
YJL108C	CTGGGGGGTGGG	F2	0.372599862	0.900448584	0.82870817	-0.316298147	-0.28607116	-0.130072182	-0.734466745	-2.109436024	-1.209556127	2.1	6.6	8.8	12.8	14.5	18.5	20.5	23.9	25.8
YJL108C	CGACTCCTCGAG	F2	0.917509113	1.386655879	1.155437251	1.451003525	-2.351659501	1.623357316	0.521873008	0.290356519	0.096414394	2.1	6.6	8.8	12.8	14.5	18.5	20.5	23.9	25.8
YJL108C	AAAACTCGATGG	F2	0.213902116	0.308791431	-1.084877078	-0.837565973	-0.926637913	-2.596198453	-1.817976994	-2.89749039	-3.860106969	2.1	6.6	8.8	12.8	14.5	18.5	20.5	23.9	25.8
YJL108C	GCCTGAGGCTTC	F2	-0.47083352	-3.864522169	-4.021151481	-7.429192204	-3.283487999	-4.532472855	-7.017285803	-7.096799199	-4.474453277	2.1	6.6	8.8	12.8	14.5	18.5	20.5	23.9	25.8
YJL108C	GGGAGTGCCTTA	F2	-0.833403599	0.000548251	-1.082552025	-1.219738838	-1.814002715	-2.658003737	-6.017285803	-6.096799199	-4.474453277	2.1	6.6	8.8	12.8	14.5	18.5	20.5	23.9	25.8
YJL108C	GGTGGGGGGAGG	F2	0.077239568	0.282319219	-1.266627515	-2.089705737	-2.474516249	-1.1340927	-1.770908741	-3.757312732	-4.719929311	2.1	6.6	8.8	12.8	14.5	18.5	20.5	23.9	25.8
YJL108C	GGGCGGGGGAAG	F2	1.354079774	1.059926798	2.471464745	0.241211141	0.555231094	-1.385631467	-1.870444414	-0.780032809	-1.327611888	2.1	6.6	8.8	12.8	14.5	18.5	20.5	23.9	25.8
YJL108C	TCAGGTAGGGCG	F2	0.050403383	-1.302643281	0.763119828	-2.059958394	0.670708312	-2.163239046	-4.648051993	-1.727565389	-2.368253873	2.1	6.6	8.8	12.8	14.5	18.5	20.5	23.9	25.8
YJL108C	AAGGGGTGCGAG	F2	0.432082286	0.562427138	1.184583597	-1.697388314	-0.252123828	1.199331034	-1.285481914	-3.94995781	-2.327611888	2.1	6.6	8.8	12.8	14.5	18.5	20.5	23.9	25.8
YIL091C	CACAGCCTGGCC	F2	-0.019351298	-0.714078544	-0.745027075	-0.859108819	-1.103731988	-0.964744892	-1.435482654	-1.998556519	-1.884889512	2.1	6.6	8.8	12.8	14.5	18.5	20.5	23.9	25.8
YIL091C	GGGGGCAGAGGG	F2	0.081061279	-0.193192139	-0.527176657	-0.103242492	-0.643405204	-1.132766693	-1.241925548	-1.933469688	-1.697306402	2.1	6.6	8.8	12.8	14.5	18.5	20.5	23.9	25.8
YIL091C	CGAGATTGCCAA	F2	-0.375767388	-0.785018772	-0.875093527	-1.315025972	-1.633614769	-2.380939772	-2.517829416	-1.827268906	-2.448451075	2.1	6.6	8.8	12.8	14.5	18.5	20.5	23.9	25.8
YIL091C	GCCAGGCGTAAA	F2	-0.198365408	-0.529895994	-1.112967568	-0.792080016	-1.864847022	-1.334782326	-1.15663026	-2.328792944	-2.137935042	2.1	6.6	8.8	12.8	14.5	18.5	20.5	23.9	25.8
YIL091C	TGGACGCCAAGC	F2	0.356595372	-0.312116034	-0.515100981	-0.933483648	-0.730643288	-1.436887126	-1.899051334	-2.212237076	-2.097685794	2.1	6.6	8.8	12.8	14.5	18.5	20.5	23.9	25.8
YIL091C	AGACAAAATAGG	F2	-0.936504193	-0.710986128	-0.542129525	-0.660946318	-1.023036754	-1.626029676	-0.857086031	-1.720870736	-1.495860312	2.1	6.6	8.8	12.8	14.5	18.5	20.5	23.9	25.8
YIL091C	GCGCAAAGGAGC	F2	0.38947368	-1.039608876	-1.537746651	-2.299424329	-2.04680492	-0.81774248	-2.302555427	-3.092562206	-3.344685402	2.1	6.6	8.8	12.8	14.5	18.5	20.5	23.9	25.8
YIL091C	GCGGGAGAGGGG	F2	0.785058817	0.282319219	-0.558808267	0.940041606	1.017574309	1.09979536	1.030019912	1.235908735	1.309818032	2.1	6.6	8.8	12.8	14.5	18.5	20.5	23.9	25.8
YIL091C	AGAGGGCGGCGA	F2	-1.123967523	-1.302643281	-2.93731989	-0.806201802	-0.671277435	-0.239187899	-0.219208694	-0.340542266	-0.86705973	2.1	6.6	8.8	12.8	14.5	18.5	20.5	23.9	25.8
YIL091C	TAACGGAGACGC	F2	1.373979331	-1.065604084	0.447618003	0.075201189	-2.515158233	-0.883131126	-2.063089492	-1.628029715	-2.912574389	2.1	6.6	8.8	12.8	14.5	18.5	20.5	23.9	25.8
YIL091C	CGGGCCCGGGAG	F2	1.161434696	-0.843211663	-1.06695517	0.149494972	-0.914254189	0.158689049	-0.326123898	-3.727565389	-1.368253873	2.1	6.6	8.8	12.8	14.5	18.5	20.5	23.9	25.8
YIL091C	TGCCGGTCGATT	F2	-2.652346495	-5.946499471	-5.880736361	-3.703814584	-4.673587596	-6.392057736	-3.484553261	-6.371421579	-3.164113156	2.1	6.6	8.8	12.8	14.5	18.5	20.5	23.9	25.8
YIL091C	GGACAAAATAGG	F2	-0.455949283	-0.454646375	-0.973845766	0.203076012	-0.766697	-0.485167141	-0.385017587	-0.879568482	-1.012110063	2.1	6.6	8.8	12.8	14.5	18.5	20.5	23.9	25.8
YMR236W	AGTGGGCCGCAG	F2	0.12335435	0.472805543	-0.245534637	-0.586165269	-0.748405852	-1.904813893	-2.028981638	-3.017072006	-2.66283148	2.1	6.6	8.8	12.8	14.5	18.5	20.5	23.9	25.8
YMR236W	GGAGGTGAAGAT	F2	1.213902116	-0.395752686	0.621100823	0.583897796	-0.527231066	-0.841310951	-2.326123898	-0.920210467	-1.882827046	2.1	6.6	8.8	12.8	14.5	18.5	20.5	23.9	25.8
YMR236W	GCAAGGAAAGAA	F2	0.633055723	0.338902748	0.404665857	-0.796923988	-2.088625095	-1.637170234	-1.385017587	-1.616534077	-2.427147562	2.1	6.6	8.8	12.8	14.5	18.5	20.5	23.9	25.8
YMR236W	GGTGGGCCGCAG	F2	0.576472195	0.86728172	-0.236880172	0.355079105	-0.392301486	-0.873732428	-1.063089492	-4.31252789	-2.275144469	2.1	6.6	8.8	12.8	14.5	18.5	20.5	23.9	25.8
YGR118W	AAACTACGCTGA	F2	-0.310707975	-1.579549862	-2.359276803	-3.27546443	-3.122380694	-5.870598178	-4.770448624	-5.528033926	-4.420261176	2.1	6.6	8.8	12.8	14.5	18.5	20.5	23.9	25.8
YGR118W	TCCGGGTGGGTG	F2	0.103402574	-1.028020901	-0.358186468	-0.969760585	-1.229040214	-2.795507261	-2.017285803	-1.573237243	-4.059415778	2.1	6.6	8.8	12.8	14.5	18.5	20.5	23.9	25.8
YGR118W	CAGTAACCGACG	F2	0.419603346	0.255847008	-0.479081074	-1.302159296	-2.351659501	-1.421036803	-4.844449206	-2.923962602	-3.30161668	2.1	6.6	8.8	12.8	14.5	18.5	20.5	23.9	25.8
YGR118W	TGGTAGGGGGAG	F2	0.750501595	0.336767003	-0.030429294	-0.716003993	0.399111893	-1.056323842	0.143361385	-0.936152011	-0.998304263	2.1	6.6	8.8	12.8	14.5	18.5	20.5	23.9	25.8
YGR118W	GGTATGCCAACC	F2	-0.008490306	-0.395752686	1.048522047	-0.153067798	-1.222376484	-0.25634845	0.106835509	0.55783683	-0.105219467	2.1	6.6	8.8	12.8	14.5	18.5	20.5	23.9	25.8
YGR118W	CGGAAGATTATC	F2	-0.978116657	-1.571829914	-1.506066804	-1.506022789	-2.584320258	-3.717827897	-2.032715843	-4.112229239	-3.337880224	2.1	6.6	8.8	12.8	14.5	18.5	20.5	23.9	25.8
YGR118W	CGCAAATAGTAA	F2	2.450941313	1.089674141	1.670010424	0.525004107	1.670708312	1.74365155	0.936910508	0.442359612	1.479743034	2.1	6.6	8.8	12.8	14.5	18.5	20.5	23.9	25.8
YGR118W	GAACTACGCTGA	F2	0.055640032	-0.717680781	-2.526386789	-3.934427512	-2.904200524	-3.037708164	-2.200593016	-4.602034507	-4.564651086	2.1	6.6	8.8	12.8	14.5	18.5	20.5	23.9	25.8
YGR118W	TTACGCATAGAG	F2	1.798864616	-0.302643281	1.222551447	-2.059958394	-2.614693907	-0.426273452	-1.648051993	0.079789533	-1.690181968	2.1	6.6	8.8	12.8	14.5	18.5	20.5	23.9	25.8
YHR170W	GGGCGCGATAAG	F2	0.202703185	0.654509823	0.720272933	1.187249699	1.26937125	1.231029283	1.276302508	1.351027807	1.251046352	2.1	6.6	8.8	12.8	14.5	18.5	20.5	23.9	25.8
YHR170W	ATCCGGTGAGCG	F2	1.278390842	1.886390543	1.562207134	2.166550136	1.574339917	1.668638196	2.163419038	1.096183971	1.498851857	2.1	6.6	8.8	12.8	14.5	18.5	20.5	23.9	25.8
YHR170W	ACGCGGATAAAT	F2	0.065510276	-0.12430604	-0.530611375	-0.400995312	-1.162181702	-0.241241558	-0.168059052	-0.092849853	1.084258332	2.1	6.6	8.8	12.8	14.5	18.5	20.5	23.9	25.8
YHR170W	AGGGGCCGGCAC	F2	-1.021546458	-1.302643281	-1.588352542	-2.62555557	-4.502219178	-6.957654912	-6.857505359	-4.61509066	-5.899635333	2.1	6.6	8.8	12.8	14.5	18.5	20.5	23.9	25.8
YHR170W	AGGGAGGATGAG	F2	-0.349527223	-4.965608294	-1.899845184	-0.108213562	-0.754096964	-0.053614554	-0.610577288	-0.105128183	-3.031218886	2.1	6.6	8.8	12.8	14.5	18.5	20.5	23.9	25.8
YHR170W	GAAGGCGGCGGG	F2	0.330996161	0.644889299	-1.94469942	-2.630274119	-5.64444125	-5.77794889	-2.355871242	-5.757312732	-5.719929311	2.1	6.6	8.8	12.8	14.5	18.5	20.5	23.9	25.8
YHR170W	GCGGAGGAAGCT	F2	0.710327942	-0.21518044	-0.282683861	-3.059958394	-5.614693907	-5.748201546	-5.648051993	-5.727565389	-3.690181968	2.1	6.6	8.8	12.8	14.5	18.5	20.5	23.9	25.8
YHR170W	CATCGATGCAGC	F2	-2.072620643	-6.826205238	-6.760442128	-7.58352035	-7.138255863	-7.271763502	-7.171613949	-7.251127345	-5.628781423	2.1	6.6	8.8	12.8	14.5	18.5	20.5	23.9	25.8
YHR170W	AGAAAATGGCTG	F2	-3.056853327	-6.225475421	-6.159712311	-4.397828033	-6.537526046	-6.671033686	-6.570884132	-6.650397529	-6.613014107	2.1	6.6	8.8	12.8	14.5	18.5	20.5	23.9	25.8
YHR170W	AGGCGCGATAAG	F2	-0.008490306	0.282319219	0.348082329	0.62453978	0.62234529	-0.385631467	0.299480587	0.219967191	0.994316206	2.1	6.6	8.8	12.8	14.5	18.5	20.5	23.9	25.8
YHR170W	GAGCGCGATAAG	F2	0.2545441	-0.039608876	1.026154234	0.662507631	1.348780217	1.09979536	0.784907414	1.120431518	0.894780533	2.1	6.6	8.8	12.8	14.5	18.5	20.5	23.9	25.8
YHR170W	GGGCGCGATAGG	F2	0.2545441	0.282319219	1.348082329	0.788038513	0.233303	0.974264478	0.199944914	0.857397112	0.894780533	2.1	6.6	8.8	12.8	14.5	18.5	20.5	23.9	25.8
YPL192C	TAAAGGATGGCA	F2	-0.027349333	0.054451668	0.88542681	0.721741939	1.189311362	0.955836814	0.998798894	0.969988938	0.694083183	2.1	6.6	8.8	12.8	14.5	18.5	20.5	23.9	25.8
YPL192C	TAAGGGCCCCGG	F2	-0.097684035	-0.077288446	0.027883048	0.464956723	0.617304202	0.569568923	0.142900018	0.285350499	-0.190737538	2.1	6.6	8.8	12.8	14.5	18.5	20.5	23.9	25.8
YPL192C	AGCCGGGAGGCG	F2	0.630411002	0.767746046	-0.053280233	0.234924878	0.527486104	-0.083068697	0.549094477	-0.07221356	-0.710940528	2.1	6.6	8.8	12.8	14.5	18.5	20.5	23.9	25.8
YPL192C	AAGCACGGAGAG	F2	1.88459449	2.735491847	2.540727407	3.481414838	3.372367037	3.558185698	2.694340204	3.172438821	3.002308997	2.1	6.6	8.8	12.8	14.5	18.5	20.5	23.9	25.8
YPL192C	TCGGGGCGGGGG	F2	-0.726090575	-1.283277957	-4.276408536	-0.662081446	-1.595328582	-0.490049362	-1.318346548	-0.892624635	-0.888408078	2.1	6.6	8.8	12.8	14.5	18.5	20.5	23.9	25.8
YPL192C	GGGCTGAGAGGG	F2	-0.493917133	-1.717680781	-0.289347592	-0.282350815	0.020894667	0.421723455	0.55582034	0.219967191	0.13181973	2.1	6.6	8.8	12.8	14.5	18.5	20.5	23.9	25.8
YPL192C	GAAGGAGGAGCG	F2	0.406547194	0.360321731	-0.236880172	0.261969701	-1.029731406	1.221424805	-1.063089492	0.146903729	-0.027216955	2.1	6.6	8.8	12.8	14.5	18.5	20.5	23.9	25.8
YPL192C	GAAGATGAGGGG	F2	-1.632981171	-3.119779224	-2.401939418	-2.160887303	-6.239184772	-1.728836222	-2.272542858	-2.445165658	-3.144747831	2.1	6.6	8.8	12.8	14.5	18.5	20.5	23.9	25.8
YPL192C	GCGCGTCCGCAA	F2	-0.008490306	-1.454646375	1.026154234	-1.211961487	-1.351659501	-0.677812219	-0.385017587	-0.879568482	0.858254657	2.1	6.6	8.8	12.8	14.5	18.5	20.5	23.9	25.8
YPL192C	AGGCGCGATAAC	F2	-5.815845228	-1.277108189	-1.459272593	-2.697388314	-1.515158233	-3.385631467	-2.870444414	-5.94995781	-2.742649388	2.1	6.6	8.8	12.8	14.5	18.5	20.5	23.9	25.8
YPL192C	GAGCACGGAGAG	F2	1.576472195	0.697356719	2.085047923	2.798022601	2.385306093	1.573726548	1.811379626	1.972874329	2.01025775	2.1	6.6	8.8	12.8	14.5	18.5	20.5	23.9	25.8
YPL192C	CCGGGGGCAAGT	F2	-1.704484119	-6.057530784	-5.991767674	-6.814845896	-6.369581409	-6.503089049	-6.402939495	-6.482452891	-6.44506947	2.1	6.6	8.8	12.8	14.5	18.5	20.5	23.9	25.8
YPL192C	GGCCGGGAGGCG	F2	1.106986912	0.697356719	-0.651917671	1.583897796	1.385306093	1.158689049	1.159302929	0.079789533	-1.105219467	2.1	6.6	8.8	12.8	14.5	18.5	20.5	23.9	25.8
YPL192C	GGGATACAGTAG	F2	1.544050717	0.075868342	-3.558808267	-2.381886489	-0.936622002	-4.070129641	-0.510548469	-4.049493484	-0.427147562	2.1	6.6	8.8	12.8	14.5	18.5	20.5	23.9	25.8
YPL192C	CTGCAGCGGCGG	F2	2.576472195	1.604247314	3.991938519	2.109966608	1.777623516	1.836760954	2.521873008	3.105324625	1.702135455	2.1	6.6	8.8	12.8	14.5	18.5	20.5	23.9	25.8
YGR256W	TCGAGTGGGGGG	F2	0.701415062	-0.022950407	-0.014991749	0.113489674	-0.510931585	-0.166770737	0.058615001	-0.244912734	-0.542771761	2.1	6.6	8.8	12.8	14.5	18.5	20.5	23.9	25.8
YGR256W	CGGGGGGGAAGG	F2	-0.078879634	-0.309098304	-0.316314639	0.003051404	0.081776909	-0.071740691	-0.373257874	-0.780032809	-0.832200973	2.1	6.6	8.8	12.8	14.5	18.5	20.5	23.9	25.8
YGR256W	AGCCACGAGAAG	F2	-0.089845	-0.497981463	-0.733272366	-0.528719469	-0.849380756	-1.037080496	-1.444617729	-1.65771428	-2.598957208	2.1	6.6	8.8	12.8	14.5	18.5	20.5	23.9	25.8
YGR256W	GGTACACATCGC	F2	0.078581402	-0.704444954	-0.921615807	-1.366182406	-1.672341566	-2.295433658	-2.110395207	-2.881786308	-2.800681509	2.1	6.6	8.8	12.8	14.5	18.5	20.5	23.9	25.8
YGR256W	CTGAACTCCGCC	F2	-0.212723358	-0.191611969	-0.457830619	-0.418412365	-0.786062325	-0.979276211	-0.645169484	-1.538531565	-1.276587885	2.1	6.6	8.8	12.8	14.5	18.5	20.5	23.9	25.8
YGR256W	CAGGGAGCGGGA	F2	-0.43379614	-0.774018765	-0.747074904	-0.391510908	-0.328819525	-0.691027838	-0.555902146	-0.963837399	-1.396773913	2.1	6.6	8.8	12.8	14.5	18.5	20.5	23.9	25.8
YGR256W	CATAGTGGTGGG	F2	-0.351466656	-1.170766888	-1.477557946	-1.958243971	-2.755836008	-4.474306148	-3.789194094	-4.190635585	-3.930859742	2.1	6.6	8.8	12.8	14.5	18.5	20.5	23.9	25.8
YGR256W	CCGCACCAGGAG	F2	-0.482421494	-0.487067853	-0.671282996	0.215048654	-0.503662595	0.874728805	1.442801437	1.474068472	1.473316764	2.1	6.6	8.8	12.8	14.5	18.5	20.5	23.9	25.8
YGR256W	CAACACGCGGGC	F2	0.924395499	1.159170988	-0.040959962	0.87292741	0.166188804	0.498344737	0.614982413	0.120431518	-0.427147562	2.1	6.6	8.8	12.8	14.5	18.5	20.5	23.9	25.8
YGR256W	AAGGAGGTCCGA	F2	0.042135767	-0.32863849	-0.874310092	-0.267400474	-0.778192639	-2.09612485	-2.648051993	-0.94995781	-2.797097172	2.1	6.6	8.8	12.8	14.5	18.5	20.5	23.9	25.8
YGR256W	CTGGACACAAAC	F2	-0.283112686	-0.422937515	-1.295773861	-0.773077246	-0.734988141	-1.304594895	-0.89959076	-1.049493484	-1.204755141	2.1	6.6	8.8	12.8	14.5	18.5	20.5	23.9	25.8
YGR256W	GACGCTTGAAGA	F2	0.805954041	0.850602979	0.98195443	0.621219422	0.66687645	0.438211578	0.833817015	-0.356727694	0.124262379	2.1	6.6	8.8	12.8	14.5	18.5	20.5	23.9	25.8
YGR256W	GGGCGGGGGCAC	F2	-0.567917714	0.562427138	0.184583597	-0.638494625	-1.029731406	-0.970593968	0.377483099	-2.36499531	-0.327611888	2.1	6.6	8.8	12.8	14.5	18.5	20.5	23.9	25.8
YGR256W	GCGCCGCGTCAT	F2	-1.493917133	-0.525035703	-1.459272593	0.03957728	-1.667161327	-1.970593968	0.521873008	-0.043067215	-0.389012433	2.1	6.6	8.8	12.8	14.5	18.5	20.5	23.9	25.8
YGR256W	GGCCACGAGAAG	F2	-0.008490306	-1.910325859	-1.651917671	-1.153067798	-1.122840811	-0.915311532	-1.741161397	-1.820674793	-2.520256966	2.1	6.6	8.8	12.8	14.5	18.5	20.5	23.9	25.8
YGR256W	GGGGGGTCGAGG	F2	-1.345525293	-1.21518044	-2.06695517	-2.359518676	-1.914254189	-4.163239046	-1.25573457	-5.727565389	-2.105219467	2.1	6.6	8.8	12.8	14.5	18.5	20.5	23.9	25.8
YIL047C	GGGGACCGGCAA	F2	-1.708930024	-0.096192404	-1.426357971	-1.287910341	-0.351659501	-2.485167141	-0.561895349	-1.772653279	-1.48373109	2.1	6.6	8.8	12.8	14.5	18.5	20.5	23.9	25.8
YIL047C	AGGGGAAGGTCG	F2	-0.008490306	2.914587435	-1.973845766	2.203076012	-0.766697	0.974264478	2.315422131	0.120431518	1.965169861	2.1	6.6	8.8	12.8	14.5	18.5	20.5	23.9	25.8
YIL047C	CGGTTGAGTGCG	F2	-0.377724115	-4.671877091	-1.284185886	-0.18126469	-4.983927717	-5.117435356	-5.017285803	-2.511836698	-2.737487683	2.1	6.6	8.8	12.8	14.5	18.5	20.5	23.9	25.8
YDL231C	TCAAGCAGGCGC	F2	-0.016605994	-0.13307801	-0.121568972	0.146195713	-0.092587061	-0.076855662	0.012070606	-0.115346124	-0.520616696	2.1	6.6	8.8	12.8	14.5	18.5	20.5	23.9	25.8
YDL231C	GGAGTGGCCGTC	F2	-0.636841563	-1.52101845	-1.798399921	-2.188188939	-2.897678157	-3.766928249	-3.077746531	-3.901014687	-3.702808471	2.1	6.6	8.8	12.8	14.5	18.5	20.5	23.9	25.8
YDL231C	CGCAACAATGGG	F2	0.155093169	0.23651553	0.289979375	0.480424596	0.380552563	0.434323492	0.657649787	0.659318148	0.259721517	2.1	6.6	8.8	12.8	14.5	18.5	20.5	23.9	25.8
YDL231C	CGGCAAGTGGGC	F2	0.068325291	-0.142771945	0.460087355	0.465562415	0.775475049	0.611548014	0.660287037	0.585317566	0.413105841	2.1	6.6	8.8	12.8	14.5	18.5	20.5	23.9	25.8
YDL231C	CCGCATGCAAGC	F2	-0.091215228	0.101746974	-0.027306094	0.271762794	0.331845765	-0.039197782	0.511413237	-0.01446887	0.086867184	2.1	6.6	8.8	12.8	14.5	18.5	20.5	23.9	25.8
YDL231C	ATGCGGAGGGGG	F2	-0.118253872	-0.159386231	-0.277069262	0.043271763	-0.094582551	0.468517667	0.266218133	-0.169270839	-0.321459661	2.1	6.6	8.8	12.8	14.5	18.5	20.5	23.9	25.8
YDL231C	GCCGCGCGCAAG	F2	0.216684556	0.687575698	0.357797484	0.720692204	0.915633337	1.150869545	1.29731275	0.730092787	0.746023099	2.1	6.6	8.8	12.8	14.5	18.5	20.5	23.9	25.8
YDL231C	GGTTAGCGGGAT	F2	0.132786381	0.258373524	-0.437178822	0.451940645	0.011240375	-0.661786795	-0.0810114	-0.675097969	-0.985637851	2.1	6.6	8.8	12.8	14.5	18.5	20.5	23.9	25.8
YDL231C	CGCAGTCGACCG	F2	0.2545441	-0.171712412	0.24338495	0.435736769	0.574339917	0.879405292	0.702445254	0.498943141	-0.539622291	2.1	6.6	8.8	12.8	14.5	18.5	20.5	23.9	25.8
YDL231C	TGCGGAGGCTAC	F2	-0.307013796	0.769670923	0.401031209	0.497782638	-0.263403752	0.610993806	0.250725957	0.149353127	0.119097831	2.1	6.6	8.8	12.8	14.5	18.5	20.5	23.9	25.8
YDL231C	GGTAAACCACGC	F2	-0.86329239	-0.426631999	-0.306421105	0.334781691	0.443520707	0.776098172	0.82214032	0.890949671	0.416126934	2.1	6.6	8.8	12.8	14.5	18.5	20.5	23.9	25.8
YDL231C	ACCGCCACCGTG	F2	0.728475289	-0.072345662	-0.182432388	0.122244937	0.874690934	-0.163239046	0.23647079	-0.620650185	-0.746765496	2.1	6.6	8.8	12.8	14.5	18.5	20.5	23.9	25.8
YDL231C	GGGGGGGGATGA	F2	0.161434696	-0.258249162	-4.651917671	-2.667640971	-0.859806405	-1.993314044	-2.741161397	-0.68317127	-1.017756626	2.1	6.6	8.8	12.8	14.5	18.5	20.5	23.9	25.8
YDL231C	GTGCGGAGGGGG	F2	0.291069976	-0.096192404	-0.767394888	0.525004107	0.077183798	0.891208738	0.323933631	-0.383610988	0.281803656	2.1	6.6	8.8	12.8	14.5	18.5	20.5	23.9	25.8
YDL231C	AGGGCGGGTGCC	F2	-0.954042522	-5.418120499	-2.767394888	-6.175435611	-5.730171124	-5.863678764	-5.76352921	-5.843042606	-3.48373109	2.1	6.6	8.8	12.8	14.5	18.5	20.5	23.9	25.8
YDL231C	GGGCAAGTGGGC	F2	-0.7454559	0.545353625	1.196079236	1.290538853	1.455695421	0.836760954	0.936910508	0.857397112	1.032284057	2.1	6.6	8.8	12.8	14.5	18.5	20.5	23.9	25.8
YDL231C	TAGGGAAAGCGT	F2	-2.008490306	-3.13271828	-4.651917671	-1.305070892	-2.707803311	-5.163239046	-5.063089492	-2.335247966	-1.520256966	2.1	6.6	8.8	12.8	14.5	18.5	20.5	23.9	25.8
YDL231C	CTCGGTGGGCGG	F2	0.406547194	-2.525035703	-3.044235094	-4.867313316	-1.614693907	-0.163239046	-4.455406915	-4.534920311	-4.49753689	2.1	6.6	8.8	12.8	14.5	18.5	20.5	23.9	25.8
YDL231C	TCGAGCAGGCGC	F2	-0.423527805	-1.302643281	-0.914952077	-0.474995893	-2.029731406	-0.426273452	-0.648051993	-1.142602888	-0.882827046	2.1	6.6	8.8	12.8	14.5	18.5	20.5	23.9	25.8
YDL231C	GCAAGCAGGCGC	F2	-0.423527805	-0.717680781	-0.06695517	0.225443825	-1.444768906	0.158689049	-0.25573457	0.179325207	-0.520256966	2.1	6.6	8.8	12.8	14.5	18.5	20.5	23.9	25.8
YDL231C	AGTCGGTGGTGA	F2	-5.330418401	-5.039608876	-2.388883265	-3.474995893	-5.351659501	-5.485167141	-5.385017587	-2.657176061	-5.427147562	2.1	6.6	8.8	12.8	14.5	18.5	20.5	23.9	25.8
YDL231C	TCAAGCGGGCGC	F2	-0.493917133	-0.203107608	-1.459272593	0.418088903	-0.029731406	-1.385631467	-0.870444414	-0.628029715	0.546857229	2.1	6.6	8.8	12.8	14.5	18.5	20.5	23.9	25.8
YKR074W	GAAAAATGAGTG	F2	0.315307777	0.251427911	0.363591993	0.150354456	0.062676128	0.037879466	0.06342863	-0.085132012	-0.116490579	2.1	6.6	8.8	12.8	14.5	18.5	20.5	23.9	25.8
YKR074W	GCAAGCCACTTG	F2	0.472924157	0.560466604	0.493056444	0.517975128	0.574386047	0.646867918	0.853004002	0.651418111	0.678655955	2.1	6.6	8.8	12.8	14.5	18.5	20.5	23.9	25.8
YKR074W	GGAGGAACCGGC	F2	0.531130285	0.375270702	0.272884435	-0.041755779	0.19446461	0.05445345	-0.040527338	0.252719274	-0.045820544	2.1	6.6	8.8	12.8	14.5	18.5	20.5	23.9	25.8
YKR074W	CACAGTCGGATC	F2	-0.05551564	0.079422974	0.25244705	0.550022567	0.276124282	0.819837651	0.520470291	0.777407014	0.637622693	2.1	6.6	8.8	12.8	14.5	18.5	20.5	23.9	25.8
YKR074W	GCGAGGCGGCGA	F2	0.43658602	0.657530738	0.813992158	0.972701133	0.839534117	1.271306612	1.200539962	1.170729183	1.176148264	2.1	6.6	8.8	12.8	14.5	18.5	20.5	23.9	25.8
YKR074W	AAAGACCAACAC	F2	0.548727205	0.590441515	0.306262153	0.318553229	0.470342197	0.540367952	0.188449275	0.602583213	0.330282135	2.1	6.6	8.8	12.8	14.5	18.5	20.5	23.9	25.8
YKR074W	AACGGGGGCGGG	F2	0.527892015	0.6732711	1.24410391	0.562723773	0.876522097	1.037148068	0.681499343	0.706455214	0.123981344	2.1	6.6	8.8	12.8	14.5	18.5	20.5	23.9	25.8
YKR074W	CAGAGACGGCGG	F2	-0.510371065	0.624920882	1.000834919	0.586869362	0.158258311	0.313663709	0.336997666	-0.316250976	-0.018631782	2.1	6.6	8.8	12.8	14.5	18.5	20.5	23.9	25.8
YKR074W	AAGCACGAGGGC	F2	-0.303946189	0.297505623	-0.629197594	-0.751836098	-0.59197383	-0.555556468	-0.303403822	-0.871955298	-0.448293371	2.1	6.6	8.8	12.8	14.5	18.5	20.5	23.9	25.8
YKR074W	CTCACGAGGACA	F2	0.914888413	0.770113061	0.428700789	0.782500329	1.035119738	0.251798454	-0.220630769	1.006910653	0.782753915	2.1	6.6	8.8	12.8	14.5	18.5	20.5	23.9	25.8
YKR074W	AGTAAGGCGGTA	F2	0.482496047	-0.004302007	0.63048206	0.105627672	-0.332294176	-0.087290192	-0.15706564	-0.278807272	-0.199195615	2.1	6.6	8.8	12.8	14.5	18.5	20.5	23.9	25.8
YKR074W	CCGGCGGGCGAA	F2	-0.347292219	-0.099551416	0.476406426	0.606533992	-0.87103366	0.836760954	0.095608254	0.640585723	-0.105219467	2.1	6.6	8.8	12.8	14.5	18.5	20.5	23.9	25.8
YKR074W	GGCCCGGATAGT	F2	-1.752651401	-2.783769971	-1.718006861	-1.183533079	-0.738268592	0.428883247	-1.374291181	-0.350711084	-0.470868939	2.1	6.6	8.8	12.8	14.5	18.5	20.5	23.9	25.8
YKR074W	GGGGAATAACGT	F2	-0.815845228	-1.039608876	-0.611275686	0.03957728	-0.204818113	-0.338325752	-0.870444414	-1.023958392	-1.064577483	2.1	6.6	8.8	12.8	14.5	18.5	20.5	23.9	25.8
YKR074W	CCACAATGTGGT	F2	0.476936522	-0.717680781	-1.514414147	-3.474995893	-3.351659501	-1.237239627	-1.800055086	-1.557640388	-1.427147562	2.1	6.6	8.8	12.8	14.5	18.5	20.5	23.9	25.8
YKR074W	GAAGACCAACAC	F2	-0.510990646	0.364781379	-0.279948894	-0.392533733	0.052730754	0.208729732	0.171375761	0.41379046	0.055245205	2.1	6.6	8.8	12.8	14.5	18.5	20.5	23.9	25.8
YKR074W	GACGGGGGCGGG	F2	-0.008490306	0.019284813	-0.06695517	0.583897796	0.085745811	0.895654643	0.258838603	0.079789533	0.309818032	2.1	6.6	8.8	12.8	14.5	18.5	20.5	23.9	25.8
YKR074W	GAGCACGAGGGC	F2	-0.561031329	-1.369757477	-1.789421195	-1.76450251	-1.319238023	-1.815315742	-1.522521111	-1.602034507	-1.979688585	2.1	6.6	8.8	12.8	14.5	18.5	20.5	23.9	25.8
YKR074W	GGTAAGGCGGTA	F2	0.576472195	-0.454646375	-0.973845766	-0.474995893	-0.351659501	0.215272578	-0.215092586	-1.142602888	-1.105219467	2.1	6.6	8.8	12.8	14.5	18.5	20.5	23.9	25.8
YKR074W	GGGGGGGGCGAA	F2	-3.593452806	-1.887605782	-4.821842672	-1.252603472	-5.199656408	-1.873732428	-5.233014494	-5.31252789	-5.275144469	2.1	6.6	8.8	12.8	14.5	18.5	20.5	23.9	25.8
YKR074W	GAAAAGTGAGTG	F2	1.476936522	0.282319219	1.026154234	0.788038513	0.233303	0.09979536	1.199944914	0.342823939	0.572852438	2.1	6.6	8.8	12.8	14.5	18.5	20.5	23.9	25.8
YKR074W	GAAAAATGGGTG	F2	-1.008490306	0.282319219	-0.651917671	0.431894702	-0.029731406	-0.355884124	-0.741161397	-0.557640388	-0.297864545	2.1	6.6	8.8	12.8	14.5	18.5	20.5	23.9	25.8
YKR074W	AAAAAATGAGTG	F2	-0.901575102	-1.833157998	0.232605112	-2.175435611	-1.40824303	-0.863678764	-1.76352921	-1.035687684	-1.805659185	2.1	6.6	8.8	12.8	14.5	18.5	20.5	23.9	25.8
YKR074W	GAAAAATGAGCG	F2	0.991509694	0.282319219	0.93304483	1.109966608	0.292196689	-0.578276545	1.106835509	0.664752034	-0.520256966	2.1	6.6	8.8	12.8	14.5	18.5	20.5	23.9	25.8
YLR350W	GGGATGGGAAGG	F2	-0.235261167	0.242426492	0.210578805	-0.14783115	-0.723628279	-0.836074302	-2.385017587	-2.11660768	-3.427147562	2.1	6.6	8.8	12.8	14.5	18.5	20.5	23.9	25.8
YLR350W	GGGCACGGAAGC	F2	-0.493917133	0.229851799	-1.137344498	0.075201189	-0.640689116	-0.405809349	-0.622516901	-0.534920311	-0.021803459	2.1	6.6	8.8	12.8	14.5	18.5	20.5	23.9	25.8
YLR350W	CAACAGGGGAGG	F2	-0.815845228	-0.392585407	-0.009965192	-0.833043414	-2.450063205	-1.76414309	-2.76352921	-1.440944163	-3.805659185	2.1	6.6	8.8	12.8	14.5	18.5	20.5	23.9	25.8
YLR350W	CAGAGACGGCGA	F2	-0.96667013	-1.220181121	-2.739380512	-0.94774889	-1.072800128	-2.928773792	-3.343197411	-2.908137635	-2.73325069	2.1	6.6	8.8	12.8	14.5	18.5	20.5	23.9	25.8
YLR350W	ATAAGGCATAGG	F2	-1.5714265	-5.740048594	-2.866930562	-3.497363706	-2.730171124	-3.378251937	-4.500494805	-2.9950457	-2.805659185	2.1	6.6	8.8	12.8	14.5	18.5	20.5	23.9	25.8
YLR350W	CGATGCGCAGGG	F2	-1.915380901	-6.431926298	-6.366163189	-7.189241411	-6.743976924	-6.877484563	-6.77733501	-6.856848406	-6.819464985	2.1	6.6	8.8	12.8	14.5	18.5	20.5	23.9	25.8
YLR350W	GCGAAAAGGTCA	F2	-1.992002183	-6.160624277	-6.094861167	-6.917939389	-6.472674902	-6.606182542	-6.506032988	-6.585546384	-5.548162963	2.1	6.6	8.8	12.8	14.5	18.5	20.5	23.9	25.8
YLR350W	GGGGGGTGAGCT	F2	-0.831612544	-5.241242737	-4.175479627	-4.413595348	-5.553293362	-5.686801002	-5.586651448	-5.666164844	-4.043818922	2.1	6.6	8.8	12.8	14.5	18.5	20.5	23.9	25.8
YLR350W	TGAAGGTCGCTT	F2	1.335464096	-0.610765577	-1.030429294	-4.175435611	-3.730171124	-3.863678764	-1.441601116	-0.258080106	-3.805659185	2.1	6.6	8.8	12.8	14.5	18.5	20.5	23.9	25.8
YLR350W	GGGGCTATGGGA	F2	0.129013218	-4.039608876	-3.973845766	-4.796923988	-0.351659501	-2.90020464	-4.385017587	-1.657176061	-4.427147562	2.1	6.6	8.8	12.8	14.5	18.5	20.5	23.9	25.8
YOR018W	TGAATAACGTAT	F2	0.187060503	-5.671877091	-5.606113981	-4.844229703	-5.983927717	-6.117435356	-4.017285803	-6.096799199	-6.059415778	2.1	6.6	8.8	12.8	14.5	18.5	20.5	23.9	25.8
YOR018W	GGGGGACTCCCA	F2	0.330311608	-2.483215527	-2.739380512	-5.562458734	-3.532231747	-3.250701887	-5.150552334	-5.23006573	-5.192682308	2.1	6.6	8.8	12.8	14.5	18.5	20.5	23.9	25.8
YFL027C	CGACGGCGCCGC	F2	-1.284124748	-3.919314642	-2.005554626	-6.998557849	-4.231365267	-6.686801002	-6.586651448	-6.666164844	-6.628781423	2.1	6.6	8.8	12.8	14.5	18.5	20.5	23.9	25.8
YKL144C	GGGAATAGTCCA	F2	0.256800074	0.787923928	0.39866169	0.204768323	-0.021626357	-0.393328273	-0.62387218	-0.743913383	-0.642220929	2.1	6.6	8.8	12.8	14.5	18.5	20.5	23.9	25.8
YKL144C	GGGAGGGCGAGG	F2	-0.677885323	-0.617475798	-0.622102016	-1.307676715	-2.039808479	-2.629380886	-2.814633551	-3.011503898	-2.44737259	2.1	6.6	8.8	12.8	14.5	18.5	20.5	23.9	25.8
YKL144C	CTGGAGGAGGCA	F2	-0.444796422	-0.431376596	-1.191846418	-1.796923988	-2.579928489	-2.911981808	-2.698175472	-4.429765565	-2.634952447	2.1	6.6	8.8	12.8	14.5	18.5	20.5	23.9	25.8
YKL144C	TAGTGGTGAGGG	F2	0.349963665	0.244844514	0.039960034	0.261969701	0.208428331	-1.278716263	-0.593604209	-1.570024112	-0.931190067	2.1	6.6	8.8	12.8	14.5	18.5	20.5	23.9	25.8
YKL144C	GTACACGCCAGG	F2	-0.692016641	0.361753687	0.174750726	-0.617953847	-1.757651861	-0.24730331	-5.791009947	-1.115635841	-0.623686556	2.1	6.6	8.8	12.8	14.5	18.5	20.5	23.9	25.8
YKL144C	ACCCATGCGAAG	F2	-1.284821534	-2.026433487	-1.332639154	-2.243180218	-5.21295323	-2.761498369	-6.831273817	-4.325824712	-2.966513196	2.1	6.6	8.8	12.8	14.5	18.5	20.5	23.9	25.8
YKL144C	CCACGCAGCAGG	F2	-4.256417819	-2.643680199	-2.16287959	-7.307885907	-4.86262142	-4.188774138	-6.895979506	-6.975492902	-3.237669763	2.1	6.6	8.8	12.8	14.5	18.5	20.5	23.9	25.8
YKL144C	ACGCGGAGCCGG	F2	-0.877245772	-1.022535362	-3.044235094	-1.009332321	-5.422048829	-5.555556468	-3.455406915	-5.534920311	-2.690181968	2.1	6.6	8.8	12.8	14.5	18.5	20.5	23.9	25.8
YDL024C	CGAAAGAGAGGG	F2	-0.228132116	-0.380416375	-0.409216267	-0.957672109	-1.288367348	-0.996989702	-1.213869444	-1.539401269	-2.357282755	2.1	6.6	8.8	12.8	14.5	18.5	20.5	23.9	25.8
YDL024C	TGTAGCAGGCCG	F2	-0.655332254	-0.714014464	-0.576816216	-0.74023457	-0.34890889	-1.159572728	-1.414688454	-1.591063389	-0.884401181	2.1	6.6	8.8	12.8	14.5	18.5	20.5	23.9	25.8
YDL024C	ATTCGCAAGGTA	F2	-0.043679734	-0.173856975	-0.120066507	0.194358795	-0.119368619	0.48962752	0.289791531	-0.288823629	-0.045630671	2.1	6.6	8.8	12.8	14.5	18.5	20.5	23.9	25.8
YDL024C	GCGGGGGCAAGG	F2	1.030190163	1.683569767	0.74338361	1.029348147	0.555231094	0.971410481	0.87278017	0.356202969	0.531089914	2.1	6.6	8.8	12.8	14.5	18.5	20.5	23.9	25.8
YDL024C	AAAGGGACAAAG	F2	-1.059354388	-1.643013981	-1.934407455	-2.135187025	-1.993538755	-2.69264357	-4.177456517	-3.018183054	-3.437177927	2.1	6.6	8.8	12.8	14.5	18.5	20.5	23.9	25.8
YDL024C	AAGGACACATGT	F2	-0.380459083	-0.007187398	-0.732837666	-0.732793651	-0.92844807	-1.013861422	-0.102982219	-1.7540376	-1.460314426	2.1	6.6	8.8	12.8	14.5	18.5	20.5	23.9	25.8
YDL024C	TTGGTGCTAGCC	F2	-0.144145405	-0.248195497	0.150142951	-0.221239301	0.579684138	-0.925079308	-0.394295401	-0.873416255	-0.609261972	2.1	6.6	8.8	12.8	14.5	18.5	20.5	23.9	25.8
YDL024C	GGGGGGGCCGGC	F2	-0.877906196	-0.912496958	-2.577917089	-3.090655191	-5.27765892	-7.733094654	-7.632945101	-7.712458497	-3.76818448	2.1	6.6	8.8	12.8	14.5	18.5	20.5	23.9	25.8
YDL024C	ACGCGGACTGTG	F2	2.175934266	1.144815695	2.098104076	2.294391179	1.86838898	2.21021935	1.762881108	1.304856089	1.242703836	2.1	6.6	8.8	12.8	14.5	18.5	20.5	23.9	25.8
YDL024C	AACACATGCAGG	F2	-0.509388542	-1.361536971	-1.973845766	-3.896459662	-7.258550097	-4.584702814	-4.706945682	-7.371421579	-4.164113156	2.1	6.6	8.8	12.8	14.5	18.5	20.5	23.9	25.8
YDL024C	GGCGCGGTGCAC	F2	-1.330418401	-1.554182048	-4.295773861	0.466110418	-4.673587596	0.09979536	-1.385017587	0.120431518	-0.356758234	2.1	6.6	8.8	12.8	14.5	18.5	20.5	23.9	25.8
YDL024C	CCAGGAAAATCA	F2	3.400900631	-2.717680781	0.93304483	0.612466948	-0.222376484	-0.841310951	-1.478126992	-3.142602888	-3.105219467	2.1	6.6	8.8	12.8	14.5	18.5	20.5	23.9	25.8
YDL024C	ACGAGGGGAAGA	F2	0.330311608	-4.805143622	-2.417452417	-3.977496234	-1.416754529	-5.250701887	-5.150552334	-3.23006573	-1.49224259	2.1	6.6	8.8	12.8	14.5	18.5	20.5	23.9	25.8
YDL024C	CAGCCTAGTGTG	F2	-2.417881242	-3.542109216	-6.061308607	-6.884386829	-6.439122342	-6.572629982	-6.472480428	-6.551993824	-5.514610403	2.1	6.6	8.8	12.8	14.5	18.5	20.5	23.9	25.8
YDL024C	GTTCGCAAGGTA	F2	0.406547194	0.434322313	-1.821842672	0.355079105	-0.199656408	-0.333164047	0.226417125	0.272434611	-0.467789547	2.1	6.6	8.8	12.8	14.5	18.5	20.5	23.9	25.8
YDL024C	GGCTGAAACCGG	F2	-1.349527223	-4.965608294	-1.092490262	-5.722923407	-1.470303998	-5.411166559	-5.311017006	-5.390530402	-5.353146981	2.1	6.6	8.8	12.8	14.5	18.5	20.5	23.9	25.8
YDL024C	AGGGGTGGGGGG	F2	-0.618543787	-2.575661776	-4.509898666	-1.332976888	-4.887712401	-3.43625754	-2.336107987	-4.000583883	-2.378237962	2.1	6.6	8.8	12.8	14.5	18.5	20.5	23.9	25.8
YDL024C	GCGGCGGGCCTG	F2	-2.860933117	-5.740048594	-5.674285484	-6.497363706	-6.052099219	-6.185606859	-6.085457305	-6.164970701	-5.12758728	2.1	6.6	8.8	12.8	14.5	18.5	20.5	23.9	25.8
YDL024C	CGAGACGCGGTA	F2	-2.151448259	-5.445601235	-2.794875625	-6.202916348	-5.757651861	-5.8911595	-5.791009947	-5.870523343	-4.833139922	2.1	6.6	8.8	12.8	14.5	18.5	20.5	23.9	25.8
YDL024C	GGCAAGGCGATA	F2	-0.561031329	-1.007187398	-1.526386789	-0.542110089	-4.489163025	-4.622670664	-4.522521111	-4.602034507	-3.564651086	2.1	6.6	8.8	12.8	14.5	18.5	20.5	23.9	25.8
YDL024C	GAAGGGACAAAG	F2	-1.230882727	-2.203107608	-2.137344498	-2.96042272	-1.837086328	-2.970593968	-3.870444414	-2.94995781	-2.590646294	2.1	6.6	8.8	12.8	14.5	18.5	20.5	23.9	25.8
YDL024C	AAGAACAGTGAA	F2	2.728475289	1.282319219	0.57047475	-3.059958394	-2.614693907	-1.748201546	-2.648051993	-2.727565389	-1.105219467	2.1	6.6	8.8	12.8	14.5	18.5	20.5	23.9	25.8
YDL024C	AGGGCCGCAGCG	F2	-0.493917133	-4.109998204	-1.722306999	-2.867313316	-4.422048829	-4.555556468	-4.455406915	-4.534920311	-0.175608795	2.1	6.6	8.8	12.8	14.5	18.5	20.5	23.9	25.8
YDL024C	AATGGGGTCGGA	F2	2.546098546	-2.717680781	-2.651917671	-3.474995893	-3.029731406	-0.355884124	-3.063089492	-3.142602888	-3.105219467	2.1	6.6	8.8	12.8	14.5	18.5	20.5	23.9	25.8
YDL024C	GGGGGGGGGCGG	F2	2.184154772	0.282319219	-1.459272593	-0.96042272	0.332838673	-2.970593968	-2.870444414	-2.94995781	-2.912574389	2.1	6.6	8.8	12.8	14.5	18.5	20.5	23.9	25.8
YDL024C	GGGGTGCCGGCA	F2	-2.387001929	-3.418120499	-0.445466793	-2.368080689	-4.730171124	-4.863678764	-4.76352921	-4.843042606	-2.48373109	2.1	6.6	8.8	12.8	14.5	18.5	20.5	23.9	25.8
YLR138W	AGGGAAGAGGGG	F2	-0.297996923	0.630242523	-3.11134929	0.650534989	0.598299816	1.021185525	-3.522521111	-0.017072006	-1.242722991	2.1	6.6	8.8	12.8	14.5	18.5	20.5	23.9	25.8
YLR138W	ATCGTATACAAG	F2	-5.137773323	-4.846963798	-3.781200688	-5.60427891	-1.458574705	-1.833090444	-2.607410009	-1.94995781	-0.327611888	2.1	6.6	8.8	12.8	14.5	18.5	20.5	23.9	25.8
YLR138W	CCAATAGCCGTA	F2	-2.517503953	-5.927134146	-5.861371037	-6.684449259	-6.239184772	-6.372692411	-6.272542858	-6.352056254	-5.314672833	2.1	6.6	8.8	12.8	14.5	18.5	20.5	23.9	25.8
YLR138W	GGGCTAAGGGGG	F2	-0.882959424	-3.177112399	-0.526386789	-0.233987794	-0.489163025	-1.300742569	0.384369485	-1.017072006	-2.564651086	2.1	6.6	8.8	12.8	14.5	18.5	20.5	23.9	25.8
YLR138W	CGCAGTGGGGCG	F2	-5.467921924	-2.369757477	-2.526386789	-5.934427512	-3.489163025	-5.622670664	-5.522521111	-5.602034507	-5.564651086	2.1	6.6	8.8	12.8	14.5	18.5	20.5	23.9	25.8
YDR009W	GGGGCGCGGCAG	F2	0.44361878	-0.113058003	0.024406572	-2.370577998	-2.397801283	-4.946346421	-5.583162462	-3.974619865	-8.795217439	2.1	6.6	8.8	12.8	14.5	18.5	20.5	23.9	25.8
YDL110C	GTGGGGCCGCTA	F2	0.06138239	-0.528837273	-0.074931891	-0.488071769	-0.580393449	-0.685581193	-0.878057598	-1.114671956	-0.886240241	2.1	6.6	8.8	12.8	14.5	18.5	20.5	23.9	25.8
YDL110C	GGGCGGAGCGTG	F2	0.193675033	-0.256027922	-0.25378995	-0.165346128	-0.254162973	-0.314563064	-0.357017906	-0.791626261	-0.665934422	2.1	6.6	8.8	12.8	14.5	18.5	20.5	23.9	25.8
YDL110C	ACTAGCTAAAAG	F2	-0.49553905	-0.084889755	0.221077052	0.082693677	0.364899882	0.10249451	0.849194362	0.054089023	0.219947002	2.1	6.6	8.8	12.8	14.5	18.5	20.5	23.9	25.8
YDL110C	TCAGGGTGCTTC	F2	0.610080588	0.595477105	-0.281274291	0.208530442	-0.469263467	-0.238006814	-0.200593016	-0.865068913	-0.195417276	2.1	6.6	8.8	12.8	14.5	18.5	20.5	23.9	25.8
YDL110C	TTAAACGAAACA	F2	-0.867791443	-1.288636423	-0.871966152	-1.49626451	-1.80232091	-1.502869142	-1.042129874	-1.822082988	-1.184786724	2.1	6.6	8.8	12.8	14.5	18.5	20.5	23.9	25.8
YDL110C	ACGGGGCGCCTC	F2	0.015356436	0.78481956	1.84207117	0.451003525	0.707234188	0.616370886	0.553581868	-0.166850435	0.795244859	2.1	6.6	8.8	12.8	14.5	18.5	20.5	23.9	25.8
YDL110C	ACAAGGAGGCCG	F2	0.763240707	-0.431376596	0.257316865	-0.925657302	-0.047433408	-2.061359432	-0.31211704	-0.915192392	-0.970918375	2.1	6.6	8.8	12.8	14.5	18.5	20.5	23.9	25.8
YDL110C	ACGGGGAGTTGC	F2	-1.846433548	-3.418120499	-6.811789008	-7.63486723	-7.189602743	-3.738147882	-7.222960829	-4.98054613	-6.265090804	2.1	6.6	8.8	12.8	14.5	18.5	20.5	23.9	25.8
YDL110C	TAGACCAGCCCC	F2	-2.433511893	-6.897589871	-6.831826761	-7.654904983	-7.209640496	-7.343148136	-7.242998582	-7.322511978	-5.700166056	2.1	6.6	8.8	12.8	14.5	18.5	20.5	23.9	25.8
YDL110C	AGTTTGGACGGA	F2	-0.786097884	-4.302643281	-0.14941733	-1.600526775	-1.614693907	-0.426273452	-1.648051993	0.226630921	-0.690181968	2.1	6.6	8.8	12.8	14.5	18.5	20.5	23.9	25.8
YDL110C	GCTAGCTAAAAG	F2	-1.008490306	-0.940073202	-0.651917671	0.177080803	-1.515158233	-0.385631467	-0.170004696	-0.780032809	-0.453142771	2.1	6.6	8.8	12.8	14.5	18.5	20.5	23.9	25.8
YDL110C	AGCTTGGGCAAC	F2	-0.493917133	-4.846963798	-4.781200688	-2.019316409	-5.159014423	-5.292522063	-5.192372509	-5.271885905	-5.234502484	2.1	6.6	8.8	12.8	14.5	18.5	20.5	23.9	25.8
YDL110C	ACAACCCCGCCG	F2	-0.46100251	-3.418120499	-0.89292577	-5.175435611	-3.145208624	-4.863678764	-3.17856671	-4.843042606	-4.805659185	2.1	6.6	8.8	12.8	14.5	18.5	20.5	23.9	25.8
YDL110C	GCGGGGCGCCTC	F2	0.406547194	1.504711641	1.348082329	0.940041606	1.555231094	0.573726548	1.521873008	0.272434611	1.117172954	2.1	6.6	8.8	12.8	14.5	18.5	20.5	23.9	25.8
YER131W	CAAGGGTGGCGG	F2	1.213902116	1.504711641	0.348082329	0.525004107	1.192661015	1.836760954	2.439410848	0.857397112	1.117172954	2.1	6.6	8.8	12.8	14.5	18.5	20.5	23.9	25.8
YER131W	GGGGCCCGGAGC	F2	-0.008490306	0.282319219	0.93304483	1.525004107	-1.029731406	1.644115876	2.637350226	2.442359612	2.479743034	2.1	6.6	8.8	12.8	14.5	18.5	20.5	23.9	25.8
YOR356W	GGATGGTGCGCG	F2	0.250825812	-0.316636554	-0.663101409	-1.458381179	-2.104025189	-2.565337489	-3.07989778	-4.458971458	-2.874100241	2.1	6.6	8.8	12.8	14.5	18.5	20.5	23.9	25.8
YOR356W	AACGTTGGCACC	F2	-0.005462613	-0.24617633	-0.860234907	-1.336390655	-2.104370207	-3.503467957	-3.343197411	-5.715492557	-3.192682308	2.1	6.6	8.8	12.8	14.5	18.5	20.5	23.9	25.8
YOR356W	GAAACGATAACA	F2	0.471411594	0.097236534	-0.96902875	-1.084287723	-1.29953677	-2.605881006	-2.827659548	-3.843042606	-2.837368045	2.1	6.6	8.8	12.8	14.5	18.5	20.5	23.9	25.8
YOR356W	AGTAGCGCGCTG	F2	0.2215153	-1.250175862	-1.406805173	-6.814845896	-6.369581409	-6.503089049	-6.402939495	-6.482452891	-3.123141375	2.1	6.6	8.8	12.8	14.5	18.5	20.5	23.9	25.8
YOR356W	AGAGCACCGCAA	F2	-0.582225551	-1.469753267	-2.329989576	-3.153067798	-0.781803893	-3.355884124	-3.741161397	-2.335247966	-5.105219467	2.1	6.6	8.8	12.8	14.5	18.5	20.5	23.9	25.8
YOR356W	GGGAGGGGCGGA	F2	-0.108025979	-0.624571376	-1.751453344	-2.681446771	-3.936622002	-4.485167141	-2.510548469	-3.727565389	-6.012110063	2.1	6.6	8.8	12.8	14.5	18.5	20.5	23.9	25.8
YOR356W	AGGGGGAGAAGA	F2	-0.131872721	-0.363015899	-2.997692508	-2.705293513	-3.375506243	-5.093976383	-2.671898735	-6.073340226	-6.035956805	2.1	6.6	8.8	12.8	14.5	18.5	20.5	23.9	25.8
YOR356W	CAGTTATTCCAA	F2	-0.632981171	-2.119779224	-5.861371037	-6.684449259	-6.239184772	-6.372692411	-6.272542858	-3.544701332	-6.314672833	2.1	6.6	8.8	12.8	14.5	18.5	20.5	23.9	25.8
YOR356W	GACGTTGGCACC	F2	0.713975719	0.48395308	-0.973845766	-0.337492369	-1.544304579	-1.677812219	-2.385017587	-3.464530983	-2.842185061	2.1	6.6	8.8	12.8	14.5	18.5	20.5	23.9	25.8
YOR356W	GGCCGCACGCAG	F2	-0.544543206	0.068194414	-0.509898666	-3.332976888	-4.887712401	-5.021220041	-4.921070487	-5.000583883	-1.963200462	2.1	6.6	8.8	12.8	14.5	18.5	20.5	23.9	25.8
YOR356W	GCAGGAAGGCAA	F2	-1.059116379	-3.575661776	-5.509898666	-6.332976888	-5.887712401	-6.021220041	-5.921070487	-6.000583883	-4.963200462	2.1	6.6	8.8	12.8	14.5	18.5	20.5	23.9	25.8
YOR356W	GATAGAGACCCG	F2	-0.616172883	-2.13271828	-1.481992669	-2.015564274	-5.029731406	-5.163239046	-5.063089492	-5.142602888	-5.105219467	2.1	6.6	8.8	12.8	14.5	18.5	20.5	23.9	25.8
YOR356W	GCGTAAACGAGC	F2	-1.375272636	-5.332390625	-5.266627515	-6.089705737	-5.64444125	-5.77794889	-5.677799336	-5.757312732	-5.719929311	2.1	6.6	8.8	12.8	14.5	18.5	20.5	23.9	25.8
YOR356W	GCGGAGGCGATG	F2	-1.665602592	-5.075232785	-5.009469676	-5.832547898	-5.387283411	-5.52079105	-5.420641497	-5.500154893	-5.462771472	2.1	6.6	8.8	12.8	14.5	18.5	20.5	23.9	25.8
YGL057C	TCAAATGCAAAG	F2	0.351553162	-0.069740847	0.003253832	-0.402984648	-0.930953252	-1.465423205	-2.00738006	-1.531374733	-2.211261105	2.1	6.6	8.8	12.8	14.5	18.5	20.5	23.9	25.8
YGL057C	TCAGGCGAGAGG	F2	0.001493783	-0.243749592	-0.267253821	-0.600526775	-0.676094452	-0.718454203	-1.210646681	-2.064600376	-1.392501419	2.1	6.6	8.8	12.8	14.5	18.5	20.5	23.9	25.8
YGL057C	ATACGCGGCCGG	F2	-0.47938104	-0.240101815	-0.826415402	0.25464636	-2.085584641	-1.337736777	-1.081468022	-3.861421136	-4.824037715	2.1	6.6	8.8	12.8	14.5	18.5	20.5	23.9	25.8
YGL057C	AGGGTGTGTGGG	F2	-0.137773323	-0.355110701	-2.196238187	-3.019316409	-2.252123828	-1.648665873	-6.192372509	-5.271885905	-3.064577483	2.1	6.6	8.8	12.8	14.5	18.5	20.5	23.9	25.8
YGL057C	AGGGCGGAGTAT	F2	-3.613352364	-2.100150418	-3.256779729	-6.664820452	-6.219555965	-6.353063605	-6.252914051	-6.332427447	-6.295044026	2.1	6.6	8.8	12.8	14.5	18.5	20.5	23.9	25.8
YGL057C	CCCGGGCGGAGC	F2	0.547903043	-2.220181121	-1.739380512	-0.655568139	-4.117194248	-0.665739386	-1.343197411	-1.422710808	-0.870754213	2.1	6.6	8.8	12.8	14.5	18.5	20.5	23.9	25.8
YOR229W	AGTGGAGGGTCA	F2	-0.587352607	-2.015361329	-1.364635719	-2.713782753	-1.357785604	-2.586450476	-2.697805028	-2.632928515	-3.987862516	2.1	6.6	8.8	12.8	14.5	18.5	20.5	23.9	25.8
YOR229W	GAGGGGGGCGCG	F2	-2.485812083	-7.8674279	-3.479736696	-7.039780512	-8.179478526	-8.312986165	-8.212836612	-8.292350008	-4.670004086	2.1	6.6	8.8	12.8	14.5	18.5	20.5	23.9	25.8
YOR229W	GGGGGACAGAGG	F2	-0.670620667	-1.302643281	-3.499914577	-7.644920895	-2.614693907	-4.525809125	-3.911086399	-7.31252789	-6.275144469	2.1	6.6	8.8	12.8	14.5	18.5	20.5	23.9	25.8
YOR229W	GGGAAGGCAGGA	F2	0.240188807	-2.053964169	-1.850697535	-3.548244875	-6.687942889	-3.12101081	-6.721300975	-6.800814371	-3.956076028	2.1	6.6	8.8	12.8	14.5	18.5	20.5	23.9	25.8
YOR229W	ACAGCGTAGCGG	F2	-0.02785563	-5.946499471	-1.79327352	-6.703814584	-6.258550097	-4.392057736	-6.291908183	-6.371421579	-4.749075657	2.1	6.6	8.8	12.8	14.5	18.5	20.5	23.9	25.8
YOR229W	GGGCTAAGTTCG	F2	0.370021318	-0.454646375	-0.558808267	-1.133958975	-2.351659501	-3.485167141	-4.969980088	-5.049493484	-1.842185061	2.1	6.6	8.8	12.8	14.5	18.5	20.5	23.9	25.8
YOR229W	CGCGAAGGCCGA	F2	-1.145993829	0.325387941	-1.69631179	-2.519390012	-5.074125526	-1.748201546	-3.522521111	-1.865068913	-2.564651086	2.1	6.6	8.8	12.8	14.5	18.5	20.5	23.9	25.8
YOR229W	GGGCATTGAGGG	F2	-3.044114215	-1.267877863	-3.424507175	-2.510619803	-2.387283411	-3.52079105	-5.420641497	-5.500154893	-2.462771472	2.1	6.6	8.8	12.8	14.5	18.5	20.5	23.9	25.8
YJR063W	CACTCACGACGC	F2	-0.031240239	0.280437034	0.437424904	0.590278921	0.773048227	0.994302231	1.046443242	1.258732803	1.320826555	2.1	6.6	8.8	12.8	14.5	18.5	20.5	23.9	25.8
YJR063W	GGGGACCGGAGA	F2	0.25315756	0.465579186	0.6269669	1.272326494	1.333993106	1.715381716	1.831274005	1.839618115	1.940811575	2.1	6.6	8.8	12.8	14.5	18.5	20.5	23.9	25.8
YJR063W	GATGGGAGACGG	F2	0.359241479	-0.028020901	0.251867014	0.780261162	0.886437003	1.106566318	1.106835509	1.514225599	1.55160902	2.1	6.6	8.8	12.8	14.5	18.5	20.5	23.9	25.8
YJR063W	GGAGGCAAGAAC	F2	-0.438174581	-0.11821871	-0.448384277	0.119649161	-0.191482476	0.460069767	0.487462978	0.480705924	0.384364986	2.1	6.6	8.8	12.8	14.5	18.5	20.5	23.9	25.8
YJR063W	GGTGCGGCGGAA	F2	-0.429130511	-0.717680781	-1.001366829	-1.264636027	-1.701108659	-0.814716741	-0.761433792	-0.917815952	-0.559940668	2.1	6.6	8.8	12.8	14.5	18.5	20.5	23.9	25.8
YJR063W	GGCACATAACAG	F2	-0.24795624	1.082381649	0.004780583	0.26536029	1.123120082	1.50951906	0.945372086	1.106217658	1.213310051	2.1	6.6	8.8	12.8	14.5	18.5	20.5	23.9	25.8
YJR063W	CGCGGAACGTGC	F2	0.564088471	0.026664344	0.232605112	-0.175435611	-0.440664507	0.489958191	0.590107744	0.510594348	0.759125434	2.1	6.6	8.8	12.8	14.5	18.5	20.5	23.9	25.8
YJR063W	ATGGACATGCAG	F2	0.432881341	0.204316707	-0.17737916	0.183967189	0.100852704	0.667784782	0.688982994	1.133031554	1.290709209	2.1	6.6	8.8	12.8	14.5	18.5	20.5	23.9	25.8
YJR063W	CGCGGGAGACAG	F2	-0.757682202	-4.436499028	-1.707770906	-0.193814141	-0.246049313	-1.181617575	-0.13805155	0.013047982	-0.300475759	2.1	6.6	8.8	12.8	14.5	18.5	20.5	23.9	25.8
YJR063W	CAGGAGGCGGAT	F2	-0.246181863	-1.497899573	-1.200810917	-2.530849128	-3.163587153	-2.297094792	-1.843308284	-2.276458635	-0.982735461	2.1	6.6	8.8	12.8	14.5	18.5	20.5	23.9	25.8
YJR063W	AGGCTGAAGTAT	F2	0.313437789	0.397796437	-0.42952525	0.984435726	-0.807338985	-0.940846624	1.306144317	1.359897452	0.894780533	2.1	6.6	8.8	12.8	14.5	18.5	20.5	23.9	25.8
YJR063W	GAAAAATGAGTG	F2	-1.25134683	-1.697502899	-5.80166479	-2.624743013	-6.179478526	-2.99105807	-6.212836612	-6.292350008	-4.254966587	2.1	6.6	8.8	12.8	14.5	18.5	20.5	23.9	25.8
YJR063W	ACAGGGGTCTCC	F2	-3.131872721	-0.9479784	-5.582655008	-6.405733231	-5.960468744	-2.509013883	-4.99382683	-3.073340226	-3.228601883	2.1	6.6	8.8	12.8	14.5	18.5	20.5	23.9	25.8
YJR063W	GTGGACATGCAG	F2	-0.201135384	-1.13271828	-1.651917671	-0.015564274	-0.029731406	0.644115876	0.637350226	1.179325207	1.216708628	2.1	6.6	8.8	12.8	14.5	18.5	20.5	23.9	25.8
YJR063W	GACTCACGACGC	F2	0.213902116	0.019284813	-0.651917671	0.109966608	0.385306093	0.836760954	-0.063089492	0.079789533	1.702135455	2.1	6.6	8.8	12.8	14.5	18.5	20.5	23.9	25.8
YJR063W	GAAGACTGGGGG	F2	-0.356413609	-1.355110701	-4.459272593	-1.822919197	-4.837086328	-4.970593968	-4.870444414	-4.94995781	-4.912574389	2.1	6.6	8.8	12.8	14.5	18.5	20.5	23.9	25.8
YJR063W	GGCGCGGAGGGC	F2	-3.467921924	-3.499040494	-5.433277384	-6.256355607	-5.81109112	-5.944598759	-5.844449206	-5.923962602	-4.886579181	2.1	6.6	8.8	12.8	14.5	18.5	20.5	23.9	25.8
YGL223C	TCCACGCCGAAG	F2	0.129013218	0.012858544	0.039451057	0.527673294	0.763817716	0.860607696	0.528979895	0.830430064	0.579516168	2.1	6.6	8.8	12.8	14.5	18.5	20.5	23.9	25.8
YGL223C	CGACGGTGTGGG	F2	0.229453119	0.267317056	0.122369549	0.149226038	0.178376789	-0.025735522	-0.17153622	-0.385874039	-0.577769425	2.1	6.6	8.8	12.8	14.5	18.5	20.5	23.9	25.8
YGL223C	AAGCGAGGAACG	F2	0.073193492	0.071552123	-0.304995197	0.4751282	0.458693749	0.529638794	0.549617999	0.682649238	0.219507261	2.1	6.6	8.8	12.8	14.5	18.5	20.5	23.9	25.8
YGL223C	AACCCTTATACG	F2	0.292679229	0.216431284	0.170084027	0.852075505	0.897623292	0.60683486	0.787767068	0.791509176	0.363550016	2.1	6.6	8.8	12.8	14.5	18.5	20.5	23.9	25.8
YGL223C	GCCGGCAGGCAG	F2	-0.681890771	-0.306547736	-0.455378677	-0.413920316	-0.473650026	0.080166553	-0.002013916	-0.150422393	-0.816421965	2.1	6.6	8.8	12.8	14.5	18.5	20.5	23.9	25.8
YGL223C	ACGGAGGGGTGC	F2	0.347653505	0.615742953	0.318935983	0.858427841	1.359835406	1.170184688	1.67675861	1.290356519	1.295318462	2.1	6.6	8.8	12.8	14.5	18.5	20.5	23.9	25.8
YGL223C	GGTGGATGGGTC	F2	0.967262148	0.930017475	1.670010424	1.536976749	2.052062685	2.242753314	1.948883149	1.92778644	1.64610142	2.1	6.6	8.8	12.8	14.5	18.5	20.5	23.9	25.8
YGL223C	CGCCAGACCAGC	F2	-0.070774584	-0.619500387	0.306859666	0.375256987	0.797801398	0.441901337	0.752947673	0.816174449	0.15442435	2.1	6.6	8.8	12.8	14.5	18.5	20.5	23.9	25.8
YGL223C	AGAAGCACGAGG	F2	0.386455776	-1.086403087	-2.884578428	-2.993960835	-7.906248353	-5.717827897	-7.939606439	-8.019119835	-5.659808319	2.1	6.6	8.8	12.8	14.5	18.5	20.5	23.9	25.8
YGL223C	TCGACAACGCGC	F2	-0.590670366	-2.062063726	-3.498800957	-5.90684168	-8.046539694	-4.720615715	-8.07989778	-5.837483081	-4.537065254	2.1	6.6	8.8	12.8	14.5	18.5	20.5	23.9	25.8
YGL223C	AGTGGGAGACGC	F2	1.366549126	0.604247314	0.477365346	0.77293162	0.901005931	0.618120668	-0.205108497	0.501253301	0.287097956	2.1	6.6	8.8	12.8	14.5	18.5	20.5	23.9	25.8
YGL223C	TCGCGGGGAATG	F2	-1.462208273	-2.887605782	-1.381270081	-1.094723812	-1.483449374	-1.616957013	-0.339929698	-1.075488692	-0.690181968	2.1	6.6	8.8	12.8	14.5	18.5	20.5	23.9	25.8
YGL223C	CGGGGGCGCTGC	F2	1.084619099	-0.302643281	0.611116735	0.203076012	0.586939954	1.514832859	0.936910508	0.535469017	1.235817451	2.1	6.6	8.8	12.8	14.5	18.5	20.5	23.9	25.8
YGL223C	GAGCGAGGAACG	F2	-1.008490306	0.474964297	-1.137344498	0.805112026	-0.13664661	0.72984575	0.036446181	-0.043067215	0.842313113	2.1	6.6	8.8	12.8	14.5	18.5	20.5	23.9	25.8
YGL223C	GGGGGGGCGTAC	F2	-1.542826733	-6.109998204	-6.044235094	-6.867313316	-6.422048829	-6.555556468	-6.455406915	-6.534920311	-6.49753689	2.1	6.6	8.8	12.8	14.5	18.5	20.5	23.9	25.8
YGL223C	GACCCTTATACG	F2	0.184154772	-0.940073202	0.125689908	1.361505375	0.62234529	0.72984575	0.129555586	0.63500469	0.787865329	2.1	6.6	8.8	12.8	14.5	18.5	20.5	23.9	25.8
YGL223C	AGGCGCGGGAGG	F2	0.359241479	-0.971437373	-3.606113981	-1.844229703	-4.983927717	-5.117435356	-5.017285803	-5.096799199	-3.474453277	2.1	6.6	8.8	12.8	14.5	18.5	20.5	23.9	25.8
YGL223C	AGGCGGGGCCGC	F2	-2.04801867	-4.927134146	-2.276408536	-2.877094337	-1.917256677	-1.565337489	-5.272542858	-2.544701332	-2.144747831	2.1	6.6	8.8	12.8	14.5	18.5	20.5	23.9	25.8
YGL223C	AAAAACGGGAGG	F2	-0.008490306	-2.454646375	-4.973845766	-5.796923988	-5.351659501	-5.485167141	-5.385017587	-5.464530983	-4.427147562	2.1	6.6	8.8	12.8	14.5	18.5	20.5	23.9	25.8
YGL223C	GCGGAGGGGTGC	F2	-2.593452806	0.504711641	-0.651917671	0.640481324	1.192661015	-0.748201546	0.673876102	0.442359612	0.769249651	2.1	6.6	8.8	12.8	14.5	18.5	20.5	23.9	25.8
YGL223C	GCAGGAGTCTGT	F2	-1.815845228	-0.203107608	-2.459272593	1.109966608	-2.837086328	-2.970593968	0.451483681	1.05004219	-2.912574389	2.1	6.6	8.8	12.8	14.5	18.5	20.5	23.9	25.8
YLR252W	GCGTGGAGGCAG	F2	0.532810966	-0.016339096	0.128944353	0.465132651	0.56173266	0.526029806	0.889213766	1.14049174	0.978328324	2.1	6.6	8.8	12.8	14.5	18.5	20.5	23.9	25.8
YLR252W	AGGGGGGGCGTG	F2	-0.04135494	0.436270584	0.05351235	0.557136728	0.423780241	0.846476109	0.814919983	1.38490934	1.048731898	2.1	6.6	8.8	12.8	14.5	18.5	20.5	23.9	25.8
YLR252W	CACAGCAAGACC	F2	-0.493917133	0.355382681	-0.874310092	-0.304377122	-0.18799349	-0.437559259	-0.360249682	0.62769989	0.202902828	2.1	6.6	8.8	12.8	14.5	18.5	20.5	23.9	25.8
YLR252W	AAAAAACCTGAT	F2	0.19355347	0.291717917	0.050696418	-1.201002275	-1.860854494	-3.172699375	-3.072549822	-3.493100135	-2.970289887	2.1	6.6	8.8	12.8	14.5	18.5	20.5	23.9	25.8
YLR252W	CTGTGGGCCGGA	F2	-0.851389345	-0.537859743	-0.097057202	0.105704581	-0.108443382	1.016581992	0.694160373	1.192036258	1.146063933	2.1	6.6	8.8	12.8	14.5	18.5	20.5	23.9	25.8
YLR252W	CCCTGAGGGGAA	F2	0.59259186	0.035404479	0.364201994	0.126086273	0.4252725	0.570480889	0.895805304	1.201842643	1.077258585	2.1	6.6	8.8	12.8	14.5	18.5	20.5	23.9	25.8
YLR252W	GCATTTTGAGAG	F2	-0.176761788	-0.419775915	-0.89654004	-0.166364621	0.514967224	0.187517702	0.063543946	0.089212787	0.009239257	2.1	6.6	8.8	12.8	14.5	18.5	20.5	23.9	25.8
YLR252W	GGCGGGCAGAGA	F2	0.544050717	0.249897742	0.141631452	0.662507631	0.178855216	0.367275671	0.74883816	0.950506516	0.706708185	2.1	6.6	8.8	12.8	14.5	18.5	20.5	23.9	25.8
YLR252W	ACCGTACACTAT	F2	0.499656598	-5.209533877	-0.143770767	0.120613852	-1.614693907	0.299104168	-0.800055086	-1.386528471	-0.073510607	2.1	6.6	8.8	12.8	14.5	18.5	20.5	23.9	25.8
YLR252W	GTGGGAGAGAGC	F2	-0.008490306	-0.993315223	-1.853551532	-0.383848005	-0.383368361	-1.686801002	-4.001688948	-0.496239843	0.178573499	2.1	6.6	8.8	12.8	14.5	18.5	20.5	23.9	25.8
YLR252W	CGGGGGCCCCCG	F2	1.184154772	2.059926798	1.125689908	1.762043304	1.686475628	2.421723455	2.48710759	2.831401903	2.868785324	2.1	6.6	8.8	12.8	14.5	18.5	20.5	23.9	25.8
YLR252W	GGGGGGGGCGTG	F2	0.213902116	0.697356719	-1.236880172	0.798022601	0.633233606	0.836760954	0.811379626	1.664752034	1.117172954	2.1	6.6	8.8	12.8	14.5	18.5	20.5	23.9	25.8
YLR252W	GAAAAACCTGAT	F2	-0.219994411	-0.177112399	-0.526386789	-1.027536916	-1.681808103	-2.300742569	-2.93755861	-3.602034507	-3.564651086	2.1	6.6	8.8	12.8	14.5	18.5	20.5	23.9	25.8
YOL065C	TCAGAGCCCGGT	F2	-0.223257471	-0.567513761	-0.304977688	-0.479590467	-0.772058761	0.049619752	0.05362223	0.116986959	-0.038001019	2.1	6.6	8.8	12.8	14.5	18.5	20.5	23.9	25.8
YOL065C	TAGCAGCCACTG	F2	0.464157917	-0.219587542	-0.184412752	0.211954163	0.385306093	0.563000142	0.671737191	0.559753669	0.407928118	2.1	6.6	8.8	12.8	14.5	18.5	20.5	23.9	25.8
YOL065C	GGTGCGAGCTAG	F2	0.366549126	0.567721438	0.871644285	1.18321559	1.150177684	1.065579645	0.914190431	1.449854149	1.234630536	2.1	6.6	8.8	12.8	14.5	18.5	20.5	23.9	25.8
YOL065C	AAGGAGAGTGAT	F2	1.045957478	2.731626621	1.402530113	2.316417485	2.824417727	1.458249331	-0.063089492	1.989847408	1.838197005	2.1	6.6	8.8	12.8	14.5	18.5	20.5	23.9	25.8
YOL065C	TGCGAGGCCCCG	F2	-0.423527805	-0.525035703	-1.874310092	-1.581911097	-0.082198826	0.488837651	-0.285481914	0.219967191	0.97006866	2.1	6.6	8.8	12.8	14.5	18.5	20.5	23.9	25.8
YOL065C	GGGGGGTCGAGG	F2	0.22283524	-2.241242737	-0.088016786	0.210895516	-0.968330862	0.86778785	-0.586651448	0.333835156	0.61914609	2.1	6.6	8.8	12.8	14.5	18.5	20.5	23.9	25.8
YOL065C	CGCTGGCCTTTG	F2	-3.008490306	-4.302643281	-4.236880172	-5.059958394	-1.444768906	-4.748201546	-1.478126992	-1.142602888	-1.882827046	2.1	6.6	8.8	12.8	14.5	18.5	20.5	23.9	25.8
YGL038C	CAGGGGCGCTGC	F2	0.814854347	0.777578917	1.148110191	0.960046282	1.456426084	1.284987118	1.166956502	1.383181676	0.897336238	2.1	6.6	8.8	12.8	14.5	18.5	20.5	23.9	25.8
YGL038C	AAGGCCAAGAGA	F2	0.328544682	0.064139049	0.247642428	-0.470783642	-0.988152303	-2.188774138	-2.141092004	-2.451930946	-2.373324863	2.1	6.6	8.8	12.8	14.5	18.5	20.5	23.9	25.8
YGL038C	TGGCCGGGCGGG	F2	0.494010035	0.808865034	1.085047923	1.193382616	0.890834126	1.051773845	0.763761605	1.072410003	0.65221023	2.1	6.6	8.8	12.8	14.5	18.5	20.5	23.9	25.8
YGL038C	TGCCCGAGGGGG	F2	-0.341733714	0.344095417	0.026154234	-0.075824799	-0.828097545	-1.110127709	-3.684577869	-2.764091265	-3.257222561	2.1	6.6	8.8	12.8	14.5	18.5	20.5	23.9	25.8
YGL038C	ACCGGCGAGGGG	F2	-0.616722586	0.466282054	0.501239117	-0.418412365	0.174409311	-1.959098329	-2.858948775	-1.682122418	-2.370564034	2.1	6.6	8.8	12.8	14.5	18.5	20.5	23.9	25.8
YGL038C	GGGAGCGAGTCG	F2	-0.008490306	-0.826802503	-0.414588979	-1.338361201	-2.268136146	-1.314180944	-2.657638042	-3.293544786	-3.884192588	2.1	6.6	8.8	12.8	14.5	18.5	20.5	23.9	25.8
YGL038C	GGCTTAAGGGGG	F2	0.360743504	0.156788337	1.189384583	1.509897214	1.362586017	-0.426273452	-0.478126992	-0.727565389	0.397280873	2.1	6.6	8.8	12.8	14.5	18.5	20.5	23.9	25.8
YGL038C	GAGGGGTAACGC	F2	1.175934266	0.630242523	0.391151051	0.480609988	0.569730664	-4.207633165	-2.522521111	-1.186997008	-1.979688585	2.1	6.6	8.8	12.8	14.5	18.5	20.5	23.9	25.8
YGL038C	AGCCCCGTTGAA	F2	1.149050971	1.282319219	1.601838921	0.468420579	0.793390832	0.595752855	1.23647079	1.404884907	1.281803656	2.1	6.6	8.8	12.8	14.5	18.5	20.5	23.9	25.8
YGL038C	CCGATGGCTGGA	F2	0.110154191	0.107232513	0.742361268	-1.019316409	-1.989089422	-1.970593968	-3.607410009	-5.271885905	-3.649539983	2.1	6.6	8.8	12.8	14.5	18.5	20.5	23.9	25.8
YGL038C	GAGGCCAAGAGA	F2	0.213902116	-0.395752686	-0.236880172	-0.667640971	-1.614693907	-1.748201546	-2.063089492	-2.142602888	-2.690181968	2.1	6.6	8.8	12.8	14.5	18.5	20.5	23.9	25.8
YGL038C	GGGGGAGATAGA	F2	-3.708930024	-1.418120499	-0.030429294	0.283996007	0.662146298	0.780177426	0.143361385	-0.673117605	-0.346227567	2.1	6.6	8.8	12.8	14.5	18.5	20.5	23.9	25.8
YGL038C	CTGAGTCTGCTA	F2	-0.934489724	-0.506176676	-0.899845184	-0.816032811	-0.107733918	-0.603811637	-4.311017006	-4.390530402	-0.652707262	2.1	6.6	8.8	12.8	14.5	18.5	20.5	23.9	25.8
YGL038C	GGCCAGGGGACA	F2	0.296364276	-4.805143622	-3.154418011	-3.562458734	-5.117194248	-2.665739386	-5.150552334	-5.23006573	-5.192682308	2.1	6.6	8.8	12.8	14.5	18.5	20.5	23.9	25.8
YGL038C	GGGCAGGGGTGG	F2	1.707716728	1.282319219	1.540727407	-0.282350815	-0.515158233	-0.385631467	-0.870444414	-1.36499531	-0.327611888	2.1	6.6	8.8	12.8	14.5	18.5	20.5	23.9	25.8
YGL038C	GAGGGGCGCTGC	F2	-0.008490306	-1.302643281	0.085047923	-0.059958394	0.385306093	0.711230072	0.159302929	-0.142602888	-0.368253873	2.1	6.6	8.8	12.8	14.5	18.5	20.5	23.9	25.8
YLL032C	GTAGCAGGAAGG	F2	0.059453085	0.545353625	0.494371771	0.632652284	0.60639453	0.178397995	0.1836971	0.310698657	0.233715053	2.1	6.6	8.8	12.8	14.5	18.5	20.5	23.9	25.8
YLL032C	GGAGGGCGGCTG	F2	0.414452392	0.816183731	0.845912238	0.64291831	1.013220739	0.790445761	0.7214375	0.657941502	0.551892819	2.1	6.6	8.8	12.8	14.5	18.5	20.5	23.9	25.8
YLL032C	CGCCATATCCAC	F2	0.10315505	-0.05209982	0.348082329	0.33188516	0.219417473	-0.027243828	0.232734849	-0.152586977	-0.118546999	2.1	6.6	8.8	12.8	14.5	18.5	20.5	23.9	25.8
YLL032C	GGAGTGGGGCGG	F2	-0.786097884	1.220918675	1.222551447	1.846932202	2.893100733	1.979718908	3.01015949	2.42218173	2.037738487	2.1	6.6	8.8	12.8	14.5	18.5	20.5	23.9	25.8
YLL032C	CGCGGGGGAACT	F2	1.62622523	0.356319801	1.229437833	1.058436307	-0.190196078	0.676296282	0.776445836	1.675558789	0.816778021	2.1	6.6	8.8	12.8	14.5	18.5	20.5	23.9	25.8
YLL032C	GGAGGGGCGGCT	F2	0.991509694	0.86728172	0.348082329	0.525004107	0.555231094	0.644115876	0.74426543	1.027322113	0.479743034	2.1	6.6	8.8	12.8	14.5	18.5	20.5	23.9	25.8
YGR242W	AAAGTACCGCTT	F2	-0.30736991	-0.05518168	-0.006292388	-0.058852457	-0.11167302	-0.259301767	-0.457621336	-0.936742191	-1.011004126	2.1	6.6	8.8	12.8	14.5	18.5	20.5	23.9	25.8
YGR242W	GTCTGCGGGAGG	F2	-0.496115805	-1.646245643	-1.72707503	-2.581347874	-2.532842153	-3.084851147	-3.437213798	-3.656130251	-2.999350832	2.1	6.6	8.8	12.8	14.5	18.5	20.5	23.9	25.8
YGR242W	GGGGGACAGGCA	F2	0.434292184	-0.676260853	-0.272329008	-0.735231666	0.433515186	-0.326177617	0.379692997	0.204319586	-0.884829399	2.1	6.6	8.8	12.8	14.5	18.5	20.5	23.9	25.8
YGR242W	ACGGGTGTACGC	F2	-1.593452806	-1.788070109	-1.044235094	-0.545385221	-1.174121316	-0.163239046	-0.870444414	-0.534920311	-0.288083524	2.1	6.6	8.8	12.8	14.5	18.5	20.5	23.9	25.8
YGR242W	AGTAGGCGGGAC	F2	0.764099198	0.504711641	-0.14941733	-0.201977399	-1.029731406	-2.748201546	-2.648051993	-0.479637876	-1.105219467	2.1	6.6	8.8	12.8	14.5	18.5	20.5	23.9	25.8
YGR242W	ATGGTAGAGCGG	F2	-1.56920526	-1.352396317	-5.53456072	-3.772676442	-2.912374456	-0.61961734	-3.623804447	-1.703317843	-3.987862516	2.1	6.6	8.8	12.8	14.5	18.5	20.5	23.9	25.8
YGR242W	GAAGTACCGCTT	F2	-0.201135384	-0.258249162	-0.06695517	0.382985102	0.49383055	0.790957265	-0.362649774	-0.44216317	-0.645787848	2.1	6.6	8.8	12.8	14.5	18.5	20.5	23.9	25.8
YGR242W	CAGGAGGCGTGG	F2	-1.640758521	-3.256839592	-3.606113981	-3.429192204	-4.568890217	-6.702397857	-6.602248303	-6.681761699	-5.059415778	2.1	6.6	8.8	12.8	14.5	18.5	20.5	23.9	25.8
YGR242W	AACTGCACCCGC	F2	0.798864616	2.037206721	-0.651917671	0.431894702	0.429700212	1.296192573	1.024373349	-3.142602888	-0.783291372	2.1	6.6	8.8	12.8	14.5	18.5	20.5	23.9	25.8
YGR242W	GGGCACGGCACG	F2	-1.086492818	-1.643680199	-4.899845184	-5.722923407	-5.27765892	-5.411166559	-5.311017006	-5.390530402	-5.353146981	2.1	6.6	8.8	12.8	14.5	18.5	20.5	23.9	25.8
YIL163C	TCAAAACGTCCG	F2	-0.012774983	0.111605891	0.146628597	-0.111300379	-0.255204504	-0.582561223	-0.902375964	-0.992402319	-1.069853708	2.1	6.6	8.8	12.8	14.5	18.5	20.5	23.9	25.8
YIL163C	ACACGCGATAAG	F2	0.244826629	0.168405295	0.161997216	0.086376962	0.050529279	-0.2671708	-0.487499362	-0.774871104	-0.950544811	2.1	6.6	8.8	12.8	14.5	18.5	20.5	23.9	25.8
YIL163C	GCAGCTAGGTGC	F2	0.459968462	0.784703143	0.819874607	1.011702591	0.915135607	0.990544054	0.942835342	1.078375265	0.794396465	2.1	6.6	8.8	12.8	14.5	18.5	20.5	23.9	25.8
YIL163C	ACATGGATGGTC	F2	0.1586743	0.032577146	-0.102940352	-0.12119176	-0.276981778	-0.42131801	-0.697841826	-0.853128051	-1.075122591	2.1	6.6	8.8	12.8	14.5	18.5	20.5	23.9	25.8
YIL163C	TCACACCCGGCA	F2	0.133215852	0.154853285	0.30038033	0.2307279	0.051757229	0.053601442	-0.041357071	-0.110431683	-0.24918138	2.1	6.6	8.8	12.8	14.5	18.5	20.5	23.9	25.8
YIL163C	CGAAGCACGGGA	F2	0.200466415	0.10965759	-0.058522584	0.087926841	0.050249764	0.07642244	0.132177874	0.248172236	-0.118402882	2.1	6.6	8.8	12.8	14.5	18.5	20.5	23.9	25.8
YIL163C	CAGTCTGGCCTG	F2	0.694505333	0.820609322	0.864396454	0.950495249	0.826337033	0.759506078	0.549582807	0.547690308	0.320861132	2.1	6.6	8.8	12.8	14.5	18.5	20.5	23.9	25.8
YIL163C	CTAAGTAGCTGG	F2	0.138688768	0.540459574	0.964116276	1.174794742	1.138098177	1.183187841	1.159602026	1.300172123	1.011384793	2.1	6.6	8.8	12.8	14.5	18.5	20.5	23.9	25.8
YIL163C	GAGGGGGAGACG	F2	0.477852809	0.431937237	0.159360108	-0.161525064	-0.337068276	-0.823456939	-1.203529054	-1.592897712	-1.656661015	2.1	6.6	8.8	12.8	14.5	18.5	20.5	23.9	25.8
YIL163C	GGACACGATGAC	F2	-0.220337257	0.089208831	0.413344969	0.410679825	0.250568068	-0.142224629	-0.146893249	-0.43391989	-0.610980137	2.1	6.6	8.8	12.8	14.5	18.5	20.5	23.9	25.8
YIL163C	CATGGTGAGTAA	F2	-0.376606758	0.346449557	0.64596495	0.876436196	0.918684096	0.821779563	0.865104617	0.895635916	0.807224539	2.1	6.6	8.8	12.8	14.5	18.5	20.5	23.9	25.8
YIL163C	AGGGCTAGAATG	F2	0.586387664	0.837119749	0.997895974	1.190585068	1.425170554	1.451267731	0.82846378	1.660481596	1.132723958	2.1	6.6	8.8	12.8	14.5	18.5	20.5	23.9	25.8
YIL163C	AAATTGGAACTG	F2	-0.167317598	0.006977918	0.765902269	1.185915461	1.326325366	1.333680263	1.676658543	1.839179254	1.990411752	2.1	6.6	8.8	12.8	14.5	18.5	20.5	23.9	25.8
YIL163C	AAATTGGAAAAT	F2	0.790211305	0.719001713	0.8142086	1.391521101	1.618680525	1.71974516	1.578886614	2.139871398	2.226072467	2.1	6.6	8.8	12.8	14.5	18.5	20.5	23.9	25.8
YIL163C	ATCTGGGCTCGG	F2	-0.172566231	0.056315544	0.501887665	0.517772538	0.506321494	0.552654325	0.258838603	0.489665327	0.586314698	2.1	6.6	8.8	12.8	14.5	18.5	20.5	23.9	25.8
YIL163C	AGGAGGGCCGGC	F2	-0.15510014	0.198903211	0.04627583	-0.214665696	-0.205341113	-0.598956798	-0.264561262	-0.565224983	-0.407025966	2.1	6.6	8.8	12.8	14.5	18.5	20.5	23.9	25.8
YIL163C	GAATCGCTCATT	F2	0.176775242	0.843248028	0.197480591	-0.264065462	0.381093842	-0.476779355	0.129555586	-0.180963362	-0.269896391	2.1	6.6	8.8	12.8	14.5	18.5	20.5	23.9	25.8
YIL163C	GCACGCGATAAG	F2	0.161836393	-0.072523498	-0.584803475	0.248893826	-0.398513315	-0.295689342	-0.413315582	-0.663906752	-1.116107783	2.1	6.6	8.8	12.8	14.5	18.5	20.5	23.9	25.8
YIL163C	GATCGGGGGAGC	F2	0.046418035	0.755255102	0.251652566	0.118234224	0.546915826	0.521811779	0.192671679	0.479196381	0.441941001	2.1	6.6	8.8	12.8	14.5	18.5	20.5	23.9	25.8
YIL163C	CGACAGTTGCGC	F2	0.870584912	1.050836062	0.851009061	0.761823599	0.478302216	0.282285375	0.44494413	-0.439377506	0.006348762	2.1	6.6	8.8	12.8	14.5	18.5	20.5	23.9	25.8
YIL163C	AGGGGGACGGAA	F2	-0.067729509	0.188103878	0.64660582	0.577915638	0.831105846	0.881657492	0.412830249	0.704472463	0.429116961	2.1	6.6	8.8	12.8	14.5	18.5	20.5	23.9	25.8
YIL163C	CGCGGGGAACGA	F2	0.062549031	-0.048739887	0.062111112	-0.183422081	-1.315702623	-0.716690574	-0.895695091	-0.526129415	-0.995705982	2.1	6.6	8.8	12.8	14.5	18.5	20.5	23.9	25.8
YIL163C	GCATGGATGGTC	F2	0.062989083	-0.26869595	-0.791254353	-0.152152092	-0.541036865	-0.687660004	-0.607410008	-1.084258902	-1.404427486	2.1	6.6	8.8	12.8	14.5	18.5	20.5	23.9	25.8
YIL163C	CAGTAAGGTCAC	F2	0.954983818	1.375428624	1.155437251	1.629340767	2.134840361	2.219889206	2.320038759	2.66131295	2.16281562	2.1	6.6	8.8	12.8	14.5	18.5	20.5	23.9	25.8
YIL163C	ACGGGGACGGGA	F2	1.89840029	1.189209815	1.633484548	2.243822354	1.725156096	2.071977416	1.501695127	2.42725272	2.044527652	2.1	6.6	8.8	12.8	14.5	18.5	20.5	23.9	25.8
YIL163C	AAGTGTGGGACG	F2	1.685991957	0.49733211	-1.329989576	-0.609925473	-2.029731406	-2.511162349	-2.741161397	-2.426395854	-2.02993134	2.1	6.6	8.8	12.8	14.5	18.5	20.5	23.9	25.8
YIL163C	CAGGGGTGAACA	F2	-1.239815852	0.227871435	0.334661813	0.204744832	0.641645846	0.703925272	-0.023561128	0.033246947	0.139893031	2.1	6.6	8.8	12.8	14.5	18.5	20.5	23.9	25.8
YIL163C	GAGCGGGCTGGT	F2	-0.917724842	-0.331025083	-0.633301993	-1.041342716	-1.731733328	-1.108097491	-1.629436315	-1.602034507	-1.327611888	2.1	6.6	8.8	12.8	14.5	18.5	20.5	23.9	25.8
YIL163C	CGGGGAAGGGGG	F2	-0.851520959	-0.621465465	-0.828074626	-0.560387384	-0.385212061	-0.723539492	-1.277214298	-1.318759843	-1.378237962	2.1	6.6	8.8	12.8	14.5	18.5	20.5	23.9	25.8
YIL163C	AGGATGGGTAGC	F2	0.104518656	-0.165139758	-0.641270427	-0.342358125	-0.08417919	-0.670199034	-1.010622072	-1.265222175	-2.324054069	2.1	6.6	8.8	12.8	14.5	18.5	20.5	23.9	25.8
YIL163C	GGGCGGGGGGCG	F2	-0.233363716	0.726800496	0.713953772	-0.293549022	-0.34424203	-0.697062697	-0.640634521	-0.350198308	-0.82248926	2.1	6.6	8.8	12.8	14.5	18.5	20.5	23.9	25.8
YIL163C	ATGGGGGGGAAG	F2	-0.225721022	-1.008912078	-1.146682363	0.185517641	-0.925034028	-0.310080434	-0.493723847	-0.03790551	-1.000522088	2.1	6.6	8.8	12.8	14.5	18.5	20.5	23.9	25.8
YIL163C	CACAGCCCGTTC	F2	0.283864674	-1.334352141	-0.672979286	-2.124088731	-1.138255863	-2.062310137	-2.923686436	-2.858809922	-2.690181968	2.1	6.6	8.8	12.8	14.5	18.5	20.5	23.9	25.8
YIL163C	CAGGGCGATGCT	F2	0.956744276	0.282319219	1.838407956	1.198775875	1.004215926	1.920176963	1.953984021	1.487447502	1.787865329	2.1	6.6	8.8	12.8	14.5	18.5	20.5	23.9	25.8
YIL163C	CGGGGGCCGTTA	F2	-0.214941183	-0.817216454	-1.236880172	-0.574531567	0.921358993	1.215272578	0.456284667	1.73186623	1.235817451	2.1	6.6	8.8	12.8	14.5	18.5	20.5	23.9	25.8
YIL163C	GGGGCTAGAATG	F2	0.363478472	0.516784473	0.845581989	1.459909079	1.467768253	1.556653035	1.134849885	1.836023461	1.422027536	2.1	6.6	8.8	12.8	14.5	18.5	20.5	23.9	25.8
YIL163C	GGCGACTATTCC	F2	-2.108025979	-1.376643863	-5.558808267	-1.858324533	-1.12926708	-0.712577637	0.405059343	-0.349053766	-0.129467013	2.1	6.6	8.8	12.8	14.5	18.5	20.5	23.9	25.8
YIL163C	GAATTGGAAAAT	F2	0.091045368	0.722891811	0.125689908	1.671845495	1.654766768	1.644115876	1.621408682	1.297969703	1.37282783	2.1	6.6	8.8	12.8	14.5	18.5	20.5	23.9	25.8
YIL163C	GAAAATCGAAGA	F2	-2.324394613	-3.618547589	-7.552784479	-8.375862701	-7.930598214	-8.064105854	-7.9639563	-7.043469696	-4.836161274	2.1	6.6	8.8	12.8	14.5	18.5	20.5	23.9	25.8
YIL163C	GAATTGGAACTG	F2	0.909047534	-0.08025086	-0.236880172	2.332359029	2.157895597	1.190397909	1.936910508	2.272434611	2.339565376	2.1	6.6	8.8	12.8	14.5	18.5	20.5	23.9	25.8
YIL163C	GTCTGGGCTCGG	F2	-0.423527805	-1.065604084	-0.371809752	0.390074527	0.117109982	-0.063703372	0.173949705	0.179325207	-0.389012433	2.1	6.6	8.8	12.8	14.5	18.5	20.5	23.9	25.8
YIL163C	CGGTGGATTAGC	F2	-0.47083352	-1.764986496	-2.43618898	-1.474995893	-3.661999622	-2.117435356	-0.62496838	-1.341911697	-1.599984159	2.1	6.6	8.8	12.8	14.5	18.5	20.5	23.9	25.8
YIL163C	AGAAGCGTAACT	F2	0.02065604	-2.747428124	-0.874310092	-1.282350815	-1.185009632	-2.608023888	-0.590336495	-1.233750776	-1.472001798	2.1	6.6	8.8	12.8	14.5	18.5	20.5	23.9	25.8
YIL163C	TGGAGGACAAGG	F2	0.53899749	1.04131112	-3.352357389	0.731454984	-1.730171124	1.721283737	1.323933631	0.326882395	0.281803656	2.1	6.6	8.8	12.8	14.5	18.5	20.5	23.9	25.8
YIL163C	ACGGGCACGACG	F2	-1.558687388	-0.905307784	-1.202114753	-1.13210818	-0.994965988	-3.52079105	-0.897079541	-0.593264297	-1.762331754	2.1	6.6	8.8	12.8	14.5	18.5	20.5	23.9	25.8
YIL163C	AACGGGCGGACC	F2	-1.212848804	-0.053283813	-0.856276169	-6.202916348	-1.298220242	-1.306197	-5.791009947	-3.063168421	-3.511211827	2.1	6.6	8.8	12.8	14.5	18.5	20.5	23.9	25.8
YIL163C	GAGTGAACGCAG	F2	-2.640758521	0.650051004	-0.146682363	-0.429192204	-2.661999622	-1.795507261	0.152639199	-1.63736758	-2.252060855	2.1	6.6	8.8	12.8	14.5	18.5	20.5	23.9	25.8
YIL163C	GGGAGGGCCGGC	F2	0.243048461	0.211929891	-0.236880172	0.261969701	-0.100120734	-0.970593968	0.129555586	-0.534920311	-1.175608795	2.1	6.6	8.8	12.8	14.5	18.5	20.5	23.9	25.8
YIL163C	GGGGGGACGGAA	F2	0.654474707	0.504711641	0.085047923	0.463603562	0.472768934	1.251798454	-0.188620374	0.359897452	0.117172954	2.1	6.6	8.8	12.8	14.5	18.5	20.5	23.9	25.8
YIL163C	TCAAAGCGTCCG	F2	-0.423527805	-0.232253954	0.026154234	0.157272322	-0.444768906	-0.315242139	-0.215092586	-0.764091265	-1.842185061	2.1	6.6	8.8	12.8	14.5	18.5	20.5	23.9	25.8
YIL163C	AATGGCGGGGTT	F2	-0.271524711	-4.624571376	-0.751453344	-0.252603472	-4.936622002	-1.90020464	-1.800055086	-0.657176061	-0.842185061	2.1	6.6	8.8	12.8	14.5	18.5	20.5	23.9	25.8
YIL163C	ACACGCGGTAAG	F2	0.522024411	0.019284813	-1.499914577	0.442541947	-0.392301486	-0.085236534	-0.773582875	-1.142602888	-1.467789547	2.1	6.6	8.8	12.8	14.5	18.5	20.5	23.9	25.8
YIL163C	GGGGGATGAAGC	F2	-0.593452806	-1.302643281	1.518007331	0.894237917	-1.292765812	0.836760954	-0.063089492	-1.142602888	0.216708628	2.1	6.6	8.8	12.8	14.5	18.5	20.5	23.9	25.8
YIL163C	ACGCGCGATAAG	F2	-0.356413609	0.059926798	-0.137344498	0.177080803	0.069804267	0.116868874	-0.411012796	-0.142602888	-0.590646294	2.1	6.6	8.8	12.8	14.5	18.5	20.5	23.9	25.8
YIL163C	TCAAGACGTCCG	F2	0.213902116	0.282319219	-0.06695517	0.463603562	-0.155262288	-0.940846624	0.439410848	-0.727565389	-0.520256966	2.1	6.6	8.8	12.8	14.5	18.5	20.5	23.9	25.8
YIL163C	CCAAAACGTCCG	F2	0.197960572	0.166842002	0.647642611	0.146492484	-0.922816202	-0.163239046	-0.304097592	-1.035687684	-1.220696685	2.1	6.6	8.8	12.8	14.5	18.5	20.5	23.9	25.8
YIL163C	GCGGGGACGGGA	F2	1.476936522	0.545353625	0.026154234	1.662507631	1.555231094	1.602295701	-1.385017587	1.442359612	1.572852438	2.1	6.6	8.8	12.8	14.5	18.5	20.5	23.9	25.8
YIL163C	GGACCGGTGGGG	F2	-1.640758521	-2.08691459	-4.606113981	-2.429192204	-1.176572795	-3.117435356	-3.017285803	-3.096799199	-0.105219467	2.1	6.6	8.8	12.8	14.5	18.5	20.5	23.9	25.8
YIL163C	ACACGCGATAGG	F2	0.576472195	1.397796437	1.348082329	1.463603562	1.472768934	-0.748201546	1.052387725	-0.142602888	-0.105219467	2.1	6.6	8.8	12.8	14.5	18.5	20.5	23.9	25.8
YIL163C	GCAAAACGTCCG	F2	-0.356413609	-0.717680781	0.241167125	-0.282350815	-0.252123828	-0.385631467	-1.285481914	-0.490526192	-2.327611888	2.1	6.6	8.8	12.8	14.5	18.5	20.5	23.9	25.8
YIL163C	GAGTGTGGGACG	F2	1.728475289	-0.454646375	-2.558808267	-0.681446771	-2.351659501	-3.070129641	-2.385017587	-3.049493484	-1.427147562	2.1	6.6	8.8	12.8	14.5	18.5	20.5	23.9	25.8
YIL163C	ACACGCGATGAG	F2	-0.493917133	0.282319219	1.125689908	1.109966608	0.747876172	0.836760954	0.451483681	0.63500469	-1.327611888	2.1	6.6	8.8	12.8	14.5	18.5	20.5	23.9	25.8
YIL163C	GCGGCTAGGTGC	F2	0.728475289	1.019284813	1.085047923	0.747396528	0.555231094	0.836760954	-0.063089492	0.272434611	1.117172954	2.1	6.6	8.8	12.8	14.5	18.5	20.5	23.9	25.8
YIL163C	ACAGCTAGGTGC	F2	0.506082867	1.175404015	1.000159026	0.418088903	0.162913672	0.199331034	0.451483681	-0.142602888	0.409353706	2.1	6.6	8.8	12.8	14.5	18.5	20.5	23.9	25.8
YIL163C	ACGTGGATGGTC	F2	0.821584693	0.282319219	0.348082329	0.162434027	0.707234188	-0.163239046	-0.063089492	-1.31252789	-1.690181968	2.1	6.6	8.8	12.8	14.5	18.5	20.5	23.9	25.8
YIL163C	GGGGGAGCAGGT	F2	-0.774025052	-0.9977887	-3.739380512	-0.862019016	-2.117194248	-0.665739386	0.308879285	-2.645103229	-1.607719808	2.1	6.6	8.8	12.8	14.5	18.5	20.5	23.9	25.8
YIL163C	GGGTCCCTAAAA	F2	0.909047534	1.019284813	-2.821842672	-2.059958394	1.607698514	-3.333164047	0.351948007	-0.727565389	-2.275144469	2.1	6.6	8.8	12.8	14.5	18.5	20.5	23.9	25.8
YIL163C	ACATGGGTGGTC	F2	-0.539005022	0.166842002	-0.030429294	-0.716003993	-0.40824303	-1.056323842	-1.441601116	-0.521114512	-0.998304263	2.1	6.6	8.8	12.8	14.5	18.5	20.5	23.9	25.8
YIL163C	NCACGCGATAAG	F2	0.084619099	-0.817216454	-0.751453344	-1.211961487	-1.12926708	-1.748201546	-0.385017587	-0.879568482	-3.012110063	2.1	6.6	8.8	12.8	14.5	18.5	20.5	23.9	25.8
YIL163C	GAGTCTGGCCTG	F2	1.865978812	1.282319219	1.93304483	1.846932202	2.085745811	0.573726548	1.811379626	0.857397112	1.479743034	2.1	6.6	8.8	12.8	14.5	18.5	20.5	23.9	25.8
YIL163C	GAGGGGGGGACG	F2	0.991509694	0.474964297	1.000159026	0.525004107	0.747876172	-0.648665873	-0.063089492	-0.628029715	-1.327611888	2.1	6.6	8.8	12.8	14.5	18.5	20.5	23.9	25.8
YIL163C	ACAAAACGTCCG	F2	-0.330418401	0.130316126	0.196079236	0.010430934	-1.351659501	-0.163239046	-1.063089492	-0.657176061	-0.427147562	2.1	6.6	8.8	12.8	14.5	18.5	20.5	23.9	25.8
YIL163C	GGCAGACGAGGG	F2	1.746397197	-0.395752686	0.155437251	-0.153067798	-0.707803311	-3.163239046	-0.478126992	0.027322113	-3.105219467	2.1	6.6	8.8	12.8	14.5	18.5	20.5	23.9	25.8
YIL163C	NCAAAACGTCCG	F2	0.576472195	1.982758937	1.348082329	1.225443825	1.292196689	0.836760954	0.521873008	0.857397112	-1.105219467	2.1	6.6	8.8	12.8	14.5	18.5	20.5	23.9	25.8
YIL163C	TCGAAACGTCCG	F2	1.370021318	-0.039608876	1.196079236	1.010430934	0.648340499	-0.163239046	0.614982413	-0.464530983	0.38020736	2.1	6.6	8.8	12.8	14.5	18.5	20.5	23.9	25.8
YIL163C	ACACACGATAAG	F2	0.991509694	1.452244221	1.807513948	1.225443825	1.140193595	1.006685956	-0.063089492	-0.142602888	0.216708628	2.1	6.6	8.8	12.8	14.5	18.5	20.5	23.9	25.8
YIL163C	GGAAGCACGGGA	F2	0.576472195	0.282319219	0.57047475	0.525004107	-0.292765812	0.059153376	-0.063089492	0.972874329	-0.690181968	2.1	6.6	8.8	12.8	14.5	18.5	20.5	23.9	25.8
YIL163C	GGGATGGGTAGC	F2	0.476936522	-1.039608876	-0.388883265	-0.337492369	-0.029731406	-1.485167141	-0.385017587	-1.464530983	-1.427147562	2.1	6.6	8.8	12.8	14.5	18.5	20.5	23.9	25.8
YIL163C	TCGCACCCGGCA	F2	0.450941313	-0.717680781	-0.06695517	-0.305070892	-0.707803311	0.006685956	-0.478126992	0.31682873	-0.520256966	2.1	6.6	8.8	12.8	14.5	18.5	20.5	23.9	25.8
YIL163C	TCAGAACGTCCG	F2	-0.008490306	0.130316126	-0.651917671	-0.09648427	-0.351659501	-0.90020464	-1.385017587	-2.464530983	-0.842185061	2.1	6.6	8.8	12.8	14.5	18.5	20.5	23.9	25.8
YIL163C	GCAGCTAGGCGC	F2	-0.008490306	1.089674141	0.93304483	0.332359029	1.292196689	0.158689049	1.396342126	0.857397112	1.216708628	2.1	6.6	8.8	12.8	14.5	18.5	20.5	23.9	25.8
YIL163C	ACATGGATGGCC	F2	-1.230882727	0.934395916	0.540727407	-0.474995893	-0.029731406	-0.163239046	-0.063089492	-0.142602888	-0.590646294	2.1	6.6	8.8	12.8	14.5	18.5	20.5	23.9	25.8
YIL163C	CCACGCGATAAG	F2	0.354079774	-0.525035703	-0.874310092	0.62453978	-0.837086328	-0.163239046	0.129555586	-0.142602888	-0.912574389	2.1	6.6	8.8	12.8	14.5	18.5	20.5	23.9	25.8
YIL163C	GCAGCTGGGTGC	F2	-1.008490306	0.019284813	0.763119828	-0.252603472	-0.029731406	0.952238172	0.521873008	0.079789533	-0.690181968	2.1	6.6	8.8	12.8	14.5	18.5	20.5	23.9	25.8
YIL163C	TCAAAACGTCTG	F2	0.728475289	0.504711641	-0.236880172	-0.252603472	1.085745811	0.251798454	-0.063089492	-0.727565389	-1.105219467	2.1	6.6	8.8	12.8	14.5	18.5	20.5	23.9	25.8
YIL163C	TCAAAACGCCCG	F2	-0.230882727	-0.525035703	-0.137344498	0.03957728	-0.515158233	-1.385631467	0.588987204	0.509473808	-0.590646294	2.1	6.6	8.8	12.8	14.5	18.5	20.5	23.9	25.8
YIL163C	ACACGTGATAAG	F2	1.450941313	1.089674141	1.518007331	0.109966608	0.777623516	-0.163239046	0.74426543	0.179325207	0.479743034	2.1	6.6	8.8	12.8	14.5	18.5	20.5	23.9	25.8
YIL163C	TCAAAACATCCG	F2	0.143512788	0.571825836	0.637588946	-0.837565973	-1.199656408	-0.525809125	-2.233014494	-2.31252789	-3.275144469	2.1	6.6	8.8	12.8	14.5	18.5	20.5	23.9	25.8
YIL163C	ACATGCGATAAG	F2	-0.467921924	-0.855184305	-1.526386789	-1.12707259	-1.489163025	-1.622670664	-0.352596109	-0.602034507	-1.564651086	2.1	6.6	8.8	12.8	14.5	18.5	20.5	23.9	25.8
YIL163C	GCACACCCGGCA	F2	-0.271524711	0.504711641	0.763119828	-0.252603472	-0.614693907	-0.426273452	0.159302929	-0.142602888	0.117172954	2.1	6.6	8.8	12.8	14.5	18.5	20.5	23.9	25.8
YIL163C	CCACACCCGGCA	F2	0.576472195	1.604247314	1.348082329	-0.153067798	0.970268594	0.421723455	1.106835509	-1.142602888	-0.105219467	2.1	6.6	8.8	12.8	14.5	18.5	20.5	23.9	25.8
YNL241C	AAGCGCCGGCCG	F2	0.192496752	-0.098425102	0.105721492	-0.280492869	-0.663859964	-1.06271217	-2.019146145	-2.533062365	-2.150543458	2.1	6.6	8.8	12.8	14.5	18.5	20.5	23.9	25.8
YNL241C	CAGCGGCGTGGG	F2	-0.726976479	-0.545101326	-1.085674368	-1.652913685	-1.50720948	-1.732347595	-1.562935379	-1.835093853	-2.319663135	2.1	6.6	8.8	12.8	14.5	18.5	20.5	23.9	25.8
YNL241C	GGGAGTGCGAGG	F2	0.950287032	-0.890147977	-0.80166479	-1.198478258	-1.687625429	-0.937946734	-4.890908517	-2.385459412	-2.447611665	2.1	6.6	8.8	12.8	14.5	18.5	20.5	23.9	25.8
YNL241C	GGCCGGCAAAGG	F2	0.133063839	0.221565188	0.448609205	-1.16801814	-0.985788059	-0.441223793	-2.078039834	-1.098659541	-1.150543458	2.1	6.6	8.8	12.8	14.5	18.5	20.5	23.9	25.8
YNL241C	TGTCTGGGGGGA	F2	-0.008490306	0.089674141	-0.499914577	-0.944481176	-1.292765812	-1.632724329	-1.425659572	-2.31252789	-1.953216374	2.1	6.6	8.8	12.8	14.5	18.5	20.5	23.9	25.8
YNL241C	GAGCGGCGGAGC	F2	-0.922075554	-7.057530784	-6.991767674	-7.814845896	-7.369581409	-7.503089049	-7.402939495	-7.482452891	-5.123141375	2.1	6.6	8.8	12.8	14.5	18.5	20.5	23.9	25.8
YNL241C	CCACGGGGAGAC	F2	1.098424898	0.282319219	-3.352357389	0.682545384	0.970268594	1.180715356	1.323933631	0.68051935	0.281803656	2.1	6.6	8.8	12.8	14.5	18.5	20.5	23.9	25.8
YNL241C	GGGAACGAGCAG	F2	-0.465347981	-1.454646375	-3.196238187	-4.019316409	-3.351659501	-6.292522063	-6.192372509	-3.686923405	-3.234502484	2.1	6.6	8.8	12.8	14.5	18.5	20.5	23.9	25.8
YNL241C	GGGGGTAGGGGG	F2	1.035903814	-4.717680781	-2.651917671	-5.474995893	-5.029731406	-5.163239046	-5.063089492	-5.142602888	-5.105219467	2.1	6.6	8.8	12.8	14.5	18.5	20.5	23.9	25.8
YNL241C	GAGCGCCGGCCG	F2	0.991509694	0.697356719	-0.01448775	0.814510724	0.259775211	-1.011235952	-2.233014494	-1.727565389	-1.275144469	2.1	6.6	8.8	12.8	14.5	18.5	20.5	23.9	25.8
YNL241C	GAGACACATGCG	F2	-5.178415307	-2.302643281	-3.236880172	-5.644920895	-0.877728313	-2.163239046	-5.233014494	-5.31252789	-4.275144469	2.1	6.6	8.8	12.8	14.5	18.5	20.5	23.9	25.8
YNL241C	GAAACTTACGAA	F2	-0.549058687	-3.717680781	-3.651917671	0.431894702	-1.444768906	-4.163239046	-4.063089492	-4.142602888	-4.105219467	2.1	6.6	8.8	12.8	14.5	18.5	20.5	23.9	25.8
YNL241C	AAGGGTTGCGCG	F2	0.354079774	-3.525035703	-3.459272593	-0.034423302	-3.837086328	-3.970593968	-0.700519413	-2.36499531	-3.912574389	2.1	6.6	8.8	12.8	14.5	18.5	20.5	23.9	25.8
YDR208W	AGGGGGGGGTAC	F2	-1.019216712	-0.270934422	-1.02829355	-1.669168441	-1.378626549	-1.655092142	-2.185708779	-1.695856529	-2.012110063	2.1	6.6	8.8	12.8	14.5	18.5	20.5	23.9	25.8
YDR208W	TGGTATCAAGGG	F2	0.51507165	-0.83015551	-1.651917671	-4.211961487	-6.351659501	-6.485167141	-6.385017587	-6.464530983	-4.105219467	2.1	6.6	8.8	12.8	14.5	18.5	20.5	23.9	25.8
YDR208W	CGACGGAGGGGC	F2	-0.10551476	-4.075232785	-3.272504081	-7.417510398	-6.972245912	-7.105753551	-7.005603998	-7.085117394	-7.047733972	2.1	6.6	8.8	12.8	14.5	18.5	20.5	23.9	25.8
YDR208W	CGCGCAGGCTAT	F2	-2.825183092	-3.408842685	-5.343079575	-3.429192204	-7.305855812	-3.532472855	-3.531858975	-7.418727294	-3.293881031	2.1	6.6	8.8	12.8	14.5	18.5	20.5	23.9	25.8
YDR208W	GTGGGGTACCAA	F2	-1.423527805	-1.13271828	-1.128355715	-6.474995893	-6.029731406	-6.163239046	-2.603657874	-6.142602888	-5.105219467	2.1	6.6	8.8	12.8	14.5	18.5	20.5	23.9	25.8
YDR208W	TAACGCAACGCA	F2	0.2545441	-1.361536971	-4.295773861	-5.118852083	-4.673587596	-4.807095235	-1.706945682	-4.786459078	-1.289644038	2.1	6.6	8.8	12.8	14.5	18.5	20.5	23.9	25.8
YLR171W	AAGCGGGCGTGA	F2	-0.237972152	0.43007284	0.664341674	1.27043128	1.085745811	1.7379828	1.943965265	2.103835007	2.307163579	2.1	6.6	8.8	12.8	14.5	18.5	20.5	23.9	25.8
YLR171W	GGGCGGCAAACG	F2	-0.645920226	-1.244927784	-1.266627515	0.080219264	-0.304591247	-0.530021376	-0.202065905	0.422596358	0.12556074	2.1	6.6	8.8	12.8	14.5	18.5	20.5	23.9	25.8
YLR171W	GGGCGGAGAGCC	F2	0.380551985	0.059926798	-0.137344498	1.272238037	0.987342107	-0.385631467	0.694340204	0.079789533	0.711916476	2.1	6.6	8.8	12.8	14.5	18.5	20.5	23.9	25.8
YLR171W	CGGCCGCGCGTG	F2	0.88459449	0.13792931	0.599621096	1.380614198	1.952990602	1.225803245	2.286060071	1.693898379	1.860015115	2.1	6.6	8.8	12.8	14.5	18.5	20.5	23.9	25.8
YLR171W	GAGGCGGTTATG	F2	-0.413746784	-1.332390625	0.287961337	-0.045311618	0.399952869	0.681482729	0.129555586	0.287081387	0.061430402	2.1	6.6	8.8	12.8	14.5	18.5	20.5	23.9	25.8
YLR171W	GAGCGGGCGTGA	F2	-0.7454559	-0.454646375	-0.651917671	1.010430934	0.555231094	0.684757861	1.258838603	1.857397112	1.660315279	2.1	6.6	8.8	12.8	14.5	18.5	20.5	23.9	25.8
YLR171W	GAAGGCGGCGGG	F2	-0.035971042	-1.53871064	-2.057910031	-4.202916348	-5.757651861	-2.721234499	-2.621084945	-5.870523343	-4.248177421	2.1	6.6	8.8	12.8	14.5	18.5	20.5	23.9	25.8
YLR171W	GGAAGTCCGTGG	F2	-2.256417819	-2.380645793	-4.899845184	-3.400995312	-1.955730825	-5.411166559	-5.311017006	-5.390530402	-3.353146981	2.1	6.6	8.8	12.8	14.5	18.5	20.5	23.9	25.8
YLR171W	CTGGACCGCCAG	F2	1.839506601	-2.039608876	0.348082329	-2.796923988	-2.351659501	-0.485167141	-0.063089492	1.442359612	0.38020736	2.1	6.6	8.8	12.8	14.5	18.5	20.5	23.9	25.8
YGL072C	GCAGGGATGTAA	F2	-0.563849093	-0.545411839	-0.550038057	-0.315272205	-0.820468257	-1.087831643	-1.316304837	-1.703141915	-1.536772053	2.1	6.6	8.8	12.8	14.5	18.5	20.5	23.9	25.8
YGL072C	GCGAATGACTAA	F2	-0.179824877	-0.802797394	-0.713318216	-0.890033392	-1.385875216	-0.709282557	-1.592769557	-2.069353906	-2.315142537	2.1	6.6	8.8	12.8	14.5	18.5	20.5	23.9	25.8
YGL072C	AAGGGGCAGCGC	F2	-0.950387351	-1.179584885	-1.934851634	-1.831930438	-2.219555965	-2.829501649	-2.609057861	-4.010499352	-4.710081525	2.1	6.6	8.8	12.8	14.5	18.5	20.5	23.9	25.8
YMR214W	AATGGAGGATGG	F2	-0.766066179	-0.009235227	-0.419910161	-1.432649602	-1.138064028	-2.039755992	-1.873517248	-3.064923524	-3.281296696	2.1	6.6	8.8	12.8	14.5	18.5	20.5	23.9	25.8
YMR214W	GGACGCGCCGGG	F2	-1.06293809	-1.828712093	-0.62544546	-1.163794205	-3.199656408	-5.918126548	-5.817976994	-5.31252789	-3.159667251	2.1	6.6	8.8	12.8	14.5	18.5	20.5	23.9	25.8
YMR214W	CAGCAGCATTAC	F2	0.044948953	-5.445601235	-5.379838125	-6.202916348	-5.757651861	-5.8911595	-5.791009947	-5.870523343	-3.833139922	2.1	6.6	8.8	12.8	14.5	18.5	20.5	23.9	25.8
YMR214W	TGAAGGACTAAA	F2	-6.637846926	-6.347037401	-6.281274291	-7.104352513	-6.659088026	-6.792595666	-6.692446112	-6.771959508	-6.734576087	2.1	6.6	8.8	12.8	14.5	18.5	20.5	23.9	25.8
YMR214W	GATGGAGGATGG	F2	-0.008490306	-0.855184305	-1.11134929	0.065572488	-1.16723493	-2.037708164	-1.93755861	-2.602034507	-1.979688585	2.1	6.6	8.8	12.8	14.5	18.5	20.5	23.9	25.8
YPL264C	GGCTGAGTGAGG	F2	0.076454979	0.445723968	0.565673764	0.938807584	0.76639626	1.05604868	1.064632604	0.970291168	0.811853924	2.1	6.6	8.8	12.8	14.5	18.5	20.5	23.9	25.8
YPL264C	AGTGGAGGAAAG	F2	-0.183233313	-0.524591774	-0.656067608	-0.748606505	-1.187864801	-1.239203899	-1.387684033	-2.103474577	-1.92774983	2.1	6.6	8.8	12.8	14.5	18.5	20.5	23.9	25.8
YPL264C	CCACGGTAAGCC	F2	0.022159907	0.512907003	0.370041582	0.808362365	0.812599654	1.156917784	0.898795135	0.924410726	0.936221335	2.1	6.6	8.8	12.8	14.5	18.5	20.5	23.9	25.8
YPL264C	TGGGAGGGGGAT	F2	-0.25605791	0.429996387	0.586429856	0.879392074	0.792764689	0.908383882	0.944091683	0.803115451	0.694298064	2.1	6.6	8.8	12.8	14.5	18.5	20.5	23.9	25.8
YPL264C	GGGGGAGGCGCG	F2	-0.336967186	-0.570704504	-0.658203934	-0.692344225	-0.932706952	-1.438873488	-1.793102326	-2.42330832	-2.016035766	2.1	6.6	8.8	12.8	14.5	18.5	20.5	23.9	25.8
YPL264C	GGGGGGTGGGGG	F2	0.733276275	0.960391124	0.980350545	1.292894274	1.048271106	1.367275671	1.561401373	1.431633206	1.267113581	2.1	6.6	8.8	12.8	14.5	18.5	20.5	23.9	25.8
YPL264C	GAGTGGGTAGGG	F2	0.180271338	0.537576274	0.284656949	0.618840493	0.34997302	0.487426702	0.192167563	0.697616668	0.569940843	2.1	6.6	8.8	12.8	14.5	18.5	20.5	23.9	25.8
YPL264C	GGGCGAGAAAAA	F2	0.24997137	0.357916838	-0.001502109	-0.430048487	-0.958472723	-0.739099339	-0.932242013	-1.080061422	-0.909154328	2.1	6.6	8.8	12.8	14.5	18.5	20.5	23.9	25.8
YPL264C	GGTGGAGGAAAG	F2	-0.179476502	-0.769519712	-1.703756602	-0.636459316	-1.269197341	-1.550262169	-1.224552915	-1.93728398	-1.929647903	2.1	6.6	8.8	12.8	14.5	18.5	20.5	23.9	25.8
YPL264C	ACCCTGCGGACG	F2	-0.599235159	-1.325913061	-1.530239114	-2.231326812	-2.637963686	-4.321668408	-3.074677467	-2.648955554	-3.547441796	2.1	6.6	8.8	12.8	14.5	18.5	20.5	23.9	25.8
YPL264C	GGGAAATAGGAT	F2	-0.466172142	-0.426901384	-0.946100775	-0.952043055	-0.376381931	-0.545958825	-0.7051959	-0.454063984	-1.06379954	2.1	6.6	8.8	12.8	14.5	18.5	20.5	23.9	25.8
YPL264C	AATGAGCGTAGC	F2	-0.258468559	0.144815695	-0.587787334	0.313500002	0.154693165	-0.493387647	0.335459884	0.719893588	0.435348914	2.1	6.6	8.8	12.8	14.5	18.5	20.5	23.9	25.8
YPL264C	ACGATACCAACA	F2	-1.330418401	0.660830843	-0.086320495	-0.833449864	-0.766697	-1.485167141	-1.183383726	-0.698996237	-1.842185061	2.1	6.6	8.8	12.8	14.5	18.5	20.5	23.9	25.8
YPL264C	GGATACTATGCG	F2	0.265684658	0.379616421	-0.990719584	-0.731335646	-0.932434205	-1.782148878	0.065234605	-1.983905142	-1.946521721	2.1	6.6	8.8	12.8	14.5	18.5	20.5	23.9	25.8
YPL264C	CCAGTGAGATGG	F2	-0.593452806	0.360321731	0.93304483	1.109966608	0.707234188	-0.085236534	0.936910508	-0.853096271	-1.275144469	2.1	6.6	8.8	12.8	14.5	18.5	20.5	23.9	25.8
YPL264C	AGGGGCAGTGAG	F2	-0.387001929	-0.833157998	-1.477888271	-0.902417117	-0.507778703	-0.641286342	-2.026563616	-1.620650185	-0.690181968	2.1	6.6	8.8	12.8	14.5	18.5	20.5	23.9	25.8
YPL264C	TGAGCAGGCTGA	F2	0.406547194	-2.887605782	0.878597046	0.814510724	1.707234188	0.367275671	1.574340428	2.302181954	2.397280873	2.1	6.6	8.8	12.8	14.5	18.5	20.5	23.9	25.8
YPL264C	AGCTGAGTGAGG	F2	-0.593452806	-0.08025086	0.178157328	0.747396528	0.887806434	0.666835953	1.088913601	1.272434611	-0.275144469	2.1	6.6	8.8	12.8	14.5	18.5	20.5	23.9	25.8
YPL264C	CCAATTCGGGAT	F2	-3.467921924	-0.592149899	-3.11134929	0.525004107	0.598299816	-0.037708164	1.177918607	0.645893006	-0.564651086	2.1	6.6	8.8	12.8	14.5	18.5	20.5	23.9	25.8
YPL264C	GGCTGAGTGGGG	F2	0.798864616	0.604247314	2.155437251	2.048566063	1.970268594	1.644115876	1.106835509	1.027322113	1.702135455	2.1	6.6	8.8	12.8	14.5	18.5	20.5	23.9	25.8
YPL264C	GGCTGGGTGAGG	F2	-0.7454559	-0.232253954	-0.651917671	-0.337492369	-1.029731406	0.684757861	0.074414031	0.120431518	0.742777439	2.1	6.6	8.8	12.8	14.5	18.5	20.5	23.9	25.8
YPL264C	GTGCTGGGGCAG	F2	-2.217943671	-2.119779224	-1.861371037	-2.22501764	-5.239184772	-5.372692411	-1.024615344	-5.352056254	-2.144747831	2.1	6.6	8.8	12.8	14.5	18.5	20.5	23.9	25.8
YPL264C	GGGGCGGGAGAA	F2	-1.703635724	-4.805143622	-5.739380512	-6.562458734	-6.117194248	-6.250701887	-6.150552334	-6.23006573	-6.192682308	2.1	6.6	8.8	12.8	14.5	18.5	20.5	23.9	25.8
YPL264C	GACTGAGTGAGG	F2	0.576472195	0.86728172	0.348082329	0.846932202	1.292196689	1.537200672	1.106835509	1.442359612	1.216708628	2.1	6.6	8.8	12.8	14.5	18.5	20.5	23.9	25.8
YPL264C	GGGAATGGGGAG	F2	-0.467921924	-3.177112399	1.5325069	-0.233987794	-1.16723493	-3.622670664	-1.522521111	0.205320415	-3.564651086	2.1	6.6	8.8	12.8	14.5	18.5	20.5	23.9	25.8
YPL264C	GGCTGAGCGAGG	F2	-0.271524711	-0.302643281	-0.651917671	0.261969701	-0.029731406	1.059153376	-0.063089492	0.272434611	0.631746127	2.1	6.6	8.8	12.8	14.5	18.5	20.5	23.9	25.8
YPL264C	CGGAGCAAGGGA	F2	-2.671455318	-4.965608294	-4.899845184	-4.137960906	-5.27765892	-5.411166559	-1.223554164	-5.390530402	-5.353146981	2.1	6.6	8.8	12.8	14.5	18.5	20.5	23.9	25.8
YPL264C	GGCCGAGTGAGG	F2	-1.815845228	-0.940073202	-0.459272593	-0.96042272	-0.029731406	0.351334127	0.829995304	-0.628029715	0.087425611	2.1	6.6	8.8	12.8	14.5	18.5	20.5	23.9	25.8
YPL264C	GCCCTGCGGACG	F2	-1.078879634	-1.525035703	-2.044235094	-3.282350815	-2.100120734	-4.555556468	-3.455406915	-2.534920311	-1.912574389	2.1	6.6	8.8	12.8	14.5	18.5	20.5	23.9	25.8
YML126C	GATGGGGCCACA	F2	0.12362102	-0.014894009	0.331157188	0.290355549	0.334568731	0.034460622	0.331392648	0.23086644	0.168679826	2.1	6.6	8.8	12.8	14.5	18.5	20.5	23.9	25.8
YML126C	TGAGGGCTGGCA	F2	0.373650741	0.290291933	0.627377715	0.545212272	0.469644595	0.315944591	0.48928634	0.318215588	0.348717677	2.1	6.6	8.8	12.8	14.5	18.5	20.5	23.9	25.8
YML126C	GTAGGAAGAGGG	F2	-0.05883739	0.331807402	0.459949297	0.313134462	0.378781003	0.053188737	0.224758991	0.176892624	0.314368099	2.1	6.6	8.8	12.8	14.5	18.5	20.5	23.9	25.8
YML126C	CAAAAGTGAGCT	F2	0.430747807	0.399456159	0.490951729	0.194131227	0.083939597	-0.481183411	-0.291438937	-0.802208343	-0.877339726	2.1	6.6	8.8	12.8	14.5	18.5	20.5	23.9	25.8
YML126C	ACGGGCCAGGGA	F2	0.112803769	0.040346429	0.11682267	-0.38112897	-0.295192549	-0.961341654	-1.063089492	-1.515820212	-1.696256482	2.1	6.6	8.8	12.8	14.5	18.5	20.5	23.9	25.8
YML126C	GGCAGGGCAGCA	F2	0.406547194	0.592387159	0.698414139	0.797149563	0.668240056	0.592835371	0.470925497	0.387911828	0.459921593	2.1	6.6	8.8	12.8	14.5	18.5	20.5	23.9	25.8
YML126C	GGCCAGGGGACA	F2	0.468556856	0.216795647	0.372933193	0.268084002	0.358601769	0.281432114	-0.035503661	-0.085269713	-0.242444505	2.1	6.6	8.8	12.8	14.5	18.5	20.5	23.9	25.8
YML126C	CGCAGGCTTGCG	F2	-0.218686824	-0.905547953	-1.012173884	-1.860440439	-2.27280408	-3.111234845	-3.514976181	-3.20329882	-2.719659169	2.1	6.6	8.8	12.8	14.5	18.5	20.5	23.9	25.8
YML126C	GGGGGGCGATCG	F2	0.666238156	0.554231776	0.57047475	1.027504447	0.970268594	0.291326818	0.817196952	0.391606312	0.78950849	2.1	6.6	8.8	12.8	14.5	18.5	20.5	23.9	25.8
YML126C	TGTCAGCAGACG	F2	0.182808347	1.042778516	0.859421967	1.217138131	1.28355777	0.815065883	1.362674414	1.508984344	1.118710189	2.1	6.6	8.8	12.8	14.5	18.5	20.5	23.9	25.8
YML126C	GAACAGAACGTG	F2	-0.175809484	-0.581261583	-0.493965311	-0.835438417	-1.522329889	-2.482189441	-1.474158089	-2.361026407	-2.25589838	2.1	6.6	8.8	12.8	14.5	18.5	20.5	23.9	25.8
YML126C	CGCGAGAGTGAG	F2	0.082021987	0.439502552	0.273535376	-0.10208387	0.480684141	-0.063011598	-0.299387516	-0.67658146	-0.455976215	2.1	6.6	8.8	12.8	14.5	18.5	20.5	23.9	25.8
YML126C	GCGGGCCAGGGA	F2	-0.198151525	-0.522424489	-0.570617569	-0.617736065	-0.383368361	-1.163239046	-1.194334026	-2.003199832	-1.754312305	2.1	6.6	8.8	12.8	14.5	18.5	20.5	23.9	25.8
YML126C	AAAGGGAGTCCG	F2	-0.850949029	-2.248195497	0.291498801	1.053383079	0.793390832	0.265604253	0.017830503	0.442359612	0.603731751	2.1	6.6	8.8	12.8	14.5	18.5	20.5	23.9	25.8
YML126C	GGGGGGGCGGGG	F2	-1.674752908	-1.937878989	-2.519814135	-2.823518198	-2.446966461	-7.938026105	-4.03052163	-3.457958329	-4.880006527	2.1	6.6	8.8	12.8	14.5	18.5	20.5	23.9	25.8
YML126C	GGTGCGGGGACC	F2	-0.172609685	-1.047386226	-0.333095487	-1.370298514	-1.014301366	-1.947510355	-2.35432079	-5.096799199	-1.786397283	2.1	6.6	8.8	12.8	14.5	18.5	20.5	23.9	25.8
YML126C	ACTAGGCAAAGT	F2	-2.039252559	-2.56202991	-4.218732825	-4.55638422	-5.918474655	-8.051982295	-7.951832741	-8.031346137	-5.186607794	2.1	6.6	8.8	12.8	14.5	18.5	20.5	23.9	25.8
YML126C	GAAAAGGCAGCG	F2	0.420352993	0.282319219	-0.030429294	-0.749170857	-1.086314935	-2.163239046	-3.17856671	-1.31948065	-0.718196344	2.1	6.6	8.8	12.8	14.5	18.5	20.5	23.9	25.8
YML126C	CCGGGCCAAAAA	F2	0.839506601	-0.039608876	1.93304483	1.90351573	1.61796685	1.059153376	1.387571917	0.705394018	0.631746127	2.1	6.6	8.8	12.8	14.5	18.5	20.5	23.9	25.8
YML126C	CACGCAGGCGCA	F2	-0.944359968	-5.7620749	-1.410909571	-4.71203509	-7.074125526	-7.207633165	-7.107483612	-5.186997008	-3.827685492	2.1	6.6	8.8	12.8	14.5	18.5	20.5	23.9	25.8
YML126C	GATAAGGTACCG	F2	1.161434696	-0.495288359	1.57047475	1.870778944	0.085745811	0.573726548	1.351948007	1.130415606	-0.105219467	2.1	6.6	8.8	12.8	14.5	18.5	20.5	23.9	25.8
YML126C	GGGGAAGATCTG	F2	1.917509113	0.130316126	1.93304483	0.373001013	-0.766697	1.684757861	1.074414031	0.78339653	1.858254657	2.1	6.6	8.8	12.8	14.5	18.5	20.5	23.9	25.8
YML126C	AAGGGTGCGGGA	F2	-0.727753898	-6.794496378	-6.728733268	-7.55181149	-7.106547003	-7.240054643	-7.139905089	-7.219418485	-7.182035064	2.1	6.6	8.8	12.8	14.5	18.5	20.5	23.9	25.8
YML126C	CGGCCAGGAGGT	F2	-5.095953147	-1.483215527	-0.491452999	-0.070605638	-0.309839325	-0.858384464	-0.828624239	-0.837748307	-1.73325069	2.1	6.6	8.8	12.8	14.5	18.5	20.5	23.9	25.8
YML126C	TCTGTGGGGGTT	F2	0.22283524	-0.781811118	-1.590517126	-1.828632848	0.090562827	0.0680865	0.11378827	0.191816151	-1.458856422	2.1	6.6	8.8	12.8	14.5	18.5	20.5	23.9	25.8
YML126C	AGGGGGGGGTGA	F2	0.370021318	-1.039608876	0.54971619	-0.337492369	-0.892227883	-0.397704299	-0.297554746	-0.657176061	-4.427147562	2.1	6.6	8.8	12.8	14.5	18.5	20.5	23.9	25.8
YML126C	GGCCGCCGCGAG	F2	-0.120965035	-0.791681362	-0.218958264	-5.796923988	-5.351659501	-5.485167141	-1.925585969	-1.464530983	-3.842185061	2.1	6.6	8.8	12.8	14.5	18.5	20.5	23.9	25.8
YML126C	GGCAGGGGCAGC	F2	-0.134021188	-0.13271828	0.763119828	0.027504447	0.633233606	-0.748201546	-0.326123898	0.079789533	-0.105219467	2.1	6.6	8.8	12.8	14.5	18.5	20.5	23.9	25.8
YML126C	TCTGCGCCCACG	F2	-5.500343402	0.075868342	-5.143770767	-5.966848989	-5.521584503	-5.655092142	-5.554942589	-2.827101063	-4.012110063	2.1	6.6	8.8	12.8	14.5	18.5	20.5	23.9	25.8
YML126C	GGGGGGTCGAGG	F2	-2.330418401	-2.039608876	-1.973845766	1.90351573	1.555231094	0.836760954	1.315422131	1.442359612	0.742777439	2.1	6.6	8.8	12.8	14.5	18.5	20.5	23.9	25.8
YML126C	TGGGGGCTGGCA	F2	-0.230882727	-0.525035703	-0.137344498	0.525004107	0.86335339	1.116868874	0.588987204	-0.628029715	-0.105219467	2.1	6.6	8.8	12.8	14.5	18.5	20.5	23.9	25.8
YML126C	GATGGGGCCACG	F2	-0.008490306	-0.203107608	0.710652408	0.302611686	-0.029731406	-0.163239046	0.714518086	0.371970285	0.546857229	2.1	6.6	8.8	12.8	14.5	18.5	20.5	23.9	25.8
YML126C	GAAAAGTGAGCT	F2	-0.467921924	-0.369757477	0.473613211	-0.027536916	-0.681808103	-1.300742569	-0.93755861	-1.602034507	-1.979688585	2.1	6.6	8.8	12.8	14.5	18.5	20.5	23.9	25.8
YML126C	GTAGGAGGAGGG	F2	1.450941313	0.604247314	0.93304483	0.109966608	0.555231094	1.006685956	1.106835509	1.31682873	1.064705534	2.1	6.6	8.8	12.8	14.5	18.5	20.5	23.9	25.8
YML126C	TGAGGGCTGGCG	F2	-0.423527805	0.604247314	0.93304483	0.846932202	1.292196689	1.296192573	0.521873008	1.31682873	0.894780533	2.1	6.6	8.8	12.8	14.5	18.5	20.5	23.9	25.8
YML126C	GAGCTGGGGAGT	F2	-5.008490306	-4.717680781	-3.06695517	-4.474995893	-5.029731406	-2.355884124	-0.419233302	-5.142602888	-5.105219467	2.1	6.6	8.8	12.8	14.5	18.5	20.5	23.9	25.8
YML126C	GGAGGGCTGGCA	F2	-0.7454559	-0.454646375	-0.166490844	-0.796923988	-0.544304579	-0.485167141	-1.063089492	-0.879568482	-1.105219467	2.1	6.6	8.8	12.8	14.5	18.5	20.5	23.9	25.8
YML126C	GTAGGGAGAGGG	F2	1.313437789	-0.13271828	1.155437251	1.225443825	0.777623516	-0.163239046	0.74426543	0.179325207	0.479743034	2.1	6.6	8.8	12.8	14.5	18.5	20.5	23.9	25.8
YML126C	GATGGGGCCGCA	F2	-0.330418401	0.960391124	0.611116735	0.010430934	0.233303	0.514832859	0.422337335	0.535469017	0.157814939	2.1	6.6	8.8	12.8	14.5	18.5	20.5	23.9	25.8
YML126C	GTAGGAAGGGGG	F2	-1.423527805	-0.717680781	-0.06695517	-0.667640971	-0.707803311	-0.163239046	-1.063089492	-0.142602888	0.479743034	2.1	6.6	8.8	12.8	14.5	18.5	20.5	23.9	25.8
YML126C	AATGGGGCCACA	F2	-0.008490306	-0.717680781	-0.236880172	0.640481324	-0.029731406	0.251798454	0.811379626	-1.142602888	-0.368253873	2.1	6.6	8.8	12.8	14.5	18.5	20.5	23.9	25.8
YML126C	GGTGGGGCCACA	F2	-0.330418401	0.282319219	0.026154234	0.373001013	1.233303	0.514832859	0.614982413	0.120431518	-0.842185061	2.1	6.6	8.8	12.8	14.5	18.5	20.5	23.9	25.8
YML126C	AGCAGGGCAGCA	F2	1.991509694	-0.717680781	2.348082329	2.225443825	2.429700212	0.836760954	0.521873008	1.857397112	1.216708628	2.1	6.6	8.8	12.8	14.5	18.5	20.5	23.9	25.8
YML126C	GGGGGCGGGGGG	F2	0.149050971	-4.418120499	-4.352357389	-5.175435611	-4.730171124	-4.863678764	-4.76352921	-4.843042606	-4.805659185	2.1	6.6	8.8	12.8	14.5	18.5	20.5	23.9	25.8
YML126C	GGAGGCGAAGTG	F2	0.576472195	3.189209815	0.348082329	1.984435726	2.777623516	-1.163239046	-1.063089492	1.179325207	2.064705534	2.1	6.6	8.8	12.8	14.5	18.5	20.5	23.9	25.8
YBL034C	GGGCCGGGGGGA	F2	0.242804433	-0.537287964	-0.630723449	-1.141523746	-1.926743093	-2.419578799	-2.840261409	-3.742897043	-3.03671953	2.1	6.6	8.8	12.8	14.5	18.5	20.5	23.9	25.8
YBL034C	AAGAAAGTATAG	F2	0.12350524	-0.366675453	0.046527078	-0.625080509	-1.109654951	-1.491660903	-2.180007244	-2.526307181	-3.096606337	2.1	6.6	8.8	12.8	14.5	18.5	20.5	23.9	25.8
YBL034C	GGCGGGAGGAGG	F2	-0.127134802	-0.074837364	0.434055552	-0.487706945	-0.162181702	-1.138148065	-1.469714752	-3.16813798	-2.353146981	2.1	6.6	8.8	12.8	14.5	18.5	20.5	23.9	25.8
YBL034C	AGCAAACGGGAG	F2	0.307196849	-0.150121326	-0.662334287	-1.549542846	-1.315782465	-3.375289523	-7.182030565	-4.261543961	-4.054235538	2.1	6.6	8.8	12.8	14.5	18.5	20.5	23.9	25.8
YBL034C	CAAGGTGCAACG	F2	-0.821404753	-0.418120499	-2.767394888	-2.287910341	-3.351659501	-1.662044903	-2.085457305	-2.464530983	-2.269606285	2.1	6.6	8.8	12.8	14.5	18.5	20.5	23.9	25.8
YBL034C	GGGGGGCGTGTG	F2	-2.044114215	-4.075232785	-2.550038057	-4.510619803	-6.387283411	-3.713436128	-6.420641497	-4.178226798	-3.65541655	2.1	6.6	8.8	12.8	14.5	18.5	20.5	23.9	25.8
YBL034C	GAGAAAGTATAG	F2	0.465440883	-0.302643281	-0.236880172	-0.001064705	-0.877728313	-1.163239046	-1.911086399	-1.990599795	-2.690181968	2.1	6.6	8.8	12.8	14.5	18.5	20.5	23.9	25.8
YBL034C	GGATGAAGCGGG	F2	-1.716309554	-5.332390625	-5.266627515	-6.089705737	-5.64444125	-5.77794889	-5.677799336	-5.757312732	-5.719929311	2.1	6.6	8.8	12.8	14.5	18.5	20.5	23.9	25.8
YOL066C	GGCAGCGTGAGC	F2	0.67396004	0.486429484	0.30806665	0.204719485	0.8960372	1.194206002	0.624815283	0.991308365	0.96537866	2.1	6.6	8.8	12.8	14.5	18.5	20.5	23.9	25.8
YOL066C	CGAGGTGAGAGG	F2	-0.550199608	-0.46303416	-0.992787329	-0.694046807	-0.693323814	-0.073269349	-0.558082296	-0.327027459	-0.333058399	2.1	6.6	8.8	12.8	14.5	18.5	20.5	23.9	25.8
YOL066C	GAACCTTGGGCA	F2	0.461618576	-0.207605492	0.370363776	0.825441247	0.675450478	0.728981861	0.934100974	0.917861753	0.715704471	2.1	6.6	8.8	12.8	14.5	18.5	20.5	23.9	25.8
YOL066C	TGGCGAGGGTCA	F2	0.417907056	-0.308356933	-0.183700134	0.123211114	0.479128115	0.237471672	0.433697197	0.59207996	0.580671942	2.1	6.6	8.8	12.8	14.5	18.5	20.5	23.9	25.8
YOL066C	GGTTAGGTGGAG	F2	0.172679453	-0.619500387	-0.724849193	-0.334724166	-0.029731406	0.10486635	0.081784137	0.568736898	0.428027997	2.1	6.6	8.8	12.8	14.5	18.5	20.5	23.9	25.8
YOL066C	CGATATGGGCAG	F2	0.117040576	0.207551451	0.453435329	0.937306638	0.340911974	0.506612353	0.795393921	0.747676744	0.716635025	2.1	6.6	8.8	12.8	14.5	18.5	20.5	23.9	25.8
YOL066C	GCTGGCTTGGAA	F2	0.330134078	0.507979354	0.169544197	0.376389612	0.729954264	0.569139279	0.705584962	0.617082782	0.580465622	2.1	6.6	8.8	12.8	14.5	18.5	20.5	23.9	25.8
YOL066C	AGCGCGGGGACG	F2	-0.385459764	0.136304196	-0.198812131	0.395962162	0.130733266	0.955202412	0.711944143	0.460249771	0.50775741	2.1	6.6	8.8	12.8	14.5	18.5	20.5	23.9	25.8
YOL066C	GGGAAGAACGCC	F2	0.939670763	1.072600628	0.313730824	1.063980402	1.003821153	0.989612442	0.636044028	1.127486275	1.233582446	2.1	6.6	8.8	12.8	14.5	18.5	20.5	23.9	25.8
YOL066C	GGGGGACGGAAG	F2	-1.008490306	-0.687933437	-0.622170328	-0.201977399	-0.756712912	0.349830537	0.222312727	0.647474042	0.117172954	2.1	6.6	8.8	12.8	14.5	18.5	20.5	23.9	25.8
YOL066C	GGGACAGAAGCG	F2	-0.726347077	-1.257200311	-1.663505645	-0.407357176	-1.295075973	-1.807095235	-1.636556354	-2.301032251	-1.26364883	2.1	6.6	8.8	12.8	14.5	18.5	20.5	23.9	25.8
YOL066C	CGGGGAAGCGGA	F2	0.037313384	-0.028020901	-1.021151481	0.570807796	-0.340071527	-0.163239046	0.268116416	0.736090815	0.188511736	2.1	6.6	8.8	12.8	14.5	18.5	20.5	23.9	25.8
YOL066C	CGGGTGATGGTA	F2	-0.319691994	-0.169060127	-3.133044361	-0.813164629	-2.095820597	-1.837010813	-2.959253681	-2.038767077	-1.923381144	2.1	6.6	8.8	12.8	14.5	18.5	20.5	23.9	25.8
YOL066C	CTAAGGCTGCAC	F2	-0.645920226	-2.425500029	-3.681665014	-2.841778224	-3.474516249	-6.77794889	-6.677799336	-2.172350232	-3.134966811	2.1	6.6	8.8	12.8	14.5	18.5	20.5	23.9	25.8
YOL066C	CAGAGGCTACTG	F2	-0.095953147	-4.805143622	-2.417452417	-0.518064615	-2.117194248	-0.727139931	-0.980627332	-0.706503773	-1.73325069	2.1	6.6	8.8	12.8	14.5	18.5	20.5	23.9	25.8
YOL066C	GGTAACTCGGGG	F2	0.576472195	-3.203107608	-5.459272593	-6.282350815	-5.837086328	-5.970593968	-5.870444414	-5.94995781	-4.327611888	2.1	6.6	8.8	12.8	14.5	18.5	20.5	23.9	25.8
YOL066C	GGCGCGGGGACG	F2	-0.230882727	0.562427138	-0.874310092	-0.112425814	-0.252123828	-0.27015425	0.299480587	-0.043067215	-0.590646294	2.1	6.6	8.8	12.8	14.5	18.5	20.5	23.9	25.8
YOL066C	GGGGTAGCCAGG	F2	-1.873560726	-1.220181121	-1.623903295	-6.147421235	-5.702156748	-2.513736293	-5.735514834	-5.81502823	-5.777644809	2.1	6.6	8.8	12.8	14.5	18.5	20.5	23.9	25.8
YOL066C	TGGAGAGCCTTA	F2	-0.008490306	-1.592149899	-0.204458694	-4.934427512	-2.16723493	-2.300742569	-1.200593016	-4.602034507	-1.242722991	2.1	6.6	8.8	12.8	14.5	18.5	20.5	23.9	25.8
YOL066C	TGCCTTACAGCA	F2	0.991509694	-3.525035703	-3.459272593	-0.581911097	-3.837086328	-1.970593968	-3.870444414	-0.490526192	-1.327611888	2.1	6.6	8.8	12.8	14.5	18.5	20.5	23.9	25.8
YGR249W	CTGGAGGAGGCA	F2	0.242710702	0.65668458	0.467532017	0.24551797	0.114759011	-0.124195664	-0.496180827	-0.542592128	-0.801772736	2.1	6.6	8.8	12.8	14.5	18.5	20.5	23.9	25.8
YGR249W	AATTGGCCGAGG	F2	0.187363398	-0.001024474	-0.454601529	-1.704294747	-2.307646325	-3.036312232	-3.521125179	-3.918734809	-2.947919005	2.1	6.6	8.8	12.8	14.5	18.5	20.5	23.9	25.8
YGR249W	GGGGGACTGGGC	F2	-0.002162686	0.293374408	0.657910946	0.190136956	0.059409096	-0.150611437	-0.18717984	-0.592947256	-0.473462755	2.1	6.6	8.8	12.8	14.5	18.5	20.5	23.9	25.8
YGR249W	ACGATGCGTATG	F2	0.2883883	-0.138643114	-0.390362194	-1.492843894	-1.581090377	-2.547081923	-2.906363989	-2.689635933	-2.560223374	2.1	6.6	8.8	12.8	14.5	18.5	20.5	23.9	25.8
YGR249W	ATGGGGTGCGGG	F2	0.035275286	-0.279136529	0.131110801	-0.065151953	-0.317264432	0.078907994	-0.589988018	-0.6027753	-0.766210889	2.1	6.6	8.8	12.8	14.5	18.5	20.5	23.9	25.8
YGR249W	CGGTGGAACTGC	F2	-0.01913755	-0.063676636	-0.313115757	0.137980984	-0.458982765	-0.430522925	-1.000805214	-0.690906918	-0.783291372	2.1	6.6	8.8	12.8	14.5	18.5	20.5	23.9	25.8
YGR249W	GATTGGCCGAGG	F2	0.171418784	-0.518008436	-1.06695517	-1.788495366	-2.415021562	-3.519382856	-3.018695373	-3.619040932	-3.198328872	2.1	6.6	8.8	12.8	14.5	18.5	20.5	23.9	25.8
YGR249W	GGTTAGGTGGAG	F2	1.13237223	0.389234423	0.920661105	1.007786213	1.357291717	0.358713658	0.206097141	0.353354606	-0.261338669	2.1	6.6	8.8	12.8	14.5	18.5	20.5	23.9	25.8
YGR249W	GCGATGCGTATG	F2	0.503715853	-0.478493117	-0.724674013	-1.405733231	-2.375506243	-3.772048288	-2.293387112	-2.613908607	-2.335517087	2.1	6.6	8.8	12.8	14.5	18.5	20.5	23.9	25.8
YGR249W	GTGGGGTGCGGG	F2	-0.297996923	-0.855184305	-0.448384277	0.035198839	-0.55056357	-0.300742569	-1.107483612	-1.727565389	-0.342258664	2.1	6.6	8.8	12.8	14.5	18.5	20.5	23.9	25.8
YGR249W	GGTCGGACCACG	F2	-6.500343402	-6.209533877	-6.143770767	-6.966848989	-6.521584503	-6.655092142	-6.554942589	-6.634455985	-5.012110063	2.1	6.6	8.8	12.8	14.5	18.5	20.5	23.9	25.8
YGR249W	GTGGAGAGAATG	F2	-1.728382386	-5.525035703	-3.874310092	-3.474995893	-5.837086328	-5.970593968	-5.870444414	-5.94995781	-5.912574389	2.1	6.6	8.8	12.8	14.5	18.5	20.5	23.9	25.8
YGR249W	CTGGGGGAGGCA	F2	0.669581599	1.545353625	1.348082329	0.788038513	0.8182655	0.974264478	0.784907414	-0.464530983	0.157814939	2.1	6.6	8.8	12.8	14.5	18.5	20.5	23.9	25.8
YGR249W	CTGGAGGAGGCG	F2	-0.160493399	0.545353625	-0.973845766	0.010430934	-0.351659501	-0.485167141	-0.800055086	-0.879568482	-1.105219467	2.1	6.6	8.8	12.8	14.5	18.5	20.5	23.9	25.8
YGR249W	GTGGAGGAGGCA	F2	0.669581599	0.545353625	0.833509156	1.109966608	1.348780217	-0.163239046	0.936910508	0.120431518	-0.105219467	2.1	6.6	8.8	12.8	14.5	18.5	20.5	23.9	25.8
YGR249W	GGCTGTAGCTCT	F2	1.129013218	-2.039608876	2.113617075	-2.796923988	-2.351659501	-0.90020464	0.936910508	0.705394018	1.742777439	2.1	6.6	8.8	12.8	14.5	18.5	20.5	23.9	25.8
YGR249W	CTGGAGGGGGCA	F2	1.865978812	2.156788337	2.222551447	0.747396528	1.970268594	0.836760954	0.351948007	-0.142602888	0.631746127	2.1	6.6	8.8	12.8	14.5	18.5	20.5	23.9	25.8
YNL313C	CTAAGGCTGCAC	F2	0.029292869	0.787069703	0.786581006	0.920703071	1.005118647	1.011175611	0.814260348	0.789944325	0.740831631	2.1	6.6	8.8	12.8	14.5	18.5	20.5	23.9	25.8
YNL313C	GACGAGCTGGGG	F2	0.151861369	0.564782559	0.537593156	0.655595098	0.540365234	0.525705034	0.390605757	0.453290973	0.499642591	2.1	6.6	8.8	12.8	14.5	18.5	20.5	23.9	25.8
YNL313C	TGGAGGCGGGGG	F2	0.133902794	0.732469513	0.645864337	0.939667415	0.897370328	0.60511003	0.79055008	0.45428278	0.319513099	2.1	6.6	8.8	12.8	14.5	18.5	20.5	23.9	25.8
YNL313C	GCGATAAGCTGG	F2	0.426663315	0.749277025	1.152611207	1.14253447	1.239055707	0.874792969	0.901904058	0.750785921	0.593699223	2.1	6.6	8.8	12.8	14.5	18.5	20.5	23.9	25.8
YNL313C	TGAACAGGTGGA	F2	0.295558188	0.344424721	0.748235591	0.77848772	1.099672485	0.956462758	0.759296771	0.665356304	0.986964158	2.1	6.6	8.8	12.8	14.5	18.5	20.5	23.9	25.8
YNL313C	CGACTCGGAGGG	F2	0.001493783	0.624146872	0.839935425	0.779245394	0.362586017	0.534114693	0.854448348	0.635839342	0.66149347	2.1	6.6	8.8	12.8	14.5	18.5	20.5	23.9	25.8
YNL313C	TAAGGGGCGGGG	F2	1.020364557	1.71905179	2.119605145	2.336516654	2.148266896	2.167406266	2.217446971	1.989591724	2.107774256	2.1	6.6	8.8	12.8	14.5	18.5	20.5	23.9	25.8
YNL313C	CGGGAGCGAGGT	F2	0.04243363	0.527971547	0.8591958	0.163667627	1.074404335	1.093301598	0.366987406	0.139028736	0.640359257	2.1	6.6	8.8	12.8	14.5	18.5	20.5	23.9	25.8
YNL313C	GGCACAGGGCGA	F2	-0.34491797	0.435476007	0.59175141	0.938598189	1.010108858	0.898882666	0.745913283	0.535469017	0.513958749	2.1	6.6	8.8	12.8	14.5	18.5	20.5	23.9	25.8
YNL313C	TTAGGAAGCCAG	F2	1.188811135	1.700462629	1.718920024	1.689390925	1.76333929	2.001147772	1.166392354	1.832306131	1.730286495	2.1	6.6	8.8	12.8	14.5	18.5	20.5	23.9	25.8
YNL313C	GGGCGATGGTGG	F2	-1.295371453	-1.063455618	-0.628458698	-0.318270389	-0.302257261	-1.570414427	-0.279581312	-0.331873239	-0.643639382	2.1	6.6	8.8	12.8	14.5	18.5	20.5	23.9	25.8
YNL313C	GGAGGTCCTGCA	F2	-0.438174581	0.713658531	0.161669205	0.109966608	0.495730083	0.392279677	-0.749931607	0.170554997	0.479743034	2.1	6.6	8.8	12.8	14.5	18.5	20.5	23.9	25.8
YNL313C	CGAGGGGGGGGA	F2	-0.140195985	-0.614921206	-0.000721472	-1.465345723	-1.75704683	-2.990090143	-3.112333011	-2.274308568	-2.800826032	2.1	6.6	8.8	12.8	14.5	18.5	20.5	23.9	25.8
YNL313C	TGATATAGCGGG	F2	4.035903814	4.089674141	4.325362253	3.30636382	4.014662713	3.421723455	3.294462512	2.901791231	3.02406355	2.1	6.6	8.8	12.8	14.5	18.5	20.5	23.9	25.8
YNL313C	ATCTGCCCAGAT	F2	-0.139074415	0.476697264	-0.352357389	-1.447515157	-6.730171124	-6.863678764	-6.76352921	-6.843042606	-2.718196344	2.1	6.6	8.8	12.8	14.5	18.5	20.5	23.9	25.8
YNL313C	AGACGATGCTGC	F2	-0.230882727	0.590441515	-1.584803475	1.109966608	-0.467852519	-1.648665873	-0.326123898	-0.212992216	-0.49753689	2.1	6.6	8.8	12.8	14.5	18.5	20.5	23.9	25.8
YNL313C	GCCAGGACCGGA	F2	0.462815413	-0.047829382	-1.303994368	-0.349465011	0.36881797	-0.493387647	-0.352596109	-0.847147005	-1.564651086	2.1	6.6	8.8	12.8	14.5	18.5	20.5	23.9	25.8
YNL313C	ACGGGAAGGCGG	F2	-1.539005022	-2.096192404	-1.828795433	-2.131041492	-2.482243611	-2.056323842	-2.76352921	-3.521114512	-1.313806089	2.1	6.6	8.8	12.8	14.5	18.5	20.5	23.9	25.8
YNL313C	AGGGGCGAAGGG	F2	-0.72218612	-1.16834219	-2.424507175	-0.703264881	-1.579928489	-0.272863537	0.164321004	0.084807608	-1.070454049	2.1	6.6	8.8	12.8	14.5	18.5	20.5	23.9	25.8
YNL313C	CAAGGGGTTGGC	F2	-2.503254997	-2.864522169	-0.476830964	-1.384798084	-0.814002715	-0.90798199	-3.209930881	-1.142602888	-1.811488264	2.1	6.6	8.8	12.8	14.5	18.5	20.5	23.9	25.8
YNL313C	AAACAATGACGA	F2	0.313437789	0.530246733	0.596009843	0.431894702	0.362586017	0.966043971	1.258838603	0.764287707	-0.297864545	2.1	6.6	8.8	12.8	14.5	18.5	20.5	23.9	25.8
YNL313C	GCGGGGTGGCGG	F2	1.406547194	-0.717680781	2.348082329	-2.059958394	2.292196689	1.421723455	1.995804197	2.442359612	2.264014343	2.1	6.6	8.8	12.8	14.5	18.5	20.5	23.9	25.8
YNL313C	TGTGGCGAGTGA	F2	3.546098546	2.452244221	2.670010424	1.91732153	2.140193595	2.694741949	-2.063089492	0.442359612	1.064705534	2.1	6.6	8.8	12.8	14.5	18.5	20.5	23.9	25.8
YNL313C	TGCGGAGGCTAC	F2	-1.593452806	2.78481956	2.763119828	3.612466948	2.844737712	1.059153376	2.159302929	2.179325207	2.702135455	2.1	6.6	8.8	12.8	14.5	18.5	20.5	23.9	25.8
YNL313C	GGGGAGGCGGGG	F2	-0.230882727	2.332945292	1.710652408	-0.697388314	1.250376513	2.073800152	1.588987204	-0.628029715	-0.327611888	2.1	6.6	8.8	12.8	14.5	18.5	20.5	23.9	25.8
YNL313C	CGGCAGTAGGGG	F2	-4.532052262	-0.540803019	-1.368124705	0.28684437	-4.553293362	-0.516876	-1.779296526	-0.759274249	-0.306853328	2.1	6.6	8.8	12.8	14.5	18.5	20.5	23.9	25.8
YNL313C	ACAACAATGACG	F2	-4.400807728	-4.109998204	-0.044235094	-0.059958394	-0.614693907	-0.85511675	-1.455406915	-0.727565389	-0.249609376	2.1	6.6	8.8	12.8	14.5	18.5	20.5	23.9	25.8
YNL313C	CAGTTCGGGTCC	F2	1.53899749	1.829807015	0.817567612	-4.175435611	-1.730171124	-3.863678764	-0.304097592	-3.843042606	-2.220696685	2.1	6.6	8.8	12.8	14.5	18.5	20.5	23.9	25.8
YNL313C	GTAAGGCTGCAC	F2	-0.593452806	-0.887605782	0.500085423	-0.644920895	1.048271106	0.988764048	0.351948007	0.594362706	0.894780533	2.1	6.6	8.8	12.8	14.5	18.5	20.5	23.9	25.8
YNL313C	CTAGGGCTGCAC	F2	1.406547194	1.86728172	1.93304483	2.027504447	2.192661015	2.573726548	1.811379626	1.857397112	1.894780533	2.1	6.6	8.8	12.8	14.5	18.5	20.5	23.9	25.8
YNL313C	TCTAAGTGGAGT	F2	-3.423527805	-6.302643281	-6.236880172	-7.059958394	-6.614693907	-6.748201546	-6.648051993	-6.727565389	-6.690181968	2.1	6.6	8.8	12.8	14.5	18.5	20.5	23.9	25.8
YNL313C	CTAAGGCTGCGC	F2	0.669581599	1.545353625	1.196079236	1.451003525	0.8182655	0.974264478	0.784907414	1.442359612	0.894780533	2.1	6.6	8.8	12.8	14.5	18.5	20.5	23.9	25.8
YNL313C	AACAGGGAACGT	F2	-1.815845228	-1.525035703	-4.781200688	-2.60427891	-1.837086328	-2.970593968	-3.607410009	-1.101960904	-3.234502484	2.1	6.6	8.8	12.8	14.5	18.5	20.5	23.9	25.8
YNL313C	CTGAGGCTGCAC	F2	-1.145993829	0.144815695	-0.789421195	0.153035329	-0.029731406	0.077769054	0.177918607	-0.280106412	-1.242722991	2.1	6.6	8.8	12.8	14.5	18.5	20.5	23.9	25.8
YNL313C	GTCAAAAGAAAT	F2	-1.915380901	-5.624571376	-5.558808267	-3.796923988	-5.936622002	-6.070129641	-5.969980088	-6.049493484	-4.012110063	2.1	6.6	8.8	12.8	14.5	18.5	20.5	23.9	25.8
YNL313C	GACGGGCTGGGG	F2	-1.008490306	0.282319219	0.348082329	0.431894702	0.777623516	-1.163239046	-0.063089492	-0.557640388	-0.297864545	2.1	6.6	8.8	12.8	14.5	18.5	20.5	23.9	25.8
YNL313C	CTAAGGCCGCAC	F2	-0.008490306	0.86728172	0.348082329	0.846932202	1.555231094	1.006685956	1.106835509	0.857397112	0.702135455	2.1	6.6	8.8	12.8	14.5	18.5	20.5	23.9	25.8
YNL313C	GGCGAGCTGGGG	F2	-0.008490306	0.019284813	-0.651917671	0.640481324	0.555231094	0.059153376	-0.063089492	0.272434611	0.117172954	2.1	6.6	8.8	12.8	14.5	18.5	20.5	23.9	25.8
YNL313C	AACGAGCTGGGG	F2	-1.008490306	2.530246733	0.93304483	1.109966608	0.292196689	-0.163239046	-0.063089492	0.179325207	1.064705534	2.1	6.6	8.8	12.8	14.5	18.5	20.5	23.9	25.8
YNL313C	ATAAGGCTGCAC	F2	-1.008490306	0.282319219	0.93304483	0.525004107	-0.292765812	0.421723455	-0.648051993	0.272434611	0.117172954	2.1	6.6	8.8	12.8	14.5	18.5	20.5	23.9	25.8
YNL313C	TTAAGGCTGCAC	F2	-1.815845228	0.059926798	-0.137344498	-0.282350815	-0.252123828	0.836760954	-0.548516319	-0.36499531	-0.590646294	2.1	6.6	8.8	12.8	14.5	18.5	20.5	23.9	25.8
YNL313C	GGGGAGCGAGGT	F2	0.313437789	0.86728172	1.348082329	0.109966608	1.140193595	0.644115876	0.521873008	-0.557640388	0.702135455	2.1	6.6	8.8	12.8	14.5	18.5	20.5	23.9	25.8
YDR150W	GTGGAGCGCGCG	F2	-0.317243012	0.271691583	-0.238204353	-1.155717377	-1.644110395	-2.485167141	-2.760884489	-3.560289966	-3.985878521	2.1	6.6	8.8	12.8	14.5	18.5	20.5	23.9	25.8
YDR150W	GCACGCAGATAG	F2	-0.434582993	-1.121747162	-2.984900954	-4.260491381	-8.063154408	-8.196662047	-8.096512494	-8.17602589	-3.968717467	2.1	6.6	8.8	12.8	14.5	18.5	20.5	23.9	25.8
YDR150W	GGGGGGGAGGGG	F2	-1.367283694	-1.336117986	-1.993837241	-5.435825296	-5.797915731	-7.93142337	-5.246311316	-7.910787213	-5.873403792	2.1	6.6	8.8	12.8	14.5	18.5	20.5	23.9	25.8
YDR150W	GGGCGGAGGGGC	F2	0.103984424	-2.119779224	-1.691446035	-1.877094337	-1.538745054	-1.20276741	-2.687580357	-5.352056254	-2.992744738	2.1	6.6	8.8	12.8	14.5	18.5	20.5	23.9	25.8
YDR150W	CGCGCTGGTGGC	F2	0.532078076	-4.177112399	-3.11134929	-2.934427512	-4.489163025	-4.622670664	-4.522521111	-4.602034507	-4.564651086	2.1	6.6	8.8	12.8	14.5	18.5	20.5	23.9	25.8
YDR150W	ATGTACATCCAG	F2	-0.134021188	-0.980715187	-3.236880172	-5.059958394	-4.614693907	-4.748201546	-4.648051993	-4.727565389	-3.105219467	2.1	6.6	8.8	12.8	14.5	18.5	20.5	23.9	25.8
YLR077W	GAACAGGGGGCC	F2	0.503010033	-0.51738213	-0.562650333	0.642840597	1.534620815	1.023639089	1.676942405	1.291492947	1.871573142	2.1	6.6	8.8	12.8	14.5	18.5	20.5	23.9	25.8
YLR077W	CAGGCATCCCAA	F2	-0.723922738	0.034391706	-0.168041295	-0.400995312	-0.455657222	-0.532020954	-1.260390933	-1.988431958	-0.951048537	2.1	6.6	8.8	12.8	14.5	18.5	20.5	23.9	25.8
YLR077W	GGCTGCAAGAAG	F2	-1.642362407	-1.624571376	0.005976352	-0.352139145	-0.199656408	-0.927171687	-1.197390584	-2.110894029	-0.690181968	2.1	6.6	8.8	12.8	14.5	18.5	20.5	23.9	25.8
YLR077W	TAGGGATAGGTC	F2	-0.059837186	-1.555624023	-0.682505991	-1.727976634	-4.189602743	-7.323110382	-4.637998328	-7.302474225	-4.265090804	2.1	6.6	8.8	12.8	14.5	18.5	20.5	23.9	25.8
YLR077W	GGAGAAGGAGGG	F2	-1.134021188	0.411602236	-0.14941733	-2.059958394	-0.683956569	-3.578276545	-6.648051993	-2.027125671	-2.98974225	2.1	6.6	8.8	12.8	14.5	18.5	20.5	23.9	25.8
YLR077W	GCGGTAAACAGG	F2	-0.516637209	-1.325363358	-0.097328819	-3.890033392	-4.029731406	-4.355884124	-7.063089492	-4.557640388	-3.404779749	2.1	6.6	8.8	12.8	14.5	18.5	20.5	23.9	25.8
YLR077W	CGGGGGTGCAGT	F2	-2.927353543	-2.829189096	-3.248852813	-7.39385913	-6.948594644	-7.082102283	-6.98195273	-5.061466126	-4.70215461	2.1	6.6	8.8	12.8	14.5	18.5	20.5	23.9	25.8
YLR077W	AGACGCCGGGAG	F2	1.055640032	0.144815695	0.058575712	-1.12707259	-2.904200524	-2.037708164	-2.200593016	-4.602034507	-3.564651086	2.1	6.6	8.8	12.8	14.5	18.5	20.5	23.9	25.8
YLR077W	GTCCAGACAAAA	F2	0.370021318	0.419822743	-2.973845766	-0.337492369	-3.351659501	-3.485167141	-3.385017587	-3.464530983	0.479743034	2.1	6.6	8.8	12.8	14.5	18.5	20.5	23.9	25.8
YER182W	AGAGGAACGCGC	F2	0.521073956	0.999385256	1.121153776	1.575374602	1.591818728	1.557579126	1.790796812	1.639116107	1.432876429	2.1	6.6	8.8	12.8	14.5	18.5	20.5	23.9	25.8
YER182W	AAACACTCAGGG	F2	-0.010343479	-0.135808226	0.160455326	0.358316441	0.200839431	0.350222509	0.195617134	0.487931786	0.366116612	2.1	6.6	8.8	12.8	14.5	18.5	20.5	23.9	25.8
YER182W	AGCGGGAAGCCT	F2	-0.524923189	-0.787111826	-0.853688482	-1.711839471	-2.65285349	-2.799072181	-3.572682631	-3.945172748	-3.65434097	2.1	6.6	8.8	12.8	14.5	18.5	20.5	23.9	25.8
YER182W	ATACAATAGTGG	F2	0.503066253	0.498780163	0.590248987	0.821854438	0.977782647	0.686012924	0.670859488	0.598124625	0.211425407	2.1	6.6	8.8	12.8	14.5	18.5	20.5	23.9	25.8
YER182W	AACGAAGAAAGA	F2	0.270485644	0.932062401	0.772705877	0.927968774	0.832444435	0.712977735	0.689183355	0.824975634	0.097807629	2.1	6.6	8.8	12.8	14.5	18.5	20.5	23.9	25.8
YER182W	GGGGAGCGTCAA	F2	0.237383549	0.623612639	0.086996195	0.61475876	0.31540408	-0.023964257	0.03123789	0.258968543	-0.085854142	2.1	6.6	8.8	12.8	14.5	18.5	20.5	23.9	25.8
YER182W	GCACTTACAGAT	F2	-0.700937233	-0.657308163	-1.102743499	-1.00551061	-0.702387968	-0.759342104	-1.183919944	-1.180077594	-1.226049919	2.1	6.6	8.8	12.8	14.5	18.5	20.5	23.9	25.8
YER182W	CCACGCTCCGCG	F2	-0.617045217	-1.250684659	-0.836157269	-1.468904279	-2.433284033	-3.851521149	-2.625840714	-3.326842487	-3.326933771	2.1	6.6	8.8	12.8	14.5	18.5	20.5	23.9	25.8
YER182W	CGTGAGCCACAT	F2	-0.406887539	-0.993491409	-0.781409911	-1.144390911	-1.641724113	-2.455351486	-2.033273838	-1.860723946	-2.534835431	2.1	6.6	8.8	12.8	14.5	18.5	20.5	23.9	25.8
YER182W	GAGCCGCGAGGC	F2	0.246970881	-0.636898126	0.05605572	-0.445094407	-1.214842812	-0.400817871	-1.490771201	-2.105321872	-2.097685794	2.1	6.6	8.8	12.8	14.5	18.5	20.5	23.9	25.8
YER182W	CGATGAATGAAG	F2	-1.106713842	-1.520448433	-1.790033934	-2.96226172	-2.534275225	-3.7208942	-3.450819646	-4.378329948	-3.8555197	2.1	6.6	8.8	12.8	14.5	18.5	20.5	23.9	25.8
YER182W	ACAGAGGGGGAG	F2	-0.66771615	-1.072427501	-1.303281397	-0.779556856	-1.476736634	-1.738251886	-2.215647362	-4.510173649	-3.28014515	2.1	6.6	8.8	12.8	14.5	18.5	20.5	23.9	25.8
YER182W	AGGGGAGGCAAG	F2	-0.818519362	-1.509094159	-0.205171312	-0.159494067	0.224369875	-0.973268102	-1.010622072	-0.89749039	-0.427147562	2.1	6.6	8.8	12.8	14.5	18.5	20.5	23.9	25.8
YER182W	GGGCGCTTCGGG	F2	0.295186085	0.17095811	-0.148932472	-1.311497161	-1.271489152	-2.404996792	-1.759413102	-2.345886487	-3.386505578	2.1	6.6	8.8	12.8	14.5	18.5	20.5	23.9	25.8
YER182W	GGAGGAACGCGC	F2	0.049225192	0.059926798	0.018774704	1.285333694	1.083479204	1.116868874	1.531654029	1.402558604	1.12556074	2.1	6.6	8.8	12.8	14.5	18.5	20.5	23.9	25.8
YER182W	CGCGCGTCCCGG	F2	-0.382614612	-1.457089551	-0.704113882	-0.99901563	-1.192351607	-1.375899929	-1.418354771	-3.764654708	-3.083415097	2.1	6.6	8.8	12.8	14.5	18.5	20.5	23.9	25.8
YER182W	ATGTAACGCGAA	F2	-0.242955559	-0.105496811	-0.571747322	-1.697388314	-0.91108691	-0.816788632	-1.90697029	-1.06243254	-3.147039643	2.1	6.6	8.8	12.8	14.5	18.5	20.5	23.9	25.8
YER182W	GGCGCGATCCAC	F2	-0.644943122	-3.615801167	-3.365613486	-3.832547898	-4.29982057	-8.52079105	-8.420641497	-4.799715175	-4.65541655	2.1	6.6	8.8	12.8	14.5	18.5	20.5	23.9	25.8
YER182W	ACGCGGGGCTGT	F2	-1.032077126	-2.07913724	-1.276408536	-1.75844984	-1.779753153	-1.811977457	-2.787116031	-2.544701332	-3.314672833	2.1	6.6	8.8	12.8	14.5	18.5	20.5	23.9	25.8
YER182W	AAGGAGGTATCA	F2	-0.823458412	-0.442046338	-1.092490262	-2.618586747	-2.314184796	-2.563169653	-3.463020099	-5.390530402	-3.675075075	2.1	6.6	8.8	12.8	14.5	18.5	20.5	23.9	25.8
YER182W	GAACACTCAGGG	F2	0.177065348	-0.866544167	-0.623903295	0.659933687	0.447590371	0.022316607	0.071840088	0.660705201	0.309818032	2.1	6.6	8.8	12.8	14.5	18.5	20.5	23.9	25.8
YER182W	GTACAATAGTGG	F2	0.669581599	0.240499044	-0.533273174	0.770760521	0.300417195	0.065029942	0.055555004	0.05004219	0.191762271	2.1	6.6	8.8	12.8	14.5	18.5	20.5	23.9	25.8
YER182W	TCCTAAGCGCAG	F2	2.912075227	3.229851799	3.471464745	2.57563018	2.372367037	3.238859398	1.377483099	2.0042385	1.610987567	2.1	6.6	8.8	12.8	14.5	18.5	20.5	23.9	25.8
YER182W	GGACAACGAGGG	F2	-0.469464089	-1.195728078	-1.274354877	-2.438470017	-2.652168612	-2.226248843	-2.474022593	-7.012967608	-4.390621686	2.1	6.6	8.8	12.8	14.5	18.5	20.5	23.9	25.8
YER182W	AGGGCTAAGGGC	F2	-1.128784539	-0.806948119	-0.365036523	-1.833449864	-1.425660083	-3.637170234	-3.247514063	-3.786459078	-2.749075657	2.1	6.6	8.8	12.8	14.5	18.5	20.5	23.9	25.8
YER182W	TGGCGGTGGGAA	F2	-0.763377808	1.142141561	-0.319342332	-0.229883395	0.424834457	0.836760954	0.467425224	0.311962975	-0.538178874	2.1	6.6	8.8	12.8	14.5	18.5	20.5	23.9	25.8
YER182W	AGGGCTCTCGCG	F2	1.106986912	1.112394218	0.637588946	1.421168296	0.555231094	1.024387958	-1.425659572	0.972874329	0.479743034	2.1	6.6	8.8	12.8	14.5	18.5	20.5	23.9	25.8
YER182W	GGCGGGAAGCCT	F2	-0.675914967	-1.103334473	-1.904304833	-1.566918383	-2.462690814	-2.918126548	-4.817976994	-3.89749039	-2.860106969	2.1	6.6	8.8	12.8	14.5	18.5	20.5	23.9	25.8
YER182W	ACGACAGCGGTC	F2	-0.252909033	-1.340611132	-1.596776117	-0.811045096	-6.296517947	-6.430025586	-6.329876033	-4.409389429	-3.787043507	2.1	6.6	8.8	12.8	14.5	18.5	20.5	23.9	25.8
YER182W	CGGAGGCAGGGC	F2	-2.738883246	-3.322542839	-1.318180274	-1.050110608	-5.219555965	-3.183138603	-3.08298905	-1.332427447	-2.835612407	2.1	6.6	8.8	12.8	14.5	18.5	20.5	23.9	25.8
YER182W	GACGAAGAAAGA	F2	-0.008490306	0.364781379	0.260619488	0.685468779	0.342237371	0.703494423	-0.063089492	0.724130581	-0.49224259	2.1	6.6	8.8	12.8	14.5	18.5	20.5	23.9	25.8
YER182W	GAGATATGCTAG	F2	0.120792711	-2.13271828	-2.329989576	-4.474995893	-5.029731406	-0.462799328	-0.156198897	-5.142602888	-0.105219467	2.1	6.6	8.8	12.8	14.5	18.5	20.5	23.9	25.8
YER182W	CTCCGTGGAGGG	F2	-1.967848321	-2.677038796	-1.781200688	-6.60427891	-6.159014423	-3.122597061	-6.192372509	-5.271885905	-3.649539983	2.1	6.6	8.8	12.8	14.5	18.5	20.5	23.9	25.8
YER182W	TGCGTGAGGAAG	F2	2.078972536	2.089674141	3.774347084	-2.474995893	0.555231094	-2.163239046	1.106835509	-2.142602888	-0.520256966	2.1	6.6	8.8	12.8	14.5	18.5	20.5	23.9	25.8
YER182W	GCAGAGGGGGAG	F2	-0.815845228	-2.109998204	-1.044235094	-0.474995893	-1.614693907	-1.555556468	-2.455406915	-3.534920311	-2.912574389	2.1	6.6	8.8	12.8	14.5	18.5	20.5	23.9	25.8
YER182W	AGGTCGGATGGT	F2	-1.137773323	-1.677038796	-1.08076097	-3.019316409	-5.159014423	-5.292522063	-5.192372509	-5.271885905	-4.234502484	2.1	6.6	8.8	12.8	14.5	18.5	20.5	23.9	25.8
YER182W	AGCGGGGAAGCC	F2	0.197960572	0.04131112	-0.545002467	-1.00551061	-2.730171124	-1.541750669	-3.76352921	-2.843042606	-3.805659185	2.1	6.6	8.8	12.8	14.5	18.5	20.5	23.9	25.8
YER182W	GGGGGAGGCAAG	F2	0.213902116	-0.717680781	-0.236880172	-0.252603472	-0.292765812	-0.426273452	0.811379626	-0.405637294	0.479743034	2.1	6.6	8.8	12.8	14.5	18.5	20.5	23.9	25.8
YEL061C	GGGTGATGCATT	F2	-0.008490306	0.545353625	-0.651917671	0.957963514	0.8182655	1.974264478	1.702445254	1.442359612	0.742777439	2.1	6.6	8.8	12.8	14.5	18.5	20.5	23.9	25.8
YEL061C	CGGGCGGCCGAG	F2	-0.260029073	-0.77657447	-1.295773861	-0.659420464	-1.214155977	-0.559167722	-0.247514063	-0.394141655	-1.749075657	2.1	6.6	8.8	12.8	14.5	18.5	20.5	23.9	25.8
YEL061C	GAACGGAAGCAC	F2	-0.330418401	0.960391124	-0.388883265	0.203076012	0.455695421	1.215272578	2.007299836	1.705394018	1.032284057	2.1	6.6	8.8	12.8	14.5	18.5	20.5	23.9	25.8
YEL061C	CAGCAAGGCACC	F2	0.2545441	0.545353625	-1.973845766	0.788038513	-0.766697	0.322187781	0.936910508	0.857397112	0.894780533	2.1	6.6	8.8	12.8	14.5	18.5	20.5	23.9	25.8
YPL212C	CGCGCAGGCTAT	F2	0.156871171	0.444352678	0.351805415	0.485320405	0.774958274	0.79516005	0.715760183	0.380148428	0.22340328	2.1	6.6	8.8	12.8	14.5	18.5	20.5	23.9	25.8
YPL212C	GGATGGGTTGTT	F2	0.601134249	-0.005806168	-0.98633671	-1.500086874	-4.565784307	-4.699291946	-4.113715565	-3.193228961	-3.963200462	2.1	6.6	8.8	12.8	14.5	18.5	20.5	23.9	25.8
YJL084C	CCCCGGGAAGGA	F2	-0.929227027	-1.156884591	-2.270827504	-3.621152729	-4.356460487	-4.5895038	-4.126784168	-8.376222565	-8.338839144	2.1	6.6	8.8	12.8	14.5	18.5	20.5	23.9	25.8
YDR539W	AGGCACACGGGA	F2	-0.034864323	0.035929596	-0.031414405	-0.423651662	-0.671671399	-1.213729854	-1.547834713	-2.060519537	-1.982215861	2.1	6.6	8.8	12.8	14.5	18.5	20.5	23.9	25.8
YDR539W	GAGGAGGCCCGC	F2	-0.086142861	-0.332444319	-0.176589709	-0.738832337	-0.986292145	-1.907285601	-2.229867938	-2.811881675	-2.944423255	2.1	6.6	8.8	12.8	14.5	18.5	20.5	23.9	25.8
YDR539W	AGGCGGAAGGCT	F2	0.014873687	0.351305829	0.782131797	0.5483681	0.659339498	0.761209921	0.693759526	0.226820862	0.337520961	2.1	6.6	8.8	12.8	14.5	18.5	20.5	23.9	25.8
YDR539W	GCGCGACGCGGC	F2	-0.55220452	-0.211866724	0.094115804	0.014064929	-0.290221055	-0.927137362	-0.585742091	-1.012228712	-1.512394849	2.1	6.6	8.8	12.8	14.5	18.5	20.5	23.9	25.8
YDR539W	CGAAGGGGCAGG	F2	0.102415424	0.253207471	0.194382945	-0.434872008	-0.843883491	-1.307539732	-1.698072731	-2.637213471	-2.083347287	2.1	6.6	8.8	12.8	14.5	18.5	20.5	23.9	25.8
YDR539W	GGACCCAGCATC	F2	-0.234766161	0.430661071	0.671339484	0.131959336	0.035265849	-0.481846782	-0.103541536	-0.764602768	-0.419687473	2.1	6.6	8.8	12.8	14.5	18.5	20.5	23.9	25.8
YDR539W	AGGGAGCGCGGC	F2	0.203254872	0.595735814	0.784181444	0.462680828	1.040152688	0.680035451	0.926263264	0.738601064	0.52841688	2.1	6.6	8.8	12.8	14.5	18.5	20.5	23.9	25.8
YDR539W	ATATCCCATGGT	F2	-0.865251754	-0.544454416	-1.925401026	-2.757496122	-3.629644248	-4.856261292	-6.078039834	-7.420587636	-4.004692591	2.1	6.6	8.8	12.8	14.5	18.5	20.5	23.9	25.8
YDR539W	CAGGGACTATAG	F2	0.221807314	1.003944267	1.086434464	1.292169939	1.083610067	0.780177426	1.258838603	0.726813002	0.880841342	2.1	6.6	8.8	12.8	14.5	18.5	20.5	23.9	25.8
YDR539W	TGCGGGGTATGC	F2	-0.61052632	-0.244428668	-0.118794102	-0.553469951	-0.577001617	-1.102310047	-0.969980088	-1.15396275	-1.116579329	2.1	6.6	8.8	12.8	14.5	18.5	20.5	23.9	25.8
YDR539W	TCCGGGCAGGGC	F2	0.021701724	0.140450503	-0.665053073	-0.100849462	0.286081714	0.020662399	-0.253867809	0.025868516	-0.527539642	2.1	6.6	8.8	12.8	14.5	18.5	20.5	23.9	25.8
YDR539W	ACATGGGGGGCC	F2	-0.561031329	-0.383563277	0.121311467	-0.033963185	-0.271932309	-0.049780996	-0.200593016	-0.531645179	-0.079224259	2.1	6.6	8.8	12.8	14.5	18.5	20.5	23.9	25.8
YDR539W	AGGACAGGGGAG	F2	0.301660621	-0.682915363	-0.632500217	-2.518657122	-3.328389722	-5.52079105	-4.13113488	-9.670079894	-4.047733972	2.1	6.6	8.8	12.8	14.5	18.5	20.5	23.9	25.8
YDR539W	AAGAACAGGGGG	F2	-0.683394932	-1.13801258	-1.535221446	-1.769011242	-2.537526046	-2.934068092	-3.611526117	-4.205612686	-3.876048513	2.1	6.6	8.8	12.8	14.5	18.5	20.5	23.9	25.8
YDR539W	GCGGGGCGGGCC	F2	-0.002006272	0.59642781	-0.106483534	-0.140128743	-0.06925977	0.237101942	0.153721897	-0.000380816	-0.248583642	2.1	6.6	8.8	12.8	14.5	18.5	20.5	23.9	25.8
YDR539W	GGGCACACGGGA	F2	-0.164935393	-0.274409601	-0.386983732	-0.397293536	-0.699842026	-1.19203631	-1.461120566	-1.955671462	-2.157475704	2.1	6.6	8.8	12.8	14.5	18.5	20.5	23.9	25.8
YDR539W	CGGAAAAGTATC	F2	-1.029248866	-0.683733449	-0.85046335	-1.705425634	-2.144064082	-3.233628374	-3.222746158	-3.156408688	-3.39320023	2.1	6.6	8.8	12.8	14.5	18.5	20.5	23.9	25.8
YDR539W	ACACACGGGCCG	F2	-0.467921924	0.233820702	0.210578805	0.257192561	0.408957361	-0.082102283	0.493780701	0.138206219	-0.012855449	2.1	6.6	8.8	12.8	14.5	18.5	20.5	23.9	25.8
YDR539W	CAGGAAGTGGGC	F2	-0.250565093	-1.586946304	-1.753129922	-2.048276589	-3.235280317	-2.60325321	-2.707923449	-2.888720181	-2.701959136	2.1	6.6	8.8	12.8	14.5	18.5	20.5	23.9	25.8
YDR539W	GACGCCCACAGG	F2	-0.291562465	-1.637062321	-0.809458948	-1.231438862	-0.273002557	-1.798827619	-0.623389939	-0.885106666	-0.6533452	2.1	6.6	8.8	12.8	14.5	18.5	20.5	23.9	25.8
YDR539W	ACCGCCCCCTAA	F2	1.106986912	0.579999768	0.952944387	0.415775037	0.614124784	1.194312959	0.655728755	1.191297848	1.365100468	2.1	6.6	8.8	12.8	14.5	18.5	20.5	23.9	25.8
YDR539W	AGGGCTAGAATG	F2	0.90297302	0.820739134	1.20369242	0.990667679	0.577951171	0.673262222	0.829995304	0.219967191	-0.038105271	2.1	6.6	8.8	12.8	14.5	18.5	20.5	23.9	25.8
YDR539W	AAACAAGTCTCA	F2	1.093871412	-0.635218621	1.450444047	-0.704477739	1.111624443	0.703494423	-0.626990377	0.627915266	0.199635114	2.1	6.6	8.8	12.8	14.5	18.5	20.5	23.9	25.8
YDR539W	GGGCGGAAGGCT	F2	-0.579647007	-0.95868888	-0.398161079	0.250829143	0.176719471	-0.163239046	0.017830503	-0.416777852	-0.805659185	2.1	6.6	8.8	12.8	14.5	18.5	20.5	23.9	25.8
YDR539W	GTATCCCATGGT	F2	-0.774025052	-0.662185668	-2.236880172	-2.446981517	-3.24272513	-4.835664388	-4.735514834	-6.81502823	-3.970289887	2.1	6.6	8.8	12.8	14.5	18.5	20.5	23.9	25.8
YDR539W	GGGGAGCGCGGC	F2	-0.400807728	-0.302643281	-0.236880172	0.302611686	0.970268594	0.398639842	0.351948007	0.822631694	-0.590646294	2.1	6.6	8.8	12.8	14.5	18.5	20.5	23.9	25.8
YDR539W	GCATGGGGGGCC	F2	-0.219994411	-0.592149899	-0.651917671	0.019768799	-0.16723493	-0.715780069	-0.200593016	-0.354106994	0.135788632	2.1	6.6	8.8	12.8	14.5	18.5	20.5	23.9	25.8
YDR539W	GGGACAGGGGAG	F2	0.218280556	-1.46491471	-1.399151601	-2.329145027	-2.776965336	-4.717827897	-3.617678344	-5.69719174	-2.2003767	2.1	6.6	8.8	12.8	14.5	18.5	20.5	23.9	25.8
YDR539W	GAGAACAGGGGG	F2	-0.951906777	-1.661097252	-2.125848859	-1.796923988	-2.673587596	-4.222132735	-2.89959076	-2.979104156	-2.941720735	2.1	6.6	8.8	12.8	14.5	18.5	20.5	23.9	25.8
YDR539W	TGTCAGCAGACG	F2	-4.095953147	-3.805143622	-1.154418011	-0.392533733	-0.210303652	0.141615536	0.978730683	0.017861784	-2.607719808	2.1	6.6	8.8	12.8	14.5	18.5	20.5	23.9	25.8
YDR539W	CAGCGGTGGAGG	F2	-1.078879634	-5.109998204	-2.044235094	-3.282350815	-1.174121316	-2.970593968	-2.13347882	-5.534920311	-3.49753689	2.1	6.6	8.8	12.8	14.5	18.5	20.5	23.9	25.8
YDR539W	GCACACGGGCCG	F2	0.506082867	1.282319219	-0.137344498	0.887574186	0.970268594	0.199331034	1.217018427	0.956932785	0.087425611	2.1	6.6	8.8	12.8	14.5	18.5	20.5	23.9	25.8
YDR539W	GGTGCGGGGACC	F2	-1.123967523	-1.096192404	-0.352357389	0.525004107	-3.730171124	-0.863678764	-0.956174288	0.616389012	-0.105219467	2.1	6.6	8.8	12.8	14.5	18.5	20.5	23.9	25.8
YDR539W	AGGCACACGGGG	F2	-0.230882727	0.381854893	-0.289347592	-0.37546022	-0.13664661	-2.385631467	-0.700519413	-1.628029715	-1.105219467	2.1	6.6	8.8	12.8	14.5	18.5	20.5	23.9	25.8
YDR539W	AAGCTAGCGAAA	F2	-3.178415307	-1.302643281	-2.821842672	1.109966608	1.048271106	0.126267572	-0.063089492	-0.505172968	-0.953216374	2.1	6.6	8.8	12.8	14.5	18.5	20.5	23.9	25.8
YDR539W	GGGCTGAGCTTC	F2	-1.844991573	0.22342553	-4.295773861	-2.118852083	-4.673587596	-4.807095235	-4.706945682	-4.786459078	-4.749075657	2.1	6.6	8.8	12.8	14.5	18.5	20.5	23.9	25.8
YDR539W	AGGCGCACGGGA	F2	-1.387001929	-0.248195497	-0.767394888	-1.368080689	-0.270739506	-1.056323842	-1.76352921	-2.843042606	-1.805659185	2.1	6.6	8.8	12.8	14.5	18.5	20.5	23.9	25.8
YDR539W	AGGCACGCGGGA	F2	-0.371060385	0.571825836	-0.01448775	-0.059958394	-0.877728313	-1.748201546	-1.648051993	-0.727565389	-3.275144469	2.1	6.6	8.8	12.8	14.5	18.5	20.5	23.9	25.8
YMR203W	GGCCAGGCCGGG	F2	-0.7965145	-1.792227734	-6.185896243	-4.68704637	-6.563709978	-8.282180118	-8.182030565	-5.454189039	-8.22416054	2.1	6.6	8.8	12.8	14.5	18.5	20.5	23.9	25.8
YMR203W	GGCTCCCTGTGT	F2	-2.170761735	-2.365379037	-3.036581521	-5.444622244	-6.584320258	-5.132865397	-4.295750249	-4.69719174	-6.659808319	2.1	6.6	8.8	12.8	14.5	18.5	20.5	23.9	25.8
YEL048C	CAAACCTTTAGA	F2	0.043762539	0.174545524	0.321228629	0.279033117	0.201339825	0.235399111	-0.14066295	-0.255936109	-0.635448133	2.1	6.6	8.8	12.8	14.5	18.5	20.5	23.9	25.8
YEL048C	CTGTAGCCAGGG	F2	0.283327001	0.389666976	0.449796752	0.485088738	0.494620332	0.216855757	0.084181659	-0.854749032	-0.452812445	2.1	6.6	8.8	12.8	14.5	18.5	20.5	23.9	25.8
YEL048C	GAGAGGAGTGTG	F2	0.48331182	0.191196262	0.259400481	0.228792169	0.100665231	-0.017211757	-0.012384331	-0.598741172	-0.504290218	2.1	6.6	8.8	12.8	14.5	18.5	20.5	23.9	25.8
YEL048C	AGGAGAAGGCGG	F2	0.991509694	1.264301384	1.159815692	1.16517211	1.275732087	0.963996143	0.898021494	0.512261626	0.597579524	2.1	6.6	8.8	12.8	14.5	18.5	20.5	23.9	25.8
YEL048C	AGACCGTTGCGG	F2	-0.239589422	0.145856977	-0.034340806	-1.113004628	-0.627773734	-1.265753956	-1.518620176	-1.764491958	-2.348596914	2.1	6.6	8.8	12.8	14.5	18.5	20.5	23.9	25.8
YEL048C	AGCGTATCACTC	F2	0.723888019	0.454786415	0.195230841	0.071286139	-0.36315514	-0.708673182	-0.850544857	-1.382917218	-1.995036549	2.1	6.6	8.8	12.8	14.5	18.5	20.5	23.9	25.8
YEL048C	CTGCGGGGGGGG	F2	0.364861291	0.593248315	0.029194689	0.167642318	0.276282199	-0.103615063	0.114256449	-0.048352563	-0.960539714	2.1	6.6	8.8	12.8	14.5	18.5	20.5	23.9	25.8
YEL048C	GAGACGGGGGGA	F2	-0.162113495	-0.39284109	-1.448384277	-0.0819847	-0.826198012	-0.253436855	-0.615630515	-1.280106412	-1.430795339	2.1	6.6	8.8	12.8	14.5	18.5	20.5	23.9	25.8
YEL048C	CAGCCGGCTCGA	F2	0.113845237	0.320121252	-0.717209131	-0.364437518	-0.406966873	-0.475623368	-1.52571645	-1.104800856	-1.755473428	2.1	6.6	8.8	12.8	14.5	18.5	20.5	23.9	25.8
YEL048C	ACAGGCTTGTAA	F2	0.643586391	0.059926798	-0.137344498	0.177080803	-0.13664661	-0.685191749	-0.378591318	-0.195070308	-0.02993134	2.1	6.6	8.8	12.8	14.5	18.5	20.5	23.9	25.8
YEL048C	TTCATTGCCGTC	F2	-1.708930024	-2.717680781	-0.46971434	-1.066911154	-1.642708283	-0.734395747	-0.786249287	-2.142602888	-1.520256966	2.1	6.6	8.8	12.8	14.5	18.5	20.5	23.9	25.8
YEL048C	AGATAGTGCAGA	F2	1.829758624	1.045280022	0.88865071	0.411347325	-0.681808103	-2.037708164	-0.715166189	-3.602034507	-1.242722991	2.1	6.6	8.8	12.8	14.5	18.5	20.5	23.9	25.8
YEL048C	GGGAGAAGGCGG	F2	0.991509694	0.644889299	0.415196525	1.220149525	0.825878684	0.936296628	0.754046451	0.509473808	0.309818032	2.1	6.6	8.8	12.8	14.5	18.5	20.5	23.9	25.8
YEL048C	GGCGTATCACTC	F2	0.594174197	-0.385105442	-0.15887766	0.324705456	-0.08417919	-0.458694929	-0.4960489	-1.090135468	-1.690181968	2.1	6.6	8.8	12.8	14.5	18.5	20.5	23.9	25.8
YEL048C	GGACCGTTGCGG	F2	0.394865389	-0.349948996	0.094325737	-0.728752485	-0.661999622	-1.117435356	-1.557854184	-1.774871104	-1.599984159	2.1	6.6	8.8	12.8	14.5	18.5	20.5	23.9	25.8
YEL048C	GGGACCGGCGAG	F2	-2.573274924	-1.009446905	-1.342233172	-1.010033169	-6.179478526	-3.312986165	-3.212836612	-5.292350008	-3.447611665	2.1	6.6	8.8	12.8	14.5	18.5	20.5	23.9	25.8
YEL048C	AGGTGTCGGGGC	F2	0.810937449	-0.635218621	-3.739380512	-5.562458734	-5.117194248	-5.250701887	-5.150552334	-5.23006573	-4.192682308	2.1	6.6	8.8	12.8	14.5	18.5	20.5	23.9	25.8
YEL048C	GAAACCTTTAGA	F2	-0.467921924	-0.007187398	-0.789421195	0.065572488	0.095799476	-0.452745663	-0.522521111	-0.602034507	-0.564651086	2.1	6.6	8.8	12.8	14.5	18.5	20.5	23.9	25.8
YEL048C	GGGGGGGTGGGG	F2	-0.411846	-1.905307784	-5.009469676	-5.832547898	-5.387283411	-5.52079105	-5.420641497	-5.500154893	-4.462771472	2.1	6.6	8.8	12.8	14.5	18.5	20.5	23.9	25.8
YEL048C	GGGGAAAAGAGA	F2	0.091045368	-4.525035703	-2.459272593	-5.282350815	-4.837086328	-4.970593968	-4.870444414	-4.94995781	-4.912574389	2.1	6.6	8.8	12.8	14.5	18.5	20.5	23.9	25.8
YGR029W	CGTCCCAGTCGG	F2	0.294578762	0.081621869	-0.181738617	0.418088903	0.544784307	0.709525766	0.892516388	0.590610571	1.068171054	2.1	6.6	8.8	12.8	14.5	18.5	20.5	23.9	25.8
YGR029W	AGGTTGGAGGTC	F2	-0.21294299	-0.417579048	-1.861371037	-2.167873733	-2.885547817	-2.814696958	-3.79861167	-4.937018755	-3.677242912	2.1	6.6	8.8	12.8	14.5	18.5	20.5	23.9	25.8
YGR029W	TGTTAACGAGCA	F2	-0.660567002	0.559853195	0.696005632	0.411347325	0.991963665	0.858456025	-0.107483612	1.060930506	1.969327486	2.1	6.6	8.8	12.8	14.5	18.5	20.5	23.9	25.8
YGR029W	TAAGCCGGCTGC	F2	-0.938100978	0.16984449	0.485585853	-1.042036486	-1.892227883	1.283017184	0.862909926	0.87531902	1.300772893	2.1	6.6	8.8	12.8	14.5	18.5	20.5	23.9	25.8
YGR029W	CCGGCACGAGCG	F2	0.313437789	0.118820487	0.373617421	0.14391394	-0.222376484	-0.578276545	-1.782981573	-0.067314761	-1.054593394	2.1	6.6	8.8	12.8	14.5	18.5	20.5	23.9	25.8
YGR029W	CGCGGAAACGGA	F2	0.624452224	0.697356719	-0.116585938	-0.208480919	-2.437816145	-4.271763502	-2.364259027	-3.081202344	-1.628781423	2.1	6.6	8.8	12.8	14.5	18.5	20.5	23.9	25.8
YGR029W	CCGGGCCGTTGC	F2	-0.230882727	-0.256546867	-0.670776698	-0.187193582	-1.296517947	-1.475829276	-1.375679723	-1.885827473	-2.284543167	2.1	6.6	8.8	12.8	14.5	18.5	20.5	23.9	25.8
YGR029W	AACCACAGGCCT	F2	-1.681679989	-1.512860989	-0.834121002	-1.000086938	-3.452942837	-3.138991499	-2.553415119	-3.118355342	-3.180507594	2.1	6.6	8.8	12.8	14.5	18.5	20.5	23.9	25.8
YGR029W	GCATAGAGGCAT	F2	-0.122446495	-2.114570933	-1.563380996	-2.255214685	-0.941194732	-6.467019794	-5.36687024	-3.276458635	-3.824037715	2.1	6.6	8.8	12.8	14.5	18.5	20.5	23.9	25.8
YGR029W	GGGTTGGAGGTC	F2	0.450941313	-0.13271828	-2.06695517	-1.474995893	-1.029731406	-1.578276545	-2.478126992	-4.142602888	-3.105219467	2.1	6.6	8.8	12.8	14.5	18.5	20.5	23.9	25.8
YGR029W	GGAGGAATGAGT	F2	-1.441449713	-4.472568283	-4.406805173	-5.229883395	-1.32518729	-2.110771626	-1.117537276	-1.89749039	-3.860106969	2.1	6.6	8.8	12.8	14.5	18.5	20.5	23.9	25.8
YGR029W	GGAGTTTACGGG	F2	-2.123967523	-3.418120499	-0.352357389	-2.590473111	-3.730171124	-0.541750669	0.23647079	0.156957394	-0.998304263	2.1	6.6	8.8	12.8	14.5	18.5	20.5	23.9	25.8
YGR029W	CACAAAGAAGGT	F2	-5.815845228	-5.525035703	-5.459272593	-6.282350815	-5.837086328	-5.970593968	-5.870444414	-5.94995781	-3.912574389	2.1	6.6	8.8	12.8	14.5	18.5	20.5	23.9	25.8
YGR029W	GGGGGCGTGCGG	F2	-1.978116657	-5.272269632	-5.206506523	-6.029584745	-5.584320258	-5.717827897	-5.617678344	-5.69719174	-5.659808319	2.1	6.6	8.8	12.8	14.5	18.5	20.5	23.9	25.8
YGR029W	ACACGGAAGCGC	F2	-1.632981171	-1.927134146	-4.861371037	-5.684449259	-5.239184772	-5.372692411	-5.272542858	-5.352056254	-5.314672833	2.1	6.6	8.8	12.8	14.5	18.5	20.5	23.9	25.8
YGR029W	ACAGGTACAGGT	F2	-5.708930024	-5.418120499	-5.352357389	-6.175435611	-5.730171124	-5.863678764	-5.76352921	-5.843042606	-5.805659185	2.1	6.6	8.8	12.8	14.5	18.5	20.5	23.9	25.8
YKR003W	CTTCAAGAACAC	F2	0.402160923	-0.092076296	-0.593353778	-0.973465758	-1.075801055	-1.686672195	-1.445522326	-1.815736871	-1.979001751	2.1	6.6	8.8	12.8	14.5	18.5	20.5	23.9	25.8
YKR003W	GGGGGGGTGCAC	F2	0.464552797	0.438754559	0.374958035	0.269349231	0.448632028	0.375787171	0.181329235	0.398119619	0.226049674	2.1	6.6	8.8	12.8	14.5	18.5	20.5	23.9	25.8
YKR003W	GGGCAAGAACAG	F2	0.198139002	-0.033599029	0.207631521	-0.369228266	-0.485487367	-0.641190752	-0.637385068	-1.233750776	-1.352812443	2.1	6.6	8.8	12.8	14.5	18.5	20.5	23.9	25.8
YKR003W	CGATGTGGCACA	F2	0.249606177	-0.138205906	-0.311053728	-1.552633305	-1.276427075	-2.311959555	-2.519238527	-2.898312205	-3.050406582	2.1	6.6	8.8	12.8	14.5	18.5	20.5	23.9	25.8
YKR003W	GAAGGTGGTGGA	F2	0.007811507	-1.449191945	-2.141722939	-3.875533823	-4.826198012	-5.88570507	-7.107483612	-8.186997008	-3.827685492	2.1	6.6	8.8	12.8	14.5	18.5	20.5	23.9	25.8
YKR003W	AGATTGGGGCGA	F2	0.088185714	0.763659089	0.787902929	0.233114838	-0.278551953	-0.554663988	-0.063089492	-0.651067252	-0.337166195	2.1	6.6	8.8	12.8	14.5	18.5	20.5	23.9	25.8
YKR003W	CGGGCGGCCTAG	F2	0.841092852	0.115960833	0.274833347	-0.391740389	0.144947125	0.200917285	-0.39937288	-1.277252415	-0.515503436	2.1	6.6	8.8	12.8	14.5	18.5	20.5	23.9	25.8
YKR003W	TGAAGGACTAAA	F2	1.135899604	0.619354207	0.537560128	-0.022483688	0.676537391	0.251798454	0.21254495	0.3643571	-0.183221979	2.1	6.6	8.8	12.8	14.5	18.5	20.5	23.9	25.8
YKR003W	CTGGAACCAGTA	F2	-1.10159971	-0.117767939	-0.721180333	-0.345712876	-0.689881403	-1.519382856	-1.040721679	-1.527893044	-3.297864545	2.1	6.6	8.8	12.8	14.5	18.5	20.5	23.9	25.8
YKR003W	CCGAGCTAGGCT	F2	-1.108025979	-2.842162811	-3.617701956	-4.777815165	-4.580478192	-8.713985831	-8.613836278	-8.693349674	-4.486041251	2.1	6.6	8.8	12.8	14.5	18.5	20.5	23.9	25.8
YKR003W	CCAACGAGGGAC	F2	-0.598907236	-2.375211907	-2.309448798	-3.524844443	-8.079579956	-5.213087595	-6.527975541	-5.870523343	-3.833139922	2.1	6.6	8.8	12.8	14.5	18.5	20.5	23.9	25.8
YKR003W	CGGCGAGACGTA	F2	-0.710492228	-3.109998204	-2.859810523	-6.00481684	-7.881480448	-6.014988087	-7.914838534	-7.99435193	-3.956968509	2.1	6.6	8.8	12.8	14.5	18.5	20.5	23.9	25.8
YKR003W	GGGAGCATCTGC	F2	0.977010125	0.521106079	-0.388883265	-1.595290127	-0.629193477	-1.637170234	-1.006505964	-1.201496577	-1.661612816	2.1	6.6	8.8	12.8	14.5	18.5	20.5	23.9	25.8
YKR003W	GCCTGAGGCTTC	F2	0.313437789	-0.717680781	-1.166490844	-5.211961487	-6.351659501	-4.163239046	-4.800055086	-6.464530983	-3.427147562	2.1	6.6	8.8	12.8	14.5	18.5	20.5	23.9	25.8
YKR003W	ACATAAAAGGAG	F2	-1.11540551	-1.988982803	-6.781200688	-4.144847291	-7.159014423	-7.292522063	-7.192372509	-7.271885905	-3.912574389	2.1	6.6	8.8	12.8	14.5	18.5	20.5	23.9	25.8
YKR003W	ATGCGCATACAC	F2	0.425912519	-1.40357219	-2.160931318	-6.684449259	-6.239184772	-6.372692411	-6.272542858	-6.352056254	-3.144747831	2.1	6.6	8.8	12.8	14.5	18.5	20.5	23.9	25.8
YKR003W	TCCGCAGAGGGA	F2	-1.032737852	-1.766590381	-5.558808267	-7.381886489	-6.936622002	-7.070129641	-6.969980088	-7.049493484	-4.427147562	2.1	6.6	8.8	12.8	14.5	18.5	20.5	23.9	25.8
YKR003W	GGGGGTGGGGGA	F2	0.143512788	-2.887605782	-4.143770767	-6.966848989	-6.521584503	-6.655092142	-5.554942589	-6.634455985	-4.275144469	2.1	6.6	8.8	12.8	14.5	18.5	20.5	23.9	25.8
YKR003W	CTGGTATAAGAG	F2	-0.245529503	-1.302643281	0.473613211	-1.818950294	-5.074125526	-1.300742569	-1.200593016	-0.48655729	-0.394726084	2.1	6.6	8.8	12.8	14.5	18.5	20.5	23.9	25.8
YKR003W	CAGGATGAGGGT	F2	-0.551632631	-4.390106123	-6.324343013	-4.562458734	-6.702156748	-6.835664388	-6.735514834	-6.81502823	-5.777644809	2.1	6.6	8.8	12.8	14.5	18.5	20.5	23.9	25.8
YKR003W	GAGGCCCGGGAC	F2	-2.035971042	-2.12367314	-3.209913124	-3.296025752	-6.757651861	-6.8911595	-6.791009947	-6.870523343	-4.833139922	2.1	6.6	8.8	12.8	14.5	18.5	20.5	23.9	25.8
YKR003W	TCAAGACGGGGG	F2	-1.782930605	-6.740048594	-4.352357389	-7.497363706	-7.052099219	-7.185606859	-7.085457305	-7.164970701	-4.805659185	2.1	6.6	8.8	12.8	14.5	18.5	20.5	23.9	25.8
YKR003W	GGGTAGGGGGCG	F2	-0.441449713	0.527431717	0.052626446	-1.9079553	-0.32518729	-0.458694929	-4.817976994	-0.810027549	-2.538178874	2.1	6.6	8.8	12.8	14.5	18.5	20.5	23.9	25.8
YKR003W	TAGCGCACATAA	F2	-0.799903684	-5.209533877	-2.684339149	-3.507417371	-6.521584503	-6.655092142	-6.554942589	-6.634455985	-4.275144469	2.1	6.6	8.8	12.8	14.5	18.5	20.5	23.9	25.8
YKR003W	AGTGAACGGAAG	F2	-1.755724235	-2.365379037	-3.036581521	-3.570153126	-6.584320258	-6.717827897	-6.617678344	-6.69719174	-5.659808319	2.1	6.6	8.8	12.8	14.5	18.5	20.5	23.9	25.8
YKR003W	ACCAGGAAAATG	F2	-0.479796025	-0.9479784	-1.88221529	-6.405733231	-5.960468744	-6.093976383	-5.99382683	-6.073340226	-3.035956805	2.1	6.6	8.8	12.8	14.5	18.5	20.5	23.9	25.8
YKR003W	TAGGGGTGGTAG	F2	0.018476742	-0.986169617	-5.379838125	-6.202916348	-2.587726859	-5.8911595	-5.791009947	-5.870523343	-2.66321492	2.1	6.6	8.8	12.8	14.5	18.5	20.5	23.9	25.8
YKR003W	CTGGACTTGACA	F2	0.066797822	-2.525035703	-4.459272593	-3.697388314	-5.837086328	-5.970593968	-5.870444414	-5.94995781	-3.590646294	2.1	6.6	8.8	12.8	14.5	18.5	20.5	23.9	25.8
YKR003W	GAACGCGGTACG	F2	-1.937407208	-6.347037401	-4.69631179	-7.104352513	-6.659088026	-6.792595666	-6.692446112	-6.771959508	-5.149613586	2.1	6.6	8.8	12.8	14.5	18.5	20.5	23.9	25.8
YKR003W	GGCGGGGTCTGG	F2	-1.417881242	-3.542109216	-6.061308607	-4.077031907	-6.439122342	-6.572629982	-6.472480428	-6.551993824	-6.514610403	2.1	6.6	8.8	12.8	14.5	18.5	20.5	23.9	25.8
YKR003W	ATACGCGGCCGG	F2	-2.579238947	-6.375892264	-3.988201059	-4.811279281	-6.687942889	-6.821450528	-6.721300975	-6.800814371	-5.76343095	2.1	6.6	8.8	12.8	14.5	18.5	20.5	23.9	25.8
YKR003W	AGGGTGCGGCAG	F2	-1.026412214	-4.472568283	-5.991767674	-6.814845896	-6.369581409	-6.503089049	-6.402939495	-6.482452891	-4.44506947	2.1	6.6	8.8	12.8	14.5	18.5	20.5	23.9	25.8
YKR003W	GAGGGGCGAGTG	F2	0.471502635	-0.643680199	-1.899845184	-5.722923407	-5.27765892	-5.411166559	-5.311017006	-5.390530402	-3.031218886	2.1	6.6	8.8	12.8	14.5	18.5	20.5	23.9	25.8
YKR003W	TCAAGACGGCAC	F2	1.88459449	-0.717680781	-1.137344498	-1.112425814	-3.837086328	-0.063703372	-0.700519413	-0.36499531	-2.327611888	2.1	6.6	8.8	12.8	14.5	18.5	20.5	23.9	25.8
YKR003W	CGCGAGTGGGGG	F2	-2.802039428	-6.418120499	-6.352357389	-7.175435611	-6.730171124	-6.863678764	-6.76352921	-6.843042606	-6.805659185	2.1	6.6	8.8	12.8	14.5	18.5	20.5	23.9	25.8
YKR003W	CCTCATGAGAAC	F2	0.313437789	-1.232253954	-2.388883265	-5.796923988	-2.544304579	-5.485167141	-5.385017587	-5.464530983	-4.427147562	2.1	6.6	8.8	12.8	14.5	18.5	20.5	23.9	25.8
YKR003W	CATGGGGCAGCC	F2	-1.173549552	-5.927134146	-3.054016114	-6.684449259	-6.239184772	-6.372692411	-6.272542858	-6.352056254	-5.314672833	2.1	6.6	8.8	12.8	14.5	18.5	20.5	23.9	25.8
YKR003W	CAAGGGCGGTCA	F2	-0.311053076	-0.342171646	-1.539442942	-5.684449259	-1.779753153	-5.372692411	-5.272542858	-5.352056254	-5.314672833	2.1	6.6	8.8	12.8	14.5	18.5	20.5	23.9	25.8
YKR003W	AGCGGGATGTGA	F2	-0.347292219	-2.558983035	-3.078182426	-2.731335646	-2.455996161	-5.5895038	-5.489354247	-5.568867643	-2.36155922	2.1	6.6	8.8	12.8	14.5	18.5	20.5	23.9	25.8
YKR003W	GCGTGTGAAGGC	F2	-2.437333604	-1.525035703	-5.781200688	-6.60427891	-6.159014423	-6.292522063	-6.192372509	-6.271885905	-4.649539983	2.1	6.6	8.8	12.8	14.5	18.5	20.5	23.9	25.8
YKR003W	ACCAAAAACCCA	F2	0.328544682	-4.965608294	-2.314882684	-2.722923407	-5.27765892	-5.411166559	-5.311017006	-5.390530402	-3.76818448	2.1	6.6	8.8	12.8	14.5	18.5	20.5	23.9	25.8
YKR003W	GGGGGGTGCACC	F2	-0.660567002	0.144815695	-0.11134929	-0.12707259	-0.489163025	0.077769054	0.06244139	-0.017072006	-0.564651086	2.1	6.6	8.8	12.8	14.5	18.5	20.5	23.9	25.8
YKR003W	GAAAAGAATAAA	F2	-6.451433801	-6.160624277	-6.094861167	-6.917939389	-6.472674902	-6.606182542	-6.506032988	-6.585546384	-3.963200462	2.1	6.6	8.8	12.8	14.5	18.5	20.5	23.9	25.8
YKR003W	GCTGCCCCGAAG	F2	0.151974367	-0.345712003	-0.739380512	-0.562458734	-1.795266153	-0.250701887	-4.150552334	-4.23006573	-1.607719808	2.1	6.6	8.8	12.8	14.5	18.5	20.5	23.9	25.8
YKR003W	GAGAGCGGACGC	F2	-0.293892524	-1.681154905	-1.93731989	-5.760398112	-5.315133625	-5.448641265	-5.348491711	-5.428005107	-5.390621686	2.1	6.6	8.8	12.8	14.5	18.5	20.5	23.9	25.8
YKR003W	GGATTGGGGCGA	F2	0.506082867	0.644889299	0.540727407	1.03957728	0.162913672	-0.163239046	0.451483681	0.219967191	-0.590646294	2.1	6.6	8.8	12.8	14.5	18.5	20.5	23.9	25.8
YKR003W	AAGAGTAGTGTA	F2	-0.43379614	-3.687307132	-5.206506523	-6.029584745	-5.584320258	-5.717827897	-5.617678344	-5.69719174	-5.659808319	2.1	6.6	8.8	12.8	14.5	18.5	20.5	23.9	25.8
YKR003W	CCGCGTTAAAGC	F2	0.522024411	-1.013136664	-4.406805173	-5.229883395	-4.784618908	-4.918126548	-4.817976994	-4.89749039	-2.860106969	2.1	6.6	8.8	12.8	14.5	18.5	20.5	23.9	25.8
YKR003W	AGGGAAAAGCGT	F2	0.30466758	-4.7620749	-4.69631179	-5.519390012	-5.074125526	-5.207633165	-5.107483612	-5.186997008	-4.149613586	2.1	6.6	8.8	12.8	14.5	18.5	20.5	23.9	25.8
YKR003W	ACGGTGAGCGGG	F2	-0.395513429	-2.483215527	-2.154418011	-5.562458734	-5.117194248	-5.250701887	-5.150552334	-5.23006573	-4.192682308	2.1	6.6	8.8	12.8	14.5	18.5	20.5	23.9	25.8
YKR003W	GAGCTGAACGTC	F2	-1.862639439	-5.272269632	-5.206506523	-4.029584745	-5.584320258	-5.717827897	-5.617678344	-5.69719174	-4.074845818	2.1	6.6	8.8	12.8	14.5	18.5	20.5	23.9	25.8
YKR003W	AAACAAGGCAGG	F2	-0.342909345	-1.990699275	-1.702543744	-5.332976888	-4.887712401	-5.021220041	-4.921070487	-5.000583883	-4.963200462	2.1	6.6	8.8	12.8	14.5	18.5	20.5	23.9	25.8
YKR003W	CTGTAAGCAAAG	F2	-1.178415307	-0.565677687	-4.406805173	-5.229883395	-2.784618908	-2.918126548	-4.817976994	-4.89749039	-4.860106969	2.1	6.6	8.8	12.8	14.5	18.5	20.5	23.9	25.8
YKR003W	CGACCGGGGCAA	F2	-0.123967523	-2.833157998	-4.352357389	-5.175435611	-4.730171124	-4.863678764	-1.956174288	-4.843042606	-3.805659185	2.1	6.6	8.8	12.8	14.5	18.5	20.5	23.9	25.8
YKR003W	CGCGCATAGTAC	F2	-1.352444707	-1.7620749	-2.374383695	-5.519390012	-5.074125526	-5.207633165	-5.107483612	-5.186997008	-3.564651086	2.1	6.6	8.8	12.8	14.5	18.5	20.5	23.9	25.8
YKR003W	GGGGGGGGTGCA	F2	0.991509694	-2.039608876	0.611116735	0.203076012	-0.351659501	-0.163239046	0.614982413	0.120431518	0.894780533	2.1	6.6	8.8	12.8	14.5	18.5	20.5	23.9	25.8
YKR003W	AAGGGGGGAGGG	F2	-3.915380901	-0.454646375	-3.558808267	-2.796923988	-0.477190383	-2.070129641	-1.162625166	-0.727565389	-3.012110063	2.1	6.6	8.8	12.8	14.5	18.5	20.5	23.9	25.8
YKR003W	GGGAATGGCGGG	F2	-1.718983688	-3.302643281	-2.821842672	-4.059958394	-5.199656408	-5.333164047	-5.233014494	-5.31252789	-5.275144469	2.1	6.6	8.8	12.8	14.5	18.5	20.5	23.9	25.8
YKR003W	GTGAGGGCGGCC	F2	-2.293892524	-5.003083	-4.93731989	-5.760398112	-5.315133625	-2.641286342	-5.348491711	-5.428005107	-4.390621686	2.1	6.6	8.8	12.8	14.5	18.5	20.5	23.9	25.8
YKR003W	ACCGACGGCGGC	F2	-1.008490306	-0.717680781	-1.42952525	-5.059958394	-4.614693907	-4.748201546	-4.648051993	-4.727565389	-4.690181968	2.1	6.6	8.8	12.8	14.5	18.5	20.5	23.9	25.8
YJR061W	AATCGAGAAAAA	F2	0.190632336	-0.788647302	-1.017789113	-0.014515423	0.081299906	-0.283533279	0.446859654	0.051484164	0.205120653	2.1	6.6	8.8	12.8	14.5	18.5	20.5	23.9	25.8
YJR061W	CCACGTGAGGTC	F2	0.26682243	-0.280616975	-0.783514554	0.07754513	-0.082472868	-0.247007403	0.077773044	-0.410083199	-0.474145042	2.1	6.6	8.8	12.8	14.5	18.5	20.5	23.9	25.8
YJR061W	CACCAGCATACA	F2	0.049808335	-0.434950574	-1.042377147	0.464250076	-0.121849608	0.465666803	0.613122071	1.025668594	0.826249151	2.1	6.6	8.8	12.8	14.5	18.5	20.5	23.9	25.8
YJR061W	GGGTGAGGGCAG	F2	0.83203148	-0.896018022	-0.270827504	0.880099066	0.12896634	0.619949565	0.832573848	1.464555359	0.976310418	2.1	6.6	8.8	12.8	14.5	18.5	20.5	23.9	25.8
YJR061W	ATGGGGGGGGGT	F2	-1.090284397	-1.618902626	-1.885714856	-1.50948427	-2.211061171	-2.566961232	-1.59234256	-1.671855956	-1.539315302	2.1	6.6	8.8	12.8	14.5	18.5	20.5	23.9	25.8
YJR061W	CGTTGGGCACCC	F2	0.126439274	-1.220181121	-1.076415499	-1.687989616	-1.309839325	-0.706381371	-2.035075116	-1.908137635	-2.31821319	2.1	6.6	8.8	12.8	14.5	18.5	20.5	23.9	25.8
YJR061W	CGTGGGCGAACA	F2	-0.475058106	-2.795683293	-4.314882684	-3.915568485	-6.27765892	-6.411166559	-6.311017006	-6.390530402	-4.76818448	2.1	6.6	8.8	12.8	14.5	18.5	20.5	23.9	25.8
YJR061W	CGGGGCACCGAC	F2	-0.19490343	-2.440146805	-1.888956868	-1.349465011	-2.266770604	-1.037708164	-1.648051993	-1.727565389	-1.690181968	2.1	6.6	8.8	12.8	14.5	18.5	20.5	23.9	25.8
YJR061W	GATCGAGAAAAA	F2	-0.926028145	-0.9977887	-1.417452417	-0.562458734	-0.532231747	-0.443346965	0.241765089	-0.23006573	-1.022757307	2.1	6.6	8.8	12.8	14.5	18.5	20.5	23.9	25.8
YJR061W	GGGGTGAGGCAC	F2	0.129013218	-2.039608876	-3.973845766	-3.796923988	-2.351659501	-4.485167141	-0.800055086	-1.879568482	-2.842185061	2.1	6.6	8.8	12.8	14.5	18.5	20.5	23.9	25.8
YJR061W	ATGGGGGGGGTC	F2	-1.423527805	-0.13271828	-1.06695517	0.109966608	-1.444768906	-0.355884124	0.106835509	-0.557640388	-0.783291372	2.1	6.6	8.8	12.8	14.5	18.5	20.5	23.9	25.8
YKL024C	AAGGGGGGAATG	F2	-0.012092542	0.077804289	-1.139504761	-2.215563724	-2.976750115	-4.810697472	-4.710547919	-8.790061315	-3.167715393	2.1	6.6	8.8	12.8	14.5	18.5	20.5	23.9	25.8
YKL024C	GCGAACCGCCCG	F2	-0.239998206	-1.225082298	-1.220201431	-3.228835306	-4.996564542	-4.5895038	-5.319429246	-8.568867643	-4.139166799	2.1	6.6	8.8	12.8	14.5	18.5	20.5	23.9	25.8
YKL024C	GGAAGGCAAGCG	F2	0.160829665	-0.934639316	-1.572483203	-2.796923988	-3.831652442	-5.8911595	-5.30558312	-8.192451438	-3.631506061	2.1	6.6	8.8	12.8	14.5	18.5	20.5	23.9	25.8
YKL024C	GGACGAGGAAGG	F2	0.541343972	0.659686301	-0.2294627	-3.074908735	-2.044681748	-4.441223793	-6.663002334	-6.74251573	-3.383204214	2.1	6.6	8.8	12.8	14.5	18.5	20.5	23.9	25.8
YKL024C	TAGGTAGCAAGG	F2	-0.148971529	-2.510238701	-3.551390795	-3.826981222	-7.629644248	-7.763151888	-7.663002334	-7.74251573	-3.798241714	2.1	6.6	8.8	12.8	14.5	18.5	20.5	23.9	25.8
YKL024C	CGGAGCAAAAGA	F2	-0.733867926	-2.764986496	-1.606113981	-3.107264109	-3.814002715	-6.117435356	-4.017285803	-5.096799199	-3.474453277	2.1	6.6	8.8	12.8	14.5	18.5	20.5	23.9	25.8
YKL024C	TGGGAACGCAGG	F2	-0.847209399	-1.256839592	-1.146682363	-2.844229703	-2.983927717	-6.702397857	-6.602248303	-3.511836698	-3.322450183	2.1	6.6	8.8	12.8	14.5	18.5	20.5	23.9	25.8
YKL024C	AGACGGGGTCAT	F2	-1.271524711	-3.187166064	-3.362411054	-3.944481176	-4.614693907	-7.333164047	-7.233014494	-7.31252789	-3.81571285	2.1	6.6	8.8	12.8	14.5	18.5	20.5	23.9	25.8
YKL024C	GGGGAGTGGGGA	F2	-1.222085779	-1.441470986	-2.027784573	-2.921252123	-3.797915731	-3.230983652	-6.831273817	-6.910787213	-4.288441291	2.1	6.6	8.8	12.8	14.5	18.5	20.5	23.9	25.8
YKL024C	ACGCAAGCATTA	F2	-1.534559117	-4.302643281	-4.236880172	-5.059958394	-6.199656408	-6.333164047	-6.233014494	-5.31252789	-3.953216374	2.1	6.6	8.8	12.8	14.5	18.5	20.5	23.9	25.8
YKL024C	GAGGGGGGAATG	F2	0.891974021	0.182783546	-0.236880172	-1.211961487	-1.614693907	-2.485167141	-3.969980088	-4.049493484	-3.012110063	2.1	6.6	8.8	12.8	14.5	18.5	20.5	23.9	25.8
YKL024C	AAATGCAGATGC	F2	-0.686562211	-1.13271828	-0.914952077	-1.252603472	-4.614693907	-3.163239046	-4.648051993	-4.727565389	-3.105219467	2.1	6.6	8.8	12.8	14.5	18.5	20.5	23.9	25.8
YJR106W	GGGGCGCGAACG	F2	0.728475289	-0.717680781	-0.651917671	-0.252603472	0.385306093	0.711230072	1.521873008	3.481887977	1.397280873	2.1	6.6	8.8	12.8	14.5	18.5	20.5	23.9	25.8
YDR138W	CTGTGGGACAGA	F2	-1.783784018	-2.193414212	-2.542688601	-2.195841822	-6.505464837	-6.638972477	-4.538822923	-6.618336319	-6.580952898	2.1	6.6	8.8	12.8	14.5	18.5	20.5	23.9	25.8
YDR138W	GCAGGCGGACGC	F2	-1.546147092	-6.209533877	-1.443331049	-3.266409271	-3.714229581	-6.655092142	-4.554942589	-6.634455985	-6.597072563	2.1	6.6	8.8	12.8	14.5	18.5	20.5	23.9	25.8
YDR138W	GGGTGTCGGCAA	F2	-2.330418401	-3.177112399	-3.433277384	-4.671393106	-3.003736198	-2.944598759	-5.844449206	-5.923962602	-5.886579181	2.1	6.6	8.8	12.8	14.5	18.5	20.5	23.9	25.8
YGR014W	GTGGGCCGGAGC	F2	0.045448501	0.309540688	0.516479861	0.44738321	-0.085765441	-0.007119844	-0.222746158	0.073888932	-0.038105271	2.1	6.6	8.8	12.8	14.5	18.5	20.5	23.9	25.8
YGR014W	CTCAGGTAATGA	F2	0.648621981	0.741750838	0.542460374	-0.908649071	-0.799433787	-2.471361341	-3.304097592	-1.798648487	-3.48373109	2.1	6.6	8.8	12.8	14.5	18.5	20.5	23.9	25.8
YGR014W	GCCCGGGGCGTT	F2	0.233215591	-0.401207116	-0.716873113	-1.202916348	-1.67018902	-2.721234499	-7.375972448	-4.648130922	-3.418102422	2.1	6.6	8.8	12.8	14.5	18.5	20.5	23.9	25.8
YGR014W	GGTTCAAAGAAG	F2	0.420352993	0.336767003	-0.84139547	-1.824938364	-7.052099219	-3.485167141	-4.500494805	-2.580008201	-2.604025324	2.1	6.6	8.8	12.8	14.5	18.5	20.5	23.9	25.8
YGR014W	TGAATAACGTAT	F2	0.301364957	-0.420000232	-0.354237122	-1.505369542	-0.637413983	-2.355884124	-1.840697071	-2.640102548	-1.135593116	2.1	6.6	8.8	12.8	14.5	18.5	20.5	23.9	25.8
YGR014W	TAGAGGAGGGCA	F2	-0.552112011	-1.143945535	-0.463472582	-0.751513528	-0.525258823	-0.889064082	-1.489354247	-1.045305687	-1.577287911	2.1	6.6	8.8	12.8	14.5	18.5	20.5	23.9	25.8
YGR014W	ATGAGAGATGCA	F2	1.409822326	0.055548357	-1.263352383	0.282803204	-1.904200524	-0.774673758	-2.259486705	-0.879568482	-2.886579181	2.1	6.6	8.8	12.8	14.5	18.5	20.5	23.9	25.8
YGR014W	GATGGGGCCACA	F2	0.166188226	-0.053964169	-1.555241652	-3.133207376	-1.518017888	-3.236488028	-1.473373462	-6.800814371	-2.76343095	2.1	6.6	8.8	12.8	14.5	18.5	20.5	23.9	25.8
YGR014W	CGATCTTCTGTG	F2	0.750501595	-0.248195497	-0.767394888	-0.760398112	0.077183798	-0.056323842	-0.26102887	-0.428005107	-0.261338669	2.1	6.6	8.8	12.8	14.5	18.5	20.5	23.9	25.8
YGR014W	AAACTGGGCTGG	F2	-0.321648191	-1.660195286	-1.346504663	-2.288227382	-4.387283411	-7.105753551	-5.005603998	-7.085117394	-4.462771472	2.1	6.6	8.8	12.8	14.5	18.5	20.5	23.9	25.8
YGR014W	GCGCGGAGCGGG	F2	-0.419122626	-1.62788411	-2.612747074	-2.783748599	-2.043028229	-3.124068448	-4.023918895	-3.210347495	-4.288441291	2.1	6.6	8.8	12.8	14.5	18.5	20.5	23.9	25.8
YGR014W	GTAACGGGGGGG	F2	0.2545441	-4.846963798	-1.781200688	-2.282350815	-0.91108691	-1.292522063	-3.192372509	-4.271885905	-0.986574971	2.1	6.6	8.8	12.8	14.5	18.5	20.5	23.9	25.8
YGR014W	GAGGCATCCGGA	F2	0.704227742	-0.243749592	-0.821842672	-5.644920895	-1.740224789	-5.333164047	-5.233014494	-5.31252789	-3.690181968	2.1	6.6	8.8	12.8	14.5	18.5	20.5	23.9	25.8
YGR014W	GACGCGGCGTGG	F2	0.143512788	0.282319219	0.701719284	-1.474995893	-0.614693907	-2.011235952	-4.233014494	-1.990599795	-4.275144469	2.1	6.6	8.8	12.8	14.5	18.5	20.5	23.9	25.8
YGR014W	AGTGGGCGGAGG	F2	-0.510990646	0.516784473	0.652936911	-0.038896778	-3.117194248	-4.250701887	-2.565589833	-0.908137635	-3.192682308	2.1	6.6	8.8	12.8	14.5	18.5	20.5	23.9	25.8
YGR014W	GCGGAGGGGAGA	F2	0.232517794	-4.177112399	-0.204458694	-1.474995893	-4.489163025	-0.922230946	-0.615630515	-4.602034507	-2.564651086	2.1	6.6	8.8	12.8	14.5	18.5	20.5	23.9	25.8
YGR014W	TAGTGGCACATG	F2	-1.815845228	-4.109998204	-0.584803475	-0.34375136	-4.422048829	-1.970593968	-1.13347882	-0.212992216	-1.327611888	2.1	6.6	8.8	12.8	14.5	18.5	20.5	23.9	25.8
YGR014W	CAGCGGCGGACG	F2	-1.151448259	-4.445601235	-5.379838125	-4.617953847	-5.757651861	-5.8911595	-5.791009947	-5.870523343	-3.511211827	2.1	6.6	8.8	12.8	14.5	18.5	20.5	23.9	25.8
YGR014W	CGGGATGTGGGG	F2	-0.230882727	-1.525035703	-2.459272593	-3.867313316	-1.422048829	-2.233628374	-4.455406915	-2.534920311	-2.49753689	2.1	6.6	8.8	12.8	14.5	18.5	20.5	23.9	25.8
YGR014W	AGGGGGTCCGAC	F2	-0.532052262	-0.781811118	-2.175479627	-3.998557849	-4.553293362	-4.686801002	-4.586651448	-1.496239843	-4.628781423	2.1	6.6	8.8	12.8	14.5	18.5	20.5	23.9	25.8
YGR014W	GACGCGGAATAA	F2	-1.69298848	-5.209533877	-5.143770767	-5.966848989	-5.521584503	-5.655092142	-5.554942589	-5.634455985	-4.597072563	2.1	6.6	8.8	12.8	14.5	18.5	20.5	23.9	25.8
YGR014W	AGAGGTCGGCCC	F2	-1.636521528	-3.220181121	-3.739380512	-3.562458734	-2.309839325	-4.250701887	-5.150552334	-5.23006573	-5.192682308	2.1	6.6	8.8	12.8	14.5	18.5	20.5	23.9	25.8
YGR014W	TGGGGGGAGGGG	F2	-5.500343402	-5.209533877	-2.336415845	-3.966848989	-5.521584503	-5.655092142	-5.554942589	-5.634455985	-4.597072563	2.1	6.6	8.8	12.8	14.5	18.5	20.5	23.9	25.8
YGR014W	GGGAGTTCGGAC	F2	0.604486571	-1.483215527	-3.739380512	-4.562458734	-4.117194248	-4.250701887	-0.980627332	-4.23006573	-3.192682308	2.1	6.6	8.8	12.8	14.5	18.5	20.5	23.9	25.8
YMR213W	CAAAAGGGTTAA	F2	0.03943452	0.057463599	0.082979119	-0.686111456	-0.87713777	-1.665001246	-1.866021227	-2.752889545	-2.671112005	2.1	6.6	8.8	12.8	14.5	18.5	20.5	23.9	25.8
YMR213W	CGCCAGACCAGC	F2	0.095030147	-0.596973818	-0.670613765	-1.805203466	-1.871549738	-1.983031071	-2.332329048	-3.306349315	-2.925011492	2.1	6.6	8.8	12.8	14.5	18.5	20.5	23.9	25.8
YMR213W	GAGGCAGGAACA	F2	0.491390694	0.332287679	-0.423183723	-0.583867957	-0.53886728	-1.234900031	-1.982747384	-2.354441531	-3.024877359	2.1	6.6	8.8	12.8	14.5	18.5	20.5	23.9	25.8
YMR213W	AGATGTGGAGGG	F2	0.072721763	-0.280324902	-0.490945752	-1.161446216	-1.742270958	-2.128320629	-3.145740672	-3.526909768	-3.301081258	2.1	6.6	8.8	12.8	14.5	18.5	20.5	23.9	25.8
YMR213W	GAGGGGCACAGG	F2	0.569054724	1.643655699	-0.089322983	0.189136821	-0.40824303	-0.828054854	-0.659192551	-0.955517336	-2.957662279	2.1	6.6	8.8	12.8	14.5	18.5	20.5	23.9	25.8
YMR213W	AGGGAGTCCCAG	F2	0.801287279	0.755571332	-1.061308607	-0.360824873	-0.884533491	-0.550262169	-1.302555427	-2.23006573	-2.607719808	2.1	6.6	8.8	12.8	14.5	18.5	20.5	23.9	25.8
YMR213W	GGAAGCGGCAGA	F2	0.965514486	0.282319219	-0.06695517	-0.85608606	-1.029731406	-0.648665873	-3.285481914	-1.306101621	-1.825111548	2.1	6.6	8.8	12.8	14.5	18.5	20.5	23.9	25.8
YMR213W	TCTAGAGGGGAG	F2	-0.566102318	-5.425039913	-6.359276803	-8.182355025	-4.737090538	-5.548670083	-4.311017006	-7.84996202	-4.353146981	2.1	6.6	8.8	12.8	14.5	18.5	20.5	23.9	25.8
YMR213W	TATGACTCGGAA	F2	0.678010222	0.674636642	-1.403990157	-1.015564274	-1.859806405	-3.578276545	-1.25573457	-6.142602888	-1.857291954	2.1	6.6	8.8	12.8	14.5	18.5	20.5	23.9	25.8
YMR213W	GGGCGAGCGCGA	F2	0.56035253	0.233409619	-1.471345425	-0.827297637	-1.078641007	-2.262774719	-1.969980088	-6.049493484	-3.204755141	2.1	6.6	8.8	12.8	14.5	18.5	20.5	23.9	25.8
YMR213W	CCGAAACCGTGC	F2	2.654474707	2.78481956	2.717316139	-0.474995893	1.385306093	-2.748201546	1.258838603	-0.142602888	-1.690181968	2.1	6.6	8.8	12.8	14.5	18.5	20.5	23.9	25.8
YMR213W	GGATGTGGAGGG	F2	0.418930918	-0.575661776	-1.339973665	-0.940659465	-1.428280783	-1.43625754	-3.921070487	-4.000583883	-3.378237962	2.1	6.6	8.8	12.8	14.5	18.5	20.5	23.9	25.8
YMR213W	CTGACAGGGTCA	F2	-6.383529737	-6.092720212	-6.026957102	-6.850035324	-6.404770838	-6.538278477	-6.438128924	-6.51764232	-6.480258898	2.1	6.6	8.8	12.8	14.5	18.5	20.5	23.9	25.8
YJL094C	GTGGGGCAAGGA	F2	0.300233689	-0.140038966	0.084421889	-0.276494921	-0.80153875	-0.908574178	-0.79277136	-2.025441544	-2.059024644	2.1	6.6	8.8	12.8	14.5	18.5	20.5	23.9	25.8
YJL094C	GGAATGAGCCCC	F2	0.845792864	0.288605482	0.008724428	-0.437682735	-0.276478157	-1.852695714	-1.426559849	-2.074916081	-2.013685918	2.1	6.6	8.8	12.8	14.5	18.5	20.5	23.9	25.8
YJL094C	TAGGACGGACGG	F2	-0.860098466	-0.647291453	-1.273406048	-1.626998987	-1.828097545	-2.940846624	-2.355270244	-2.879568482	-3.057913752	2.1	6.6	8.8	12.8	14.5	18.5	20.5	23.9	25.8
YJL094C	ACGTGCGTCATG	F2	-1.054293995	-0.225827684	0.230725378	0.032798747	-0.444768906	-0.671385949	-0.954565035	-1.972677887	-2.247238472	2.1	6.6	8.8	12.8	14.5	18.5	20.5	23.9	25.8
YJL094C	AGGGAGAATTAC	F2	-0.246650043	-0.826205238	-1.032521673	-1.998557849	-1.711991108	-3.271763502	-3.849685854	-2.39314635	-2.458856422	2.1	6.6	8.8	12.8	14.5	18.5	20.5	23.9	25.8
YJL094C	GTTACGGGCCCG	F2	0.491080704	0.401618148	-0.702543744	0.093287866	-0.106352688	-0.9337572	-1.751145486	-2.000583883	-2.056309867	2.1	6.6	8.8	12.8	14.5	18.5	20.5	23.9	25.8
YJL094C	GGCGGGAACCTG	F2	0.139608333	0.095233667	-0.469053614	-1.474995893	-0.917256677	-0.441955074	-1.813111239	-3.030128159	-2.729710332	2.1	6.6	8.8	12.8	14.5	18.5	20.5	23.9	25.8
YJL094C	TGGAAGCCACGG	F2	0.126439274	-0.689666405	-1.324343013	-1.147421235	-0.702156748	-3.250701887	-2.276083216	-2.355596612	-1.022757307	2.1	6.6	8.8	12.8	14.5	18.5	20.5	23.9	25.8
YJL094C	AGCGCGGTGGGA	F2	-2.552810822	-1.14652408	0.891224654	-1.080716954	0.513410919	-1.044594549	-2.870444414	-1.812454287	-1.534062766	2.1	6.6	8.8	12.8	14.5	18.5	20.5	23.9	25.8
YJL094C	AAGAGATACGCG	F2	-0.410588749	-0.534816724	0.530946386	-0.730252948	-0.194790653	-2.20276741	-1.687580357	-5.352056254	-5.314672833	2.1	6.6	8.8	12.8	14.5	18.5	20.5	23.9	25.8
YJL094C	CGTGTCCGATGC	F2	-0.660567002	-2.177112399	-0.789421195	-1.233987794	-0.965601069	-2.037708164	-1.93755861	-2.280106412	-5.564651086	2.1	6.6	8.8	12.8	14.5	18.5	20.5	23.9	25.8
YJL094C	TTCCCACACGCT	F2	0.688117551	-4.575661776	0.39699193	-1.63253717	-4.887712401	-5.021220041	-0.673142974	-4.000583883	-2.641272367	2.1	6.6	8.8	12.8	14.5	18.5	20.5	23.9	25.8
YJL094C	AGGAGGGGGGGA	F2	1.576472195	2.926175409	2.93304483	2.279891609	-2.029731406	-2.163239046	1.936910508	-2.142602888	1.595220251	2.1	6.6	8.8	12.8	14.5	18.5	20.5	23.9	25.8
YJL094C	CCAAGCGGCCCC	F2	-0.844991573	-5.361536971	-5.295773861	-3.311497161	-5.673587596	-5.807095235	-5.706945682	-5.786459078	-3.427147562	2.1	6.6	8.8	12.8	14.5	18.5	20.5	23.9	25.8
YJL094C	TGTGCGGTGCTC	F2	-5.095953147	-1.635218621	-0.279948894	-5.562458734	-5.117194248	-2.250701887	-5.150552334	-2.23006573	-5.192682308	2.1	6.6	8.8	12.8	14.5	18.5	20.5	23.9	25.8
YJL094C	GCACACTGGGGT	F2	0.061899022	-1.232253954	-0.514414147	-4.796923988	-4.351659501	-4.485167141	-1.063089492	-4.464530983	-2.842185061	2.1	6.6	8.8	12.8	14.5	18.5	20.5	23.9	25.8
YLR169W	GCCTCTACAGCG	F2	0.219045419	0.847103838	0.85058267	0.946788439	0.927564143	1.182535791	1.342902867	1.54483112	1.207058458	2.1	6.6	8.8	12.8	14.5	18.5	20.5	23.9	25.8
YLR169W	GCAATATCGTGG	F2	0.226373428	0.411829952	0.348082329	0.867508563	0.900875258	0.645254097	1.279414964	1.14218607	1.319747149	2.1	6.6	8.8	12.8	14.5	18.5	20.5	23.9	25.8
YDR223W	CAAATCGCCAGG	F2	0.991509694	1.099455162	1.216292457	1.348624083	0.484841767	1.208209185	1.16908395	0.029864308	-0.327611888	2.1	6.6	8.8	12.8	14.5	18.5	20.5	23.9	25.8
YDR223W	GGGTGCCGGCAG	F2	0.071310406	0.175929875	0.061611368	-1.016185992	-1.211671784	-3.026357239	-2.829992371	-3.278739576	-3.241356155	2.1	6.6	8.8	12.8	14.5	18.5	20.5	23.9	25.8
YDR223W	CACTGGGTGGCG	F2	1.15116636	1.102769799	0.151045482	-0.098847407	0.939241698	-0.225974801	0.313058994	-0.205338644	-0.530525302	2.1	6.6	8.8	12.8	14.5	18.5	20.5	23.9	25.8
YDR223W	ATACAGGGGGCC	F2	0.663935036	1.34840841	0.477365346	0.525004107	0.49383055	1.24615189	0.891106818	0.690287126	0.449369385	2.1	6.6	8.8	12.8	14.5	18.5	20.5	23.9	25.8
YDR223W	GGGCTACCCGGA	F2	-0.411249475	-2.195728078	-2.096017636	-4.538005691	-4.900096126	-8.033603765	-5.348491711	-8.012967608	-4.390621686	2.1	6.6	8.8	12.8	14.5	18.5	20.5	23.9	25.8
YDR223W	GTGAGGGCCGCA	F2	0.043039995	-0.159190491	-1.625922462	-2.864038184	-3.641166118	-6.944598759	-3.037094284	-4.339000101	-4.564651086	2.1	6.6	8.8	12.8	14.5	18.5	20.5	23.9	25.8
YDR223W	CAGGCGCAAGGG	F2	0.856580114	0.684417663	0.710652408	0.694929108	1.162913672	-0.27015425	-0.226588225	0.335444409	-1.327611888	2.1	6.6	8.8	12.8	14.5	18.5	20.5	23.9	25.8
YDR223W	ATGAGGGGGCTC	F2	-1.576174815	-0.138523902	-3.21960218	-2.390603706	-1.450574527	-2.145961054	-1.045811501	-1.430179478	-1.622277903	2.1	6.6	8.8	12.8	14.5	18.5	20.5	23.9	25.8
YDR223W	ATGTGTGTAGCA	F2	-1.287025805	-6.751103782	-4.363412578	-7.508418895	-7.063154408	-7.196662047	-7.096512494	-7.17602589	-7.138642469	2.1	6.6	8.8	12.8	14.5	18.5	20.5	23.9	25.8
YDR223W	GGGGGGCCGAGA	F2	-1.206429683	-0.717680781	-3.93731989	-6.760398112	-3.99320553	-6.448641265	-6.348491711	-6.428005107	-4.805659185	2.1	6.6	8.8	12.8	14.5	18.5	20.5	23.9	25.8
YDR223W	CGAGTACGCGCC	F2	-0.77716476	-1.334352141	-1.475039909	-1.606240426	-5.553293362	-5.686801002	-5.586651448	-2.496239843	-4.628781423	2.1	6.6	8.8	12.8	14.5	18.5	20.5	23.9	25.8
YDR330W	CGGAAGAGGACG	F2	0.356215518	0.707625054	0.5550827	-0.326294163	-0.594229804	-1.431228333	-1.990738648	-3.320795506	-2.556430579	2.1	6.6	8.8	12.8	14.5	18.5	20.5	23.9	25.8
YDR330W	AGGAGGGACGGA	F2	0.189330881	-0.556488516	-0.930709262	-2.76501474	-3.232287412	-3.69837039	-3.598220837	-5.625266813	-3.002920891	2.1	6.6	8.8	12.8	14.5	18.5	20.5	23.9	25.8
YDR330W	AACAGTTGGAAA	F2	-0.313344887	-0.291238518	-0.3072695	-0.789310804	-1.483449374	-2.201919514	-2.870444414	-2.89749039	-3.57999905	2.1	6.6	8.8	12.8	14.5	18.5	20.5	23.9	25.8
YDR330W	GGGTCGAGCACG	F2	-1.059116379	1.179225726	0.162526676	-0.011048793	-0.132824899	-1.266332539	-1.528753065	-1.142602888	-1.439638506	2.1	6.6	8.8	12.8	14.5	18.5	20.5	23.9	25.8
YDR330W	CAACTTAAGCGC	F2	-1.625161666	-2.241242737	-1.368124705	-1.021277926	-1.695312367	-0.853910988	-1.586651448	-1.380762626	-1.984925233	2.1	6.6	8.8	12.8	14.5	18.5	20.5	23.9	25.8
YDR330W	GACAGGGCGAGG	F2	-1.263304205	-1.344463457	-2.558808267	-3.282350815	-1.614693907	-2.233628374	-4.77733501	-4.271885905	-5.234502484	2.1	6.6	8.8	12.8	14.5	18.5	20.5	23.9	25.8
YDR330W	GTTCAGCCGCCA	F2	0.239437208	-2.054715768	-2.06695517	-3.890033392	-4.614693907	-6.748201546	-6.648051993	-5.142602888	-3.520256966	2.1	6.6	8.8	12.8	14.5	18.5	20.5	23.9	25.8
YDR330W	GCAAGGGCAGGG	F2	-0.143419886	-0.881179513	-1.874310092	-1.96042272	-1.193230139	-2.800668966	-4.870444414	-5.94995781	-3.912574389	2.1	6.6	8.8	12.8	14.5	18.5	20.5	23.9	25.8
YDR330W	GGGAAGAGGACG	F2	-0.660567002	-0.592149899	-1.236880172	-1.612499417	-1.266770604	-2.400278243	-3.107483612	-3.186997008	-2.827685492	2.1	6.6	8.8	12.8	14.5	18.5	20.5	23.9	25.8
YDR330W	ATAGGAATGGGG	F2	0.262811716	-0.990699275	-1.339973665	-2.748014388	-0.80024956	-5.021220041	-4.921070487	-5.000583883	-3.963200462	2.1	6.6	8.8	12.8	14.5	18.5	20.5	23.9	25.8
YDR330W	GGGAGGGACGGA	F2	0.810937449	0.0022113	-0.569455511	-2.562458734	-2.117194248	-2.665739386	-3.150552334	-3.23006573	-3.192682308	2.1	6.6	8.8	12.8	14.5	18.5	20.5	23.9	25.8
YHR134W	CGGGAGAAGGGG	F2	0.695524867	1.246986146	1.237283691	1.502530245	1.471399504	1.716508874	1.543683842	1.851568033	1.655974282	2.1	6.6	8.8	12.8	14.5	18.5	20.5	23.9	25.8
YHR134W	CTTGCCACTGAG	F2	0.094887434	0.194512838	0.28918864	0.348365281	0.35826127	0.396777098	0.204517643	0.260015352	-0.056584692	2.1	6.6	8.8	12.8	14.5	18.5	20.5	23.9	25.8
YHR134W	TCGAGGAGCCGG	F2	-0.698945935	-0.500582659	-0.173554236	-0.311937611	-0.172175671	-0.12671317	0.055230475	-0.012967608	0.15369883	2.1	6.6	8.8	12.8	14.5	18.5	20.5	23.9	25.8
YHR134W	ACGGAGGGAGGG	F2	0.932616005	1.914587435	1.17995957	1.030895037	1.675140558	1.322187782	0.89296716	1.681146472	0.99239133	2.1	6.6	8.8	12.8	14.5	18.5	20.5	23.9	25.8
YHR134W	CGGCAGCGTACA	F2	0.087268677	0.164482729	0.085047923	0.071747285	0.297843252	-0.054304674	-0.021269317	-0.020612364	-0.711555619	2.1	6.6	8.8	12.8	14.5	18.5	20.5	23.9	25.8
YHR134W	AGGGGAGGGGGC	F2	3.73567079	2.660830843	2.418471657	4.402748357	3.171902455	4.283017184	4.074414031	4.135381859	4.015795934	2.1	6.6	8.8	12.8	14.5	18.5	20.5	23.9	25.8
YHR134W	TCGTCGGGGCTC	F2	-0.551187079	-1.342171646	-1.401939418	-3.75844984	-4.561112867	-7.694620506	-7.594470953	-7.673984349	-4.177169309	2.1	6.6	8.8	12.8	14.5	18.5	20.5	23.9	25.8
YHR134W	AGGATCCTGCGG	F2	0.084619099	-1.302643281	-2.388883265	-0.548996475	-1.413060046	-0.070129641	-0.063089492	0.100253636	-1.488548107	2.1	6.6	8.8	12.8	14.5	18.5	20.5	23.9	25.8
YHR134W	CGCGCCAGGATA	F2	1.654474707	1.282319219	1.85058267	2.694929108	1.908868049	-0.163239046	3.024373349	3.105324625	1.769249651	2.1	6.6	8.8	12.8	14.5	18.5	20.5	23.9	25.8
YHR134W	GGGGAGAAGGGG	F2	-1.271524711	-0.13271828	0.222551447	1.494630458	1.029162283	1.381081471	1.258838603	1.401717628	1.216708628	2.1	6.6	8.8	12.8	14.5	18.5	20.5	23.9	25.8
YHR134W	ACCGAAGCACTA	F2	-1.178415307	-0.428174164	-0.362411054	-1.644920895	-0.392301486	-0.873732428	-4.233014494	-4.31252789	-4.275144469	2.1	6.6	8.8	12.8	14.5	18.5	20.5	23.9	25.8
YHR134W	GCGGAGGGAGGG	F2	0.991509694	0.282319219	0.763119828	0.940041606	2.192661015	1.251798454	1.521873008	1.079789533	0.631746127	2.1	6.6	8.8	12.8	14.5	18.5	20.5	23.9	25.8
YOR053W	GGACGCCTGGGG	F2	-1.399510924	-6.836621853	-6.770858744	-6.593936966	-7.148672479	-7.282180118	-7.182030565	-7.261543961	-7.22416054	2.1	6.6	8.8	12.8	14.5	18.5	20.5	23.9	25.8
YOR053W	GAGGAGGCGGTG	F2	-0.437333604	-2.525035703	-4.781200688	-4.60427891	-5.159014423	-5.292522063	-5.192372509	-5.271885905	-5.234502484	2.1	6.6	8.8	12.8	14.5	18.5	20.5	23.9	25.8
YBR096W	TGGCGGTGGGAA	F2	-0.429954074	-0.77657447	-1.357174405	-3.896459662	-2.936622002	-3.070129641	-3.706945682	-4.049493484	-4.749075657	2.1	6.6	8.8	12.8	14.5	18.5	20.5	23.9	25.8
YBR096W	GTTACGGGCCCG	F2	-0.224218997	-2.565677687	-2.121402954	-2.001064705	-2.740224789	-2.748201546	-6.233014494	-5.31252789	-4.690181968	2.1	6.6	8.8	12.8	14.5	18.5	20.5	23.9	25.8
YBR096W	TAAGAAGGGGGC	F2	0.119833791	-0.751628113	-1.618750807	-1.579332553	-3.455996161	-4.0045413	-5.489354247	-5.568867643	-4.531484222	2.1	6.6	8.8	12.8	14.5	18.5	20.5	23.9	25.8
YBR096W	GGGGGGTGGATG	F2	-0.008490306	-1.143945535	-1.493219925	-2.579332553	-2.455996161	-3.0045413	-5.489354247	-5.568867643	-4.531484222	2.1	6.6	8.8	12.8	14.5	18.5	20.5	23.9	25.8
YBR096W	ATGGGAGGGGAG	F2	-0.572391191	-0.717680781	-1.739380512	-2.392533733	-5.117194248	-5.250701887	-5.150552334	-5.23006573	-4.192682308	2.1	6.6	8.8	12.8	14.5	18.5	20.5	23.9	25.8
YBR096W	CAGGACCAGCTG	F2	-0.544543206	-1.116230157	-1.702543744	-3.748014388	-2.302749901	-1.561788422	-4.921070487	-5.000583883	-4.963200462	2.1	6.6	8.8	12.8	14.5	18.5	20.5	23.9	25.8
YBR096W	TTCATAGCCGGG	F2	-1.467921924	-2.7620749	-2.11134929	-4.519390012	-4.074125526	-5.207633165	-3.522521111	-5.186997008	-5.149613586	2.1	6.6	8.8	12.8	14.5	18.5	20.5	23.9	25.8
YDR124W	GGGGAAGGAGGA	F2	-0.69756121	-1.396970664	-3.370735918	-3.193814141	-2.918474655	-2.43727245	-3.78190774	-5.446383636	-4.08707212	2.1	6.6	8.8	12.8	14.5	18.5	20.5	23.9	25.8
YDR124W	CGGGCGGGGCGT	F2	-0.920542606	-2.709460274	-2.196238187	-2.533889582	-3.480942518	-2.614450158	-3.813860886	-4.008851499	-3.649539983	2.1	6.6	8.8	12.8	14.5	18.5	20.5	23.9	25.8
YDR124W	TCGGGGTGAGCC	F2	-0.256417819	-1.643680199	-1.484807685	-1.915568485	-1.004640425	-1.99612906	-0.808516665	-1.390530402	-1.616181386	2.1	6.6	8.8	12.8	14.5	18.5	20.5	23.9	25.8
YDR124W	AGTAGGCGGCTG	F2	-1.241151062	-1.87995221	-2.399151601	-1.67203274	-5.584320258	-3.258396279	-3.447753343	-2.889836818	-4.074845818	2.1	6.6	8.8	12.8	14.5	18.5	20.5	23.9	25.8
YDR124W	CGCGGCCGGGCA	F2	0.206248543	-1.150640188	-3.669839579	-2.727383055	-6.369581409	-6.503089049	-6.402939495	-3.89749039	-3.44506947	2.1	6.6	8.8	12.8	14.5	18.5	20.5	23.9	25.8
YDR124W	CAAGCGGGTGGG	F2	-1.126671732	-1.608451711	-4.127651102	-2.702801811	-6.505464837	-6.638972477	-3.538822923	-3.618336319	-3.773597976	2.1	6.6	8.8	12.8	14.5	18.5	20.5	23.9	25.8
YDR124W	GCGGCACACGAA	F2	-0.911193104	-3.143945535	-3.756254331	-6.901260648	-6.455996161	-6.5895038	-6.489354247	-6.568867643	-4.946521721	2.1	6.6	8.8	12.8	14.5	18.5	20.5	23.9	25.8
YDR124W	ATGGTAGAGCGG	F2	0.032151679	-0.14652408	-1.973845766	-2.796923988	-5.159014423	-5.292522063	-5.192372509	-5.271885905	-5.234502484	2.1	6.6	8.8	12.8	14.5	18.5	20.5	23.9	25.8
YDR124W	GACAAGTCATGC	F2	-1.008490306	-4.887605782	-4.821842672	-2.3229928	-5.199656408	-2.333164047	-5.233014494	-1.853096271	-5.275144469	2.1	6.6	8.8	12.8	14.5	18.5	20.5	23.9	25.8
YDR124W	TACTCGGCAACG	F2	-3.178415307	-5.472568283	-3.406805173	-6.229883395	-5.784618908	-5.918126548	-3.233014494	-5.89749039	-5.860106969	2.1	6.6	8.8	12.8	14.5	18.5	20.5	23.9	25.8
YDR124W	CGGTAAGATGGG	F2	-1.629978682	-1.869683874	-4.973845766	-4.211961487	-4.351659501	-5.485167141	-5.385017587	-5.464530983	-4.427147562	2.1	6.6	8.8	12.8	14.5	18.5	20.5	23.9	25.8
YGR160W	ACGCGGAAGGGC	F2	0.468196343	0.311200339	-0.113671669	-1.191771328	-1.362306745	-3.163239046	-3.150552334	-4.275869419	-3.238485998	2.1	6.6	8.8	12.8	14.5	18.5	20.5	23.9	25.8
YGR160W	GCCAAGCGGGAA	F2	0.205167306	-0.333449328	0.471353704	-0.791852998	-0.164528184	-1.129764341	-2.04291161	-2.019331513	-2.316367131	2.1	6.6	8.8	12.8	14.5	18.5	20.5	23.9	25.8
YGR160W	GCCCAGGGCGGA	F2	-0.593452806	-0.590445592	-0.036581521	-0.347760705	0.188269246	-0.045402555	-0.710787748	-2.375263645	-2.437415897	2.1	6.6	8.8	12.8	14.5	18.5	20.5	23.9	25.8
YGR160W	TGCCACCGGAGT	F2	0.286130443	0.421870572	-0.481992669	-2.568105298	-3.859806405	-2.355884124	-2.670772069	-4.142602888	-3.017756626	2.1	6.6	8.8	12.8	14.5	18.5	20.5	23.9	25.8
YGR160W	GGGTGGGGAGGG	F2	-0.116405645	0.320793367	-0.588352542	-0.843147005	-1.824147273	-2.635726817	-2.950614763	-2.129663833	-2.729710332	2.1	6.6	8.8	12.8	14.5	18.5	20.5	23.9	25.8
YGR160W	ATGCTGGGGCGG	F2	-0.987731745	-0.826205238	-1.06000241	-0.606240426	-2.138255863	-3.46440858	-3.586651448	-6.251127345	-4.213743924	2.1	6.6	8.8	12.8	14.5	18.5	20.5	23.9	25.8
YGR160W	ATTAGCCCGACG	F2	-2.761653127	-7.425039913	-7.359276803	-5.375000103	-7.737090538	-7.870598178	-7.770448624	-7.84996202	-7.812578599	2.1	6.6	8.8	12.8	14.5	18.5	20.5	23.9	25.8
YGR160W	GCGCGGAAGGGC	F2	0.328544682	0.282319219	-0.899845184	-0.816032811	-1.107733918	-3.826204058	-2.989088911	-3.805567901	-2.76818448	2.1	6.6	8.8	12.8	14.5	18.5	20.5	23.9	25.8
YGR160W	GTTAGGGGAACG	F2	0.924395499	0.144815695	-1.11134929	0.650534989	-0.904200524	-1.037708164	-1.522521111	-3.602034507	-1.242722991	2.1	6.6	8.8	12.8	14.5	18.5	20.5	23.9	25.8
YPR071W	TGGAGGAAGTGC	F2	0.132685757	0.706764172	0.606615343	0.715456511	0.633091672	0.757784332	0.91106238	0.658188175	0.686253835	2.1	6.6	8.8	12.8	14.5	18.5	20.5	23.9	25.8
YPR071W	AACTCGCGATAG	F2	0.23051683	0.553992543	0.900180196	0.795331005	0.922367049	0.895654643	0.630334675	0.442359612	0.473229727	2.1	6.6	8.8	12.8	14.5	18.5	20.5	23.9	25.8
YPR071W	GAGACCGCGGCG	F2	-0.706834606	-0.035421079	0.852554912	0.465061566	0.673286856	0.36469251	-0.444960128	-0.340048953	-0.088540726	2.1	6.6	8.8	12.8	14.5	18.5	20.5	23.9	25.8
YPR071W	TGGTGGAGGCTG	F2	0.019524071	0.310333595	0.961059206	0.950610848	0.690160675	0.590600367	1.159302929	0.18497177	0.003714904	2.1	6.6	8.8	12.8	14.5	18.5	20.5	23.9	25.8
YPR071W	GACTCGCGATAG	F2	0.394865389	0.49804791	-0.284185886	0.760632355	0.922962879	0.663924357	0.442145816	-0.289444277	-0.015021658	2.1	6.6	8.8	12.8	14.5	18.5	20.5	23.9	25.8
YPR071W	GAGGCGGGAGGG	F2	-2.391818945	-6.624571376	-2.858368548	-3.381886489	-2.477190383	-1.163239046	-2.385017587	-2.657176061	-2.488548107	2.1	6.6	8.8	12.8	14.5	18.5	20.5	23.9	25.8
YPR071W	GAGCGGGGGGGG	F2	-1.856487212	1.469946222	1.792867172	-0.121358939	-0.292765812	-0.426273452	0.290547462	-1.727565389	0.368711721	2.1	6.6	8.8	12.8	14.5	18.5	20.5	23.9	25.8
YPR071W	AGGGCTAGAGGG	F2	-3.028389863	-3.322542839	-5.84174223	-6.664820452	-3.049630964	-4.03113551	-3.252914051	-3.747464946	-4.295044026	2.1	6.6	8.8	12.8	14.5	18.5	20.5	23.9	25.8
YPR071W	GGGGACTGGCAT	F2	2.091045368	0.644889299	-0.459272593	0.887574186	0.86335339	0.029406032	-1.285481914	-1.94995781	0.087425611	2.1	6.6	8.8	12.8	14.5	18.5	20.5	23.9	25.8
YPR071W	GGCGCGGCGAGA	F2	1.390059071	0.523327319	-3.11134929	-1.934427512	-0.904200524	-0.037708164	0.647403891	-3.602034507	-3.564651086	2.1	6.6	8.8	12.8	14.5	18.5	20.5	23.9	25.8
YPR071W	CGGTAGCCTTGC	F2	-0.686562211	-0.395752686	-0.914952077	-2.474995893	-4.614693907	-1.578276545	-4.648051993	-4.727565389	-1.690181968	2.1	6.6	8.8	12.8	14.5	18.5	20.5	23.9	25.8
YPR071W	GGAGGCAGGGGG	F2	-1.838565304	-0.63021794	-0.745027075	-3.474995893	-5.029731406	-5.163239046	-5.063089492	-5.142602888	-2.297864545	2.1	6.6	8.8	12.8	14.5	18.5	20.5	23.9	25.8
YNL318C	GGGGTGAGTGCG	F2	-0.079592175	0.363025208	0.544130356	0.524694349	0.649733585	0.535436549	0.514212846	0.366695342	0.175871946	2.1	6.6	8.8	12.8	14.5	18.5	20.5	23.9	25.8
YNL318C	CAGCCTAGTGTG	F2	0.330814685	0.557991289	0.701681655	0.83738077	0.79226155	0.714452217	0.825861886	0.775494836	0.800458998	2.1	6.6	8.8	12.8	14.5	18.5	20.5	23.9	25.8
YNL318C	CGGGCGAGGGGG	F2	0.396260128	0.615455351	0.778532117	0.755004694	0.811681719	0.735555633	0.809384496	0.779023734	0.707166773	2.1	6.6	8.8	12.8	14.5	18.5	20.5	23.9	25.8
YNL318C	CACCACTCCCCG	F2	0.508645381	0.637210146	0.870807698	0.93522459	0.968664708	0.961089089	0.851900166	0.724854332	0.589784504	2.1	6.6	8.8	12.8	14.5	18.5	20.5	23.9	25.8
YNL318C	GCGGCATGGAAC	F2	0.391034194	0.52550169	1.023580291	1.039705856	1.173801988	1.295491044	1.063619581	1.288736423	1.119375542	2.1	6.6	8.8	12.8	14.5	18.5	20.5	23.9	25.8
YNL318C	AGAGAGGGGGCG	F2	0.306189706	0.740256282	0.58402567	1.00431482	1.070242377	1.171123332	1.267357835	0.987712603	0.960624455	2.1	6.6	8.8	12.8	14.5	18.5	20.5	23.9	25.8
YNL318C	GCCCCGTATGGG	F2	0.923976537	0.788953359	1.026703937	1.379340397	1.34403562	1.408467358	1.445091774	1.248037957	1.052928367	2.1	6.6	8.8	12.8	14.5	18.5	20.5	23.9	25.8
YNL318C	GGGCTGGCAGCG	F2	0.062501526	0.282319219	0.246511346	0.483276981	0.868697611	0.571827016	0.711350807	0.705745509	0.569685159	2.1	6.6	8.8	12.8	14.5	18.5	20.5	23.9	25.8
YNL318C	AGGGGGCGGCGC	F2	-0.165649833	0.197129478	0.406446492	0.389814979	0.349289194	0.088167358	0.32859752	0.083566224	0.080792518	2.1	6.6	8.8	12.8	14.5	18.5	20.5	23.9	25.8
YNL318C	AGGCAGGCGTGG	F2	0.226787832	0.156154603	0.183375037	-0.144266613	0.024974486	-1.032297568	-1.136967806	-1.905352508	-2.32838649	2.1	6.6	8.8	12.8	14.5	18.5	20.5	23.9	25.8
YNL318C	AGGGAAGGCCGT	F2	0.460994978	0.467708481	0.71279529	0.758383312	0.941023774	0.673455212	0.652488048	0.712880221	0.381585292	2.1	6.6	8.8	12.8	14.5	18.5	20.5	23.9	25.8
YNL318C	ACATACGGCATC	F2	-0.573274924	0.322396659	1.109227736	0.962721995	1.046130608	0.660472047	1.100046344	0.812685463	0.339980003	2.1	6.6	8.8	12.8	14.5	18.5	20.5	23.9	25.8
YNL318C	CGGAGTACGGGG	F2	0.429195933	0.665038998	0.636758618	0.890108343	0.974826876	1.412563456	0.84744888	1.20107479	0.983317207	2.1	6.6	8.8	12.8	14.5	18.5	20.5	23.9	25.8
YNL318C	AGCGCGATGGGA	F2	-0.526957395	0.054244652	0.135861713	0.252410873	0.765910095	0.308512845	1.032357293	0.784112686	0.381179199	2.1	6.6	8.8	12.8	14.5	18.5	20.5	23.9	25.8
YNL318C	TAGACAGCCGAT	F2	0.377002918	0.107511996	-0.249936324	-0.578249855	-0.634322714	-0.313798722	-0.641567959	-0.627163492	-0.784158116	2.1	6.6	8.8	12.8	14.5	18.5	20.5	23.9	25.8
YNL318C	GATGCACAGGTG	F2	-0.092759223	0.230230708	0.908970695	1.21517549	0.725535005	1.136001455	1.320921111	1.386730744	1.164620117	2.1	6.6	8.8	12.8	14.5	18.5	20.5	23.9	25.8
YNL318C	AAGGACGGCAGG	F2	-0.095953147	0.120855797	0.381634889	0.79509327	0.725784584	0.612245361	1.112482072	0.396373407	0.694842962	2.1	6.6	8.8	12.8	14.5	18.5	20.5	23.9	25.8
YNL318C	GGGGATGGCCGG	F2	0.51944125	0.542554992	1.169745088	1.482443645	1.39575288	1.619949565	1.729814273	1.946832195	1.50193878	2.1	6.6	8.8	12.8	14.5	18.5	20.5	23.9	25.8
YNL318C	ACAGGGTACCGG	F2	-1.258104196	0.302403465	0.024467858	0.059661526	-0.056952875	-0.373324572	-0.353345367	-0.02608888	-0.202830264	2.1	6.6	8.8	12.8	14.5	18.5	20.5	23.9	25.8
YNL318C	CACGCTGAGCGG	F2	0.32321881	0.474964297	0.452190732	0.325331762	0.6160863	-0.286095793	0.112277594	-0.142602888	0.476467902	2.1	6.6	8.8	12.8	14.5	18.5	20.5	23.9	25.8
YNL318C	CGGTGGCAGCAG	F2	0.268877451	-0.525035703	-0.029764611	-0.501837505	-1.60145808	-1.734965719	-2.124201007	-2.734229119	-2.440505945	2.1	6.6	8.8	12.8	14.5	18.5	20.5	23.9	25.8
YNL318C	GCCGAAGGGTGG	F2	-0.195575858	0.745291196	0.88009595	1.083735066	0.447315755	0.534198184	1.119774565	0.187102557	0.329183357	2.1	6.6	8.8	12.8	14.5	18.5	20.5	23.9	25.8
YNL318C	TGCGGGGAGACG	F2	-0.258468559	1.070815114	1.058575712	1.786671677	1.533204788	1.836760954	1.32296894	1.464054684	0.943143554	2.1	6.6	8.8	12.8	14.5	18.5	20.5	23.9	25.8
YNL318C	AGCTGGTGGCTG	F2	-0.93225472	0.430963301	0.314134997	-0.346671796	-1.28607116	-1.816914296	-1.241426734	-1.066367302	-1.185709385	2.1	6.6	8.8	12.8	14.5	18.5	20.5	23.9	25.8
YNL318C	AAAACACGGGCG	F2	0.075573959	0.496444025	1.21202078	-0.211961487	1.209055453	0.893344483	1.074414031	0.571092927	0.742777439	2.1	6.6	8.8	12.8	14.5	18.5	20.5	23.9	25.8
YNL318C	CGCCCGGGGCAG	F2	-0.038237649	0.796892392	-1.266627515	0.943717264	0.213539745	0.080032105	0.892056272	0.984154254	0.637622693	2.1	6.6	8.8	12.8	14.5	18.5	20.5	23.9	25.8
YNL318C	GGAACGCGCCCA	F2	-0.669688392	-0.25055477	0.237899411	0.20572559	0.168207971	-0.021883196	0.153228415	-0.529626011	-0.002857749	2.1	6.6	8.8	12.8	14.5	18.5	20.5	23.9	25.8
YNL318C	ATGATAGCGTAG	F2	-0.808552735	0.072865854	-0.907174726	-2.099486758	-2.595328582	-1.124764898	-1.880225435	-2.708200064	-3.407782237	2.1	6.6	8.8	12.8	14.5	18.5	20.5	23.9	25.8
YNL318C	GGGGCGAGGGGG	F2	0.161434696	0.514979976	-0.329989576	0.997491878	1.005892503	0.514832859	0.824435778	0.994900635	0.702135455	2.1	6.6	8.8	12.8	14.5	18.5	20.5	23.9	25.8
YNL318C	GGAGAGGGGGCG	F2	0.476936522	0.767746046	0.026154234	1.340579536	1.280608714	1.301429221	1.462979319	1.301003763	1.058279265	2.1	6.6	8.8	12.8	14.5	18.5	20.5	23.9	25.8
YNL318C	CACGTATATGGC	F2	2.143512788	2.571825836	2.222551447	2.309275416	2.73108093	2.499725967	3.494905961	2.387911828	2.248417487	2.1	6.6	8.8	12.8	14.5	18.5	20.5	23.9	25.8
YNL318C	GGGGAAGGGGGT	F2	-1.611831336	-1.163480534	-0.868235578	-1.078336923	-0.841659058	-0.444651981	-1.723014051	0.04546946	-1.08707212	2.1	6.6	8.8	12.8	14.5	18.5	20.5	23.9	25.8
YNL318C	GGGCCGTAGGGG	F2	-0.626242741	-1.608451711	-0.879723588	-0.760904765	-0.805025119	-0.857612763	-0.838383205	-3.033373819	-1.937096708	2.1	6.6	8.8	12.8	14.5	18.5	20.5	23.9	25.8
YNL318C	AGACGATGCGCC	F2	1.961136045	0.019284813	2.085047923	2.279891609	2.725156096	2.251798454	2.184838021	1.795996567	0.833379988	2.1	6.6	8.8	12.8	14.5	18.5	20.5	23.9	25.8
YNL318C	AGCGGGCGGTGC	F2	-2.095953147	0.404309744	-0.739380512	-0.314531221	0.664165466	0.958751479	0.493303856	0.196199025	1.164869696	2.1	6.6	8.8	12.8	14.5	18.5	20.5	23.9	25.8
YNL318C	AGAAGGGGGACG	F2	-0.230882727	-2.525035703	1.268647862	0.209502281	1.185281485	0.521259129	0.339008951	0.259495555	0.257350612	2.1	6.6	8.8	12.8	14.5	18.5	20.5	23.9	25.8
YNL318C	GTACTAGGCATA	F2	-1.663842134	-1.171398748	-0.044235094	-1.242822451	-0.149030335	-3.818590874	-1.339929698	-0.419443094	-0.797097172	2.1	6.6	8.8	12.8	14.5	18.5	20.5	23.9	25.8
YNL318C	CGCAAGACCAGT	F2	-0.145993829	1.523327319	-1.11134929	1.313500002	3.2790213	1.869182432	2.001040845	1.205320415	0.95891087	2.1	6.6	8.8	12.8	14.5	18.5	20.5	23.9	25.8
YNL318C	TGTGACCCATGA	F2	-0.856487212	0.604247314	-0.01448775	0.08299956	0.122271687	-0.748201546	-0.023561128	-2.727565389	-1.57470475	2.1	6.6	8.8	12.8	14.5	18.5	20.5	23.9	25.8
YNL318C	GGGGAAGGCCGT	F2	0.374838334	-0.919314642	-0.005554626	0.673867493	0.400902948	-0.227369383	0.698750771	0.503760157	0.178573499	2.1	6.6	8.8	12.8	14.5	18.5	20.5	23.9	25.8
YNL318C	GGGCAGGCGTGG	F2	-0.288598225	-0.635218621	-1.154418011	-0.474995893	-0.747960438	-1.513736293	-1.648051993	-2.493100135	-1.870754213	2.1	6.6	8.8	12.8	14.5	18.5	20.5	23.9	25.8
YNL318C	GGGGGGCGGCGC	F2	0.271617614	0.934395916	0.447618003	1.272238037	1.207307791	1.116868874	1.036446181	0.956932785	1.041621921	2.1	6.6	8.8	12.8	14.5	18.5	20.5	23.9	25.8
YNL318C	GCATACGGCATC	F2	-1.671455318	-1.158253372	0.270079817	0.736508212	0.72234108	0.798286807	1.115247749	0.653863718	-0.183221979	2.1	6.6	8.8	12.8	14.5	18.5	20.5	23.9	25.8
YNL318C	CCCCCGGAATGA	F2	1.393608138	0.282319219	0.241167125	-0.474995893	1.069804267	1.073800152	1.451483681	0.219967191	0.672388112	2.1	6.6	8.8	12.8	14.5	18.5	20.5	23.9	25.8
YNL318C	GGCGCGATGGGA	F2	-0.94137611	-0.788070109	-2.044235094	-0.282350815	0.577951171	-0.648665873	0.588987204	-0.075488692	-0.038105271	2.1	6.6	8.8	12.8	14.5	18.5	20.5	23.9	25.8
YNL318C	CATCAGCCATAC	F2	-0.89684495	-2.990699275	-6.094861167	-2.596011294	-6.472674902	-6.606182542	-4.184104893	-4.585546384	-2.963200462	2.1	6.6	8.8	12.8	14.5	18.5	20.5	23.9	25.8
YNL318C	CAGGCAGGGGGG	F2	-3.230882727	-0.277108189	-0.459272593	-0.034423302	-1.515158233	-0.970593968	-2.063089492	-0.306101621	-0.389012433	2.1	6.6	8.8	12.8	14.5	18.5	20.5	23.9	25.8
YNL318C	ACACTGGGACCG	F2	-1.230882727	-2.355110701	-1.371809752	-1.194887974	-3.515158233	-2.648665873	-5.870444414	-2.628029715	-3.590646294	2.1	6.6	8.8	12.8	14.5	18.5	20.5	23.9	25.8
YNL318C	GGGCCAGCGGGG	F2	1.798864616	2.089674141	2.011047342	1.583897796	0.192661015	0.421723455	1.59987552	1.73186623	1.309818032	2.1	6.6	8.8	12.8	14.5	18.5	20.5	23.9	25.8
YNL318C	ATAGAGGGGGGA	F2	1.047362929	-1.380645793	-0.899845184	-5.722923407	-4.27765892	-2.826204058	-5.311017006	-5.390530402	-2.545792059	2.1	6.6	8.8	12.8	14.5	18.5	20.5	23.9	25.8
YNL318C	GAGCCTAGTGTG	F2	0.129013218	-0.039608876	1.196079236	0.846932202	0.555231094	0.602295701	1.199944914	0.705394018	0.572852438	2.1	6.6	8.8	12.8	14.5	18.5	20.5	23.9	25.8
YNL318C	AAACGGCTCGGG	F2	-0.555978101	-1.158253372	-1.577917089	0.084431515	0.580322075	-0.163239046	-0.610577288	0.309909316	-4.353146981	2.1	6.6	8.8	12.8	14.5	18.5	20.5	23.9	25.8
YNL318C	GAGGACGGCAGG	F2	-0.815845228	-0.355110701	-0.651917671	0.717649185	0.250376513	-0.511162349	1.083751896	-0.36499531	0.174888452	2.1	6.6	8.8	12.8	14.5	18.5	20.5	23.9	25.8
YNL318C	AACAGTAAGGGA	F2	-0.564883654	-0.661097252	-0.71081136	-1.948927081	-4.673587596	-1.485167141	0.502507684	-2.464530983	-0.501148143	2.1	6.6	8.8	12.8	14.5	18.5	20.5	23.9	25.8
YNL318C	GCAGGGTACCGG	F2	-1.123967523	0.488770097	0.554533207	0.468420579	-1.145208624	-0.163239046	-0.441601116	-0.258080106	-0.105219467	2.1	6.6	8.8	12.8	14.5	18.5	20.5	23.9	25.8
YNL318C	CTCCGTAGGCGG	F2	-2.271524711	-1.887605782	-2.499914577	-6.644920895	-6.199656408	-6.333164047	-6.233014494	-6.31252789	-4.275144469	2.1	6.6	8.8	12.8	14.5	18.5	20.5	23.9	25.8
YNL318C	GGGGGGCGGGCC	F2	0.328544682	-0.965608294	-1.314882684	-1.137960906	-0.27765892	-0.163239046	-2.726054505	-1.068602307	-2.353146981	2.1	6.6	8.8	12.8	14.5	18.5	20.5	23.9	25.8
YNL318C	AGGGTGAGTGCG	F2	-0.467921924	0.282319219	0.210578805	-0.233987794	0.095799476	0.377329336	0.06244139	-0.017072006	-1.242722991	2.1	6.6	8.8	12.8	14.5	18.5	20.5	23.9	25.8
YNL318C	GGGGTGGGTGCG	F2	-1.008490306	0.604247314	-0.329989576	0.612466948	-0.222376484	0.74365155	-0.478126992	0.944859953	0.064705534	2.1	6.6	8.8	12.8	14.5	18.5	20.5	23.9	25.8
YNL318C	GGGAGTACGGGG	F2	-0.008490306	0.282319219	-1.459272593	0.62453978	-0.252123828	0.351334127	0.829995304	1.297969703	-0.105219467	2.1	6.6	8.8	12.8	14.5	18.5	20.5	23.9	25.8
YNL318C	GAGGTGAGTGCG	F2	0.213902116	0.697356719	-0.236880172	0.940041606	0.385306093	0.711230072	0.936910508	0.442359612	0.309818032	2.1	6.6	8.8	12.8	14.5	18.5	20.5	23.9	25.8
YNL318C	CGGCCTAGTGTG	F2	-0.008490306	0.86728172	0.085047923	0.747396528	0.192661015	0.251798454	1.159302929	0.442359612	-0.105219467	2.1	6.6	8.8	12.8	14.5	18.5	20.5	23.9	25.8
YNL318C	GACCACTCCCCG	F2	-0.686562211	-0.13271828	-0.651917671	0.431894702	-0.222376484	0.158689049	-0.478126992	0.179325207	0.064705534	2.1	6.6	8.8	12.8	14.5	18.5	20.5	23.9	25.8
YNL318C	AAAGGGGGGTCG	F2	-3.467921924	1.407850101	-3.11134929	-1.12707259	-0.319238023	0.625256849	-3.522521111	-2.602034507	-1.979688585	2.1	6.6	8.8	12.8	14.5	18.5	20.5	23.9	25.8
YNL318C	CGGGCGGGGGGG	F2	1.161434696	-0.13271828	1.155437251	1.612466948	-1.029731406	0.644115876	0.936910508	1.179325207	1.216708628	2.1	6.6	8.8	12.8	14.5	18.5	20.5	23.9	25.8
YNL318C	GGGGTGAGCGCG	F2	-0.008490306	0.282319219	-0.388883265	0.373001013	1.107772117	0.684757861	0.936910508	0.120431518	-0.105219467	2.1	6.6	8.8	12.8	14.5	18.5	20.5	23.9	25.8
YNL318C	CGGTCTGACTCT	F2	-2.330418401	-5.209533877	-5.143770767	-5.966848989	-5.521584503	-5.655092142	-5.554942589	-5.634455985	-4.012110063	2.1	6.6	8.8	12.8	14.5	18.5	20.5	23.9	25.8
YNL318C	GGCTGGTGGCTG	F2	-1.008490306	0.397796437	-0.42952525	-0.890033392	-2.614693907	-1.748201546	-2.063089492	-1.405637294	-2.105219467	2.1	6.6	8.8	12.8	14.5	18.5	20.5	23.9	25.8
YNL318C	AGGGCGAGGGGG	F2	0.476936522	-1.039608876	-0.388883265	0.662507631	0.970268594	0.836760954	0.422337335	-1.464530983	-0.105219467	2.1	6.6	8.8	12.8	14.5	18.5	20.5	23.9	25.8
YOR184W	CCGGATCAGGGG	F2	0.094603187	0.120956231	-0.116128012	0.266542431	0.234574657	0.246062084	-0.570049481	0.189972451	-0.784818842	2.1	6.6	8.8	12.8	14.5	18.5	20.5	23.9	25.8
YOR184W	CCCAGACATTAG	F2	0.335663707	-0.216343435	-0.826791888	-0.605926763	-0.189808622	-1.788278986	-1.208519932	-2.034746899	-1.540156524	2.1	6.6	8.8	12.8	14.5	18.5	20.5	23.9	25.8
YOR184W	TGAGTGATGTGG	F2	-0.464785142	-0.884916695	-1.396078766	-2.976300465	-3.066073253	-2.883553399	-4.321823761	-4.545727066	-3.363953736	2.1	6.6	8.8	12.8	14.5	18.5	20.5	23.9	25.8
YOR184W	CAGGCACCTTAC	F2	-0.319691994	-0.783769971	-1.811116266	-2.956122583	-3.980343379	-3.726827896	-7.714141183	-7.793654579	-3.948916236	2.1	6.6	8.8	12.8	14.5	18.5	20.5	23.9	25.8
YOR184W	GGAGGGTGCTAA	F2	-1.131347053	-2.01046253	-0.681665014	-0.841778224	-2.944001532	-2.690486049	-2.15423738	-2.172350232	-3.019489593	2.1	6.6	8.8	12.8	14.5	18.5	20.5	23.9	25.8
YOR184W	GCAACGAGTCCC	F2	-0.752391947	-1.551219635	-1.863968148	-3.008974465	-7.148672479	-7.282180118	-3.722598946	-4.454189039	-4.22416054	2.1	6.6	8.8	12.8	14.5	18.5	20.5	23.9	25.8
YOR184W	TAACATTAATGT	F2	-1.365183819	-1.846963798	-2.459272593	-2.2350451	-2.743976924	-3.418052945	-6.77733501	-6.856848406	-4.819464985	2.1	6.6	8.8	12.8	14.5	18.5	20.5	23.9	25.8
YOR184W	GGGCTGGCAGCG	F2	-0.732855863	-1.506176676	-2.577917089	-4.722923407	-4.27765892	-3.411166559	-4.726054505	-6.390530402	-3.545792059	2.1	6.6	8.8	12.8	14.5	18.5	20.5	23.9	25.8
YOR184W	TGCGAAGCGACA	F2	-1.593452806	-3.109998204	-6.044235094	-4.059958394	-6.422048829	-6.555556468	-6.455406915	-6.534920311	-5.49753689	2.1	6.6	8.8	12.8	14.5	18.5	20.5	23.9	25.8
YOR184W	CGAGTGGCTAGA	F2	1.576472195	-3.887605782	-0.01448775	-4.644920895	-0.877728313	-1.525809125	-4.233014494	-2.727565389	-3.275144469	2.1	6.6	8.8	12.8	14.5	18.5	20.5	23.9	25.8
YDL098C	GGGGATGGCGCG	F2	0.103313593	-0.018158516	-0.115453688	-0.172272009	0.002690071	-0.122100351	-0.20716567	-0.09857012	-0.572871593	2.1	6.6	8.8	12.8	14.5	18.5	20.5	23.9	25.8
YDL098C	GGCCAGCTGCGC	F2	-0.116003353	-0.351374264	-0.222704403	-0.605007564	-1.006606681	-1.017986022	-1.173395754	-1.515943556	-1.512507467	2.1	6.6	8.8	12.8	14.5	18.5	20.5	23.9	25.8
YDL098C	TAAGGGGTCCCG	F2	-0.56597207	0.389234423	0.402530113	0.358542961	-0.165386506	-0.319358248	-0.889060092	-0.873416255	-1.220696685	2.1	6.6	8.8	12.8	14.5	18.5	20.5	23.9	25.8
YDL098C	GCAGGCGGACGC	F2	-1.241980436	-0.432703822	-0.394421449	0.180092694	-0.518478592	-0.213865119	-0.751145486	-1.541152265	-0.641272367	2.1	6.6	8.8	12.8	14.5	18.5	20.5	23.9	25.8
YDL098C	CGGAGCCGGGGA	F2	-1.656188562	-1.365379037	-0.562650333	-3.029584745	-3.999357757	-0.763631587	-1.810323422	-0.69719174	-1.752917723	2.1	6.6	8.8	12.8	14.5	18.5	20.5	23.9	25.8
YDL098C	CAGGGCTCGGGG	F2	-1.201135384	1.23651553	1.048522047	-0.474995893	-1.029731406	-0.163239046	0.460472464	-0.142602888	-0.105219467	2.1	6.6	8.8	12.8	14.5	18.5	20.5	23.9	25.8
YDL098C	CATACGGCTGTA	F2	0.2545441	0.545353625	-1.973845766	0.788038513	1.455695421	2.372813855	2.472963408	1.78339653	2.096414394	2.1	6.6	8.8	12.8	14.5	18.5	20.5	23.9	25.8
YGR251W	AGATGAACTAGT	F2	-0.42213457	0.056437812	0.25747978	0.251898491	0.176440663	0.154501252	-0.13159827	-0.344236749	-0.653028969	2.1	6.6	8.8	12.8	14.5	18.5	20.5	23.9	25.8
YGR251W	AACGAGTCCGGA	F2	-0.021873472	-1.436554535	-2.298106971	-3.457781338	-4.32918922	-6.244056573	-6.237016424	-6.223420416	-4.119947804	2.1	6.6	8.8	12.8	14.5	18.5	20.5	23.9	25.8
YGR251W	GCTGATGAGAGG	F2	-0.2050293	-0.491404925	-0.209913124	-0.048098239	0.392095259	0.158689049	0.208990053	0.089478589	-0.341286825	2.1	6.6	8.8	12.8	14.5	18.5	20.5	23.9	25.8
YGR251W	TGGGCGGGGGGC	F2	-0.151854481	-0.717680781	-0.423965724	-0.46851186	-0.475419118	-0.991870627	-0.824082357	-0.994504249	-1.171714879	2.1	6.6	8.8	12.8	14.5	18.5	20.5	23.9	25.8
YGR251W	ACGAAAATCATC	F2	-0.642062751	-0.434508729	-0.326517384	-0.163534797	-0.610354971	-0.290350964	-0.483932613	-0.317969975	-0.382226816	2.1	6.6	8.8	12.8	14.5	18.5	20.5	23.9	25.8
YGR251W	GAACTAGCCGGG	F2	0.576472195	-0.433887815	-0.018975141	-0.021277926	-0.852853644	-0.329248997	-1.471174231	-1.251127345	-0.458856422	2.1	6.6	8.8	12.8	14.5	18.5	20.5	23.9	25.8
YGR251W	AGCGCGGTGGGA	F2	-1.252415889	-0.750102258	-1.256245497	-0.896459662	-1.243599755	-2.144130223	-1.89959076	-1.341674235	-2.526683236	2.1	6.6	8.8	12.8	14.5	18.5	20.5	23.9	25.8
YGR251W	GGGGAGGGCCGA	F2	0.128011694	-0.243309142	-0.381559924	-0.486051082	-0.419298218	-0.538450564	-0.946765374	-0.890623671	-1.331287547	2.1	6.6	8.8	12.8	14.5	18.5	20.5	23.9	25.8
YGR251W	ACCGGGGGGGGG	F2	-0.77900846	-1.990699275	-1.831826761	-1.31505498	-1.565784307	-1.883716517	-2.48811108	-2.930194556	-2.530241055	2.1	6.6	8.8	12.8	14.5	18.5	20.5	23.9	25.8
YGR251W	GGGAGTTCGGAC	F2	-0.573274924	-0.166988182	-0.342233172	-1.339340794	-1.479038808	-0.99105807	0.326322199	-0.564429553	-1.085041585	2.1	6.6	8.8	12.8	14.5	18.5	20.5	23.9	25.8
YGR251W	CACAGAAAGAGC	F2	-0.459474501	-1.264423959	-5.871086191	-2.234732795	-3.342009331	-2.990090143	-7.282258013	-7.361771409	-5.002459893	2.1	6.6	8.8	12.8	14.5	18.5	20.5	23.9	25.8
YGR251W	GGATGAACTAGT	F2	-0.593452806	-0.302643281	-0.236880172	0.776542874	0.278390889	0.088299721	-0.285481914	0.419275999	-1.175608795	2.1	6.6	8.8	12.8	14.5	18.5	20.5	23.9	25.8
YGR251W	CGAGGGGGGAGG	F2	-0.160493399	-6.361536971	-4.295773861	-7.118852083	-6.673587596	-6.807095235	-6.706945682	-6.786459078	-4.164113156	2.1	6.6	8.8	12.8	14.5	18.5	20.5	23.9	25.8
YGR251W	GACGAGTCCGGA	F2	-0.135869612	-1.343865944	-2.80166479	-3.454818011	-5.179478526	-6.312986165	-4.627874111	-6.292350008	-3.085041585	2.1	6.6	8.8	12.8	14.5	18.5	20.5	23.9	25.8
YGR251W	GTTATGAAACAC	F2	1.038815409	-0.039608876	0.348082329	-1.574531567	-3.936622002	0.573726548	-0.063089492	-1.464530983	-1.204755141	2.1	6.6	8.8	12.8	14.5	18.5	20.5	23.9	25.8
YGR251W	GCGAAAATCATC	F2	-1.387001929	-1.096192404	-1.352357389	-0.268545016	-0.730171124	-0.278716263	-0.063089492	-1.035687684	-0.635734184	2.1	6.6	8.8	12.8	14.5	18.5	20.5	23.9	25.8
YGR251W	GGCCAGGGGACA	F2	0.354079774	-3.109998204	-4.044235094	-4.867313316	-1.837086328	-1.970593968	-3.455406915	-4.534920311	-4.49753689	2.1	6.6	8.8	12.8	14.5	18.5	20.5	23.9	25.8
YIL069C	GGGGGGAGGGCG	F2	-0.154879793	-0.06100951	-0.15005555	-0.199361451	-0.811995347	-0.954861041	-1.37241755	-1.303067561	-1.728656116	2.1	6.6	8.8	12.8	14.5	18.5	20.5	23.9	25.8
YIL069C	ACAGGCTGGCGC	F2	0.06005917	0.46351078	0.47565938	0.214874583	-0.076101369	-0.533350674	-0.442303328	-0.582423489	-0.598389492	2.1	6.6	8.8	12.8	14.5	18.5	20.5	23.9	25.8
YIL069C	GCCAAGTGATCG	F2	0.221097617	-0.176661628	-0.695861019	-0.471393656	-0.980100639	-1.113608278	-1.32324139	-1.820674793	-2.149162815	2.1	6.6	8.8	12.8	14.5	18.5	20.5	23.9	25.8
YIL069C	AAGTGGTAAGAC	F2	-0.4183661	-0.234471779	-0.981623116	-0.259267202	-0.125946722	-0.353669703	-0.002335461	0.213056064	0.07672091	2.1	6.6	8.8	12.8	14.5	18.5	20.5	23.9	25.8
YIL069C	ACAACCATTGAC	F2	0.086790198	-0.527935593	-1.088357647	-0.570811681	-1.614693907	-2.450815636	-1.935628583	-1.83581828	-1.257866477	2.1	6.6	8.8	12.8	14.5	18.5	20.5	23.9	25.8
YIL069C	ACACGGGATGCT	F2	0.620326485	-0.506783998	-0.42952525	-0.622553082	-1.634871789	-1.259915065	-2.688693977	-1.539938386	-2.57470475	2.1	6.6	8.8	12.8	14.5	18.5	20.5	23.9	25.8
YIL069C	TTCACAGGGTAA	F2	-1.694381715	-0.283277957	0.308553965	-1.929561757	-0.715622816	-0.849130455	-0.491183144	-1.767093753	-3.992744738	2.1	6.6	8.8	12.8	14.5	18.5	20.5	23.9	25.8
YIL069C	GCAGGCTGGCGC	F2	-0.008490306	0.140300214	-1.329989576	-0.048731138	-0.222376484	-0.993314044	-0.975626651	-1.055140047	-0.935294466	2.1	6.6	8.8	12.8	14.5	18.5	20.5	23.9	25.8
YIL069C	GAGTGGTAAGAC	F2	-0.539005022	0.166842002	-3.352357389	-0.716003993	0.176719471	-0.541750669	-0.956174288	-0.142602888	-0.635734184	2.1	6.6	8.8	12.8	14.5	18.5	20.5	23.9	25.8
YIL069C	GCACGGGATGCT	F2	0.506082867	-0.717680781	-0.289347592	0.109966608	-1.837086328	-1.163239046	-1.548516319	-1.36499531	-1.327611888	2.1	6.6	8.8	12.8	14.5	18.5	20.5	23.9	25.8
YIL069C	GCAACCATTGAC	F2	0.129013218	-1.454646375	-2.388883265	-0.548996475	-1.1817345	-4.485167141	-1.800055086	-2.464530983	-1.427147562	2.1	6.6	8.8	12.8	14.5	18.5	20.5	23.9	25.8
YHR155W	ATAGAGTGAGAC	F2	0.833880058	0.645909953	1.154123919	1.165548408	0.97714404	1.302028389	1.245916104	1.210234789	1.185122285	2.1	6.6	8.8	12.8	14.5	18.5	20.5	23.9	25.8
YHR155W	ATGAGGGGTGGC	F2	0.324933428	0.143991063	0.779514267	0.533224614	0.781152327	0.844981461	0.818854746	0.746036003	0.613494422	2.1	6.6	8.8	12.8	14.5	18.5	20.5	23.9	25.8
YHR155W	CACACGAAATGG	F2	1.068471676	0.631653471	0.443659989	1.401268738	0.857259632	1.114541946	1.214691499	1.368012271	1.139584202	2.1	6.6	8.8	12.8	14.5	18.5	20.5	23.9	25.8
YHR155W	GGGCTGGCAGCG	F2	0.955885785	1.807410264	2.077993166	2.233541293	1.83188511	1.880088386	1.808177194	2.084807608	1.813352934	2.1	6.6	8.8	12.8	14.5	18.5	20.5	23.9	25.8
YHR155W	TAGCGCGCCGGG	F2	-0.83233335	-0.355110701	-1.395142256	-0.859139384	-0.489163025	-1.02063465	-0.760020425	-1.321926588	-1.014454003	2.1	6.6	8.8	12.8	14.5	18.5	20.5	23.9	25.8
YHR155W	CAACGGTGGGGG	F2	-1.330418401	0.047853966	-0.132543512	0.536976749	0.017574309	0.824688122	-0.577662665	-1.294605982	-0.204755141	2.1	6.6	8.8	12.8	14.5	18.5	20.5	23.9	25.8
YHR155W	GTAGAGTGAGAC	F2	0.95834283	-0.007187398	0.473613211	1.294391179	0.970268594	1.132216838	1.310368903	1.442359612	1.050058758	2.1	6.6	8.8	12.8	14.5	18.5	20.5	23.9	25.8
YHR155W	GGGGAGAGGGGT	F2	1.406547194	2.78481956	2.406976018	2.109966608	1.633233606	1.499725967	1.258838603	2.179325207	2.953674222	2.1	6.6	8.8	12.8	14.5	18.5	20.5	23.9	25.8
YHR155W	GTGAGGGGTGGC	F2	-0.404418982	-0.554182048	-0.295773861	0.404709873	0.611814623	-0.163239046	-0.314628259	-0.142602888	-0.501148143	2.1	6.6	8.8	12.8	14.5	18.5	20.5	23.9	25.8
YHR155W	ACGGCGAGTGTC	F2	0.339432998	-2.177112399	-0.023886448	0.793492943	-0.16723493	0.235310331	0.384369485	0.152852995	-1.757296164	2.1	6.6	8.8	12.8	14.5	18.5	20.5	23.9	25.8
YHR155W	CAGGGGGCAGTG	F2	-0.36604231	-1.075232785	-1.550038057	-1.745085056	-3.387283411	-1.350866049	-2.420641497	-1.330229891	-1.65541655	2.1	6.6	8.8	12.8	14.5	18.5	20.5	23.9	25.8
YHR155W	GGGAATGATTGG	F2	-4.330418401	-5.624571376	-3.558808267	-3.211961487	-2.936622002	-1.677812219	-2.969980088	-2.727565389	-4.012110063	2.1	6.6	8.8	12.8	14.5	18.5	20.5	23.9	25.8
YHR155W	AGCGTAGTATCA	F2	1.045957478	-3.418120499	-0.767394888	0.283996007	-3.730171124	-3.863678764	-2.17856671	-1.843042606	-3.805659185	2.1	6.6	8.8	12.8	14.5	18.5	20.5	23.9	25.8
YHR155W	GGGAGTATGCGG	F2	-5.500343402	-5.209533877	-5.143770767	-5.966848989	-3.936622002	-4.070129641	-1.969980088	-5.634455985	-2.597072563	2.1	6.6	8.8	12.8	14.5	18.5	20.5	23.9	25.8
YLR191W	GCCAGGGGGGGC	F2	-0.344610748	-0.042871663	0.436567271	1.102705923	1.446978204	1.557118546	1.546289535	1.929440907	1.960610269	2.1	6.6	8.8	12.8	14.5	18.5	20.5	23.9	25.8
YLR191W	GCGCGCGGGGGG	F2	0.269810857	1.39069538	1.022312168	1.271149128	1.377611701	1.705638224	1.839018307	2.11445054	2.4469727	2.1	6.6	8.8	12.8	14.5	18.5	20.5	23.9	25.8
YLR191W	CAGCTCTACAGG	F2	-1.803670514	-0.076761874	-0.212632625	1.196949909	1.018362882	1.354997341	1.446584881	1.887643399	2.078226674	2.1	6.6	8.8	12.8	14.5	18.5	20.5	23.9	25.8
YLR191W	GCCATGGGATTG	F2	0.037313384	-0.58441425	-1.082552025	-0.621837281	-0.029731406	0.274882067	0.331442352	0.539825422	0.059525295	2.1	6.6	8.8	12.8	14.5	18.5	20.5	23.9	25.8
YLR191W	AGACGAGGCCAG	F2	-0.364634116	-0.017241063	-1.481992669	0.900043538	1.227656436	0.755624192	0.637350226	1.086215802	1.56011645	2.1	6.6	8.8	12.8	14.5	18.5	20.5	23.9	25.8
YLR191W	AACCGGCAGAGG	F2	0.619540917	1.255847008	0.654185457	1.282803204	0.916829335	1.032681164	0.56494173	0.053317322	0.605273916	2.1	6.6	8.8	12.8	14.5	18.5	20.5	23.9	25.8
YLR191W	CAGCTCGGGTCA	F2	-2.882959424	-6.499040494	-6.433277384	-7.256355607	-3.81109112	-6.944598759	-6.844449206	-6.923962602	-4.886579181	2.1	6.6	8.8	12.8	14.5	18.5	20.5	23.9	25.8
YLR191W	GCCAGGGGGGCC	F2	-0.593452806	-0.565677687	-0.821842672	-0.474995893	-0.392301486	0.367275671	0.088913601	0.272434611	0.812318373	2.1	6.6	8.8	12.8	14.5	18.5	20.5	23.9	25.8
YLR191W	GGGGAGGTCAGG	F2	-0.844991573	-0.274074129	-3.295773861	-2.796923988	-2.673587596	-4.807095235	-1.89959076	-4.786459078	-4.749075657	2.1	6.6	8.8	12.8	14.5	18.5	20.5	23.9	25.8
YLR191W	GGACGAGGCCAG	F2	0.476936522	0.282319219	-1.973845766	1.010430934	0.648340499	0.514832859	-0.385017587	1.120431518	1.032284057	2.1	6.6	8.8	12.8	14.5	18.5	20.5	23.9	25.8
YLR191W	GACCGGCAGAGG	F2	0.313437789	1.452244221	0.348082329	0.984435726	0.777623516	1.006685956	0.258838603	0.179325207	0.479743034	2.1	6.6	8.8	12.8	14.5	18.5	20.5	23.9	25.8
YGR205W	CCAGCATCTCGA	F2	-0.030950983	-0.221048088	-0.351243482	-1.353929259	-1.599912066	-2.144052026	-2.172635786	-2.926379021	-2.413837108	2.1	6.6	8.8	12.8	14.5	18.5	20.5	23.9	25.8
YGR205W	GAGGCGGGGAAC	F2	0.127775384	-0.638246313	-1.651917671	-2.421556634	-2.234089905	-4.721234499	-3.469081852	-4.700598341	-3.440822499	2.1	6.6	8.8	12.8	14.5	18.5	20.5	23.9	25.8
YGR205W	GAGCCGGGAGGC	F2	0.193143556	-0.069982525	0.222551447	0.304614038	-1.292765812	-0.369689923	0.296806453	-0.349053766	-0.457521211	2.1	6.6	8.8	12.8	14.5	18.5	20.5	23.9	25.8
YGR205W	CGGTTACATCGG	F2	-0.280862576	-0.70225074	-0.021151481	-2.014154704	-1.077037121	-0.748201546	-2.35432079	-2.981321981	-1.786397283	2.1	6.6	8.8	12.8	14.5	18.5	20.5	23.9	25.8
YGR205W	ACAGAAGGGACA	F2	-2.008490306	-0.717680781	0.485585853	-1.474995893	-2.351659501	-2.90020464	-2.063089492	-0.879568482	-4.427147562	2.1	6.6	8.8	12.8	14.5	18.5	20.5	23.9	25.8
YGR055W	TAGGCTAGGCGG	F2	0.433368684	-0.131554347	-0.483934647	-1.403442632	-2.227876281	-3.426972262	-2.846196868	-3.925710264	-2.707754597	2.1	6.6	8.8	12.8	14.5	18.5	20.5	23.9	25.8
YGR055W	GGACAAAGGCGG	F2	-0.634929442	-0.506176676	-0.46073355	-0.779506935	-2.120117643	-2.411166559	-1.707675976	-3.336082618	-2.381161357	2.1	6.6	8.8	12.8	14.5	18.5	20.5	23.9	25.8
YGR055W	GGGGGCGGAGGT	F2	1.018990431	-0.195728078	-0.2934637	-0.190542504	-0.642708283	-1.12671317	-0.733781867	-1.180077594	-1.033069681	2.1	6.6	8.8	12.8	14.5	18.5	20.5	23.9	25.8
YGR055W	GTTGGCGGTGGA	F2	0.17971343	-0.458593559	-1.582655008	-1.851144379	-2.102487749	-2.70165896	-3.086936234	-2.751412131	-3.228601883	2.1	6.6	8.8	12.8	14.5	18.5	20.5	23.9	25.8
YGR055W	CCAAGAAGATCT	F2	-0.449062897	-0.795683293	-0.47358043	-1.022483688	-5.27765892	-3.603811637	-2.40412641	-2.303067561	-3.353146981	2.1	6.6	8.8	12.8	14.5	18.5	20.5	23.9	25.8
YGR055W	TAGGCGGCGGAG	F2	2.106986912	1.019284813	2.011047342	3.109966608	1.085745811	2.461251819	3.024373349	3.053794324	-0.105219467	2.1	6.6	8.8	12.8	14.5	18.5	20.5	23.9	25.8
YGR055W	GCGCACGCATGC	F2	-0.06989085	-1.980715187	-0.777448553	-2.359518676	-1.366766394	-1.578276545	-0.790070998	-3.727565389	-1.98974225	2.1	6.6	8.8	12.8	14.5	18.5	20.5	23.9	25.8
YGR055W	TTGGAACCAAAA	F2	-0.342909345	-0.183344353	-1.924936165	-0.689120698	-1.302749901	-0.497658085	-4.921070487	-1.541152265	-2.641272367	2.1	6.6	8.8	12.8	14.5	18.5	20.5	23.9	25.8
YGR055W	GCGCAGGCGACG	F2	1.261598858	-1.805143622	-2.739380512	-0.392533733	0.204733847	-0.928773792	-0.450112615	-1.23006573	-3.192682308	2.1	6.6	8.8	12.8	14.5	18.5	20.5	23.9	25.8
YGR055W	AGTTTAATCATA	F2	-0.774025052	-3.805143622	-2.739380512	-2.240530639	-3.117194248	-0.665739386	-0.980627332	-1.23006573	-2.607719808	2.1	6.6	8.8	12.8	14.5	18.5	20.5	23.9	25.8
YKR058W	GGGGAGGCGGTG	F2	0.296364276	0.146601209	0.561513883	0.770814334	0.803550357	0.972029474	1.129974264	1.195315833	0.947407464	2.1	6.6	8.8	12.8	14.5	18.5	20.5	23.9	25.8
YKR058W	GTGACGGATCGC	F2	0.558550287	0.424672143	0.593194827	0.916812553	0.994115336	1.09979536	1.158157478	1.357065861	1.411356059	2.1	6.6	8.8	12.8	14.5	18.5	20.5	23.9	25.8
YKR058W	CCGTGCTGTGGC	F2	0.350759415	0.760621612	0.715067699	0.816770231	1.2822126	1.371097382	1.439996001	1.529237063	1.560361494	2.1	6.6	8.8	12.8	14.5	18.5	20.5	23.9	25.8
YKR058W	GGAGGCGAAGTG	F2	0.13487387	0.608547452	1.12748319	1.069939714	1.507805748	1.457172291	1.455783818	1.481305893	1.674181393	2.1	6.6	8.8	12.8	14.5	18.5	20.5	23.9	25.8
YKR058W	CCCGAAGACACA	F2	-0.84979256	0.005801584	0.105039398	-0.351796828	0.280969433	0.243386214	0.84454649	0.416025465	0.22340328	2.1	6.6	8.8	12.8	14.5	18.5	20.5	23.9	25.8
YKR058W	ATTGCCGAAGGG	F2	0.291069976	1.309799956	1.522111729	1.30029782	0.904034895	0.638821577	0.831417379	0.340179218	0.068809933	2.1	6.6	8.8	12.8	14.5	18.5	20.5	23.9	25.8
YKR058W	GGGGACCCGGCA	F2	-0.421465338	-2.494404084	-1.961514964	-3.584294536	-5.571989456	-2.857500189	-7.927275637	-6.006789033	-4.647477517	2.1	6.6	8.8	12.8	14.5	18.5	20.5	23.9	25.8
YKR058W	GGTGAAAAGCGG	F2	2.917509113	2.86728172	2.196079236	1.525004107	1.348780217	1.514832859	1.422337335	2.059030973	0.894780533	2.1	6.6	8.8	12.8	14.5	18.5	20.5	23.9	25.8
YKR058W	GGCAGCGAGAGC	F2	-1.2120237	-1.795683293	-3.092490262	-3.137960906	-3.955730825	-6.411166559	-6.311017006	-3.390530402	-3.031218886	2.1	6.6	8.8	12.8	14.5	18.5	20.5	23.9	25.8
YKR058W	TTTCTTACGAGA	F2	-3.708930024	-3.418120499	-1.352357389	0.778760699	1.314222995	0.528638659	1.043825712	-3.843042606	0.194340815	2.1	6.6	8.8	12.8	14.5	18.5	20.5	23.9	25.8
YKR058W	CGAAGATATCTA	F2	-3.178415307	-2.887605782	-2.821842672	0.162434027	0.50078331	-1.011235952	-0.233014494	1.442359612	-0.105219467	2.1	6.6	8.8	12.8	14.5	18.5	20.5	23.9	25.8
YKR058W	GTTGCCGAAGGG	F2	-0.230882727	0.282319219	-0.137344498	1.109966608	0.62234529	-0.970593968	0.299480587	-0.36499531	-0.912574389	2.1	6.6	8.8	12.8	14.5	18.5	20.5	23.9	25.8
YKR058W	CGATGGGTTGGG	F2	-5.137773323	-4.846963798	-1.611275686	-5.60427891	-5.159014423	-5.292522063	-1.732940891	-5.271885905	-5.234502484	2.1	6.6	8.8	12.8	14.5	18.5	20.5	23.9	25.8
YMR177W	AGATCGGACGGG	F2	-0.166844231	-0.711357783	-0.985510398	-3.190297943	-3.773047833	-5.672090218	-9.478831261	-6.973382156	-3.877105046	2.1	6.6	8.8	12.8	14.5	18.5	20.5	23.9	25.8
YMR177W	GGCCACAGGACT	F2	0.133762277	0.541611223	-0.044702363	-0.80066639	0.644598097	-0.974336369	-1.263229107	-0.757780002	-1.322637073	2.1	6.6	8.8	12.8	14.5	18.5	20.5	23.9	25.8
YMR177W	GGGCGGAGGAGG	F2	-1.593452806	-0.314921611	-0.27403317	-0.620673348	0.41555238	-0.247140303	0.120356649	-1.288280344	-1.306038477	2.1	6.6	8.8	12.8	14.5	18.5	20.5	23.9	25.8
YMR177W	GCAGGTGCACGG	F2	-0.349527223	-0.082965245	-0.376283228	0.375108676	-0.754096964	-0.302642102	-0.884752251	0.253325788	-1.183221979	2.1	6.6	8.8	12.8	14.5	18.5	20.5	23.9	25.8
YMR177W	GGAGGGGCAGCG	F2	0.230697358	-1.256100696	-0.12322339	-0.196279865	-1.205581242	-1.772048288	-0.94943271	-5.073340226	-4.450994304	2.1	6.6	8.8	12.8	14.5	18.5	20.5	23.9	25.8
YMR177W	AGGGCTAGAGGG	F2	1.491080704	-0.488198935	0.949532953	-1.748014388	-0.364150445	-1.851295039	-1.220630769	-2.415621383	-1.378237962	2.1	6.6	8.8	12.8	14.5	18.5	20.5	23.9	25.8
YMR177W	GCAAGGGGCCCC	F2	0.525846122	-1.05209982	-1.924936165	-3.525621966	-5.887712401	-4.43625754	-5.921070487	-6.000583883	-3.378237962	2.1	6.6	8.8	12.8	14.5	18.5	20.5	23.9	25.8
YMR177W	ACGGGGGGAGGC	F2	-1.593452806	-5.550570795	-1.899845184	-0.915568485	-1.775158579	-3.674200965	-1.895979506	-2.975492902	-4.938109481	2.1	6.6	8.8	12.8	14.5	18.5	20.5	23.9	25.8
YMR177W	CGTTCCAAGTAG	F2	-6.500343402	-6.209533877	-3.336415845	-3.381886489	-6.521584503	-3.84773722	-2.307015075	-3.31252789	-5.597072563	2.1	6.6	8.8	12.8	14.5	18.5	20.5	23.9	25.8
YMR177W	GGATCGGACGGG	F2	-0.108025979	-1.209533877	-0.895843254	-2.796923988	-4.521584503	-5.655092142	-5.554942589	-5.634455985	-4.597072563	2.1	6.6	8.8	12.8	14.5	18.5	20.5	23.9	25.8
YPR020W	AGAATGTACGAA	F2	-0.614826457	-0.689666405	-1.739380512	-0.252603472	-0.117194248	-0.13522467	0.241765089	-0.18567161	-0.777644809	2.1	6.6	8.8	12.8	14.5	18.5	20.5	23.9	25.8
YPR020W	CGCCCGGGGCAG	F2	-1.463684931	-2.127071717	-2.476346106	-2.884386829	-1.581141347	-0.987667481	-0.828624239	-1.551993824	-0.960021552	2.1	6.6	8.8	12.8	14.5	18.5	20.5	23.9	25.8
YPR020W	ACGGAGGAGTGA	F2	0.498469683	0.121854547	0.422082911	0.703341348	0.676537391	0.446814436	1.521873008	0.857397112	0.646853019	2.1	6.6	8.8	12.8	14.5	18.5	20.5	23.9	25.8
YPR020W	TCACAGCCGCGC	F2	-0.178415307	-1.302643281	0.500085423	-0.059958394	1.929626609	1.310692143	1.574340428	1.545453105	0.812318373	2.1	6.6	8.8	12.8	14.5	18.5	20.5	23.9	25.8
YPR020W	GCGGGCCTGGAC	F2	0.691949413	-1.13271828	-1.651917671	0.525004107	1.057731435	1.924223796	2.146363873	0.857397112	0.894780533	2.1	6.6	8.8	12.8	14.5	18.5	20.5	23.9	25.8
YPR020W	GGAATGTACGAA	F2	-0.523063478	-2.039608876	-1.388883265	-1.474995893	-0.1817345	-0.025735522	0.784907414	-0.464530983	-1.842185061	2.1	6.6	8.8	12.8	14.5	18.5	20.5	23.9	25.8
YGL089C	AGAGACAGGAGA	F2	0.442171103	1.002354417	1.139317586	1.190497946	1.12046719	0.820641289	1.262041035	1.411303677	0.963260271	2.1	6.6	8.8	12.8	14.5	18.5	20.5	23.9	25.8
YGL089C	GGAGACAGGAGA	F2	0.677401104	0.513644765	0.579407875	1.630798771	1.555231094	0.805052095	1.603173111	1.333835156	1.253861626	2.1	6.6	8.8	12.8	14.5	18.5	20.5	23.9	25.8
YGL089C	CATGCGAAATGC	F2	-3.915380901	-0.924131658	-2.236880172	1.346033966	0.87073292	0.860607696	0.702445254	0.950506516	0.942086248	2.1	6.6	8.8	12.8	14.5	18.5	20.5	23.9	25.8
YGL089C	GGAGGGGGAGTA	F2	-2.078879634	-0.109998204	-2.459272593	-1.059958394	-4.422048829	-4.555556468	-4.455406915	-4.534920311	-4.49753689	2.1	6.6	8.8	12.8	14.5	18.5	20.5	23.9	25.8
YJR144W	AGCACGCGCATC	F2	0.204991062	0.668192243	0.728506073	0.789666252	0.885662328	0.931590528	0.89209991	0.945695813	0.85241156	2.1	6.6	8.8	12.8	14.5	18.5	20.5	23.9	25.8
YJR144W	TATCGTACCGGC	F2	0.209344681	0.274334235	0.71683254	0.778639815	0.920227911	1.051168392	1.028775168	1.100979155	1.0258825	2.1	6.6	8.8	12.8	14.5	18.5	20.5	23.9	25.8
YJR144W	CGGAAAGGTTCT	F2	0.27898863	0.330147744	0.67163052	0.828990031	0.724555598	1.148113848	0.893718977	1.102762869	0.998363039	2.1	6.6	8.8	12.8	14.5	18.5	20.5	23.9	25.8
YJR144W	TCGCGAGAGGGA	F2	0.410886129	0.749630131	0.717876735	1.267607777	1.128558895	1.458901004	1.631992021	1.647264607	1.767668615	2.1	6.6	8.8	12.8	14.5	18.5	20.5	23.9	25.8
YJR144W	GGCACGCGCATC	F2	0.085676406	0.356531324	0.153622921	0.921947813	0.768528959	0.870216252	0.949547333	0.949580737	0.721943936	2.1	6.6	8.8	12.8	14.5	18.5	20.5	23.9	25.8
YJR144W	TGAATAACGTAT	F2	0.299785689	0.681281956	0.685117316	0.412853372	0.245903036	0.41504739	0.395251791	-0.023748071	0.266204246	2.1	6.6	8.8	12.8	14.5	18.5	20.5	23.9	25.8
YJR144W	TCTAGTACTGTA	F2	-0.765219155	0.564849801	0.348082329	0.326458427	0.778464492	0.66830734	0.531654029	0.363702669	0.587499214	2.1	6.6	8.8	12.8	14.5	18.5	20.5	23.9	25.8
YJR144W	GCGGCCGGAAGG	F2	-0.67766581	0.174259473	0.240022583	-0.16801814	0.870201639	0.512972517	0.516906756	0.366008726	0.049755193	2.1	6.6	8.8	12.8	14.5	18.5	20.5	23.9	25.8
YJR144W	GGGGGGACGAGG	F2	0.078221328	-0.348035184	-0.262643268	-0.01905045	-0.177485027	0.508435088	0.011549309	-0.348072007	-0.310688585	2.1	6.6	8.8	12.8	14.5	18.5	20.5	23.9	25.8
YJR144W	AAGGGCTGGGCT	F2	-1.128784539	-1.77657447	-1.125848859	-1.211961487	-0.214155977	-0.315242139	0.020974773	0.752699733	-0.076650315	2.1	6.6	8.8	12.8	14.5	18.5	20.5	23.9	25.8
YJR144W	ATTGGAGGAGAA	F2	-1.510990646	2.149052688	0.961059206	1.945335906	0.130733266	1.241151209	1.241765089	1.324523122	-0.022757307	2.1	6.6	8.8	12.8	14.5	18.5	20.5	23.9	25.8
YJR144W	GGGAAAGGTTCT	F2	-0.330418401	-0.454646375	-0.514414147	1.061057007	0.403228001	0.974264478	1.041247168	1.290356519	1.096414394	2.1	6.6	8.8	12.8	14.5	18.5	20.5	23.9	25.8
YJR144W	TCAATGGGCAAG	F2	-0.784275149	-1.630969148	-2.472096633	-2.835743237	-3.527982274	-4.661489913	-3.075913533	-3.792856849	-5.92539843	2.1	6.6	8.8	12.8	14.5	18.5	20.5	23.9	25.8
YJR144W	GGGCAGGAAAAG	F2	-6.095953147	-1.220181121	-1.739380512	-1.562458734	-1.657762629	-6.250701887	-1.980627332	-2.060140728	-1.944754795	2.1	6.6	8.8	12.8	14.5	18.5	20.5	23.9	25.8
YJR144W	GCGGCATGGGGA	F2	-1.330418401	1.767746046	0.833509156	1.662507631	1.171902455	1.800235078	0.936910508	-0.005099365	0.572852438	2.1	6.6	8.8	12.8	14.5	18.5	20.5	23.9	25.8
YJR144W	AGCGCCCCGAGA	F2	0.609639059	-1.684513917	-0.756254331	-3.093905726	-2.455996161	-2.267575705	-2.681999325	-1.761512721	-2.946521721	2.1	6.6	8.8	12.8	14.5	18.5	20.5	23.9	25.8
YJR144W	AGCGCGCGCATC	F2	-0.387001929	0.581879501	0.348082329	0.579451891	0.176719471	0.721283737	-0.441601116	0.741919894	-0.346227567	2.1	6.6	8.8	12.8	14.5	18.5	20.5	23.9	25.8
YJR144W	CGTGAGCCGCGG	F2	-2.178415307	-2.302643281	-4.821842672	-0.644920895	-5.199656408	-2.525809125	-0.425659572	-1.405637294	-0.467789547	2.1	6.6	8.8	12.8	14.5	18.5	20.5	23.9	25.8
YJR144W	AGTGGAGGAAAG	F2	0.753349957	-4.241242737	-1.175479627	-2.413595348	-0.74593844	-1.101838501	-1.586651448	0.191816151	-1.628781423	2.1	6.6	8.8	12.8	14.5	18.5	20.5	23.9	25.8
YJR144W	AGCACGCGCACC	F2	-1.108025979	0.182783546	-0.236880172	0.425468433	-1.351659501	0.0173332	-0.800055086	0.19843403	-0.552678444	2.1	6.6	8.8	12.8	14.5	18.5	20.5	23.9	25.8
YJR144W	AGCACGCGCGTC	F2	1.106986912	0.504711641	0.57047475	1.261969701	0.844737712	1.158689049	1.351948007	1.179325207	1.894780533	2.1	6.6	8.8	12.8	14.5	18.5	20.5	23.9	25.8
YJR144W	AGCACGCACATC	F2	1.313437789	2.741750838	1.155437251	1.525004107	1.970268594	1.644115876	2.329227931	1.55783683	0.216708628	2.1	6.6	8.8	12.8	14.5	18.5	20.5	23.9	25.8
YJR144W	GGGAGGGTGCGG	F2	0.120792711	-1.910325859	-0.403990157	-5.474995893	-3.029731406	-4.163239046	-2.25573457	-1.68317127	-1.783291372	2.1	6.6	8.8	12.8	14.5	18.5	20.5	23.9	25.8
YJR144W	GATCGTACCGGC	F2	0.313437789	0.282319219	1.807513948	1.612466948	1.877159189	1.158689049	2.106835509	1.764287707	1.982243374	2.1	6.6	8.8	12.8	14.5	18.5	20.5	23.9	25.8
YJR144W	GCGGGTAGCCAC	F2	0.89840029	-2.717680781	-2.651917671	1.479200417	0.555231094	-3.163239046	0.637350226	1.442359612	-1.520256966	2.1	6.6	8.8	12.8	14.5	18.5	20.5	23.9	25.8
YJR144W	TACCGTACCGGC	F2	0.161434696	-0.395752686	0.670010424	-0.153067798	-0.029731406	0.158689049	0.637350226	0.55783683	0.982243374	2.1	6.6	8.8	12.8	14.5	18.5	20.5	23.9	25.8
YJR144W	TGTCGTACCGGC	F2	-0.493917133	0.059926798	1.000159026	0.302611686	0.62234529	0.614368533	0.829995304	0.509473808	0.546857229	2.1	6.6	8.8	12.8	14.5	18.5	20.5	23.9	25.8
YJR144W	AGCATGCGCATC	F2	-0.008490306	-0.525035703	1.000159026	-0.282350815	1.069804267	-0.385631467	0.714518086	1.297969703	0.087425611	2.1	6.6	8.8	12.8	14.5	18.5	20.5	23.9	25.8
YJR144W	NGCACGCGCATC	F2	0.669581599	0.960391124	0.348082329	0.788038513	1.348780217	0.514832859	1.315422131	1.342823939	0.894780533	2.1	6.6	8.8	12.8	14.5	18.5	20.5	23.9	25.8
YJR144W	TATCGTGCCGGC	F2	1.213902116	1.019284813	1.348082329	1.640481324	1.555231094	2.251798454	1.936910508	1.73186623	1.309818032	2.1	6.6	8.8	12.8	14.5	18.5	20.5	23.9	25.8
YJR144W	CGCACGCGCATC	F2	0.576472195	-0.302643281	0.57047475	0.399473225	0.844737712	1.499725967	0.673876102	0.594362706	-1.105219467	2.1	6.6	8.8	12.8	14.5	18.5	20.5	23.9	25.8
YJR144W	AGCACACGCATC	F2	-0.008490306	1.059926798	-0.137344498	0.03957728	0.162913672	0.199331034	0.451483681	0.371970285	0.257350612	2.1	6.6	8.8	12.8	14.5	18.5	20.5	23.9	25.8
YJR144W	CATCGTACCGGC	F2	-0.008490306	-0.13271828	0.348082329	1.431894702	1.429700212	1.421723455	0.521873008	1.55783683	0.702135455	2.1	6.6	8.8	12.8	14.5	18.5	20.5	23.9	25.8
YJR144W	AACACGCGCATC	F2	2.161434696	1.86728172	2.155437251	1.984435726	1.970268594	1.421723455	2.106835509	2.027322113	2.354212152	2.1	6.6	8.8	12.8	14.5	18.5	20.5	23.9	25.8
YJR144W	AGCACGTGCATC	F2	1.161434696	1.089674141	0.348082329	1.332359029	0.777623516	0.644115876	1.258838603	0.664752034	0.894780533	2.1	6.6	8.8	12.8	14.5	18.5	20.5	23.9	25.8
YJR144W	GGCGGAGGGGCG	F2	0.435116346	-2.039608876	-2.71081136	-5.118852083	-4.673587596	-4.807095235	-4.706945682	-4.786459078	-4.749075657	2.1	6.6	8.8	12.8	14.5	18.5	20.5	23.9	25.8
YJR144W	TGCACGCGCATC	F2	0.476936522	-0.039608876	-0.388883265	-0.211961487	0.970268594	0.684757861	0.199944914	0.120431518	1.38020736	2.1	6.6	8.8	12.8	14.5	18.5	20.5	23.9	25.8
YJR144W	AGTACGCGCATC	F2	0.669581599	-0.039608876	0.348082329	0.373001013	0.648340499	-0.485167141	0.784907414	-0.142602888	0.894780533	2.1	6.6	8.8	12.8	14.5	18.5	20.5	23.9	25.8
YJR144W	AGCACGCGCAAC	F2	0.406547194	1.697356719	0.763119828	1.261969701	0.385306093	1.251798454	1.811379626	0.857397112	1.117172954	2.1	6.6	8.8	12.8	14.5	18.5	20.5	23.9	25.8
YJR144W	AATCGTACCGGC	F2	-0.423527805	-0.13271828	-0.06695517	1.225443825	0.292196689	1.158689049	1.106835509	0.664752034	0.894780533	2.1	6.6	8.8	12.8	14.5	18.5	20.5	23.9	25.8
YJR144W	TATCGTACCAGC	F2	-0.008490306	-0.717680781	0.670010424	0.694929108	0.555231094	0.644115876	1.106835509	1.027322113	0.894780533	2.1	6.6	8.8	12.8	14.5	18.5	20.5	23.9	25.8
YJR144W	AGCACGCGTATC	F2	-0.593452806	-1.302643281	-0.651917671	1.027504447	0.192661015	0.421723455	0.351948007	-1.727565389	-0.690181968	2.1	6.6	8.8	12.8	14.5	18.5	20.5	23.9	25.8
YLR250W	GGTGGGGTAGGG	F2	0.119683683	0.768753515	1.100485469	0.993705317	1.359054326	1.248266763	1.345761863	1.623346783	1.494947905	2.1	6.6	8.8	12.8	14.5	18.5	20.5	23.9	25.8
YLR250W	GGACAGCGGTGC	F2	0.521310559	0.489388483	0.590873515	1.046749702	1.255551862	1.423268924	1.520325882	1.882688031	1.715985434	2.1	6.6	8.8	12.8	14.5	18.5	20.5	23.9	25.8
YLR250W	CAGAAGTGGCAC	F2	0.142069371	0.492292381	0.54971619	0.897956205	0.97506958	1.229994083	1.741514819	1.92205007	1.773178918	2.1	6.6	8.8	12.8	14.5	18.5	20.5	23.9	25.8
YLR250W	CCCGAGGGCCGG	F2	0.084619099	1.264171873	1.055901578	1.105953545	1.621798711	2.278598513	2.405059343	2.505095368	2.727670547	2.1	6.6	8.8	12.8	14.5	18.5	20.5	23.9	25.8
YLR250W	AGGGACAATCCT	F2	-0.491431869	1.103818324	0.747489177	0.881342233	2.057731435	2.163655302	2.326857026	2.370103523	2.79835077	2.1	6.6	8.8	12.8	14.5	18.5	20.5	23.9	25.8
YLR250W	CGGCCCCAAGAG	F2	-0.110937575	0.204639855	-0.082552025	0.522092511	0.108829424	0.746750789	1.016137199	1.146374785	1.120493313	2.1	6.6	8.8	12.8	14.5	18.5	20.5	23.9	25.8
YLR250W	GGGCAGGGGCAG	F2	0.029983842	0.394793949	0.5395084	0.919177086	0.994434905	0.903431994	0.897382144	1.258968543	0.679680604	2.1	6.6	8.8	12.8	14.5	18.5	20.5	23.9	25.8
YLR250W	CAGGCTACGAGG	F2	-0.160493399	-0.869683874	0.726593952	0.560628017	0.648340499	0.50578772	0.187872081	0.681146472	0.718529893	2.1	6.6	8.8	12.8	14.5	18.5	20.5	23.9	25.8
YLR250W	GGGGCTGGAACG	F2	-0.197968104	1.15476917	0.665564519	0.642187646	0.648340499	0.791673065	1.461437155	1.252881814	0.861097407	2.1	6.6	8.8	12.8	14.5	18.5	20.5	23.9	25.8
YLR250W	GGATAGGGACGA	F2	-0.123967523	0.04131112	0.10707423	0.801844312	0.024716378	-1.056323842	1.043825712	0.616389012	1.125078152	2.1	6.6	8.8	12.8	14.5	18.5	20.5	23.9	25.8
YLR250W	GGGGACAATCCT	F2	-0.467921924	0.523327319	-0.303994368	0.23549749	1.265724477	1.421723455	1.56494173	1.952554345	2.317991964	2.1	6.6	8.8	12.8	14.5	18.5	20.5	23.9	25.8
YLR250W	GGAGGCGGGGAA	F2	0.991509694	1.715278627	2.155437251	1.109966608	1.455695421	1.46902917	-3.385017587	0.342823939	0.157814939	2.1	6.6	8.8	12.8	14.5	18.5	20.5	23.9	25.8
YLR250W	CACAGGTGGTAG	F2	-0.660567002	-0.954719978	-1.888956868	-0.934427512	-1.074125526	-1.400278243	-1.200593016	-0.939069494	-2.827685492	2.1	6.6	8.8	12.8	14.5	18.5	20.5	23.9	25.8
YLR250W	CGAACGTCGGAA	F2	1.213902116	2.089674141	-2.236880172	1.798022601	1.192661015	0.573726548	-0.063089492	1.179325207	0.309818032	2.1	6.6	8.8	12.8	14.5	18.5	20.5	23.9	25.8
YLR250W	AAAAGCACGAAG	F2	0.728475289	1.504711641	1.93304483	1.525004107	2.970268594	2.251798454	1.811379626	2.795996567	0.309818032	2.1	6.6	8.8	12.8	14.5	18.5	20.5	23.9	25.8
YLR250W	CACTGGTAATCT	F2	-2.449062897	-2.265168576	-3.899845184	-6.722923407	-6.27765892	-6.411166559	-6.311017006	-6.390530402	-6.353146981	2.1	6.6	8.8	12.8	14.5	18.5	20.5	23.9	25.8
YLR250W	GGTGGGGGTAGG	F2	-0.423527805	0.282319219	0.348082329	1.109966608	1.140193595	1.006685956	0.258838603	1.179325207	1.801671128	2.1	6.6	8.8	12.8	14.5	18.5	20.5	23.9	25.8
YOL055C	GGGTTACTAAGG	F2	0.203263595	0.287804758	-0.241008057	0.192734068	0.055628499	0.543738736	0.476276142	0.5337505	0.545107448	2.1	6.6	8.8	12.8	14.5	18.5	20.5	23.9	25.8
YOL055C	GGGTGGAGCGCG	F2	0.178595247	-0.12533875	0.150142951	-0.20580926	0.287750784	-0.049470171	0.272094699	0.454637942	-0.040124439	2.1	6.6	8.8	12.8	14.5	18.5	20.5	23.9	25.8
YOL055C	GGGGAGCGGGGC	F2	0.900907146	1.058880988	0.348082329	0.264476557	0.782990026	1.046553339	0.698750771	0.942644398	0.742777439	2.1	6.6	8.8	12.8	14.5	18.5	20.5	23.9	25.8
YOL055C	GCGGCAACCGGG	F2	-1.008490306	0.266889179	-1.077223506	-0.248225031	-0.28053951	-0.308436961	-0.0029685	-0.142602888	-1.2003767	2.1	6.6	8.8	12.8	14.5	18.5	20.5	23.9	25.8
YOL055C	TAGCATAGGTGC	F2	0.914341834	0.964143259	0.892402845	-0.08267847	0.633233606	-0.538748181	0.37431582	0.958935138	1.104233899	2.1	6.6	8.8	12.8	14.5	18.5	20.5	23.9	25.8
YOL055C	GGTTGACGGAAG	F2	0.118421807	-0.05209982	-1.846933653	-0.318026547	0.050887054	-0.266332539	-1.220630769	-0.941690194	-0.121898208	2.1	6.6	8.8	12.8	14.5	18.5	20.5	23.9	25.8
YOL055C	CCGGGAAAGACG	F2	-0.987731745	-0.781811118	0.072447886	-0.911095008	-0.207518525	-0.516876	-0.745349194	-0.89357534	-0.891815829	2.1	6.6	8.8	12.8	14.5	18.5	20.5	23.9	25.8
YOL055C	AAAAGGCCACGA	F2	0.689481157	-5.209533877	-2.336415845	-2.159494067	-0.434121661	-1.262774719	-0.307015075	-0.31252789	-0.509609722	2.1	6.6	8.8	12.8	14.5	18.5	20.5	23.9	25.8
YOL055C	GGGGGCGCGAGG	F2	-2.30267341	-2.234256307	-3.168493197	-4.57653392	-3.716231933	-4.527811478	-4.164627519	-6.829103415	-5.206757494	2.1	6.6	8.8	12.8	14.5	18.5	20.5	23.9	25.8
YOL055C	AAAATTGAAAGA	F2	0.029983842	-1.605206052	-0.217514847	-0.129860407	-5.239184772	-3.050764316	-1.950614763	-3.767093753	-3.729710332	2.1	6.6	8.8	12.8	14.5	18.5	20.5	23.9	25.8
YOL055C	GGGCACTCAGGA	F2	-1.36212726	-2.241242737	-1.853551532	-1.413595348	-1.383368361	-0.101838501	-3.001688948	-4.666164844	-2.628781423	2.1	6.6	8.8	12.8	14.5	18.5	20.5	23.9	25.8
YOL055C	GGAGGGGGGCGG	F2	0.406547194	0.91974914	-0.236880172	-3.644920895	-0.614693907	-0.011235952	0.226417125	-3.31252789	-0.953216374	2.1	6.6	8.8	12.8	14.5	18.5	20.5	23.9	25.8
YOL055C	GGAAAGAAGGAG	F2	-3.330418401	-3.039608876	-2.973845766	-0.989569066	0.348780217	1.038394815	-3.385017587	-3.464530983	-0.427147562	2.1	6.6	8.8	12.8	14.5	18.5	20.5	23.9	25.8
YIR033W	ACGGGCGCGCAG	F2	0.107408814	0.247152365	0.42029901	0.526374839	0.468568005	0.454862614	0.305259283	0.284044527	0.230900975	2.1	6.6	8.8	12.8	14.5	18.5	20.5	23.9	25.8
YIR033W	TGGGTCGGAACG	F2	0.58418716	0.614268747	0.498537466	0.460741906	0.560378986	0.363850079	0.29323561	-0.35471783	-0.264546995	2.1	6.6	8.8	12.8	14.5	18.5	20.5	23.9	25.8
YIR033W	AGAACGCGGGAC	F2	0.034055389	0.406367699	0.710087863	0.47328907	0.405483975	0.421723455	0.240434022	0.043040347	-0.866949301	2.1	6.6	8.8	12.8	14.5	18.5	20.5	23.9	25.8
YIR033W	AGGGGAACCGTG	F2	-0.10429886	-0.047636779	-0.321922295	-0.209435613	-0.347032104	-0.459691186	-0.779416916	-1.445278022	-1.095142394	2.1	6.6	8.8	12.8	14.5	18.5	20.5	23.9	25.8
YIR033W	GGCGGAAAGGCC	F2	-0.113672542	0.142785478	-0.182682877	-0.000884379	-0.459875798	-0.340508898	-0.286985504	-0.771044026	-1.013519633	2.1	6.6	8.8	12.8	14.5	18.5	20.5	23.9	25.8
YIR033W	GGGCAGATTGGT	F2	0.212418625	-0.101912233	-0.005987153	0.215027209	0.13672974	0.02160063	-0.377899544	-0.632187341	-0.48606828	2.1	6.6	8.8	12.8	14.5	18.5	20.5	23.9	25.8
YIR033W	AGACGGGGGTGC	F2	0.181840906	0.282319219	0.307440345	0.294884324	0.116712162	0.290576781	-0.168582621	-0.473808797	-0.722918754	2.1	6.6	8.8	12.8	14.5	18.5	20.5	23.9	25.8
YIR033W	GATACGGGAAAC	F2	-0.233556861	0.026958741	0.077332958	0.039897843	-0.221460778	-0.762701116	-0.55945807	-1.440684241	-1.395438702	2.1	6.6	8.8	12.8	14.5	18.5	20.5	23.9	25.8
YIR033W	CCCACATATAGG	F2	-1.019985944	-1.488760316	-2.413260195	-3.521538479	-4.1162404	-6.818590874	-6.718441321	-5.278580558	-4.760571296	2.1	6.6	8.8	12.8	14.5	18.5	20.5	23.9	25.8
YIR033W	GCGGGGGCCGGG	F2	-0.618543787	0.546734855	0.548995023	1.112727747	0.527325098	1.08381543	0.618088324	0.051078236	0.641661596	2.1	6.6	8.8	12.8	14.5	18.5	20.5	23.9	25.8
YIR033W	CGGGAGGGAAGT	F2	-0.455708211	-1.305297735	-1.081169029	-1.324053995	-0.987911231	-1.343811291	-1.819635455	-2.100782713	-2.181455053	2.1	6.6	8.8	12.8	14.5	18.5	20.5	23.9	25.8
YIR033W	GGTACCACGCAA	F2	-0.442586141	0.282319219	0.27826088	0.346891055	0.210402597	-0.257105969	-0.290222947	-0.531374733	-0.84597664	2.1	6.6	8.8	12.8	14.5	18.5	20.5	23.9	25.8
YIR033W	AGAGGAAGACAG	F2	-0.228565144	-0.079588314	0.165343642	-0.711372544	-0.327508602	-0.513272478	-0.884428644	-0.947640227	-1.236243118	2.1	6.6	8.8	12.8	14.5	18.5	20.5	23.9	25.8
YIR033W	GTAGGCATAGAT	F2	0.299177096	0.417671072	0.851973219	0.697554578	0.6542411	0.405869504	0.613503484	0.361288002	0.103594548	2.1	6.6	8.8	12.8	14.5	18.5	20.5	23.9	25.8
YIR033W	CAAGGGCCCAAG	F2	-0.38129957	0.690196927	0.333727036	0.686971587	0.578843652	0.297490544	0.060058739	0.36911063	-0.371113527	2.1	6.6	8.8	12.8	14.5	18.5	20.5	23.9	25.8
YIR033W	GGCTAAGCTGAC	F2	-1.573189902	-2.252509848	-2.502774232	-4.731108932	-5.91033531	-6.306877356	-6.206727802	-9.608169293	-4.76343095	2.1	6.6	8.8	12.8	14.5	18.5	20.5	23.9	25.8
YIR033W	GGCAGGCGTGGG	F2	-0.562864487	-0.282179179	-0.377478502	-0.665679455	-0.625035851	-1.418052945	-2.969980088	-2.128927951	-2.295903029	2.1	6.6	8.8	12.8	14.5	18.5	20.5	23.9	25.8
YIR033W	GCGGGCGCGCAG	F2	0.364318958	0.126200017	0.291498801	1.04695681	0.555231094	0.493873241	0.49699834	0.526191203	0.504196077	2.1	6.6	8.8	12.8	14.5	18.5	20.5	23.9	25.8
YIR033W	ATGCAGCGGTTG	F2	-0.463791675	-0.591047342	-0.574611945	-0.599324028	-0.820635808	-1.781676251	-1.246311316	-5.325824712	-2.873403792	2.1	6.6	8.8	12.8	14.5	18.5	20.5	23.9	25.8
YIR033W	GGGACGGGAGGG	F2	-0.088660654	-0.312424302	-0.33780908	-0.380668511	-0.953782553	-0.041775533	-0.70268725	-0.925791499	-1.314672833	2.1	6.6	8.8	12.8	14.5	18.5	20.5	23.9	25.8
YIR033W	CGGCAGGCGGAG	F2	1.81386678	1.666234201	1.275932543	0.987631065	0.98775602	1.093918794	0.749283505	-0.10783747	0.029081625	2.1	6.6	8.8	12.8	14.5	18.5	20.5	23.9	25.8
YIR033W	TTAAGCTACAGG	F2	-0.798455091	-2.461841876	-1.568259742	-2.371160082	-1.886367231	-3.528888518	-3.669747064	-4.508252361	-3.778991235	2.1	6.6	8.8	12.8	14.5	18.5	20.5	23.9	25.8
YIR033W	CGTAGAAGTGCA	F2	-0.536869278	-0.259998944	-0.998093312	-1.72653466	-2.171087256	-3.222132735	-2.337711872	-3.786459078	-2.579150655	2.1	6.6	8.8	12.8	14.5	18.5	20.5	23.9	25.8
YIR033W	GGGTGGAGAGGC	F2	-1.394143998	-1.80960327	-1.96202033	-2.814845896	-3.706616396	-3.387611831	-3.287462278	-4.160524796	-4.708103876	2.1	6.6	8.8	12.8	14.5	18.5	20.5	23.9	25.8
YIR033W	CTGATGAGAGCT	F2	-0.008490306	1.056043363	0.86961945	-0.219738838	-0.524496098	-0.502725512	-0.344860461	-1.704481776	-1.474453277	2.1	6.6	8.8	12.8	14.5	18.5	20.5	23.9	25.8
YIR033W	GGAACGCGGGAC	F2	-0.045965011	0.084379842	-0.079338895	0.699033507	0.466226088	0.195214925	0.605704599	0.299915347	-0.142694173	2.1	6.6	8.8	12.8	14.5	18.5	20.5	23.9	25.8
YIR033W	GGGGGAACCGTG	F2	-0.279137896	-0.717680781	-0.812382343	-0.656834216	-0.754096964	-0.856577707	-1.266622886	-2.303067561	-1.545792059	2.1	6.6	8.8	12.8	14.5	18.5	20.5	23.9	25.8
YIR033W	GCCAGGCAAGCG	F2	0.187234165	-1.064483544	-1.878426201	-1.95304319	-1.900096126	-2.12671317	-3.12609929	-7.012967608	-5.975584187	2.1	6.6	8.8	12.8	14.5	18.5	20.5	23.9	25.8
YIR033W	GGGGTGATAGGG	F2	0.345146649	0.995037267	-0.734379831	-0.515637878	0.887806434	0.549479002	-0.103731477	0.3313283	-0.230750349	2.1	6.6	8.8	12.8	14.5	18.5	20.5	23.9	25.8
YIR033W	GGACGGGGGTGC	F2	0.232517794	-0.177112399	0.210578805	0.480609988	-0.16723493	0.184684258	0.44710524	-0.727565389	-0.564651086	2.1	6.6	8.8	12.8	14.5	18.5	20.5	23.9	25.8
YIR033W	AGACCAGGAAAG	F2	-0.36212726	-0.993315223	-0.394119913	-1.911095008	-2.465830521	-4.101838501	-4.264723353	-4.666164844	-2.541318582	2.1	6.6	8.8	12.8	14.5	18.5	20.5	23.9	25.8
YIR033W	GTAGACGGGGCT	F2	-2.297996923	-7.499040494	-5.11134929	-4.449000685	-3.418773697	-7.944598759	-7.844449206	-5.923962602	-4.30161668	2.1	6.6	8.8	12.8	14.5	18.5	20.5	23.9	25.8
YIR033W	GGGTTGGAGGGA	F2	-0.842029159	-2.029266931	-2.683395902	-4.593936966	-7.148672479	-3.5817404	-7.182030565	-7.261543961	-3.764728921	2.1	6.6	8.8	12.8	14.5	18.5	20.5	23.9	25.8
YIR033W	GGCCAGCGGAGG	F2	-0.593452806	1.945284232	-0.42952525	1.894237917	-1.292765812	0.836760954	2.418037197	0.916290801	0.894780533	2.1	6.6	8.8	12.8	14.5	18.5	20.5	23.9	25.8
YIR033W	CGGCGTGGAATC	F2	-1.186827547	-6.728908036	-2.962705208	-3.238295635	-7.040958662	-7.174466301	-7.074316748	-7.153830144	-5.116446723	2.1	6.6	8.8	12.8	14.5	18.5	20.5	23.9	25.8
YIR033W	GGAGGCGGGGAA	F2	-1.267224574	-3.783769971	-2.54808186	-7.541085084	-7.095820597	-7.229328236	-7.129178683	-7.208692079	-5.171308658	2.1	6.6	8.8	12.8	14.5	18.5	20.5	23.9	25.8
YIR033W	ATTAGTAAGGAC	F2	-1.919222968	-1.142986615	-1.299615927	-3.444622244	-3.414395257	-3.547902896	-4.032715843	-6.69719174	-4.659808319	2.1	6.6	8.8	12.8	14.5	18.5	20.5	23.9	25.8
YIR033W	AAACCGAAGAGG	F2	-1.112112937	-3.375892264	-2.222666312	-3.963282374	-2.600480048	-6.821450528	-6.721300975	-6.800814371	-4.178468449	2.1	6.6	8.8	12.8	14.5	18.5	20.5	23.9	25.8
YIR033W	TGGCGTGACAGG	F2	0.184154772	0.099455162	-1.459272593	-0.509761311	-1.252123828	-3.970593968	-3.455406915	-5.534920311	-4.49753689	2.1	6.6	8.8	12.8	14.5	18.5	20.5	23.9	25.8
YIR033W	TCTGGAGAGCGG	F2	-0.166031583	0.068194414	-0.60300807	-2.525621966	-0.7177874	-1.320780323	-0.461638869	-0.913121042	-1.793275461	2.1	6.6	8.8	12.8	14.5	18.5	20.5	23.9	25.8
YIR033W	CAGCGATAAGCG	F2	-1.850949029	-1.717680781	-3.545002467	-4.853507516	-6.730171124	-6.863678764	-6.76352921	-6.843042606	-5.220696685	2.1	6.6	8.8	12.8	14.5	18.5	20.5	23.9	25.8
YIR033W	CGTGGCAGGGAC	F2	-1.37622209	-1.284721373	-3.973845766	-2.548996475	-6.351659501	-4.90020464	-6.385017587	-6.464530983	-4.427147562	2.1	6.6	8.8	12.8	14.5	18.5	20.5	23.9	25.8
YIR033W	GGAGGAAGACAG	F2	-0.075604501	-0.369757477	-0.303994368	-0.349465011	-0.904200524	-0.452745663	-0.522521111	-0.794679585	-0.65776049	2.1	6.6	8.8	12.8	14.5	18.5	20.5	23.9	25.8
YIR033W	GGAGGTGGGACG	F2	-0.563705463	-1.08025086	-2.499914577	-6.644920895	-6.199656408	-4.748201546	-6.233014494	-6.31252789	-5.275144469	2.1	6.6	8.8	12.8	14.5	18.5	20.5	23.9	25.8
YIR033W	GCGGGAGAGGGG	F2	-1.108025979	0.834860242	0.441191733	-4.381886489	1.970268594	-0.90020464	-1.162625166	-0.049493484	-1.427147562	2.1	6.6	8.8	12.8	14.5	18.5	20.5	23.9	25.8
YIR033W	GGAGGGGTCGCG	F2	-7.030858119	-3.418120499	-6.674285484	-7.497363706	-4.467136719	-7.185606859	-7.085457305	-7.164970701	-4.320232358	2.1	6.6	8.8	12.8	14.5	18.5	20.5	23.9	25.8
YIR033W	ATGGGGTGGGCG	F2	-0.665602592	-3.075232785	-6.009469676	-6.832547898	-6.387283411	-6.52079105	-6.420641497	-6.500154893	-4.877808971	2.1	6.6	8.8	12.8	14.5	18.5	20.5	23.9	25.8
YIR033W	AGCGGGGTGCGG	F2	-1.296066896	-2.922795211	-2.705029007	-6.850035324	-6.404770838	-6.538278477	-6.438128924	-6.51764232	-4.895296398	2.1	6.6	8.8	12.8	14.5	18.5	20.5	23.9	25.8
YIR033W	GGAGGCCGCAAG	F2	-2.393154156	-0.414288637	-2.036581521	-1.17160375	-3.584320258	-2.547902896	-5.617678344	-5.69719174	-4.659808319	2.1	6.6	8.8	12.8	14.5	18.5	20.5	23.9	25.8
YIR033W	GGGAGCGAGGGG	F2	0.525846122	-1.116230157	-0.339973665	-1.525621966	-4.887712401	-3.43625754	-0.751145486	-5.000583883	-3.378237962	2.1	6.6	8.8	12.8	14.5	18.5	20.5	23.9	25.8
YIR033W	GGGGGAAAGGGT	F2	-0.898865814	-3.643680199	-2.440413566	-6.722923407	-6.27765892	-6.411166559	-6.311017006	-6.390530402	-6.353146981	2.1	6.6	8.8	12.8	14.5	18.5	20.5	23.9	25.8
YIR033W	TCAAGGTGGTAG	F2	0.854006171	0.407850101	-0.526386789	-3.934427512	-1.904200524	-1.452745663	-1.715166189	-2.017072006	-3.564651086	2.1	6.6	8.8	12.8	14.5	18.5	20.5	23.9	25.8
YIR033W	GGGGAAATAAGG	F2	-6.36604231	-0.905307784	-6.009469676	-6.832547898	-6.387283411	-6.52079105	-6.420641497	-6.500154893	-4.877808971	2.1	6.6	8.8	12.8	14.5	18.5	20.5	23.9	25.8
YIR033W	TCAGATGTCAGT	F2	-0.330418401	-2.402178955	-1.143770767	-5.966848989	-2.521584503	-5.655092142	-5.554942589	-5.634455985	-4.012110063	2.1	6.6	8.8	12.8	14.5	18.5	20.5	23.9	25.8
YIR033W	TCCTGCGGTGCT	F2	0.303453701	-1.990699275	-4.509898666	-0.689120698	-4.887712401	-5.021220041	-1.220630769	-5.000583883	-2.641272367	2.1	6.6	8.8	12.8	14.5	18.5	20.5	23.9	25.8
YIR033W	GAACAAGCACTC	F2	1.117040576	-0.592149899	-3.11134929	-0.410865556	-4.489163025	-4.622670664	-3.522521111	-4.602034507	-2.242722991	2.1	6.6	8.8	12.8	14.5	18.5	20.5	23.9	25.8
YIR033W	AGGGGGGGGCCT	F2	-0.576774065	-1.143945535	-5.078182426	-3.093905726	-3.455996161	-5.5895038	-5.489354247	-5.568867643	-3.209556127	2.1	6.6	8.8	12.8	14.5	18.5	20.5	23.9	25.8
YIR033W	GGAAAGGCGGGG	F2	-1.407039682	-2.405736774	-3.509898666	-6.332976888	-5.887712401	-4.021220041	-5.921070487	-6.000583883	-3.378237962	2.1	6.6	8.8	12.8	14.5	18.5	20.5	23.9	25.8
YIR033W	AGAGCCGAGCCC	F2	-0.46100251	-5.418120499	-3.352357389	-6.175435611	-5.730171124	-5.863678764	-5.76352921	-5.843042606	-4.220696685	2.1	6.6	8.8	12.8	14.5	18.5	20.5	23.9	25.8
YIR033W	CTCTAAACCGTT	F2	-1.081246648	-5.648418118	-5.582655008	-6.405733231	-5.960468744	-6.093976383	-5.99382683	-6.073340226	-6.035956805	2.1	6.6	8.8	12.8	14.5	18.5	20.5	23.9	25.8
YIR033W	CACAGGCGACAA	F2	-2.155331694	-2.50195209	-3.284185886	-6.429192204	-5.983927717	-6.117435356	-6.017285803	-6.096799199	-5.059415778	2.1	6.6	8.8	12.8	14.5	18.5	20.5	23.9	25.8
YIR033W	ATCACAATGAGA	F2	-1.292283272	-5.525035703	-5.459272593	-6.282350815	-5.837086328	-5.970593968	-5.870444414	-5.94995781	-3.590646294	2.1	6.6	8.8	12.8	14.5	18.5	20.5	23.9	25.8
YIR033W	CTGGCGGAGCAA	F2	-4.330418401	-3.039608876	-3.973845766	-0.337492369	-0.444768906	-1.025735522	-4.385017587	-1.005099365	-1.61979264	2.1	6.6	8.8	12.8	14.5	18.5	20.5	23.9	25.8
YIR033W	ACGGGAACGCGC	F2	-6.052884425	-5.7620749	-1.888956868	-6.519390012	-6.074125526	-6.207633165	-6.107483612	-6.186997008	-6.149613586	2.1	6.6	8.8	12.8	14.5	18.5	20.5	23.9	25.8
YIR033W	GCGCAAAAGGGG	F2	-6.198314865	-5.90750534	-5.84174223	-6.664820452	-6.219555965	-6.353063605	-6.252914051	-6.332427447	-6.295044026	2.1	6.6	8.8	12.8	14.5	18.5	20.5	23.9	25.8
YIR033W	CCGGAGAAGGCA	F2	-2.264830059	-1.056482694	-5.078182426	-3.316298147	-5.455996161	-5.5895038	-5.489354247	-5.568867643	-4.531484222	2.1	6.6	8.8	12.8	14.5	18.5	20.5	23.9	25.8
YIR033W	GCAAGGAAGAAG	F2	-5.62320015	-1.084463111	-5.266627515	-6.089705737	-5.64444125	-5.77794889	-5.677799336	-5.757312732	-5.719929311	2.1	6.6	8.8	12.8	14.5	18.5	20.5	23.9	25.8
YIR033W	CGGCAGCCGGGT	F2	-0.962686616	-2.08691459	-4.606113981	-1.522301608	-4.983927717	-5.117435356	-5.017285803	-5.096799199	-5.059415778	2.1	6.6	8.8	12.8	14.5	18.5	20.5	23.9	25.8
YIR033W	GTGCAGCGGTTG	F2	0.197960572	-0.610765577	-3.352357389	-0.268545016	-0.730171124	-1.278716263	-2.17856671	-3.843042606	-1.48373109	2.1	6.6	8.8	12.8	14.5	18.5	20.5	23.9	25.8
YIR033W	AGTGGTCACGCG	F2	-5.815845228	-5.525035703	-2.651917671	-6.282350815	-5.837086328	-5.970593968	-5.870444414	-5.94995781	-5.912574389	2.1	6.6	8.8	12.8	14.5	18.5	20.5	23.9	25.8
YIR033W	TTTAGGGGTTTG	F2	-3.078879634	-1.109998204	-5.044235094	-5.867313316	-5.422048829	-5.555556468	-5.455406915	-5.534920311	-5.49753689	2.1	6.6	8.8	12.8	14.5	18.5	20.5	23.9	25.8
YIR033W	ATGGGAGCAGGC	F2	2.106986912	-1.302643281	0.348082329	-2.059958394	-3.199656408	-3.333164047	-3.233014494	-3.31252789	-1.690181968	2.1	6.6	8.8	12.8	14.5	18.5	20.5	23.9	25.8
YIR033W	ACAAGAGCGCGA	F2	0.313437789	1.189209815	-2.651917671	0.984435726	-3.029731406	-0.841310951	-0.741161397	-3.142602888	-3.105219467	2.1	6.6	8.8	12.8	14.5	18.5	20.5	23.9	25.8
YIR033W	GGGGAGGGAAGT	F2	-0.123967523	-0.833157998	-0.767394888	-1.590473111	-1.40824303	-1.541750669	-1.441601116	-1.258080106	-2.220696685	2.1	6.6	8.8	12.8	14.5	18.5	20.5	23.9	25.8
YIR033W	CCCGTGACGTGG	F2	-5.467921924	-1.717680781	-5.11134929	-5.934427512	-5.489163025	-5.622670664	-5.522521111	-5.602034507	-3.979688585	2.1	6.6	8.8	12.8	14.5	18.5	20.5	23.9	25.8
YIR033W	GGGAAGAACGGG	F2	0.325928733	-4.241242737	-1.853551532	-4.998557849	-4.553293362	-4.686801002	-4.586651448	-4.666164844	-4.628781423	2.1	6.6	8.8	12.8	14.5	18.5	20.5	23.9	25.8
YIR033W	GTGAGCTCGCCG	F2	-0.160493399	-4.039608876	-0.514414147	-4.796923988	-4.351659501	-4.485167141	-1.800055086	-4.464530983	-3.427147562	2.1	6.6	8.8	12.8	14.5	18.5	20.5	23.9	25.8
YIR033W	GGGGGGGGGGGC	F2	0.702003077	0.144815695	-0.789421195	-1.12707259	-1.904200524	-3.622670664	-3.522521111	-1.602034507	-2.564651086	2.1	6.6	8.8	12.8	14.5	18.5	20.5	23.9	25.8
YIR033W	ACGGGCGCGCGG	F2	0.2545441	-0.454646375	0.611116735	0.90351573	0.8182655	0.684757861	-0.800055086	-1.464530983	-0.105219467	2.1	6.6	8.8	12.8	14.5	18.5	20.5	23.9	25.8
YOR274W	GGAGGGACCTTG	F2	0.139608333	-0.283277957	-0.06695517	-1.684449259	-0.899334769	-2.418496101	-4.465187936	-3.651616536	-2.614233115	2.1	6.6	8.8	12.8	14.5	18.5	20.5	23.9	25.8
YOR274W	AGTGGGCCGGGG	F2	-0.607527992	-0.662714322	-1.480437203	-3.074033579	-2.46830442	-4.527811478	-5.164627519	-4.128663697	-3.621794993	2.1	6.6	8.8	12.8	14.5	18.5	20.5	23.9	25.8
YOR274W	AAACGGGGAGGG	F2	-0.363585264	-2.226022	-1.018239885	-3.449000685	-2.695613902	-3.622670664	-7.429411707	-4.701570181	-4.471541681	2.1	6.6	8.8	12.8	14.5	18.5	20.5	23.9	25.8
YOR274W	GGTGGAGGCGTT	F2	-0.190693637	-0.045734978	-0.286633207	-1.313244823	-0.958178145	-1.345442377	-1.697805028	-6.025245938	-2.287422798	2.1	6.6	8.8	12.8	14.5	18.5	20.5	23.9	25.8
YOR274W	GGAATAGCGGAG	F2	0.94420398	-5.671877091	-0.320711762	-1.522301608	-5.983927717	-1.073041237	-6.017285803	-6.096799199	-3.059415778	2.1	6.6	8.8	12.8	14.5	18.5	20.5	23.9	25.8
YOR274W	GGGGCACGGGGT	F2	-0.994815369	-1.73148658	-1.66572347	-3.10177857	-2.656514083	-3.292522063	-2.076895292	-4.271885905	-5.234502484	2.1	6.6	8.8	12.8	14.5	18.5	20.5	23.9	25.8
YOR274W	CAGCACGCCATG	F2	-0.593452806	0.163020291	-1.928757876	-1.059958394	-2.199656408	-2.440079251	-2.870444414	-2.94995781	-2.49753689	2.1	6.6	8.8	12.8	14.5	18.5	20.5	23.9	25.8
YOR274W	GAGGGGTGTAGG	F2	1.476936522	0.545353625	0.026154234	0.203076012	-0.544304579	-0.90020464	-0.137090074	-2.142602888	-2.105219467	2.1	6.6	8.8	12.8	14.5	18.5	20.5	23.9	25.8
YOR274W	CGGGGGGGGGGC	F2	-0.728382386	-1.155801893	-3.459272593	-3.545385221	-6.422048829	-6.555556468	-6.455406915	-6.534920311	-4.49753689	2.1	6.6	8.8	12.8	14.5	18.5	20.5	23.9	25.8
YOR274W	AACGGCCACGAG	F2	-1.467921924	-6.636544018	-6.570780908	-7.39385913	-6.948594644	-7.082102283	-6.98195273	-7.061466126	-7.024082704	2.1	6.6	8.8	12.8	14.5	18.5	20.5	23.9	25.8
YOR274W	ACATAAAAGGAG	F2	-2.267224574	-2.19880747	-5.718006861	-4.219156989	-2.773892502	-6.229328236	-3.129178683	-1.960764565	-4.586346157	2.1	6.6	8.8	12.8	14.5	18.5	20.5	23.9	25.8
YOR274W	GGATAGGCAAGC	F2	1.383827117	-2.717680781	0.670010424	-0.474995893	-0.029731406	1.006685956	1.024373349	1.249714534	1.142708046	2.1	6.6	8.8	12.8	14.5	18.5	20.5	23.9	25.8
YOR274W	CAGCATCGACCG	F2	0.917509113	-0.232253954	0.418471657	-0.709461147	-0.651219783	-4.485167141	-4.385017587	-4.464530983	-2.427147562	2.1	6.6	8.8	12.8	14.5	18.5	20.5	23.9	25.8
YOR274W	TGCCTGGCCGTG	F2	-5.866471301	-5.575661776	-5.509898666	-6.332976888	-5.887712401	-6.021220041	-5.921070487	-6.000583883	-5.963200462	2.1	6.6	8.8	12.8	14.5	18.5	20.5	23.9	25.8
YOR274W	GGGACGGTGGGA	F2	0.387438371	-0.506176676	-3.899845184	-3.722923407	-3.27765892	-4.411166559	-4.311017006	-4.390530402	-4.353146981	2.1	6.6	8.8	12.8	14.5	18.5	20.5	23.9	25.8
YOR013W	CGGGGGCACAAG	F2	-0.686562211	-6.418120499	-6.352357389	-4.590473111	-6.730171124	-6.863678764	-6.76352921	-6.843042606	-6.805659185	2.1	6.6	8.8	12.8	14.5	18.5	20.5	23.9	25.8
[truncated: 21,126,754 more chars]
