# Supplementary material for: The Fitness Consequences of Aneuploidy Are Driven by Condition-Dependent Gene Effects
Source: PLoS Biol. 2015 May 26;13(5):e1002155. doi: 10.1371/journal.pbio.1002155 (PMC4444335; doi:10.1371/journal.pbio.1002155)
Supplement: S19 Table — This. csv file contains columns identical to those of S18 Table. (TXT) [file pbio.1002155.s027.txt]

S19 Table: Raw data for Tamp competition carried out under phosphate limitation.  																				
																				
gene	mer	replicate	t1	t2	t3	t4	t5	t6	t7	t8	t9	g1	g2	g3	g4	g5	g6	g7	g8	g9
YMR176W	AGAGCAGCAGGG	F6	0.058066699	0.490958474	0.43129901	0.406160355	0.469933984	0.206842954	0.010643283	-0.868469056	-0.739087312	1.7	5.5	7.5	11.5	13.3	17.4	19.4	22.8	24.8
YMR176W	AAAAGCACAAGA	F6	-0.035898303	-0.790000547	-1.40536306	-3.019970805	-3.897439789	-4.993160771	-4.085187437	-9.287405634	-9.783529054	1.7	5.5	7.5	11.5	13.3	17.4	19.4	22.8	24.8
YMR176W	TCGATCCGGGCT	F6	-0.294978528	-0.716872795	-1.327907023	-3.142439889	-4.350711907	-5.354510399	-4.531070575	-6.426362841	-9.729841183	1.7	5.5	7.5	11.5	13.3	17.4	19.4	22.8	24.8
YMR176W	CACAACAAGAAA	F6	0.174002032	0.835679982	0.690393175	0.110614551	0.107352876	0.299951596	0.13078941	-0.020765478	-1.117971064	1.7	5.5	7.5	11.5	13.3	17.4	19.4	22.8	24.8
YMR176W	CGACTCGGAGGG	F6	-0.196610483	0.00889233	-0.497656695	-0.427081388	-0.068483014	-0.450736422	-1.079020979	-0.573500816	-1.186138245	1.7	5.5	7.5	11.5	13.3	17.4	19.4	22.8	24.8
YMR176W	GGAGCAGCAGGG	F6	-0.029663181	-0.153990793	0.211468593	-0.010055336	0.475131387	-0.420562562	-0.461501504	-0.40570337	-1.076913497	1.7	5.5	7.5	11.5	13.3	17.4	19.4	22.8	24.8
YMR176W	CCAGAGCAGAGC	F6	-0.290483166	-0.378601039	-0.150013479	-1.279753472	-0.818912502	-1.935530825	-3.729063896	-2.630313617	-7.770293227	1.7	5.5	7.5	11.5	13.3	17.4	19.4	22.8	24.8
YMR176W	GGGACTGGCGCG	F6	0.537377412	1.102842274	1.750514167	0.250472214	-0.214575219	0.406117153	-0.208520763	-0.574019119	0.556042624	1.7	5.5	7.5	11.5	13.3	17.4	19.4	22.8	24.8
YMR176W	GGGAATGGGCAT	F6	0.483087256	-0.67851744	-3.738664795	-3.562596359	-6.33697185	-6.67780533	-5.127384001	-5.972050193	-6.468173613	1.7	5.5	7.5	11.5	13.3	17.4	19.4	22.8	24.8
YMR176W	GGGGGGGGGGCG	F6	-0.065287091	-0.477102152	-0.973820168	-0.401823056	-0.591236046	-0.669035121	-0.118613791	-3.870170579	-1.118366486	1.7	5.5	7.5	11.5	13.3	17.4	19.4	22.8	24.8
YMR176W	GAAAGCACAAGA	F6	0.173870213	-1.900909861	-1.558092549	-3.884524454	-2.488974944	-4.999733425	-4.449312095	-5.293978288	-5.790101708	1.7	5.5	7.5	11.5	13.3	17.4	19.4	22.8	24.8
YMR176W	GGTCGCCGGTAC	F6	0.366265495	-5.274368256	-5.112123191	-4.936054754	-5.125467745	-5.466301225	-4.915879895	-4.760546088	-5.256669508	1.7	5.5	7.5	11.5	13.3	17.4	19.4	22.8	24.8
YMR176W	CCATGGACAAAC	F6	-1.5406251	-1.274368256	-5.112123191	-4.936054754	-2.540505244	-5.466301225	-4.915879895	-4.760546088	-5.256669508	1.7	5.5	7.5	11.5	13.3	17.4	19.4	22.8	24.8
YMR176W	GGGGGGGGGCGC	F6	-0.015163611	-0.67851744	-0.738664795	0.311872759	-0.752009349	-1.092842829	-0.320029078	-2.972050193	-1.146245518	1.7	5.5	7.5	11.5	13.3	17.4	19.4	22.8	24.8
YMR176W	AGGGCAGCAGGG	F6	1.707302413	1.558521758	1.720766824	1.53426518	1.122459768	1.00401871	0.332047618	0.487381426	1.213650427	1.7	5.5	7.5	11.5	13.3	17.4	19.4	22.8	24.8
YLR142W	AGGGTAGCTGGC	F6	-0.486639469	-0.311417702	-0.992203289	-1.149261155	-1.539371496	-1.992097856	-1.841283985	-1.196144909	-1.782466139	1.7	5.5	7.5	11.5	13.3	17.4	19.4	22.8	24.8
YLR142W	TGCACTACAGGC	F6	-2.49656992	-1.130777403	-5.290460432	-1.654960377	-1.133879985	-2.644638466	-0.846289623	-4.938883329	-5.435006749	1.7	5.5	7.5	11.5	13.3	17.4	19.4	22.8	24.8
YLR142W	GGGAGGGAAGGG	F6	0.221875586	-3.833795665	-3.671550599	-0.910519662	0.56303236	-1.025728634	-1.153379209	1.20358846	-3.816096917	1.7	5.5	7.5	11.5	13.3	17.4	19.4	22.8	24.8
YLR142W	GGGGTAGCTGGC	F6	0.122339912	0.236593663	-0.070646555	-1.595017837	-1.784430827	-2.540301806	-0.989880477	-1.097581075	-2.330670089	1.7	5.5	7.5	11.5	13.3	17.4	19.4	22.8	24.8
YDL243C	GAAAGAATCCCT	F6	0.216210261	0.818023999	0.714810368	1.038799896	0.863768217	0.991914027	0.778172163	0.789603257	0.846581923	1.7	5.5	7.5	11.5	13.3	17.4	19.4	22.8	24.8
YDL243C	AGGCTGCGGGTG	F6	0.518107385	1.01036216	0.672968485	0.944400943	0.948120345	0.834057727	0.589698827	0.755109708	1.003297255	1.7	5.5	7.5	11.5	13.3	17.4	19.4	22.8	24.8
YDL243C	AAAGGGAGTCCG	F6	0.685769252	1.12556235	0.945904622	1.527378795	1.513249721	1.852015616	1.459314033	1.824616773	1.637932711	1.7	5.5	7.5	11.5	13.3	17.4	19.4	22.8	24.8
YDL243C	GGTGTAGAGGGG	F6	0.641068715	1.364114071	1.536902631	1.857777784	1.848284805	1.669901206	2.015312192	2.235402208	2.011917476	1.7	5.5	7.5	11.5	13.3	17.4	19.4	22.8	24.8
YDL243C	GAGGAAAGAGGG	F6	0.141248375	0.754018952	0.552743859	1.058701676	0.360536751	1.034154428	1.114721734	1.192790416	0.956585428	1.7	5.5	7.5	11.5	13.3	17.4	19.4	22.8	24.8
YDL243C	GGGGGCGAACTG	F6	-0.39696935	-0.417663418	-0.252867167	-0.936054754	-0.713902438	-1.200956658	-1.84373011	-2.603004811	-2.294144213	1.7	5.5	7.5	11.5	13.3	17.4	19.4	22.8	24.8
YDL243C	GGAGGTAAGCGT	F6	0.532685716	0.822249934	0.601467895	0.589406735	0.762563823	0.74686087	0.588823033	0.840203529	1.221658005	1.7	5.5	7.5	11.5	13.3	17.4	19.4	22.8	24.8
YDL243C	CCGCCTAGCTCA	F6	-0.405079765	-1.320029923	-2.118742756	-3.419721482	-2.948223118	-4.733156563	-5.702109393	-6.646311258	-6.949789601	1.7	5.5	7.5	11.5	13.3	17.4	19.4	22.8	24.8
YDL243C	TAGTTTGACCAT	F6	0.578516107	1.020480304	0.659884582	1.404236777	0.403268876	1.617650553	0.880789931	1.534302473	1.679725082	1.7	5.5	7.5	11.5	13.3	17.4	19.4	22.8	24.8
YDL243C	GGCAGATAGCGG	F6	-0.820435219	-0.121218968	0.415421613	0.44710014	0.381318498	0.854792701	0.711200582	0.637715699	0.892020133	1.7	5.5	7.5	11.5	13.3	17.4	19.4	22.8	24.8
YDL243C	GCCTCTGAGCAC	F6	0.034496564	0.415732886	-0.730571113	-0.273089742	0.053895482	0.481597675	-0.406948511	-0.097581075	-0.966747906	1.7	5.5	7.5	11.5	13.3	17.4	19.4	22.8	24.8
YDL243C	AGAGCTCAGGAG	F6	0.177306372	0.02176835	0.515392986	0.501889178	0.035872083	-0.149986737	0.252877405	-0.080178029	0.01211661	1.7	5.5	7.5	11.5	13.3	17.4	19.4	22.8	24.8
YDL243C	GGGATGCGAGAA	F6	-0.990641292	-0.720337615	-1.001699201	-1.106916875	-1.466254867	-2.67780533	-3.302470707	-1.891879844	-2.027601022	1.7	5.5	7.5	11.5	13.3	17.4	19.4	22.8	24.8
YDL243C	CGTGACTAGGAA	F6	1.034112729	1.045112518	1.195675779	1.170696696	1.059995682	1.847350471	1.449404569	1.475103096	1.701071993	1.7	5.5	7.5	11.5	13.3	17.4	19.4	22.8	24.8
YDL243C	GGGCGGCCGGTG	F6	-0.38843169	-0.74074574	-0.995621488	-3.166718438	-1.81423765	-2.9017847	-3.841688997	-4.171782017	-8.574796033	1.7	5.5	7.5	11.5	13.3	17.4	19.4	22.8	24.8
YDL243C	GGGCTGCGGGTG	F6	0.385374318	0.651631162	0.364073311	0.411408433	0.875819801	0.252256114	0.506545349	1.058538127	0.589895443	1.7	5.5	7.5	11.5	13.3	17.4	19.4	22.8	24.8
YDL243C	GGGACCACCGAT	F6	-1.68501501	0.10480379	1.563665863	1.148374027	0.684338656	1.497833323	1.332047618	2.106291258	0.827759273	1.7	5.5	7.5	11.5	13.3	17.4	19.4	22.8	24.8
YDL243C	GCGCGAGGTCCG	F6	0.22403531	-1.457780055	-0.433038512	-2.463420954	-3.105346149	-2.079397298	-3.236795217	-2.818427004	-5.162547331	1.7	5.5	7.5	11.5	13.3	17.4	19.4	22.8	24.8
YDL243C	GAAGGGAGTCCG	F6	-0.065287091	-0.098590529	-0.05182268	0.654760473	0.914654883	0.490163474	0.881386209	1.884716923	0.540596596	1.7	5.5	7.5	11.5	13.3	17.4	19.4	22.8	24.8
YDL243C	CGGGCCGGGACC	F6	-0.926903607	-0.888057259	-2.083364198	-0.907295761	-3.637277133	-3.115614137	-4.07976598	-2.924432173	-4.227910515	1.7	5.5	7.5	11.5	13.3	17.4	19.4	22.8	24.8
YDL243C	TTCCAAGCGAGG	F6	0.774416609	-0.596756468	0.587183669	-0.843405466	0.235670379	-0.341230459	-2.960734131	-0.173132108	-1.816096917	1.7	5.5	7.5	11.5	13.3	17.4	19.4	22.8	24.8
YDL243C	AGGTGGGGCGAG	F6	-0.9886914	-0.196365744	-0.531620338	0.284905711	-0.877540232	-1.165906292	0.507897454	-0.512618574	-2.956274575	1.7	5.5	7.5	11.5	13.3	17.4	19.4	22.8	24.8
YDL243C	TGAAATCGCGTG	F6	0.053627162	0.006726121	0.067091573	-0.359504493	-1.496450064	-1.474713465	0.971872054	-0.616955234	-1.347543908	1.7	5.5	7.5	11.5	13.3	17.4	19.4	22.8	24.8
YDL243C	CCACTGTGAATT	F6	-3.167166705	-0.627891367	-2.323627296	-1.755241437	-3.33697185	-6.67780533	-2.5424215	-5.972050193	-6.468173613	1.7	5.5	7.5	11.5	13.3	17.4	19.4	22.8	24.8
YDL243C	GCGCGGCCACCG	F6	-1.022049997	-0.690837711	-1.302316789	-6.080444664	-6.269857654	-6.610691134	-6.060269805	-5.904935997	-6.401059417	1.7	5.5	7.5	11.5	13.3	17.4	19.4	22.8	24.8
YDL243C	TGAAGCGACTCG	F6	1.292264914	0.295487352	1.042694919	1.955728949	-0.877540232	1.639607284	-0.082989881	2.345362421	2.60596785	1.7	5.5	7.5	11.5	13.3	17.4	19.4	22.8	24.8
YDL243C	AGCCCGAACAGC	F6	2.822779631	2.880449853	1.720766824	2.311872759	4.076656079	3.173943711	4.13940254	4.657306427	3.746145508	1.7	5.5	7.5	11.5	13.3	17.4	19.4	22.8	24.8
YDL243C	GGAGCTCAGGAG	F6	0.397974355	-0.274368256	0.47283931	-0.351092254	0.044457256	-0.765861507	0.254045106	0.631771335	-0.349778912	1.7	5.5	7.5	11.5	13.3	17.4	19.4	22.8	24.8
YDL243C	TTAGGGGTGGGG	F6	-1.199588182	-1.670296933	-4.508051867	-1.916945931	-6.106358922	-2.277267401	-5.896771072	-5.741437265	-6.237560685	1.7	5.5	7.5	11.5	13.3	17.4	19.4	22.8	24.8
YDL243C	TCGGACTGGGGG	F6	-1.282050343	-1.817854121	-1.771086273	-1.179980337	-1.369393328	-2.710226808	-1.352450556	-2.197116748	-2.330670089	1.7	5.5	7.5	11.5	13.3	17.4	19.4	22.8	24.8
YDL243C	GACGGCACTTAA	F6	-0.13141668	-0.395674553	-0.117952269	-1.834968629	-1.372304923	-5.172570022	-4.622148692	-4.466814885	-0.377975804	1.7	5.5	7.5	11.5	13.3	17.4	19.4	22.8	24.8
YDL243C	GAAGGAATCCCT	F6	0.500851536	-0.348368838	0.62123115	0.449376283	1.555419176	0.919129812	0.595082024	0.335378332	0.128761529	1.7	5.5	7.5	11.5	13.3	17.4	19.4	22.8	24.8
YDL243C	TGGGGGGTTAAG	F6	0.745776561	-1.77646249	-1.373209325	-4.897580607	-5.086993597	-2.105898982	-4.877405748	-4.72207194	-5.21819536	1.7	5.5	7.5	11.5	13.3	17.4	19.4	22.8	24.8
YDL243C	GAGCGCGTGGGG	F6	1.122339912	1.295487352	0.720766824	1.633800854	2.444387863	1.781626289	4.238938214	5.242268928	1.798612928	1.7	5.5	7.5	11.5	13.3	17.4	19.4	22.8	24.8
YDL243C	GAAAGGATCCCT	F6	0.259843436	0.111062781	0.273307847	-0.202700414	1.048459187	-0.080870188	0.332047618	0.62488495	0.476684833	1.7	5.5	7.5	11.5	13.3	17.4	19.4	22.8	24.8
YDL243C	GAGAGAATCCCT	F6	0.122339912	0.48813243	-0.086588098	1.089480338	1.221995442	0.674711085	0.524692696	1.139458122	1.183903083	1.7	5.5	7.5	11.5	13.3	17.4	19.4	22.8	24.8
YDL243C	AAAAGAATCCCT	F6	0.970336819	1.111062781	0.135804323	1.89683526	0.800531674	1.459698194	1.010119523	1.750415832	-0.008741995	1.7	5.5	7.5	11.5	13.3	17.4	19.4	22.8	24.8
YDL243C	GAAAGAATCCCC	F6	1.122339912	1.651631162	0.135804323	1.159869666	-0.199468326	1.366588789	1.817474445	0.487381426	0.669329911	1.7	5.5	7.5	11.5	13.3	17.4	19.4	22.8	24.8
YDL243C	TGACGCCGGGAA	F6	0.643172076	-4.550002699	-0.802795132	-1.889761102	-4.401102188	-2.741935668	-2.191514338	-4.03618053	-4.532303951	1.7	5.5	7.5	11.5	13.3	17.4	19.4	22.8	24.8
YDL243C	AAAAGGGGGCGA	F6	1.707302413	1.558521758	1.943159245	1.89683526	1.444387863	1.103554383	3.032487336	3.946813044	2.161183007	1.7	5.5	7.5	11.5	13.3	17.4	19.4	22.8	24.8
YDL243C	GAGGAGGGTAAT	F6	1.99680903	1.195951678	1.358196744	-0.273089742	1.34485219	-0.218373711	2.447524836	3.361850544	-0.008741995	1.7	5.5	7.5	11.5	13.3	17.4	19.4	22.8	24.8
YDL243C	GGCGCTTCCAAC	F6	-1.199588182	-1.348368838	-0.601161271	-1.010055336	0.607886596	-1.540301806	1.917010119	2.920340833	0.839254912	1.7	5.5	7.5	11.5	13.3	17.4	19.4	22.8	24.8
YDL243C	GGCCCCGAAGCG	F6	1.707302413	-0.441478242	0.720766824	-0.10316474	1.929814691	-0.633411211	1.653975713	2.072343927	0.3131861	1.7	5.5	7.5	11.5	13.3	17.4	19.4	22.8	24.8
YDL243C	TAGAGGGGAGCT	F6	1.707302413	0.973559257	1.457732418	0.89683526	2.581891387	0.781626288	2.653975713	3.809309521	1.798612928	1.7	5.5	7.5	11.5	13.3	17.4	19.4	22.8	24.8
YDL243C	GGTACACATCGC	F6	0.707302413	1.295487352	1.720766824	1.89683526	1.929814691	1.366588789	3.50197262	3.394272021	0.576220506	1.7	5.5	7.5	11.5	13.3	17.4	19.4	22.8	24.8
YDL243C	ACGGGCGCGCAG	F6	1.344732334	0.710524851	0.872769917	-0.273089742	1.34485219	-0.218373711	2.995012631	2.602858643	0.991258005	1.7	5.5	7.5	11.5	13.3	17.4	19.4	22.8	24.8
YDL243C	TAGAGGGGGACG	F6	0.859305507	1.388596756	0.135804323	0.726910258	1.122459768	-0.218373711	2.653975713	2.989881766	0.7282236	1.7	5.5	7.5	11.5	13.3	17.4	19.4	22.8	24.8
YDL243C	GGAAGAATCCCT	F6	-1.462622588	-0.196365744	-0.034120679	-0.273089742	-1.047465233	-0.218373711	0.332047618	-0.682543576	-0.178666996	1.7	5.5	7.5	11.5	13.3	17.4	19.4	22.8	24.8
YDL243C	TGACGGAACGTG	F6	1.122339912	0.558521758	0.720766824	1.311872759	1.444387863	-0.218373711	3.50197262	4.072343927	0.576220506	1.7	5.5	7.5	11.5	13.3	17.4	19.4	22.8	24.8
YDL243C	GATTAAAGGAGG	F6	-0.462622588	0.710524851	0.872769917	0.726910258	1.859425363	-0.803336212	2.332047618	3.361850544	-0.593704495	1.7	5.5	7.5	11.5	13.3	17.4	19.4	22.8	24.8
YDL243C	GAAAGAGTCCCT	F6	0.31498499	-0.51186757	-0.349622504	0.674442838	0.315104846	-0.218373711	-0.890344803	0.264989004	0.183903083	1.7	5.5	7.5	11.5	13.3	17.4	19.4	22.8	24.8
YDL243C	TGCTGGGGAGCG	F6	1.292264914	-1.026440743	0.457732418	-0.688127241	1.122459768	-1.218373711	2.032487336	2.487381426	-0.008741995	1.7	5.5	7.5	11.5	13.3	17.4	19.4	22.8	24.8
YDL243C	NAAAGAATCCCT	F6	-1.199588182	0.821556164	0.398838729	-0.010055336	0.607886596	0.629623195	1.595082024	0.487381426	0.254292411	1.7	5.5	7.5	11.5	13.3	17.4	19.4	22.8	24.8
YDL243C	AGAAGAAGGAAG	F6	-0.993137305	-3.14191796	-2.979672894	-4.388566959	-2.57797995	-1.91881343	-4.3683921	-2.213058292	-4.709181713	1.7	5.5	7.5	11.5	13.3	17.4	19.4	22.8	24.8
YDL243C	AAGCAGGGGGAG	F6	1.122339912	-0.026440743	1.135804323	0.726910258	0.859425363	0.196663788	2.069013212	3.150346439	-0.593704495	1.7	5.5	7.5	11.5	13.3	17.4	19.4	22.8	24.8
YKR076W	GACCAGGGCGAA	F6	-0.262323938	-0.411104593	0.625609591	0.311872759	1.400760931	-0.218373711	-0.178147114	-0.16031683	-0.434047829	1.7	5.5	7.5	11.5	13.3	17.4	19.4	22.8	24.8
YKR076W	TAAGGTTCCCTA	F6	0.039877752	-2.518293839	-3.034120679	-7.179980337	-7.369393328	-7.710226808	-7.159805478	-7.004471671	-7.500595091	1.7	5.5	7.5	11.5	13.3	17.4	19.4	22.8	24.8
YKR076W	GAACATCGTCAT	F6	-0.091784893	0.115578262	0.08517825	0.811443769	1.097368787	-0.616923088	0.380957219	0.436755353	-1.696797988	1.7	5.5	7.5	11.5	13.3	17.4	19.4	22.8	24.8
YKR076W	GGGCGCACCCAA	F6	-0.725656994	0.610989178	0.358196744	-0.05069732	1.624960109	-0.300835872	0.805978806	1.124811346	-0.478227278	1.7	5.5	7.5	11.5	13.3	17.4	19.4	22.8	24.8
YKR076W	CGAGAAATGAAG	F6	0.674880936	-1.125976417	-0.186123772	0.311872759	1.169765483	1.044660694	1.283138018	0.972808253	0.784807128	1.7	5.5	7.5	11.5	13.3	17.4	19.4	22.8	24.8
YKR076W	AGCAGCCGGGAG	F6	0.910835807	1.214567356	1.376812422	0.311872759	2.277737994	-0.507880329	1.194544094	1.197874809	0.7797539	1.7	5.5	7.5	11.5	13.3	17.4	19.4	22.8	24.8
YKR076W	GCGGCAAATGGG	F6	0.60776674	-0.026440743	0.135804323	1.159869666	1.215569173	0.044660694	1.125596741	-0.097581075	-0.108277668	1.7	5.5	7.5	11.5	13.3	17.4	19.4	22.8	24.8
YKR076W	GGGTGGCCCGAG	F6	-0.398492251	-0.547272906	-1.208150078	-1.032081642	-0.83447151	-1.014840317	-1.011906783	-0.557012694	-1.593704495	1.7	5.5	7.5	11.5	13.3	17.4	19.4	22.8	24.8
YKR076W	ATCATGAACGAC	F6	-0.062084659	0.187684062	-0.700696945	-1.74702093	-0.061964803	-2.277267401	-1.726846071	-4.156474764	-0.652598184	1.7	5.5	7.5	11.5	13.3	17.4	19.4	22.8	24.8
YKR076W	CGACGGACCACG	F6	0.034877071	-0.943978583	-0.2512188	0.224409918	-0.795078071	-2.720874052	-0.295983604	-1.015118915	-0.636773217	1.7	5.5	7.5	11.5	13.3	17.4	19.4	22.8	24.8
YKR076W	GGGTCACGGGTG	F6	0.122339912	0.973559257	0.813876228	1.797299586	1.800531674	0.459698194	0.010119523	1.487381426	0.254292411	1.7	5.5	7.5	11.5	13.3	17.4	19.4	22.8	24.8
YKR076W	AGGAGGGGGAAG	F6	0.122339912	0.295487352	-1.864195677	1.311872759	2.707422269	0.95155129	-0.082989881	2.574844267	-2.008741995	1.7	5.5	7.5	11.5	13.3	17.4	19.4	22.8	24.8
YKR061W	CAGCGGGTCAGC	F6	0.170766602	-0.040023715	-0.370241121	-0.672758839	-1.025899883	-1.228062768	-2.078490494	-2.218379219	-2.525800431	1.7	5.5	7.5	11.5	13.3	17.4	19.4	22.8	24.8
YKR061W	GGAAGGGAGGAG	F6	1.0113086	1.780914179	1.335113131	1.325169582	0.61549978	0.550300742	-0.213386518	0.158758678	-1.763629497	1.7	5.5	7.5	11.5	13.3	17.4	19.4	22.8	24.8
YKR061W	TGGGATACGAGG	F6	1.344732334	0.898457802	1.699705208	0.110238898	-0.898601847	0.030653836	-0.418924834	-1.714252435	-2.94734145	1.7	5.5	7.5	11.5	13.3	17.4	19.4	22.8	24.8
YKR061W	CGTGGCGATCGG	F6	-0.093977994	-0.715511647	0.021848134	-1.133926994	-0.566611136	-0.967565608	-0.649805035	-2.816399322	-1.312522743	1.7	5.5	7.5	11.5	13.3	17.4	19.4	22.8	24.8
YKR061W	ACACTTACCAGG	F6	-0.337091706	-1.485872362	-2.069870703	-2.040643656	-1.949948727	-3.208320047	-4.505895624	-6.672489911	-7.168613331	1.7	5.5	7.5	11.5	13.3	17.4	19.4	22.8	24.8
YKR061W	GGAACGTGTGTG	F6	-0.03812476	-2.274368256	-0.112123191	0.456262668	-3.388502151	-0.963800884	-0.693487474	-1.538153666	-0.841632009	1.7	5.5	7.5	11.5	13.3	17.4	19.4	22.8	24.8
YKR061W	CGGGCAGGGGAG	F6	-0.328321497	0.075438871	-0.012294316	0.477882711	-3.650129735	-1.253997621	-3.025504386	-3.870170579	-3.781331498	1.7	5.5	7.5	11.5	13.3	17.4	19.4	22.8	24.8
YKR061W	GGCGAAAGGCAG	F6	-2.059863419	-2.449652174	-4.161876226	-2.400845289	-2.059743563	-6.101016761	-5.550595431	-1.002944201	-5.891385044	1.7	5.5	7.5	11.5	13.3	17.4	19.4	22.8	24.8
YPL002C	AGAAGCGCGAAG	F6	-0.269528422	-0.978729394	-0.89874201	-1.911118664	-2.706617447	-1.907627957	-3.251119369	-4.161874752	-3.429179482	1.7	5.5	7.5	11.5	13.3	17.4	19.4	22.8	24.8
YPL002C	GAACCTCTGCCG	F6	-0.278865314	-0.699517738	-1.321543981	-1.893936778	-1.517752593	-2.277962508	-2.374660155	-2.27482146	-2.828660378	1.7	5.5	7.5	11.5	13.3	17.4	19.4	22.8	24.8
YPL002C	CCAGACGGAATG	F6	-0.083059438	-0.312911704	-1.245444863	-1.069376427	-1.740658425	-2.810189883	-2.929619952	-2.985790249	-5.407913088	1.7	5.5	7.5	11.5	13.3	17.4	19.4	22.8	24.8
YPL002C	CGTGTGAGGAAG	F6	-0.731270601	-0.892762308	-1.965733704	-1.759917924	-1.297254218	-2.950677928	-1.377172986	-3.11165626	-4.110280021	1.7	5.5	7.5	11.5	13.3	17.4	19.4	22.8	24.8
YPL002C	CGTTTCGCACTT	F6	1.354286641	0.990237998	0.201392665	-0.256411	-0.055877473	-2.322710371	-0.846289623	-4.938883329	-0.305723732	1.7	5.5	7.5	11.5	13.3	17.4	19.4	22.8	24.8
YPL002C	GCAGTAAGTATA	F6	-1.327270735	-3.45467774	-1.679455797	-4.881898984	-2.808277569	-2.341756127	-4.013727219	-7.028318412	-7.524441833	1.7	5.5	7.5	11.5	13.3	17.4	19.4	22.8	24.8
YPL002C	GGAAGCGCGAAG	F6	-0.082479879	-0.984620567	-0.4922269	-1.775590082	-2.643074978	-2.057909039	-4.755415223	-2.792726493	-3.288849914	1.7	5.5	7.5	11.5	13.3	17.4	19.4	22.8	24.8
YPL002C	AACACATGCAGG	F6	-0.053509923	-0.433616125	-1.888042419	-5.618864578	-1.808277569	-2.68967943	-2.276761625	-1.858393411	-5.939479332	1.7	5.5	7.5	11.5	13.3	17.4	19.4	22.8	24.8
YPL002C	AGGCGTTGCGAG	F6	-1.389559126	-4.485872362	-5.546019717	-6.954913782	-6.144326772	-7.485160252	-6.934738923	-6.779405115	-7.275528535	1.7	5.5	7.5	11.5	13.3	17.4	19.4	22.8	24.8
YPL002C	GGAACACGTCGG	F6	-0.720118811	-3.919525539	-2.864195677	-6.388566959	-3.118548331	-6.91881343	-6.3683921	-6.213058292	-6.709181713	1.7	5.5	7.5	11.5	13.3	17.4	19.4	22.8	24.8
YPL002C	CGGGGGGAGGCG	F6	-0.416080002	-2.050287485	-1.625008013	-5.618864578	-5.808277569	-3.564148548	-5.598689719	-5.443355912	-5.939479332	1.7	5.5	7.5	11.5	13.3	17.4	19.4	22.8	24.8
YPL002C	CGATGCACGCGG	F6	-1.628980975	-6.684652226	-5.52240716	-6.346338724	-6.535751714	-6.876585194	-6.326163865	-6.170830057	-6.666953477	1.7	5.5	7.5	11.5	13.3	17.4	19.4	22.8	24.8
YPL002C	GCGAGATCGACA	F6	-0.519206117	-1.50448804	-1.827669801	-1.651601365	-5.16294245	-5.50377593	-3.953354601	-1.990665871	-1.124219212	1.7	5.5	7.5	11.5	13.3	17.4	19.4	22.8	24.8
YPL002C	AGGTTACGACCA	F6	-1.136394356	-2.392090215	-3.608356773	-5.754216431	-5.943629422	-6.284462902	-5.734041572	-5.578707765	-6.074831185	1.7	5.5	7.5	11.5	13.3	17.4	19.4	22.8	24.8
YPL002C	AGACAGCCGAGG	F6	-1.462622588	-2.418758166	-2.086588098	-5.080444664	-5.269857654	-5.610691134	-1.252914883	-4.904935997	-5.401059417	1.7	5.5	7.5	11.5	13.3	17.4	19.4	22.8	24.8
YPL002C	TGCGAGTGTGGA	F6	-5.087113453	-0.913966014	-3.488686542	-4.897580607	-5.086993597	-5.427827077	-0.877405748	-4.72207194	-5.21819536	1.7	5.5	7.5	11.5	13.3	17.4	19.4	22.8	24.8
YPL002C	TCGAACGTACAG	F6	-0.00319097	-4.611403244	-0.864195677	-4.273089742	-4.462502732	-4.803336212	-4.252914883	-4.097581075	-4.593704495	1.7	5.5	7.5	11.5	13.3	17.4	19.4	22.8	24.8
YPL002C	GGGGGGGGGACG	F6	-0.091784893	-4.884421738	-3.137214171	-4.546108236	-4.735521227	-5.076354707	-4.525933377	-4.370599569	-4.86672299	1.7	5.5	7.5	11.5	13.3	17.4	19.4	22.8	24.8
YOR101W	AGGGCCTACAGG	F6	0.144366219	-0.390597073	-0.286650648	-0.560747934	-1.729983043	-0.370376805	-1.935432693	-2.365061386	-0.965020617	1.7	5.5	7.5	11.5	13.3	17.4	19.4	22.8	24.8
YOR101W	CCACCTGGAGTA	F6	0.067892128	-0.35506349	-1.226765756	-0.504415288	-2.310499639	-2.23629562	-3.307362667	-1.604541064	-2.956274575	1.7	5.5	7.5	11.5	13.3	17.4	19.4	22.8	24.8
YOR101W	GGAGGGCGGGAG	F6	-0.682931695	-1.23225028	-0.713861404	-2.874827955	-2.504813537	-7.653001939	-7.10258061	-6.947246802	-7.443370222	1.7	5.5	7.5	11.5	13.3	17.4	19.4	22.8	24.8
YOR101W	ATAAGAAGCTGA	F6	0.534064678	-0.585171702	-0.442555443	-4.871349065	-3.645724556	-6.986558036	-2.188209193	-6.280802899	-6.776926319	1.7	5.5	7.5	11.5	13.3	17.4	19.4	22.8	24.8
YOR101W	CGCTCCACTCGG	F6	-1.027902723	0.080474461	-0.564635395	-1.672359925	-0.71290953	-2.63870551	-3.005822021	-6.020413214	-3.19460854	1.7	5.5	7.5	11.5	13.3	17.4	19.4	22.8	24.8
YOR101W	GCGGATGGGACG	F6	-0.340287045	-1.231909861	-2.436447126	-3.186378108	-6.697719194	-4.716624579	-3.028699726	-3.332797537	-3.506992862	1.7	5.5	7.5	11.5	13.3	17.4	19.4	22.8	24.8
YOR101W	TTGAGCTGTCTC	F6	-0.308294442	-3.073746458	-2.648466986	-2.834968629	-5.831736542	-2.172570022	-6.622148692	-6.466814885	-6.962938305	1.7	5.5	7.5	11.5	13.3	17.4	19.4	22.8	24.8
YOR282W	ACGGTCCACGAC	F6	-0.196021567	-0.292334803	-0.545127236	-0.488357729	-0.027957074	-0.945847857	-0.834310768	-1.126435938	-1.175100381	1.7	5.5	7.5	11.5	13.3	17.4	19.4	22.8	24.8
YOR282W	AAGGAAGATAAG	F6	-0.462622588	-1.096830071	-2.086588098	0.089480338	0.189573964	-1.362763621	-1.153379209	-2.583007902	-1.593704495	1.7	5.5	7.5	11.5	13.3	17.4	19.4	22.8	24.8
YOR282W	GAGAAGAACGGG	F6	0.45039411	-1.057467639	-1.248859527	-1.435361171	-1.110200988	-1.772962563	-2.637578733	-3.482244925	-3.563330846	1.7	5.5	7.5	11.5	13.3	17.4	19.4	22.8	24.8
YOR282W	AGAGGATGGGGG	F6	-0.430201111	-0.237944848	0.320228894	0.244758563	1.247990651	-0.507880329	-0.667952382	-0.164695271	-4.468173613	1.7	5.5	7.5	11.5	13.3	17.4	19.4	22.8	24.8
YOR282W	TCCACAGCGAAA	F6	0.32027929	-0.069509465	-1.144303596	-1.96823516	-1.505571454	-4.305836553	-2.170452722	-4.600081415	-5.096204836	1.7	5.5	7.5	11.5	13.3	17.4	19.4	22.8	24.8
YOR282W	GGGAGCGAGAGG	F6	-0.161453054	-1.51186757	-0.764660004	-0.495482163	-0.984455435	-5.025728634	-1.667952382	-4.319973496	-4.816096917	1.7	5.5	7.5	11.5	13.3	17.4	19.4	22.8	24.8
YOR282W	GGGGAGGCAGGC	F6	-1.643194834	-0.791975489	0.7487812	-0.316158464	-0.058112477	-1.720874052	-2.170452722	-3.600081415	-4.096204836	1.7	5.5	7.5	11.5	13.3	17.4	19.4	22.8	24.8
YOR282W	GCCGGAGAGATG	F6	-0.167166705	-0.900909861	-1.323627296	-1.340203937	-4.33697185	-4.67780533	-1.5424215	-3.972050193	-4.468173613	1.7	5.5	7.5	11.5	13.3	17.4	19.4	22.8	24.8
YOR282W	GGGGGTAGGCTG	F6	1.970336819	0.236593663	1.135804323	0.989944664	1.707422269	-2.540301806	0.817474445	-1.834546669	-2.330670089	1.7	5.5	7.5	11.5	13.3	17.4	19.4	22.8	24.8
YOR282W	AACAAGGGGCTA	F6	-1.26997751	-0.959326547	-1.934585005	-1.758516569	-2.684895154	-3.025728634	-2.475307304	-3.904935997	-4.401059417	1.7	5.5	7.5	11.5	13.3	17.4	19.4	22.8	24.8
YGR145W	TGAGGAACGGAC	F6	-0.86855788	-0.862615941	-1.22546192	-0.2708088	-0.859392885	-0.322482115	-0.873701047	-1.587580632	-0.804728102	1.7	5.5	7.5	11.5	13.3	17.4	19.4	22.8	24.8
YGR145W	ACCGTAGAAGAG	F6	-0.526398499	-0.789637879	-0.003259715	-0.575652512	-1.180103002	-0.001562322	-0.111871001	-0.668960603	-0.609386117	1.7	5.5	7.5	11.5	13.3	17.4	19.4	22.8	24.8
YGR145W	GCCGTAGAAGAG	F6	-0.555731993	-1.219085821	-0.056840755	-1.10316474	-0.292577731	-1.633411211	-0.346024287	-1.190690479	-1.008741995	1.7	5.5	7.5	11.5	13.3	17.4	19.4	22.8	24.8
YOR025W	GGGTATACAAGT	F6	0.241392584	-0.634862217	-0.648466986	-2.642323551	-2.509808447	-5.435604428	-3.885183098	-3.14488679	-7.547900806	1.7	5.5	7.5	11.5	13.3	17.4	19.4	22.8	24.8
YOR025W	GACCGGGGGACG	F6	2.004982962	0.143484258	0.690393175	-0.880772319	-0.877540232	0.536513791	-1.346024287	-4.512618574	-5.008741995	1.7	5.5	7.5	11.5	13.3	17.4	19.4	22.8	24.8
YOR025W	GGTGGGCATAGG	F6	1.396962293	-0.026440743	-1.011037065	0.567129814	-4.831736542	-0.850641927	-4.622148692	-4.466814885	-4.962938305	1.7	5.5	7.5	11.5	13.3	17.4	19.4	22.8	24.8
YOR025W	TAACGAGCCAGG	F6	0.420020461	-0.401949878	-3.864195677	-1.813658123	-5.462502732	-5.803336212	-5.252914883	-1.77565298	-5.593704495	1.7	5.5	7.5	11.5	13.3	17.4	19.4	22.8	24.8
YOR025W	AAGAAAGATATT	F6	-1.877660088	-5.485872362	-1.623187578	-1.340203937	-5.33697185	-1.218373712	-5.127384001	-4.972050193	-5.468173613	1.7	5.5	7.5	11.5	13.3	17.4	19.4	22.8	24.8
YPL020C	AACGCAACCGGG	F6	1.357359942	1.922734998	2.347056187	2.658011408	2.224213267	2.598462264	2.133047045	2.509407732	2.665857719	1.7	5.5	7.5	11.5	13.3	17.4	19.4	22.8	24.8
YPL020C	GGGTGGGGAAGG	F6	1.751084105	2.505006248	2.162827497	2.61181185	2.293731196	2.429840345	2.519378896	2.25434176	2.985183491	1.7	5.5	7.5	11.5	13.3	17.4	19.4	22.8	24.8
YPL020C	GGGTAAAGGGGC	F6	-0.251621644	-0.525473065	-0.911848653	-1.122389307	-1.318857056	-1.957076446	-2.759326735	-3.183417244	-3.552628552	1.7	5.5	7.5	11.5	13.3	17.4	19.4	22.8	24.8
YPL020C	GGCCAACCTGCT	F6	0.031082168	-0.66808784	-1.233640053	-2.636020811	-2.320641649	-2.331326528	-3.210589473	-4.277648087	-5.465649212	1.7	5.5	7.5	11.5	13.3	17.4	19.4	22.8	24.8
YPL020C	CGGGGCATCAAT	F6	-0.386001307	-1.911636268	-1.291918436	-1.911491501	-2.289666135	-2.469218708	-3.665040786	-4.656548367	-3.287601368	1.7	5.5	7.5	11.5	13.3	17.4	19.4	22.8	24.8
YPL020C	AGCCACGGGGAA	F6	-0.198560988	-0.442848974	-1.286099896	-1.684022843	-1.857134021	-1.91881343	-1.538317101	-3.798020793	-3.10651721	1.7	5.5	7.5	11.5	13.3	17.4	19.4	22.8	24.8
YPL020C	CGCAGGCCCGAG	F6	-0.57155696	-0.491896149	-0.846813599	-1.382024113	-2.015043755	-2.045537115	-1.844450037	-2.206515446	-3.91563259	1.7	5.5	7.5	11.5	13.3	17.4	19.4	22.8	24.8
YPL020C	GAATGGGAGAGA	F6	0.221306363	-0.438635493	0.092476891	-0.361086223	-0.180387585	-0.596885335	-0.859378453	-2.106143088	-0.551640436	1.7	5.5	7.5	11.5	13.3	17.4	19.4	22.8	24.8
YPL020C	GAGAGTGACCGG	F6	-1.178319566	-0.040796036	0.420107346	-1.346338724	-0.406468697	-0.628657681	-0.771575013	-0.778512634	-0.73621614	1.7	5.5	7.5	11.5	13.3	17.4	19.4	22.8	24.8
YPL020C	TGGGGGCATGTA	F6	0.518998882	-0.472240496	0.291455193	0.347942014	0.193718452	-1.164602455	-1.386770629	-1.292837366	-3.505167821	1.7	5.5	7.5	11.5	13.3	17.4	19.4	22.8	24.8
YPL020C	GAAGGTCGGGGC	F6	-0.791930213	-1.181718969	-2.671550599	-6.039802679	-5.22921567	-8.155011651	-7.604590321	-6.449256513	-7.945379934	1.7	5.5	7.5	11.5	13.3	17.4	19.4	22.8	24.8
YPL020C	GACGCAACCGGG	F6	1.444268007	1.295487352	2.305729324	2.481797761	2.029350364	1.781626289	1.447524836	2.833156263	2.134215959	1.7	5.5	7.5	11.5	13.3	17.4	19.4	22.8	24.8
YPL020C	AGGCCCGCGCGC	F6	-0.10854397	-1.716756244	-2.766015283	-2.83787436	-3.85736235	-2.667681113	-2.495771406	-4.077403193	-7.158489114	1.7	5.5	7.5	11.5	13.3	17.4	19.4	22.8	24.8
YPL020C	GAAGCTAGGGGG	F6	-1.654154046	-2.557822204	-7.395577138	-7.219508701	-7.408921692	-4.579830171	-7.199333842	-3.459037534	-7.540123455	1.7	5.5	7.5	11.5	13.3	17.4	19.4	22.8	24.8
YPL020C	AGGCGGGGCGTG	F6	-0.650694936	-1.893802974	-3.481579655	-6.764942838	-6.954355829	-3.487834386	-6.744767979	-6.589434171	-7.085557592	1.7	5.5	7.5	11.5	13.3	17.4	19.4	22.8	24.8
YPL020C	GAGGGAGGCCCG	F6	3.181233602	2.63652427	3.25128154	3.427349977	3.395478263	4.127401125	2.332047618	1.487381426	4.187655218	1.7	5.5	7.5	11.5	13.3	17.4	19.4	22.8	24.8
YPL020C	GGTTGCCATCGG	F6	0.361805847	-1.338384749	-1.449158178	-5.858052242	-1.79953772	-6.388298713	-5.837877383	-5.682543576	-6.178666996	1.7	5.5	7.5	11.5	13.3	17.4	19.4	22.8	24.8
YPL020C	GGTATGGCGGCA	F6	1.444268007	4.143484258	2.836244041	4.926582603	1.929814691	4.029553802	4.332047618	4.131237616	3.078720847	1.7	5.5	7.5	11.5	13.3	17.4	19.4	22.8	24.8
YPL020C	ACCTCCGTTGAG	F6	-0.921161726	-2.099689725	-1.715052238	-4.024410629	-5.535751714	-6.876585194	-3.518808943	-6.170830057	-6.666953477	1.7	5.5	7.5	11.5	13.3	17.4	19.4	22.8	24.8
YPL020C	GACGATCAACGA	F6	-0.287748371	-4.30442549	-1.509912209	-6.288040083	-3.670098152	-6.818286554	-6.267865224	-6.112531416	-6.608654837	1.7	5.5	7.5	11.5	13.3	17.4	19.4	22.8	24.8
YPL020C	TGGGAGGGAGGG	F6	0.176111169	-4.330221491	-6.167976425	-2.821982988	-2.859392885	-6.52215446	-2.512301511	-5.816399322	-6.312522743	1.7	5.5	7.5	11.5	13.3	17.4	19.4	22.8	24.8
YPL020C	AACCGTGTAAGC	F6	-1.948049415	-1.833795665	-0.712192584	-1.34347907	-1.684895154	-2.736222016	-5.645232305	-5.489898498	-5.986021918	1.7	5.5	7.5	11.5	13.3	17.4	19.4	22.8	24.8
YPL020C	GGCCGGGACAAA	F6	0.09680482	-0.814936638	-1.60962285	-2.351092254	-5.710430246	-6.051263726	-5.500842396	-5.345508588	-5.841632009	1.7	5.5	7.5	11.5	13.3	17.4	19.4	22.8	24.8
YPL020C	GTGGGCAGCCAG	F6	0.227309472	-0.139651353	-4.007153631	-5.416047695	-5.605460686	-5.946294166	-5.395872836	-5.240539029	-5.736662449	1.7	5.5	7.5	11.5	13.3	17.4	19.4	22.8	24.8
YPL020C	GGCCACGGGGAA	F6	0.168143602	-0.521205435	-0.818391987	-1.057361051	-1.372304923	-1.713138403	-1.300220597	-2.14488679	-3.377975804	1.7	5.5	7.5	11.5	13.3	17.4	19.4	22.8	24.8
YPL020C	AAGCGGGGCGCA	F6	-1.070305165	-0.326001025	-2.864195677	-0.366199146	-0.177100513	1.241057907	0.238938214	-0.512618574	0.450689624	1.7	5.5	7.5	11.5	13.3	17.4	19.4	22.8	24.8
YPL020C	GCCAAATGGGGG	F6	-0.312597144	-6.216265302	-2.594588617	-5.8779518	-6.06736479	-6.40819827	-5.857776941	-5.702443133	-6.198566553	1.7	5.5	7.5	11.5	13.3	17.4	19.4	22.8	24.8
YPL020C	CGCAGTATGAGG	F6	-0.95041643	-2.256738362	-5.794933015	-5.618864578	-5.808277569	-6.149111049	-5.598689719	-5.443355912	-5.939479332	1.7	5.5	7.5	11.5	13.3	17.4	19.4	22.8	24.8
YPL020C	AATGCCAACGGA	F6	0.763885942	-3.085334432	-1.923089366	-4.331983431	-4.521396421	-4.862229901	-4.311808572	-4.156474764	-4.652598184	1.7	5.5	7.5	11.5	13.3	17.4	19.4	22.8	24.8
YPL020C	CAGTGCGCGGGA	F6	0.454915252	-2.781328245	-4.619083179	-4.443014743	-4.632427734	-4.973261214	-4.422839884	-3.267506076	-4.763629497	1.7	5.5	7.5	11.5	13.3	17.4	19.4	22.8	24.8
YPL020C	CCCAGGCCAGGC	F6	-3.784550683	-5.518293839	-5.356048773	-2.179980337	-5.369393328	-5.710226808	-5.159805478	-5.004471671	-3.178666996	1.7	5.5	7.5	11.5	13.3	17.4	19.4	22.8	24.8
YPL020C	GACACGGGGTGC	F6	-1.816259543	-4.550002699	-5.387757633	-5.211689197	-5.401102188	-5.741935668	-5.191514338	-5.03618053	-5.532303951	1.7	5.5	7.5	11.5	13.3	17.4	19.4	22.8	24.8
YPL020C	GCACGGTATGCC	F6	0.022804239	-4.933331339	-4.771086273	-4.595017837	-4.784430827	-5.125264307	-4.574842977	-4.41950917	-4.91563259	1.7	5.5	7.5	11.5	13.3	17.4	19.4	22.8	24.8
YPL020C	GAGCTCGGGGAA	F6	-0.26997751	-0.959326547	-4.2565131	-4.080444664	-0.810426036	-4.610691134	-4.060269805	-3.904935997	-4.401059417	1.7	5.5	7.5	11.5	13.3	17.4	19.4	22.8	24.8
YPL020C	GGGGGGCGGGGG	F6	-0.199588182	-4.933331339	-4.771086273	-4.595017837	-3.784430827	-5.125264307	-4.574842977	-4.41950917	-4.91563259	1.7	5.5	7.5	11.5	13.3	17.4	19.4	22.8	24.8
YPL020C	AGGTGGGGAAGG	F6	1.444268007	1.295487352	2.305729324	2.119227681	2.122459768	1.103554383	2.13940254	2.294736348	1.576220506	1.7	5.5	7.5	11.5	13.3	17.4	19.4	22.8	24.8
YNL221C	ACGGGGTAGATA	F6	-0.13253516	0.582721453	0.434287565	0.77091282	0.607117363	1.0266042	0.989107385	0.955789669	1.085040152	1.7	5.5	7.5	11.5	13.3	17.4	19.4	22.8	24.8
YNL221C	GTTGGAAACTCC	F6	0.498673882	0.883087666	0.604975259	1.134502945	1.39956936	1.913977324	1.348921437	1.237861826	1.412646337	1.7	5.5	7.5	11.5	13.3	17.4	19.4	22.8	24.8
YNL221C	TACGGGTCATGA	F6	0.746537576	0.984366012	1.183809696	1.311872759	0.991989837	0.89125078	1.276765183	0.986687842	1.336855006	1.7	5.5	7.5	11.5	13.3	17.4	19.4	22.8	24.8
YNL221C	AGACAAGCGGGA	F6	0.13411708	0.391550074	0.639695213	0.335331732	1.579739716	1.127013356	1.094797238	0.860424836	1.303694651	1.7	5.5	7.5	11.5	13.3	17.4	19.4	22.8	24.8
YNL221C	CGGGGTAGCATC	F6	-0.105070584	0.943185608	1.332201536	0.749278071	0.98870838	1.173943711	1.677822455	2.062290262	1.768239279	1.7	5.5	7.5	11.5	13.3	17.4	19.4	22.8	24.8
YNL221C	TTACAAGGATGA	F6	0.152087256	0.032452946	0.117656976	-0.366199146	-0.444580824	-0.261078162	-0.07499709	-0.678042183	-0.399932752	1.7	5.5	7.5	11.5	13.3	17.4	19.4	22.8	24.8
YNL221C	GCGGGGTAGATA	F6	-0.036649611	-0.130463808	0.409255345	0.666055053	0.562371936	0.629623195	0.895948503	1.06815613	0.760477799	1.7	5.5	7.5	11.5	13.3	17.4	19.4	22.8	24.8
YNL221C	CGGGGGGGGGGA	F6	-0.111150218	0.174471951	0.635375332	0.36078236	0.888969638	0.315962716	0.721994136	1.099720365	1.206525992	1.7	5.5	7.5	11.5	13.3	17.4	19.4	22.8	24.8
YNL221C	CGGGGGGGGGAC	F6	0.196340494	0.117949166	0.347308428	0.233870247	0.828728565	0.578092894	0.9421011	0.93989363	1.235183588	1.7	5.5	7.5	11.5	13.3	17.4	19.4	22.8	24.8
YNL221C	GGACAAGCGGGA	F6	-0.177220369	0.061022098	0.383731836	-0.228695622	1.407861987	0.241057907	0.419510459	1.010943382	0.798612928	1.7	5.5	7.5	11.5	13.3	17.4	19.4	22.8	24.8
YNL221C	CGGGGGGGGGGG	F6	0.970336819	1.899558676	2.514315946	2.077407505	2.122459768	1.98326015	1.595082024	2.335378332	2.3131861	1.7	5.5	7.5	11.5	13.3	17.4	19.4	22.8	24.8
YNL221C	GCGCGAAAGCCC	F6	-1.062084659	-2.348368838	-0.508051867	-1.162058429	0.179043297	-1.277267401	-1.50445365	-0.571512263	0.205382811	1.7	5.5	7.5	11.5	13.3	17.4	19.4	22.8	24.8
YNL221C	ACGGGGTAGGTA	F6	-0.614625682	0.236593663	0.398838729	0.311872759	0.385494174	1.044660694	0.595082024	1.165453331	-0.330670089	1.7	5.5	7.5	11.5	13.3	17.4	19.4	22.8	24.8
YLR371W	CTGTCGACGGGG	F6	0.235402577	-0.166298407	-1.457020296	-0.245904912	-1.673181733	-0.835045072	-1.333533343	-3.03618053	-2.322850585	1.7	5.5	7.5	11.5	13.3	17.4	19.4	22.8	24.8
YLR371W	AGCGACAGACGG	F6	1.31498499	1.710524851	0.328449401	1.647475791	1.774536465	2.075809393	1.583586385	0.095064003	1.431830597	1.7	5.5	7.5	11.5	13.3	17.4	19.4	22.8	24.8
YLR371W	GACGGGGGGGAG	F6	-1.735641083	-4.884421738	-0.815286077	-1.086676617	-4.735521227	-4.076354707	-4.525933377	-4.370599569	-4.86672299	1.7	5.5	7.5	11.5	13.3	17.4	19.4	22.8	24.8
YJL185C	CTAGTGAAGACG	F6	0.586846088	0.979140289	1.105495568	1.399634598	1.534825963	1.491498222	1.983893228	1.386319898	2.047342874	1.7	5.5	7.5	11.5	13.3	17.4	19.4	22.8	24.8
YJL185C	GAGGAATTGCCA	F6	-0.467784293	-0.036782687	0.254448819	0.311872759	0.524558212	0.890748011	0.66219622	0.335378332	0.67575618	1.7	5.5	7.5	11.5	13.3	17.4	19.4	22.8	24.8
YJL185C	GGAGGCACCGGA	F6	-1.433357994	-1.050287485	-1.319199584	-0.630179892	-0.200947255	-0.681505499	-0.4489426	-0.524492674	0.194946988	1.7	5.5	7.5	11.5	13.3	17.4	19.4	22.8	24.8
YJL185C	TGGGGAGTAGAG	F6	-0.373187505	-0.645350576	-0.675750588	-0.359504493	-0.133879985	0.75624097	0.687142577	-0.266457987	0.694276268	1.7	5.5	7.5	11.5	13.3	17.4	19.4	22.8	24.8
YJL185C	GGGTGACGCGGC	F6	-1.907407431	-1.319222492	-0.349622504	0.55514391	1.077605533	0.254379286	1.057187777	0.803408919	1.811176389	1.7	5.5	7.5	11.5	13.3	17.4	19.4	22.8	24.8
YJL185C	GACGGCAAGTCG	F6	-0.529736784	0.421018234	-0.516272374	-0.688127241	1.217617001	0.022634388	-0.426944282	-1.650122098	-1.468173613	1.7	5.5	7.5	11.5	13.3	17.4	19.4	22.8	24.8
YJL185C	CTAGTGAGGACG	F6	0.41184653	0.12556235	0.287807416	0.726910258	1.122459768	0.419056209	1.162122617	0.639384519	1.679313999	1.7	5.5	7.5	11.5	13.3	17.4	19.4	22.8	24.8
YJL185C	GTAGTGAAGACG	F6	-0.140694493	-0.026440743	0.720766824	0.726910258	1.444387863	1.103554383	1.332047618	0.709773847	1.7282236	1.7	5.5	7.5	11.5	13.3	17.4	19.4	22.8	24.8
YJL185C	CTAGTGAAGGCG	F6	0.122339912	-0.026440743	-0.086588098	-0.910519662	0.122459768	-0.025728634	1.431583292	-0.735010996	1.353828085	1.7	5.5	7.5	11.5	13.3	17.4	19.4	22.8	24.8
YJL185C	GCGAGGCGTGTG	F6	0.537377412	0.089036474	-1.127230083	-3.273089742	-1.140574637	-0.218373711	-1.667952382	-1.097581075	-0.786349573	1.7	5.5	7.5	11.5	13.3	17.4	19.4	22.8	24.8
YJL185C	CTAGTGGAGACG	F6	-0.140694493	0.388596756	0.550841822	0.311872759	-0.462502732	-0.218373711	1.332047618	0.709773847	0.865727123	1.7	5.5	7.5	11.5	13.3	17.4	19.4	22.8	24.8
YJL185C	CTAGCGAAGACG	F6	1.537377412	0.388596756	0.872769917	0.726910258	1.122459768	1.518591883	1.747085117	1.902418925	1.576220506	1.7	5.5	7.5	11.5	13.3	17.4	19.4	22.8	24.8
YJL185C	CCAGTGAAGACG	F6	1.707302413	2.143484258	0.720766824	0.311872759	2.707422269	2.103554383	0.917010119	1.072343927	2.691697724	1.7	5.5	7.5	11.5	13.3	17.4	19.4	22.8	24.8
YOR150W	ACGCACCACGCG	F6	-0.199588182	-0.849562981	-0.283420973	0.299272722	-0.573283163	0.419952015	-0.49107462	-0.898677006	-0.362378949	1.7	5.5	7.5	11.5	13.3	17.4	19.4	22.8	24.8
YOR150W	GGATAGTGAACG	F6	-1.854452696	-1.535454391	-4.225652136	-7.219508701	-2.454725382	-7.749755172	-7.199333842	-7.044000035	-4.540123455	1.7	5.5	7.5	11.5	13.3	17.4	19.4	22.8	24.8
YOR150W	GCCGAAGGGGGG	F6	-0.550849771	0.319734898	-2.746838726	-1.870330572	-5.760183281	-6.101016761	-2.965632931	-2.587906702	-5.891385044	1.7	5.5	7.5	11.5	13.3	17.4	19.4	22.8	24.8
YOR150W	CGGTAGCGCTCA	F6	0.929694835	3.331111262	0.943159245	3.559800273	2.122459768	2.305188245	2.032487336	1.487381426	1.898148601	1.7	5.5	7.5	11.5	13.3	17.4	19.4	22.8	24.8
YOR150W	GCAGGACCAGTG	F6	-2.010110384	-3.051975835	-5.697085691	-0.877161065	-2.009990528	-3.051263726	-4.500842396	-5.345508588	-5.841632009	1.7	5.5	7.5	11.5	13.3	17.4	19.4	22.8	24.8
YOR150W	TGCTGGAGAGGG	F6	-0.462622588	-0.257766289	-4.619083179	-1.121086648	-4.632427734	-4.973261214	-4.422839884	-4.267506076	-4.763629497	1.7	5.5	7.5	11.5	13.3	17.4	19.4	22.8	24.8
YOR150W	GCGCACCACGCG	F6	0.444268007	-0.441478242	-0.279233176	0.481797761	-0.555612137	-0.218373711	0.332047618	-1.512618574	-0.423779494	1.7	5.5	7.5	11.5	13.3	17.4	19.4	22.8	24.8
YOR150W	AATGCACGCGGT	F6	-1.462622588	-0.026440743	-4.449158178	-4.273089742	-4.462502732	-4.803336212	-4.252914883	-4.097581075	-4.593704495	1.7	5.5	7.5	11.5	13.3	17.4	19.4	22.8	24.8
YPL058C	CCGGAGTGGCTC	F6	-0.843444372	-0.210865314	0.088883276	-0.227646771	0.014656479	0.331541842	0.066703052	0.076185993	-1.726598766	1.7	5.5	7.5	11.5	13.3	17.4	19.4	22.8	24.8
YPL058C	ACAATAGGTCTA	F6	-0.666892991	-5.180246079	-5.532574186	-8.163860672	-7.353273663	-8.694107142	-8.143685813	-7.988352005	-8.484475425	1.7	5.5	7.5	11.5	13.3	17.4	19.4	22.8	24.8
YPL058C	CGGAGGTCGCAG	F6	-0.891735273	-3.439922776	-4.048195864	-7.959590269	-8.149003259	-8.489836739	-7.93941541	-7.784081602	-8.280205022	1.7	5.5	7.5	11.5	13.3	17.4	19.4	22.8	24.8
YPL058C	CGGGGGGGGTGG	F6	0.128853219	-2.528941084	-3.404170723	-5.8910673	-6.665442791	-8.006276271	-7.455854941	-7.300521134	-7.796644554	1.7	5.5	7.5	11.5	13.3	17.4	19.4	22.8	24.8
YPL058C	CGGGGGGGGGGG	F6	-0.661451538	-1.479407698	-2.925971875	-5.486869033	-5.676282023	-4.794723082	-7.051656674	-6.896322867	-7.392446287	1.7	5.5	7.5	11.5	13.3	17.4	19.4	22.8	24.8
YPL058C	AGCGCGCGTAGG	F6	-0.227941378	-4.240220034	-3.662937469	-5.486869033	-7.261244524	-7.602078004	-7.051656674	-6.896322867	-7.392446287	1.7	5.5	7.5	11.5	13.3	17.4	19.4	22.8	24.8
YPL058C	CGGGGGGGGGGC	F6	-0.348110707	-1.317341942	-3.539760727	-3.074185673	-5.723030282	-6.063863762	-6.513442433	-6.358108625	-6.854232045	1.7	5.5	7.5	11.5	13.3	17.4	19.4	22.8	24.8
YPL058C	ATCCGGTGAGCG	F6	-2.044018474	-7.684652226	-7.52240716	-7.346338724	-6.535751714	-7.876585194	-7.326163865	-7.170830057	-7.666953477	1.7	5.5	7.5	11.5	13.3	17.4	19.4	22.8	24.8
YPL058C	CAGCCGGGGCTG	F6	-0.393909838	-3.383992748	-6.806710182	-6.630641746	-5.820054737	-7.160888217	-6.610466887	-6.45513308	-6.9512565	1.7	5.5	7.5	11.5	13.3	17.4	19.4	22.8	24.8
YPL058C	CAGTCGAGTCAC	F6	-1.721540886	-1.833795665	-6.993478694	-6.817410258	-7.006823248	-7.347656728	-6.797235399	-6.641901591	-7.138025011	1.7	5.5	7.5	11.5	13.3	17.4	19.4	22.8	24.8
YPL058C	GGGGGCAGACGC	F6	-0.113288336	-1.128802461	-3.469057735	-1.8779518	-5.06736479	-3.600843348	-4.857776941	-4.702443133	-6.198566553	1.7	5.5	7.5	11.5	13.3	17.4	19.4	22.8	24.8
YPL058C	CCAAGGAAGATG	F6	0.748525076	0.257352223	-5.387757633	-5.211689197	-5.401102188	-5.741935668	-5.191514338	-5.03618053	-5.532303951	1.7	5.5	7.5	11.5	13.3	17.4	19.4	22.8	24.8
YPL058C	GCCAGCGGTAAA	F6	0.678733261	-2.37693799	-2.214692924	-5.360552583	-5.549965574	-5.890799053	-5.340377724	-5.185043916	-5.681167336	1.7	5.5	7.5	11.5	13.3	17.4	19.4	22.8	24.8
YPL058C	GGCTTACAGTGT	F6	0.420020461	-3.026440743	-5.449158178	-5.273089742	-5.462502732	-1.218373712	-5.252914883	-5.097581075	-5.593704495	1.7	5.5	7.5	11.5	13.3	17.4	19.4	22.8	24.8
YPL058C	AGTTTGGGGGAA	F6	-2.367044928	-6.216265302	-6.054020236	-5.8779518	-6.06736479	-6.40819827	-5.857776941	-5.702443133	-6.198566553	1.7	5.5	7.5	11.5	13.3	17.4	19.4	22.8	24.8
YPL058C	GCAATAGGTCTA	F6	-0.841134211	-4.311842962	-3.564635395	-4.97352946	-5.16294245	-5.50377593	-4.953354601	-4.798020793	-4.294144213	1.7	5.5	7.5	11.5	13.3	17.4	19.4	22.8	24.8
YPL058C	CGGGGGGGGGCC	F6	-0.351591276	-1.500371931	-2.923089366	-2.74702093	-4.521396421	-3.862229901	-4.311808572	-4.156474764	-4.652598184	1.7	5.5	7.5	11.5	13.3	17.4	19.4	22.8	24.8
YPL058C	GACGGGAGAGCA	F6	-0.462622588	-5.070834862	-4.908589796	-4.73252136	-4.921934351	-5.262767831	-4.712346501	-4.557012694	-5.053136114	1.7	5.5	7.5	11.5	13.3	17.4	19.4	22.8	24.8
YPL058C	CACTATGATCAG	F6	0.491573722	-4.611403244	-4.449158178	-4.273089742	-4.462502732	-4.803336212	-4.252914883	-4.097581075	-4.593704495	1.7	5.5	7.5	11.5	13.3	17.4	19.4	22.8	24.8
YMR208W	GGGCGCGCAAAT	F6	-0.099858611	0.112120088	0.291177522	0.483864659	0.347177243	-0.025874074	0.04176515	0.066125404	-0.553547369	1.7	5.5	7.5	11.5	13.3	17.4	19.4	22.8	24.8
YMR208W	GGGGAATCTGGC	F6	0.162200689	0.537873551	0.604313031	0.6460494	0.556265007	0.526652631	0.365054724	0.219770943	0.096289221	1.7	5.5	7.5	11.5	13.3	17.4	19.4	22.8	24.8
YMR208W	CCACGCAGCAGG	F6	-0.186192589	0.198410469	0.261514634	0.121072167	0.21825826	-0.209786216	0.305974107	-0.067745845	-0.535672374	1.7	5.5	7.5	11.5	13.3	17.4	19.4	22.8	24.8
YMR208W	GGTCGAGGAAGG	F6	-0.152695591	0.377886276	0.388367125	0.373154734	0.396361095	-0.157091736	0.601234251	-0.634274367	-0.090702086	1.7	5.5	7.5	11.5	13.3	17.4	19.4	22.8	24.8
YMR208W	CGGGAAGAGCAA	F6	-0.031572771	0.511979172	0.534649789	1.081946665	0.704556935	0.203090057	0.75030183	0.403403033	0.463126727	1.7	5.5	7.5	11.5	13.3	17.4	19.4	22.8	24.8
YMR208W	GTAGGGGAGTAC	F6	0.595903488	0.35136385	0.575893194	0.25565675	0.211543312	-0.490626647	0.176978222	-0.222276822	-0.893971807	1.7	5.5	7.5	11.5	13.3	17.4	19.4	22.8	24.8
YMR208W	ACTAAGCGATAC	F6	-0.436533359	-0.113245571	-0.407638908	-0.482378576	0.319048434	-1.166658675	-0.699895274	-1.118797561	-2.784845983	1.7	5.5	7.5	11.5	13.3	17.4	19.4	22.8	24.8
YMR208W	CCGGCCCGAGCG	F6	-0.816259543	-0.550002699	-0.928326014	0.247742422	1.326818267	-1.420007573	-0.384159416	1.718706972	-1.94734145	1.7	5.5	7.5	11.5	13.3	17.4	19.4	22.8	24.8
YMR208W	ACGGGGCCTCAC	F6	-1.65787888	-1.330221491	-1.84604833	-5.991907989	-3.18132098	-3.062722841	-5.97173313	-5.816399322	-6.312522743	1.7	5.5	7.5	11.5	13.3	17.4	19.4	22.8	24.8
YMR208W	GGCGGGCAGTAA	F6	-0.450238864	-5.884421738	-5.722176672	-5.546108236	-4.150558726	-6.076354707	-5.525933377	-5.370599569	-5.86672299	1.7	5.5	7.5	11.5	13.3	17.4	19.4	22.8	24.8
YMR208W	GGGGAAGAGCAA	F6	0.444268007	0.973559257	0.457732418	-0.366199146	0.581891387	-0.896445617	1.032487336	0.294736348	0.3131861	1.7	5.5	7.5	11.5	13.3	17.4	19.4	22.8	24.8
YMR208W	GGTTGCCATCGG	F6	-1.199588182	-5.807800457	-5.645555391	-5.469486954	-5.658899945	-5.999733425	-5.449312095	-5.293978288	-5.790101708	1.7	5.5	7.5	11.5	13.3	17.4	19.4	22.8	24.8
YMR208W	AGGCGCGCAAAT	F6	-0.752129205	-1.163944267	-0.516272374	-0.562596359	0.247990651	0.129549592	0.042541001	-0.164695271	-2.468173613	1.7	5.5	7.5	11.5	13.3	17.4	19.4	22.8	24.8
YMR208W	GCTAAGCGATAC	F6	0.122339912	-1.196365744	0.135804323	-1.273089742	0.759889689	-0.803336212	-0.515949288	-0.682543576	-1.593704495	1.7	5.5	7.5	11.5	13.3	17.4	19.4	22.8	24.8
YCL058C	GGCAGGTGCGGG	F6	-0.413712988	-1.796958897	-4.722176672	-5.546108236	-4.150558726	-5.076354707	-3.525933377	-5.370599569	-5.86672299	1.7	5.5	7.5	11.5	13.3	17.4	19.4	22.8	24.8
YCL058C	CATTACAGCCAG	F6	0.344732334	0.710524851	1.010273441	1.048838353	-0.140574637	1.366588789	0.554440039	-1.097581075	-1.593704495	1.7	5.5	7.5	11.5	13.3	17.4	19.4	22.8	24.8
YCL058C	GGCGACGCGGGG	F6	-1.68501501	-2.418758166	-1.2565131	-1.495482163	-1.269857654	-2.610691134	-2.060269805	-3.904935997	-2.401059417	1.7	5.5	7.5	11.5	13.3	17.4	19.4	22.8	24.8
YHL021C	TAAAACCACGGC	F6	0.33413004	0.731454214	1.041820611	1.547687777	1.534347277	1.86120122	1.893038092	1.817571743	2.097508159	1.7	5.5	7.5	11.5	13.3	17.4	19.4	22.8	24.8
YHL021C	GGGGAGCCTCTG	F6	0.182422963	0.745423059	0.888486712	1.284660143	1.195856002	1.483495408	1.563837875	1.481326522	1.50215469	1.7	5.5	7.5	11.5	13.3	17.4	19.4	22.8	24.8
YHL021C	GCTAAGGATGAG	F6	-0.364500282	0.009312369	0.254402349	0.483954402	0.596744082	0.744964572	0.670479889	0.678149073	0.692105169	1.7	5.5	7.5	11.5	13.3	17.4	19.4	22.8	24.8
YHL021C	TCCCAAGGGGCC	F6	0.189171421	0.617415447	1.078723228	1.17242464	1.29583537	1.522628264	1.592358856	1.594463187	1.991258005	1.7	5.5	7.5	11.5	13.3	17.4	19.4	22.8	24.8
YHL021C	GATGGTAAGGAG	F6	-0.182732287	-0.022746259	0.42531094	0.734289789	0.739131129	0.987008107	1.17042194	1.045795598	0.860336384	1.7	5.5	7.5	11.5	13.3	17.4	19.4	22.8	24.8
YHL021C	AGAGGGGAGAAG	F6	-0.216306263	-0.654097594	-0.711369094	-0.538479568	-0.713117206	-0.76473046	-0.812651995	-1.096404805	-1.195682724	1.7	5.5	7.5	11.5	13.3	17.4	19.4	22.8	24.8
YHL021C	GCACCCGCGGGA	F6	0.309465171	0.711699684	0.762279147	1.0034706	1.381325596	1.465928564	1.803979392	1.913031061	1.998585066	1.7	5.5	7.5	11.5	13.3	17.4	19.4	22.8	24.8
YHL021C	CGACACGGGGAG	F6	0.367306026	1.044394618	0.775908378	1.530915527	1.288215128	1.839020294	1.543019344	1.860839821	1.920458763	1.7	5.5	7.5	11.5	13.3	17.4	19.4	22.8	24.8
YHL021C	CGCGAGGGGGGG	F6	1.018003253	1.712201429	2.209385455	2.340935225	2.529085028	3.461270042	3.209563612	3.23354418	3.717278093	1.7	5.5	7.5	11.5	13.3	17.4	19.4	22.8	24.8
YHL021C	GGGGACGATAGG	F6	-0.623715599	-0.569305707	-0.303381995	-0.473801582	-0.035380265	-0.724924976	-0.612713745	-0.840383609	-0.479871205	1.7	5.5	7.5	11.5	13.3	17.4	19.4	22.8	24.8
YHL021C	GGGGTATGTGGA	F6	-0.145224152	-0.46733641	-0.396973445	-0.383488035	-0.300135082	-0.496867336	-0.546573143	-0.32620545	-0.340312671	1.7	5.5	7.5	11.5	13.3	17.4	19.4	22.8	24.8
YHL021C	AGAACATGATCT	F6	-0.159230445	0.164924783	0.535411782	1.29902588	1.032756966	0.734832077	1.54122442	1.058636507	1.371342906	1.7	5.5	7.5	11.5	13.3	17.4	19.4	22.8	24.8
YHL021C	GGGAGGGGGGAG	F6	0.47243868	1.307627915	1.532951663	1.805981829	1.867530412	2.261235789	2.460749957	2.331987743	2.465392376	1.7	5.5	7.5	11.5	13.3	17.4	19.4	22.8	24.8
YHL021C	GCGACAGAGCAG	F6	-0.119432023	-0.888364608	-0.540169116	-0.698665601	-0.782070268	-0.884316786	-0.983594214	-1.971000578	-1.166121743	1.7	5.5	7.5	11.5	13.3	17.4	19.4	22.8	24.8
YHL021C	CCACGGGGAGAC	F6	0.134583508	0.424020722	-0.085222556	-0.023437548	0.089292905	-0.360392716	0.072288344	-0.448488237	-0.150760999	1.7	5.5	7.5	11.5	13.3	17.4	19.4	22.8	24.8
YHL021C	GTCCGGGCCTTC	F6	0.006146895	0.766117177	1.028889119	1.496984164	0.790838277	1.065265899	1.16373187	1.371188408	1.67575618	1.7	5.5	7.5	11.5	13.3	17.4	19.4	22.8	24.8
YHL021C	AAGACAAGCCTG	F6	1.323037263	1.682257126	2.254590475	2.205785501	2.478435344	2.384422082	2.494777118	2.929086876	2.417021911	1.7	5.5	7.5	11.5	13.3	17.4	19.4	22.8	24.8
YHL021C	AAGGGGGGCGAG	F6	-0.164853766	-0.612705903	-2.00065792	-1.080770218	-1.491436511	-0.820363224	-1.770467293	-1.755996021	-2.156699876	1.7	5.5	7.5	11.5	13.3	17.4	19.4	22.8	24.8
YHL021C	GGTACCGGGGAG	F6	-0.349110896	0.396554278	-0.13748018	0.463237351	0.250648038	0.305743234	0.253335642	-0.310429724	-0.128481239	1.7	5.5	7.5	11.5	13.3	17.4	19.4	22.8	24.8
YHL021C	GAGCAGGGAGCG	F6	-0.859909685	-1.589737792	-1.251066158	-1.936550952	-1.662252597	-3.264753647	-3.243026598	-3.346004786	-4.305100183	1.7	5.5	7.5	11.5	13.3	17.4	19.4	22.8	24.8
YHL021C	GGGAGGGGCGAG	F6	0.017913306	-0.198165739	-0.763461254	-1.41672243	-3.203070563	-4.110944636	-8.315410808	-8.160077001	-4.334272326	1.7	5.5	7.5	11.5	13.3	17.4	19.4	22.8	24.8
YHL021C	GAGGCACCGGCA	F6	1.064624415	1.095549781	1.163818699	1.66181523	1.558558883	1.308873291	1.259535118	1.369544936	2.273028974	1.7	5.5	7.5	11.5	13.3	17.4	19.4	22.8	24.8
YHL021C	GGAGGGGAGAAG	F6	-0.195931159	-1.290940558	-0.813822155	-0.68082244	-0.616949002	-0.982444536	-0.75084539	-0.759630962	-1.401975123	1.7	5.5	7.5	11.5	13.3	17.4	19.4	22.8	24.8
YHL021C	ACGAAGGTAGTG	F6	-0.700782325	-0.980147091	-0.207848543	-0.963761684	-0.530737468	-1.366896236	-1.125425147	-0.626789594	-1.02450931	1.7	5.5	7.5	11.5	13.3	17.4	19.4	22.8	24.8
YHL021C	GGGGTGGAGGGG	F6	-0.070305165	0.195951678	0.433484872	1.202643689	0.804283808	1.325946805	1.791479237	1.797236688	2.282812451	1.7	5.5	7.5	11.5	13.3	17.4	19.4	22.8	24.8
YHL021C	GGAGGCGGTCGC	F6	-0.007720628	1.315250607	0.386347785	1.36078236	0.147121823	0.854382631	1.043922231	1.706216028	1.110556934	1.7	5.5	7.5	11.5	13.3	17.4	19.4	22.8	24.8
YHL021C	GGTAGGGGGTGC	F6	0.438813577	0.737491899	1.808763305	1.138541156	1.149426816	-0.45444107	0.437017178	0.781828784	-0.244809353	1.7	5.5	7.5	11.5	13.3	17.4	19.4	22.8	24.8
YHL021C	CCAGCCCCCCTG	F6	1.094859176	0.415563804	0.977739477	-0.130645477	0.88639241	0.479970589	-0.147945323	1.283022927	0.638376982	1.7	5.5	7.5	11.5	13.3	17.4	19.4	22.8	24.8
YHL021C	GCGACGCTGAAT	F6	-1.877660088	-2.962310406	-1.11417393	-2.392671357	-1.314604037	-0.896445617	-1.426944282	-1.299624851	-2.07585619	1.7	5.5	7.5	11.5	13.3	17.4	19.4	22.8	24.8
YHL021C	GGGGGCGGCGGG	F6	-1.462622588	-0.308840474	0.773234244	0.311872759	0.303032014	1.084189059	0.162122617	1.039922449	1.382047959	1.7	5.5	7.5	11.5	13.3	17.4	19.4	22.8	24.8
YHL021C	GGAACATGATCT	F6	-0.462622588	-0.370395144	0.300863569	0.939903982	0.721921839	0.022634388	1.120543513	1.349877902	0.531826387	1.7	5.5	7.5	11.5	13.3	17.4	19.4	22.8	24.8
YHL021C	GAGGGTAGGTTC	F6	-2.100052509	-2.51186757	-0.245285844	-0.003629067	-0.684895154	0.433702985	0.524692696	-0.150048495	-0.728634075	1.7	5.5	7.5	11.5	13.3	17.4	19.4	22.8	24.8
YHL021C	GAAGGGAGACGG	F6	0.416071116	0.826717869	0.503536107	0.264567044	1.691825414	-1.00264502	0.332047618	0.056747071	0.919704744	1.7	5.5	7.5	11.5	13.3	17.4	19.4	22.8	24.8
YHL021C	CGTTCGCCGGAG	F6	1.015424709	2.609147831	-0.671550599	1.148374027	2.485029848	1.856914416	2.197118038	1.072343927	1.911823538	1.7	5.5	7.5	11.5	13.3	17.4	19.4	22.8	24.8
YHL021C	TATAGGTGGATG	F6	-0.318232679	-2.952440162	-2.790195096	0.233870247	-0.370580243	0.464436113	-0.392317939	0.326916754	0.065258587	1.7	5.5	7.5	11.5	13.3	17.4	19.4	22.8	24.8
YHL021C	CTAAGGCGACGA	F6	2.562912504	1.751166836	2.235339996	-0.495482163	1.637032941	2.296199461	2.984124315	3.001954599	2.469305302	1.7	5.5	7.5	11.5	13.3	17.4	19.4	22.8	24.8
YHL021C	GAGCGCGTGGGG	F6	0.929694835	0.295487352	0.135804323	1.119227681	2.766315958	0.781626289	4.598834159	5.268741139	3.161183007	1.7	5.5	7.5	11.5	13.3	17.4	19.4	22.8	24.8
YHL021C	ACGACGGGTCCA	F6	0.069872493	0.48813243	-1.671550599	-0.036050544	-0.597432312	-0.325288915	-0.22737979	0.001954599	0.271365925	1.7	5.5	7.5	11.5	13.3	17.4	19.4	22.8	24.8
YHL021C	GACCTAATGCCA	F6	1.122339912	0.973559257	0.457732418	0.311872759	2.980440764	1.103554383	4.262784956	4.995176066	2.3131861	1.7	5.5	7.5	11.5	13.3	17.4	19.4	22.8	24.8
YHL021C	GGCGCTTCCAAC	F6	0.859305507	0.973559257	0.872769917	1.311872759	2.996928886	1.196663788	4.677822455	5.072343927	2.493758346	1.7	5.5	7.5	11.5	13.3	17.4	19.4	22.8	24.8
YHL021C	AAAAGGGGGCGA	F6	2.029230508	1.432990876	1.135804323	0.89683526	2.029350364	1.241057907	3.823900714	4.487381426	1.3131861	1.7	5.5	7.5	11.5	13.3	17.4	19.4	22.8	24.8
YHL021C	TAAAGCCACGGC	F6	-0.029663181	1.043948585	0.720766824	1.237872178	1.32409363	0.852015616	0.710559241	1.689015287	1.192891867	1.7	5.5	7.5	11.5	13.3	17.4	19.4	22.8	24.8
YHL021C	GGGGGACGTGGG	F6	0.537377412	0.388596756	0.550841822	1.048838353	2.34485219	0.196663788	4.104637122	5.111872291	2.654223018	1.7	5.5	7.5	11.5	13.3	17.4	19.4	22.8	24.8
YHL021C	AGGGAGCCTCTG	F6	0.363348012	0.099090139	0.483727626	0.552880859	-0.015043755	0.907157171	1.042541001	1.671805997	1.531826387	1.7	5.5	7.5	11.5	13.3	17.4	19.4	22.8	24.8
YHL021C	GAGGAGGGTAAT	F6	1.887874659	0.458986084	1.273307847	0.311872759	2.259963292	0.044660694	3.180044525	3.780163175	1.128761529	1.7	5.5	7.5	11.5	13.3	17.4	19.4	22.8	24.8
YHL021C	GGCCCCGAAGCG	F6	1.785304925	-0.289475149	1.010273441	-0.273089742	2.061059224	0.196663788	2.50197262	3.63033938	0.865727123	1.7	5.5	7.5	11.5	13.3	17.4	19.4	22.8	24.8
YHL021C	TAAAACCGCGGC	F6	-0.140694493	0.848028375	0.872769917	1.8143731	1.444387863	2.588981211	1.917010119	1.809309521	2.213650427	1.7	5.5	7.5	11.5	13.3	17.4	19.4	22.8	24.8
YHL021C	GAGACAAGCCTG	F6	0.444268007	1.295487352	1.943159245	2.218763355	2.514777191	1.781626289	3.032487336	3.294736348	2.383575428	1.7	5.5	7.5	11.5	13.3	17.4	19.4	22.8	24.8
YHL021C	ACGGGCGCGCAG	F6	-0.363086915	-0.026440743	0.913411902	-0.495482163	1.402567688	-2.025728634	3.168548886	3.001954599	0.505831178	1.7	5.5	7.5	11.5	13.3	17.4	19.4	22.8	24.8
YHL021C	TGACGGAACGTG	F6	2.292264914	0.558521758	1.943159245	0.89683526	2.707422269	1.95155129	4.50197262	5.10209127	2.898148601	1.7	5.5	7.5	11.5	13.3	17.4	19.4	22.8	24.8
YHL021C	CGCCACGAACCG	F6	0.31498499	0.336129336	0.135804323	0.826445932	0.637032941	-0.025728634	2.225132414	3.001954599	1.505831178	1.7	5.5	7.5	11.5	13.3	17.4	19.4	22.8	24.8
YHL021C	GTGGGAGTGAGG	F6	0.707302413	-1.026440743	1.595235942	0.89683526	2.029350364	0.103554383	3.376441737	4.131237616	1.450689624	1.7	5.5	7.5	11.5	13.3	17.4	19.4	22.8	24.8
YHL021C	GAGGGGGGCGAG	F6	-0.122772585	-2.026440743	-1.542267582	-1.228695622	-0.79007739	-1.758942093	-1.49802738	-2.190690479	-1.549310376	1.7	5.5	7.5	11.5	13.3	17.4	19.4	22.8	24.8
YHL021C	GTGCGGGGAGGC	F6	0.707302413	-0.289475149	0.135804323	-0.273089742	1.537497268	-1.218373712	3.104637122	3.294736348	0.576220506	1.7	5.5	7.5	11.5	13.3	17.4	19.4	22.8	24.8
YHL021C	GGGAGTTGGCAG	F6	-1.442444706	-2.591225362	-3.013942797	-4.83787436	-6.027287351	-6.368120831	-2.6477745	-2.662365694	-4.573526613	1.7	5.5	7.5	11.5	13.3	17.4	19.4	22.8	24.8
YHL021C	AGGGGGGCAGGG	F6	0.537377412	-0.611403244	0.872769917	1.89683526	2.34485219	0.518591883	3.747085117	4.361850544	2.654223018	1.7	5.5	7.5	11.5	13.3	17.4	19.4	22.8	24.8
YHL021C	TGCTGGGGAGCG	F6	1.859305507	0.388596756	0.872769917	1.311872759	2.785424781	0.518591883	3.747085117	4.32868368	1.576220506	1.7	5.5	7.5	11.5	13.3	17.4	19.4	22.8	24.8
YHL021C	AGCACGCGCATC	F6	0.537377412	0.388596756	1.550841822	1.726910258	2.929814691	0.518591883	3.917010119	3.946813044	1.7282236	1.7	5.5	7.5	11.5	13.3	17.4	19.4	22.8	24.8
YHL021C	TCGTGAACCGCT	F6	-0.199588182	-0.026440743	1.135804323	1.449376283	1.500971392	-0.955339306	2.868100518	3.523005336	1.128761529	1.7	5.5	7.5	11.5	13.3	17.4	19.4	22.8	24.8
YHL021C	TAGAGGGGAGCT	F6	1.122339912	0.973559257	1.457732418	1.633800854	2.929814691	1.588981211	4.376441737	4.913646181	2.798612928	1.7	5.5	7.5	11.5	13.3	17.4	19.4	22.8	24.8
YHL021C	GCGGGAAGGGGC	F6	-0.363086915	-1.833795665	-0.086588098	-0.495482163	0.637032941	-0.703800539	2.569086815	3.234615355	0.643334702	1.7	5.5	7.5	11.5	13.3	17.4	19.4	22.8	24.8
YHL021C	TAGAACCACGGC	F6	-0.199588182	1.111062781	0.813876228	1.690384382	1.385494174	2.044660694	1.469551142	1.750415832	2.576220506	1.7	5.5	7.5	11.5	13.3	17.4	19.4	22.8	24.8
YHL021C	GGCTGAGTGAGG	F6	0.537377412	-0.611403244	-0.127230083	-1.273089742	1.929814691	0.656095406	2.701281428	3.111872291	-0.2717764	1.7	5.5	7.5	11.5	13.3	17.4	19.4	22.8	24.8
YHL021C	GAAAACCACGGC	F6	0.707302413	-0.289475149	1.010273441	1.89683526	1.859425363	1.656095406	1.206516736	1.22434702	1.213650427	1.7	5.5	7.5	11.5	13.3	17.4	19.4	22.8	24.8
YHL021C	GGGCAGAGGGGT	F6	0.800411818	0.236593663	0.135804323	-1.010055336	1.970456675	-0.218373712	1.917010119	3.689015287	1.476684833	1.7	5.5	7.5	11.5	13.3	17.4	19.4	22.8	24.8
YHL021C	GGCGGTATGGCT	F6	-4.784550683	-1.348368838	-3.771086273	-2.010055336	-1.977075905	0.00401871	-4.574842977	0.387845752	-3.91563259	1.7	5.5	7.5	11.5	13.3	17.4	19.4	22.8	24.8
YHL021C	AAGCAGGGGGAG	F6	1.122339912	0.710524851	1.358196744	0.726910258	1.34485219	1.00401871	3.747085117	4.294736348	1.7282236	1.7	5.5	7.5	11.5	13.3	17.4	19.4	22.8	24.8
YHL021C	AACGGGCATGAT	F6	0.859305507	0.388596756	1.135804323	0.311872759	1.34485219	0.781626289	3.447524836	4.546275115	1.7282236	1.7	5.5	7.5	11.5	13.3	17.4	19.4	22.8	24.8
YHL021C	CAGGCAAGGGCG	F6	-1.877660088	-1.026440743	0.135804323	0.633800854	1.122459768	0.588981211	3.286243929	3.879698849	1.691697724	1.7	5.5	7.5	11.5	13.3	17.4	19.4	22.8	24.8
YHL021C	GGCCGGCCAAGT	F6	1.344732334	1.195951678	1.358196744	1.048838353	2.444387863	0.196663788	2.917010119	4.32868368	1.213650427	1.7	5.5	7.5	11.5	13.3	17.4	19.4	22.8	24.8
YHL021C	AGCGAATCAGGA	F6	-0.199588182	-2.348368838	-0.186123772	-0.010055336	1.385494174	0.629623195	2.817474445	3.487381426	0.669329911	1.7	5.5	7.5	11.5	13.3	17.4	19.4	22.8	24.8
YHL021C	AATGAGGGGGGG	F6	0.484909992	-0.51186757	1.135804323	0.311872759	1.485029848	-1.025728634	2.048254652	2.072343927	-0.008741995	1.7	5.5	7.5	11.5	13.3	17.4	19.4	22.8	24.8
YHL021C	GATTAAAGGAGG	F6	1.707302413	1.295487352	1.943159245	2.311872759	3.514777191	0.366588789	3.724365041	4.394272021	2.450689624	1.7	5.5	7.5	11.5	13.3	17.4	19.4	22.8	24.8
YHL021C	AAAAGGGTGACA	F6	0.859305507	-0.611403244	0.550841822	1.048838353	2.707422269	0.196663788	3.653975713	4.031701942	0.7282236	1.7	5.5	7.5	11.5	13.3	17.4	19.4	22.8	24.8
YHL021C	CTGGTCGCGCAT	F6	0.707302413	0.973559257	1.457732418	0.311872759	2.444387863	0.781626288	4.419510459	4.616664443	1.991258005	1.7	5.5	7.5	11.5	13.3	17.4	19.4	22.8	24.8
YHL021C	AAGGATAGAGCT	F6	0.859305507	1.195951678	1.550841822	1.311872759	2.624960109	0.518591883	3.069013212	3.856615235	0.406295505	1.7	5.5	7.5	11.5	13.3	17.4	19.4	22.8	24.8
YHL021C	CCGGAGAGGGGG	F6	-0.462622588	-0.026440743	-0.449158178	-0.273089742	1.707422269	0.518591883	3.270647073	4.25997093	2.3131861	1.7	5.5	7.5	11.5	13.3	17.4	19.4	22.8	24.8
YHL021C	GGTACACATCGC	F6	1.122339912	1.780914179	1.943159245	0.89683526	2.822899487	0.781626288	3.975903808	4.394272021	2.161183007	1.7	5.5	7.5	11.5	13.3	17.4	19.4	22.8	24.8
YHL021C	CGGGTCGGCCAC	F6	1.562912504	0.625635954	0.135804323	-2.495482163	-1.684895154	1.881161962	1.524692696	0.487381426	-1.231134416	1.7	5.5	7.5	11.5	13.3	17.4	19.4	22.8	24.8
YHL021C	GGGGGGCCTCTG	F6	1.122339912	0.780914179	0.943159245	1.311872759	1.581891387	1.781626289	1.653975713	2.294736348	1.691697724	1.7	5.5	7.5	11.5	13.3	17.4	19.4	22.8	24.8
YHL021C	GCGAAGGTAGTG	F6	-1.26997751	-1.248833164	-0.671550599	-1.273089742	-1.099932653	-2.610691134	-0.73834171	-0.735010996	-1.593704495	1.7	5.5	7.5	11.5	13.3	17.4	19.4	22.8	24.8
YHL021C	AATTGGCCGAGG	F6	0.60776674	0.458986084	0.62123115	-0.010055336	0.385494174	-0.540301806	2.653975713	2.865893049	-0.330670089	1.7	5.5	7.5	11.5	13.3	17.4	19.4	22.8	24.8
YHL021C	AATGGCGCAAAT	F6	1.444268007	-1.026440743	1.943159245	0.311872759	1.122459768	1.588981211	3.724365041	4.735308939	1.798612928	1.7	5.5	7.5	11.5	13.3	17.4	19.4	22.8	24.8
YHL021C	GCAGCTAGGTGC	F6	1.707302413	0.558521758	2.135804323	1.89683526	2.29238477	1.103554383	3.419510459	4.394272021	1.991258005	1.7	5.5	7.5	11.5	13.3	17.4	19.4	22.8	24.8
YHL021C	CGCAGGCTTGCG	F6	0.707302413	-0.611403244	0.358196744	0.048838353	0.34485219	-1.218373712	1.995012631	2.856615235	-1.593704495	1.7	5.5	7.5	11.5	13.3	17.4	19.4	22.8	24.8
YHL021C	TGGCAGCTAGAC	F6	-0.555731993	-1.441478242	0.305729324	-1.10316474	0.122459768	-0.633411211	1.50197262	2.294736348	-0.6868139	1.7	5.5	7.5	11.5	13.3	17.4	19.4	22.8	24.8
YHL021C	ATGGGCAGGGGG	F6	-0.212079127	-0.299459237	-3.722176672	-4.546108236	-4.735521227	-5.076354707	-4.525933377	-1.048671474	-4.86672299	1.7	5.5	7.5	11.5	13.3	17.4	19.4	22.8	24.8
YHL021C	CGCGCAGGCTAT	F6	0.99680903	-1.026440743	-0.127230083	0.311872759	0.996928886	-0.218373711	1.917010119	2.22434702	-0.008741995	1.7	5.5	7.5	11.5	13.3	17.4	19.4	22.8	24.8
YHL021C	ACACGCGATAAG	F6	1.707302413	1.388596756	1.358196744	1.311872759	1.996928886	1.00401871	2.653975713	3.22434702	0.406295505	1.7	5.5	7.5	11.5	13.3	17.4	19.4	22.8	24.8
YHL021C	TAAGACCACGGC	F6	-0.140694493	-1.026440743	0.135804323	1.427349977	0.707422269	1.196663788	0.332047618	1.487381426	1.213650427	1.7	5.5	7.5	11.5	13.3	17.4	19.4	22.8	24.8
YHL021C	AGCGGATAAGGG	F6	-0.877660088	0.973559257	1.720766824	1.311872759	1.707422269	1.781626289	3.917010119	4.345362421	1.576220506	1.7	5.5	7.5	11.5	13.3	17.4	19.4	22.8	24.8
YHL021C	AAAAACCACGGC	F6	-0.877660088	0.195951678	0.135804323	0.311872759	0.537497268	1.196663788	1.206516736	0.709773847	1.654223018	1.7	5.5	7.5	11.5	13.3	17.4	19.4	22.8	24.8
YHL021C	TAAAACCACGAC	F6	0.707302413	1.295487352	1.943159245	2.119227681	1.707422269	3.588981211	2.332047618	3.294736348	2.161183007	1.7	5.5	7.5	11.5	13.3	17.4	19.4	22.8	24.8
YHL021C	CAGCGGTGGAGG	F6	1.707302413	-1.026440743	0.135804323	-0.688127241	1.929814691	-1.218373712	4.286243929	4.394272021	1.798612928	1.7	5.5	7.5	11.5	13.3	17.4	19.4	22.8	24.8
YDR023W	GGGGAGGCAGGC	F6	-0.3150654	-0.905850602	-1.167745243	-0.920418123	-2.961308589	-2.399439271	-5.275282696	-2.872021375	-3.528609467	1.7	5.5	7.5	11.5	13.3	17.4	19.4	22.8	24.8
YDR023W	AGTGCGACAGGA	F6	-0.084110965	-0.763406337	-1.408516193	-6.402372759	-1.462502732	-6.932619229	-6.3821979	-6.226864092	-3.91563259	1.7	5.5	7.5	11.5	13.3	17.4	19.4	22.8	24.8
YDR023W	CGCACACGCGTC	F6	-0.877660088	-0.178443836	-0.279233176	-4.010055336	-4.199468326	-4.540301806	-3.989880477	-3.834546669	-4.330670089	1.7	5.5	7.5	11.5	13.3	17.4	19.4	22.8	24.8
YDR023W	TTATCGAGTAGC	F6	-2.462622588	0.089036474	-4.449158178	-4.273089742	-4.462502732	-4.803336212	-4.252914883	-4.097581075	-4.593704495	1.7	5.5	7.5	11.5	13.3	17.4	19.4	22.8	24.8
YER103W	ACAAAAAAGCGG	F6	-0.274141768	0.26147332	0.205860118	0.539757364	0.273587174	0.647794859	0.858651311	0.904168707	1.04115941	1.7	5.5	7.5	11.5	13.3	17.4	19.4	22.8	24.8
YER103W	CACCATGGGGGA	F6	0.116116919	0.747712932	0.444006226	0.528636011	0.3267011	0.661916898	0.338243884	0.608420618	0.883865062	1.7	5.5	7.5	11.5	13.3	17.4	19.4	22.8	24.8
YER103W	GGAAGGGCATGG	F6	-0.327897486	-0.222360953	0.431542894	0.414966252	0.558337611	0.795553247	0.656517908	0.566588694	0.789496917	1.7	5.5	7.5	11.5	13.3	17.4	19.4	22.8	24.8
YER103W	GGGCAGCACAGG	F6	-0.480245157	-1.165947414	-1.254191501	-1.911950198	-2.078173561	-3.147235621	-3.342882093	-4.031897415	-4.837705334	1.7	5.5	7.5	11.5	13.3	17.4	19.4	22.8	24.8
YER103W	GCGCGCGGAGGG	F6	-0.723012273	-0.324305133	0.404709317	0.285155421	0.473216516	0.308062713	0.808623528	0.589561821	1.047502116	1.7	5.5	7.5	11.5	13.3	17.4	19.4	22.8	24.8
YER103W	GCCCAAAGGGGG	F6	-0.868671304	-0.613659218	-0.220339487	-2.202700414	-1.112005485	-1.79883482	-1.686099729	-1.205190049	-2.44802704	1.7	5.5	7.5	11.5	13.3	17.4	19.4	22.8	24.8
YER103W	GCAAAAAAGCGG	F6	-0.383551017	0.145740232	0.252843744	0.22821483	0.587422493	0.729911252	1.002479461	1.195615301	0.907600076	1.7	5.5	7.5	11.5	13.3	17.4	19.4	22.8	24.8
YER103W	AAACGTGGGCCA	F6	0.500851536	0.162593081	1.23341512	-0.202700414	1.298782541	1.486498253	0.114456183	0.930988077	1.192891867	1.7	5.5	7.5	11.5	13.3	17.4	19.4	22.8	24.8
YER103W	TCCGAATTGCTA	F6	0.340980199	0.731358355	1.174623572	0.085101897	-1.135337989	0.443210071	0.890537907	0.027949807	-0.883211112	1.7	5.5	7.5	11.5	13.3	17.4	19.4	22.8	24.8
YER103W	CAAGACAGTAGA	F6	0.731149155	1.061022098	1.042694919	-0.202700414	0.226796428	0.413894504	0.180044525	-3.834546669	-2.330670089	1.7	5.5	7.5	11.5	13.3	17.4	19.4	22.8	24.8
YER103W	AGAGGTCGACGC	F6	-0.224110502	-0.502174174	-1.947611685	-0.640298716	-3.768311162	-4.109144642	-2.821757718	-5.988352005	-1.960913469	1.7	5.5	7.5	11.5	13.3	17.4	19.4	22.8	24.8
YER103W	GGGTATAGAAGC	F6	-1.674126693	-1.900909861	-1.449158178	-5.73252136	-5.921934351	-5.262767831	-5.712346501	-5.557012694	-6.053136114	1.7	5.5	7.5	11.5	13.3	17.4	19.4	22.8	24.8
YER103W	AGGTGCCCAACG	F6	-0.462622588	-0.418758166	-0.934585005	-4.080444664	-0.462502732	-3.610691134	-4.060269805	-3.904935997	-4.401059417	1.7	5.5	7.5	11.5	13.3	17.4	19.4	22.8	24.8
YER103W	GACCATGGGGGA	F6	-0.199588182	0.821556164	1.273307847	0.311872759	0.385494174	0.919129812	1.010119523	0.165453331	0.254292411	1.7	5.5	7.5	11.5	13.3	17.4	19.4	22.8	24.8
YOL108C	ACGGGGACGGGA	F6	-0.886705227	-1.158544279	-1.458203317	-2.177165322	-0.951540813	-1.114037052	-0.870939404	-1.326752029	-1.045267871	1.7	5.5	7.5	11.5	13.3	17.4	19.4	22.8	24.8
YOL108C	AGGACCCCACAA	F6	1.47192435	0.826717869	-0.174535798	-0.182891933	0.896183913	0.734320574	0.587304673	0.177041305	1.512795126	1.7	5.5	7.5	11.5	13.3	17.4	19.4	22.8	24.8
YOL108C	GGCTTATCGGGT	F6	0.722252755	0.102842274	-0.957305081	-1.6006644	-0.044650217	-0.970446198	-0.713756071	-2.053186956	-0.616424572	1.7	5.5	7.5	11.5	13.3	17.4	19.4	22.8	24.8
YOL108C	GGAAGGTGGGAG	F6	-0.125587601	0.117949166	0.097330175	-1.766129753	-0.666036126	-1.466301225	-4.915879895	-3.175583587	-1.797237889	1.7	5.5	7.5	11.5	13.3	17.4	19.4	22.8	24.8
YOL108C	CGCGTCTACAGC	F6	-1.189604094	-3.611403244	-4.449158178	-5.858052242	-3.725537138	-6.388298713	-5.837877383	-5.682543576	-6.178666996	1.7	5.5	7.5	11.5	13.3	17.4	19.4	22.8	24.8
YOL108C	GCGGGGACGGGA	F6	-2.421980604	-2.570761259	-3.993478694	-2.817410258	-1.099932653	-1.347656728	-1.627310397	-1.319973496	-2.330670089	1.7	5.5	7.5	11.5	13.3	17.4	19.4	22.8	24.8
YOL108C	CAGTGACCCCAG	F6	-1.182514669	-2.833795665	-5.2565131	-5.080444664	-3.684895154	-5.610691134	-5.060269805	-4.904935997	-5.401059417	1.7	5.5	7.5	11.5	13.3	17.4	19.4	22.8	24.8
YGR232W	GCTACGGCGTAT	F6	-0.235851726	-1.333102081	0.205706336	-1.04631888	-1.086354246	0.481278724	-0.135078392	-0.348389178	0.01157799	1.7	5.5	7.5	11.5	13.3	17.4	19.4	22.8	24.8
YGR232W	CCGGGGAGGGAA	F6	-0.711010218	-1.248833164	-1.230978008	-0.962987082	-0.984455435	-1.203726936	-1.79080913	-1.572739567	-0.994095219	1.7	5.5	7.5	11.5	13.3	17.4	19.4	22.8	24.8
YGR232W	GGGAGCATCTGC	F6	-1.060524145	-1.061206161	-0.436334137	-1.080444664	-0.762063014	-2.025728634	-3.252914883	-4.904935997	-2.593704495	1.7	5.5	7.5	11.5	13.3	17.4	19.4	22.8	24.8
YGR232W	CGCGGGGAGAGC	F6	0.087988408	-0.707911225	-0.951658518	-3.097518177	-0.039003654	-1.305836553	-1.433487128	-2.33704701	-1.418132931	1.7	5.5	7.5	11.5	13.3	17.4	19.4	22.8	24.8
YGR232W	CGAAAGAGAGGG	F6	1.32879079	1.558521758	1.079220795	-2.388566959	-0.118548331	0.988077166	0.801532901	1.371904208	1.500271653	1.7	5.5	7.5	11.5	13.3	17.4	19.4	22.8	24.8
YGR232W	GACGGGTGGCGG	F6	-1.854940011	-1.611403244	-1.086588098	-0.807426169	-1.53289206	-6.195653635	-3.32330421	-0.735010996	-3.664093823	1.7	5.5	7.5	11.5	13.3	17.4	19.4	22.8	24.8
YGR232W	AGGTGATCGCAA	F6	-3.087113453	-2.235894109	-1.488686542	-0.090225684	-5.086993597	-1.179899564	-3.877405748	-0.552146938	-1.311304765	1.7	5.5	7.5	11.5	13.3	17.4	19.4	22.8	24.8
YER079W	AGGGGGGGGCGC	F6	0.000624004	0.360307712	0.093159986	0.023403306	0.190846743	-0.141108585	0.06058459	-0.818297317	0.041723072	1.7	5.5	7.5	11.5	13.3	17.4	19.4	22.8	24.8
YER079W	AACGCATAAAGA	F6	-0.137046716	0.274640567	0.296909623	0.542070583	0.091697515	0.02730936	-0.072879854	-0.231436822	-0.864062242	1.7	5.5	7.5	11.5	13.3	17.4	19.4	22.8	24.8
YER079W	CGGCGCGGCAGG	F6	0.488211355	0.988356259	1.83051223	0.723187172	0.981978545	1.521563449	1.231980663	1.135396097	0.945934015	1.7	5.5	7.5	11.5	13.3	17.4	19.4	22.8	24.8
YER079W	GGGGGGCGGACA	F6	-0.484771866	-1.754111445	-1.405854394	-3.014057266	-4.67295554	-3.392300644	-4.163807409	-4.308033883	-8.504597021	1.7	5.5	7.5	11.5	13.3	17.4	19.4	22.8	24.8
YER079W	GCGGGCGAAAGG	F6	0.323973774	0.851303507	0.720766824	-0.010055336	0.104312422	-0.218373711	0.258047037	0.432239872	-0.549310376	1.7	5.5	7.5	11.5	13.3	17.4	19.4	22.8	24.8
YER079W	AAGGGCATACAC	F6	0.416401214	-0.272017952	0.557100813	-0.833177574	-0.678636163	-0.230973748	-2.265514919	-0.550753703	-2.046877123	1.7	5.5	7.5	11.5	13.3	17.4	19.4	22.8	24.8
YER079W	CGAACGTGCTCG	F6	-0.428352686	-0.819989866	0.093576088	-0.301104118	-0.993017449	-1.561261425	-1.461501504	-0.689496336	-0.36933171	1.7	5.5	7.5	11.5	13.3	17.4	19.4	22.8	24.8
YER079W	AGGATGCACGCA	F6	-3.103080202	-1.584436196	-1.246341295	-1.47744824	-1.832871182	-1.600519329	-1.695433118	-2.918610934	-2.736662449	1.7	5.5	7.5	11.5	13.3	17.4	19.4	22.8	24.8
YER079W	ATGGCGCGGTGA	F6	-1.167166705	-2.853604146	-1.738664795	-4.010055336	-7.658899945	-7.999733425	-7.449312095	-7.293978288	-7.790101708	1.7	5.5	7.5	11.5	13.3	17.4	19.4	22.8	24.8
YER079W	AGCTAGGTGGAC	F6	0.611724753	-0.597597444	-2.394710394	-0.031014954	-1.118548331	-0.633411211	-1.3683921	0.278794804	-0.664787593	1.7	5.5	7.5	11.5	13.3	17.4	19.4	22.8	24.8
YER079W	AAAAGCACAAGA	F6	-0.714161355	0.539156433	-1.338126865	-1.631543713	-2.061964803	-1.614302388	-1.852376953	-1.156474764	0.154756738	1.7	5.5	7.5	11.5	13.3	17.4	19.4	22.8	24.8
YER079W	GGGGGGGGGCGC	F6	-0.089164193	-0.578981766	-1.001699201	-0.060096018	-0.089044337	0.32219467	-0.805455906	-0.065159597	-0.07585619	1.7	5.5	7.5	11.5	13.3	17.4	19.4	22.8	24.8
YER079W	GACGCATAAAGA	F6	-0.578099806	-1.919525539	0.135804323	-0.688127241	-0.118548331	-0.831350588	-0.3683921	0.034869221	-1.539256711	1.7	5.5	7.5	11.5	13.3	17.4	19.4	22.8	24.8
YER079W	GGGCGTAGCGGC	F6	0.976489046	-0.919525539	-0.477172554	-1.388566959	-1.256051855	-3.91881343	-4.3683921	-4.213058292	-0.621718871	1.7	5.5	7.5	11.5	13.3	17.4	19.4	22.8	24.8
YER079W	AGGGGGGGGGCG	F6	1.60776674	1.35207088	1.273307847	0.574907165	0.970456675	1.044660694	0.595082024	0.165453331	0.669329911	1.7	5.5	7.5	11.5	13.3	17.4	19.4	22.8	24.8
YGL131C	TATGCTCACGTT	F6	0.376523401	0.019156123	0.081865516	-0.161690817	-0.314807678	-1.527126418	-2.735696989	-1.888485476	-2.528998806	1.7	5.5	7.5	11.5	13.3	17.4	19.4	22.8	24.8
YGL131C	AGAGGCGCGCGA	F6	0.351040586	-0.899435466	-3.12546099	-4.229500473	-4.226268386	-7.567101866	-7.016680536	-6.861346728	-7.357470149	1.7	5.5	7.5	11.5	13.3	17.4	19.4	22.8	24.8
YGL131C	GTGGTGAGGCAG	F6	-0.604375585	-2.765980281	-2.767233947	-5.6500592	-7.424434691	-7.765268171	-7.214846842	-7.059513034	-7.555636454	1.7	5.5	7.5	11.5	13.3	17.4	19.4	22.8	24.8
YGL131C	TAGCAGCCACTG	F6	0.977950003	0.581241834	-0.934585005	-1.080444664	-4.269857654	-1.610691134	-4.060269805	-1.097581075	-4.401059417	1.7	5.5	7.5	11.5	13.3	17.4	19.4	22.8	24.8
YOR236W	CGGAGAGCCCCG	F6	-0.204824831	1.65293736	1.104095463	1.023527265	2.013935312	1.048141263	1.770417621	1.211746983	1.382579436	1.7	5.5	7.5	11.5	13.3	17.4	19.4	22.8	24.8
YOR236W	AAGGACGATGAA	F6	-0.088498282	0.112212797	-0.010585164	-1.688127241	-1.370580243	-1.901516606	-1.800402678	-3.175583587	-2.934741413	1.7	5.5	7.5	11.5	13.3	17.4	19.4	22.8	24.8
YOR236W	ACACGAAAGCGC	F6	-0.043670039	0.449997301	0.73118344	-1.257492887	-1.700662469	-1.420007573	-1.062231321	-6.03618053	-6.532303951	1.7	5.5	7.5	11.5	13.3	17.4	19.4	22.8	24.8
YOR236W	CATGGGGCAGCC	F6	-0.752129205	-1.816020963	-1.497656695	-1.477707461	-0.796403469	-7.137236949	-2.416890618	-6.431481811	-3.468173613	1.7	5.5	7.5	11.5	13.3	17.4	19.4	22.8	24.8
YOR236W	GGGTGGGGCAAA	F6	0.640807001	-0.481006606	0.096275959	0.935309408	-0.386553879	-5.427827077	-2.292443247	-4.72207194	-0.57433917	1.7	5.5	7.5	11.5	13.3	17.4	19.4	22.8	24.8
YOR236W	GGCAGGAGGAGG	F6	-0.042719334	-2.428539187	-0.429792853	-0.197140888	-1.386553879	-5.427827077	-1.176966029	-4.72207194	-5.21819536	1.7	5.5	7.5	11.5	13.3	17.4	19.4	22.8	24.8
YOR236W	GAGGACGATGAA	F6	0.022804239	0.154131503	0.135804323	-1.010055336	-1.199468326	-1.540301806	-1.574842977	-3.41950917	-2.91563259	1.7	5.5	7.5	11.5	13.3	17.4	19.4	22.8	24.8
YJR097W	GGGCACACGGAA	F6	0.210443904	0.691503241	1.002655013	1.33351359	1.547456294	1.526925947	1.531942435	1.104684647	1.319712503	1.7	5.5	7.5	11.5	13.3	17.4	19.4	22.8	24.8
YJR097W	GGGCTGGCGGGA	F6	0.167078227	0.2932136	0.716975245	0.362107062	0.128128519	0.396567947	-0.334708974	-0.206682512	-0.505573585	1.7	5.5	7.5	11.5	13.3	17.4	19.4	22.8	24.8
YJR097W	GCGGGGGGGCAG	F6	0.27785749	0.882793793	1.112153055	1.559182813	1.580824699	1.286195009	1.004242957	1.036720017	0.906724495	1.7	5.5	7.5	11.5	13.3	17.4	19.4	22.8	24.8
YJR097W	ACCACAAATAGA	F6	-0.070305165	0.043948585	0.26508734	1.204263785	0.284347451	-0.13942237	0.427972038	0.469234079	0.873901055	1.7	5.5	7.5	11.5	13.3	17.4	19.4	22.8	24.8
YJR097W	TTGGGGGCGTAC	F6	0.434617837	0.379551617	0.865538348	1.218763355	1.425022538	0.629623195	0.447524836	-0.229684611	0.139649845	1.7	5.5	7.5	11.5	13.3	17.4	19.4	22.8	24.8
YJR097W	GCGCGGAGGGGT	F6	0.221024187	-0.323057749	0.36001948	0.767818202	1.016526324	0.755863192	0.886908087	0.367642182	0.991258005	1.7	5.5	7.5	11.5	13.3	17.4	19.4	22.8	24.8
YJR097W	TACTTAAGTGTA	F6	0.376096505	1.952599638	1.654533125	1.530296278	1.444387863	2.141882502	2.006647331	1.59429663	1.742029399	1.7	5.5	7.5	11.5	13.3	17.4	19.4	22.8	24.8
YJR097W	CGCCGGTAAACG	F6	-0.517764142	-0.075350344	0.123731491	-0.385564471	-0.184517985	0.908158694	-0.308056437	0.875111579	-0.147448265	1.7	5.5	7.5	11.5	13.3	17.4	19.4	22.8	24.8
YJR097W	AAGCAGGCGTCT	F6	-0.285744826	-0.520255356	0.236733232	0.451275816	-0.664136593	-0.167026831	-0.969121917	-0.621143031	-1.163070141	1.7	5.5	7.5	11.5	13.3	17.4	19.4	22.8	24.8
YJR097W	GGCGCGCGCGGG	F6	0.983363499	0.113736915	0.235339996	-0.547949583	0.046908735	-1.511155461	-0.890344803	-0.957403417	-0.43362728	1.7	5.5	7.5	11.5	13.3	17.4	19.4	22.8	24.8
YJR097W	ATGCAGAGGATC	F6	-0.072476265	-0.596296351	-0.325526829	0.496904653	-0.666036126	-0.395911897	0.448692537	-0.724922178	-0.797237889	1.7	5.5	7.5	11.5	13.3	17.4	19.4	22.8	24.8
YJR097W	GGCGTGACTCTG	F6	-0.744904879	-2.211655616	-4.151772267	-3.063166672	-2.608723473	-5.271485048	-4.721063718	-3.639730492	-4.683341708	1.7	5.5	7.5	11.5	13.3	17.4	19.4	22.8	24.8
YJR097W	GGTGTAGGCCGG	F6	0.259843436	2.111062781	2.63405519	1.51350662	0.887994515	1.482066007	1.258047037	1.62488495	0.917257424	1.7	5.5	7.5	11.5	13.3	17.4	19.4	22.8	24.8
YJR097W	CCTGACATAACG	F6	-0.521516277	-0.527338979	-0.771086273	-2.109591009	-3.521396421	-0.665832688	-0.574842977	-5.741437265	-1.989633172	1.7	5.5	7.5	11.5	13.3	17.4	19.4	22.8	24.8
YJR097W	GGGAGTGCGAGG	F6	-0.325119064	-1.389010822	-0.356048773	-3.179980337	-2.909961709	-3.00978709	-2.352450556	-2.097581075	-6.500595091	1.7	5.5	7.5	11.5	13.3	17.4	19.4	22.8	24.8
YJR097W	AGGGTAGACGCG	F6	0.223623248	-0.598347091	-1.475630389	-0.184084736	-0.80091895	-0.912270584	-1.056994673	-2.709015787	-1.982746786	1.7	5.5	7.5	11.5	13.3	17.4	19.4	22.8	24.8
YJR097W	GGGGACTGCAAA	F6	-1.401222044	-6.871930794	-2.902330806	-6.533617292	-6.723030282	-7.063863762	-6.513442433	-6.358108625	-6.854232045	1.7	5.5	7.5	11.5	13.3	17.4	19.4	22.8	24.8
YJR097W	GCCACAAATAGA	F6	-0.555731993	-0.219085821	0.457732418	1.481797761	-0.070185309	-0.758942093	0.238938214	0.574844267	0.450689624	1.7	5.5	7.5	11.5	13.3	17.4	19.4	22.8	24.8
YJR097W	GGAGGGGAGTGT	F6	-1.40490709	-0.833795665	-1.230978008	-4.302837085	-3.170321981	-1.132643837	-1.823230607	-5.127328418	-5.623451839	1.7	5.5	7.5	11.5	13.3	17.4	19.4	22.8	24.8
YJR097W	CTGGGATAGGGG	F6	-2.369513184	-1.933331339	-2.771086273	-1.479540619	-5.369393328	-5.710226808	-5.159805478	-5.004471671	-5.500595091	1.7	5.5	7.5	11.5	13.3	17.4	19.4	22.8	24.8
YJR097W	GAGCAGGCGTCT	F6	-0.877660088	-1.611403244	-0.127230083	-0.10316474	-0.65514781	-1.218373711	-1.667952382	-0.097581075	-1.008741995	1.7	5.5	7.5	11.5	13.3	17.4	19.4	22.8	24.8
YGL221C	TATGGACGTTAG	F6	0.467844511	0.986943625	1.20110346	1.641242349	1.967127322	2.440018137	2.609397233	2.806878402	3.165994561	1.7	5.5	7.5	11.5	13.3	17.4	19.4	22.8	24.8
YGL221C	GAGGCAGAATCA	F6	0.447889621	0.673799722	0.610460562	1.069922491	1.334081601	1.444727617	1.407730794	1.425192369	1.298084661	1.7	5.5	7.5	11.5	13.3	17.4	19.4	22.8	24.8
YGL221C	AAGGTAGGTGTG	F6	0.606373504	0.934030893	0.978919008	1.239410506	1.49608917	2.023384035	2.048890247	2.099702042	2.665975159	1.7	5.5	7.5	11.5	13.3	17.4	19.4	22.8	24.8
YGL221C	GGGGGAGTGAGC	F6	0.484079186	0.14597381	0.826435639	1.270162507	1.029848618	1.355332334	1.438295248	1.428254121	1.494197991	1.7	5.5	7.5	11.5	13.3	17.4	19.4	22.8	24.8
YGL221C	TCCGGGCTAGGC	F6	-0.739213318	-0.197014584	0.472190471	0.781646322	0.417146625	1.273710013	1.19610012	1.401863355	1.771673856	1.7	5.5	7.5	11.5	13.3	17.4	19.4	22.8	24.8
YGL221C	TCGAAGGGGGGG	F6	0.773104472	0.687255072	1.142999824	1.89683526	1.663478922	2.029553802	2.349969526	2.561201659	3.173950303	1.7	5.5	7.5	11.5	13.3	17.4	19.4	22.8	24.8
YGL221C	GGGGACCTGGCC	F6	1.19272924	0.664455202	1.858270347	1.903688931	2.259963292	2.972015393	2.77262021	2.991093606	3.572781422	1.7	5.5	7.5	11.5	13.3	17.4	19.4	22.8	24.8
YGL221C	CATCCAGGAAGC	F6	0.878103102	1.172104936	1.782495813	1.773452844	1.878222958	2.127013356	2.732227159	2.445387337	2.645483169	1.7	5.5	7.5	11.5	13.3	17.4	19.4	22.8	24.8
YGL221C	ACCGGACGGTCC	F6	-0.199588182	1.471810125	1.206193651	1.529103475	2.451583365	3.160137912	2.595082024	3.041970277	3.45723247	1.7	5.5	7.5	11.5	13.3	17.4	19.4	22.8	24.8
YGL221C	CGTGGAGGGGGC	F6	0.898124756	1.491407562	0.777910731	0.791040596	1.133348085	2.125249454	0.988093217	1.42026723	1.626343986	1.7	5.5	7.5	11.5	13.3	17.4	19.4	22.8	24.8
YGL221C	GAATGTCAGACG	F6	-0.27264436	-1.696904188	-3.907468386	-4.493240212	-9.206215159	-9.547048639	-4.909164468	-8.841293502	-9.337416922	1.7	5.5	7.5	11.5	13.3	17.4	19.4	22.8	24.8
YGL221C	AGGAACAAGAGT	F6	-0.345165007	0.681904173	0.436973858	0.350007888	0.766315958	0.681630499	-0.153379209	-0.413082901	0.626846579	1.7	5.5	7.5	11.5	13.3	17.4	19.4	22.8	24.8
YGL221C	GCGCGGGCGGGG	F6	-0.378089078	1.126805517	0.563225547	0.757672512	0.531265314	1.199769699	1.981861263	2.004439862	2.609010441	1.7	5.5	7.5	11.5	13.3	17.4	19.4	22.8	24.8
YGL221C	ACATACTGCTCG	F6	-4.831856398	1.148645964	0.088498608	0.972386293	-1.02438162	1.595614303	1.681632056	1.818587334	1.528914791	1.7	5.5	7.5	11.5	13.3	17.4	19.4	22.8	24.8
YGL221C	GAGGTAGGTGTG	F6	0.669827708	0.595047634	0.958926561	1.781358042	2.46641417	2.384967319	2.608887823	2.956866709	2.875780788	1.7	5.5	7.5	11.5	13.3	17.4	19.4	22.8	24.8
YGL221C	GGCAGAGGGACA	F6	0.018182681	-3.507567433	-4.345322367	-4.169253931	-7.528591923	-7.869425403	-7.319004073	-7.163670265	-7.659793686	1.7	5.5	7.5	11.5	13.3	17.4	19.4	22.8	24.8
YGL221C	GGACGTAATTCT	F6	0.574852117	1.398057086	2.191657558	1.063945246	1.398094211	-1.006869606	-1.108524973	0.763015868	0.601311487	1.7	5.5	7.5	11.5	13.3	17.4	19.4	22.8	24.8
YGL221C	CGGGAAAGCACG	F6	-0.877660088	-1.519480754	-1.254142195	-1.936054754	-1.877540232	-1.658946303	-5.915879895	-2.590621086	-2.349778912	1.7	5.5	7.5	11.5	13.3	17.4	19.4	22.8	24.8
YGL221C	GGGGAGTGGTCC	F6	-3.965122929	-1.791975489	-1.629730423	1.472337431	-0.058112477	1.217725403	1.102565772	1.399918585	1.631715619	1.7	5.5	7.5	11.5	13.3	17.4	19.4	22.8	24.8
YGL221C	GGGGCGCGGGCC	F6	1.069872493	-1.51186757	0.972305591	-0.688127241	1.444387863	0.618127556	0.431583292	1.380466222	0.768865584	1.7	5.5	7.5	11.5	13.3	17.4	19.4	22.8	24.8
YGL221C	GAGCGCGTGGGG	F6	-0.462622588	-0.026440743	0.550841822	1.048838353	2.444387863	1.196663788	4.50197262	4.809309521	2.929857461	1.7	5.5	7.5	11.5	13.3	17.4	19.4	22.8	24.8
YGL221C	GCCGGACGGTCC	F6	0.122339912	1.973559257	2.135804323	2.311872759	2.707422269	3.196663788	3.13940254	3.657306427	3.106735223	1.7	5.5	7.5	11.5	13.3	17.4	19.4	22.8	24.8
YGL221C	CCGACTCCTTAA	F6	-2.462622588	2.476059598	-2.449158178	0.53426518	1.929814691	1.720225744	0.332047618	2.487381426	2.2642765	1.7	5.5	7.5	11.5	13.3	17.4	19.4	22.8	24.8
YGL221C	GACCTAATGCCA	F6	0.707302413	1.295487352	0.720766824	1.311872759	2.581891387	0.781626288	4.758312373	5.464661349	2.691697724	1.7	5.5	7.5	11.5	13.3	17.4	19.4	22.8	24.8
YGL221C	GGGAACAAGAGT	F6	-0.100052509	1.336129336	1.028889119	0.504517837	1.221995442	1.061734208	1.612155537	1.680026504	1.353828085	1.7	5.5	7.5	11.5	13.3	17.4	19.4	22.8	24.8
YGL221C	TATGGGCGTTAG	F6	1.292264914	0.973559257	0.457732418	1.481797761	2.370387282	1.95155129	2.419510459	1.072343927	2.991258005	1.7	5.5	7.5	11.5	13.3	17.4	19.4	22.8	24.8
YGL221C	GATGGACGTTAG	F6	-0.140694493	0.388596756	0.872769917	0.726910258	1.34485219	1.588981211	1.747085117	2.150346439	1.654223018	1.7	5.5	7.5	11.5	13.3	17.4	19.4	22.8	24.8
YGL221C	GTAGCGCGCAGG	F6	-0.717195415	0.24364842	-1.4922269	-1.96823516	-2.643074978	-5.305836553	-4.755415223	-4.600081415	-5.096204836	1.7	5.5	7.5	11.5	13.3	17.4	19.4	22.8	24.8
YGL221C	TATGGACGTTGG	F6	0.122339912	-0.026440743	0.943159245	0.89683526	1.581891387	1.482066007	2.238938214	2.294736348	2.945454316	1.7	5.5	7.5	11.5	13.3	17.4	19.4	22.8	24.8
YGL221C	TGTGGACGTTAG	F6	-1.199588182	0.458986084	0.135804323	0.311872759	1.122459768	1.781626289	1.332047618	1.750415832	2.3131861	1.7	5.5	7.5	11.5	13.3	17.4	19.4	22.8	24.8
YGL221C	AAAAGGGGGCGA	F6	1.444268007	0.973559257	0.720766824	1.311872759	1.929814691	1.588981211	3.855609574	4.531775545	1.576220506	1.7	5.5	7.5	11.5	13.3	17.4	19.4	22.8	24.8
YGL221C	GGCCCCGAAGCG	F6	1.929694835	1.295487352	2.305729324	1.633800854	1.707422269	0.781626288	3.917010119	3.879698849	1.798612928	1.7	5.5	7.5	11.5	13.3	17.4	19.4	22.8	24.8
YGL221C	TATGGACGCTAG	F6	0.537377412	1.388596756	1.550841822	1.53426518	1.122459768	1.897103506	1.554440039	2.487381426	2.576220506	1.7	5.5	7.5	11.5	13.3	17.4	19.4	22.8	24.8
YGL221C	GTGGGAGTGAGG	F6	0.444268007	-1.026440743	-0.279233176	0.311872759	0.707422269	0.588981211	2.653975713	3.242268928	0.798612928	1.7	5.5	7.5	11.5	13.3	17.4	19.4	22.8	24.8
YGL221C	NATGGACGTTAG	F6	0.859305507	-0.611403244	0.872769917	-0.273089742	1.859425363	2.444591301	1.917010119	2.22434702	2.7282236	1.7	5.5	7.5	11.5	13.3	17.4	19.4	22.8	24.8
YGL221C	GCGGGAAGGGGC	F6	0.122339912	-0.611403244	0.135804323	0.311872759	0.859425363	-0.218373711	2.995012631	3.809309521	2.106735223	1.7	5.5	7.5	11.5	13.3	17.4	19.4	22.8	24.8
YGL221C	TAGAGGGGAGCT	F6	0.707302413	-0.026440743	1.135804323	1.311872759	1.444387863	1.103554383	3.653975713	4.487381426	1.576220506	1.7	5.5	7.5	11.5	13.3	17.4	19.4	22.8	24.8
YGL221C	ACGGGCGCGCAG	F6	0.707302413	1.295487352	0.135804323	1.633800854	1.707422269	-1.218373712	3.579975132	4.441577736	1.798612928	1.7	5.5	7.5	11.5	13.3	17.4	19.4	22.8	24.8
YGL221C	AATGGACGTTAG	F6	0.537377412	1.710524851	1.135804323	0.311872759	1.707422269	2.00401871	1.917010119	2.072343927	1.991258005	1.7	5.5	7.5	11.5	13.3	17.4	19.4	22.8	24.8
YGL221C	CGCCACGAACCG	F6	-0.462622588	-0.611403244	0.550841822	1.311872759	1.859425363	-0.218373711	2.834547959	3.657306427	0.7282236	1.7	5.5	7.5	11.5	13.3	17.4	19.4	22.8	24.8
YGL221C	TACGGACGTTAG	F6	1.929694835	0.973559257	1.943159245	0.311872759	2.29238477	2.95155129	1.332047618	2.657306427	2.991258005	1.7	5.5	7.5	11.5	13.3	17.4	19.4	22.8	24.8
YGL221C	AATGGCGCAAAT	F6	-0.877660088	-1.026440743	1.457732418	1.311872759	1.122459768	1.366588789	3.579975132	4.294736348	1.991258005	1.7	5.5	7.5	11.5	13.3	17.4	19.4	22.8	24.8
YGL221C	GGCTGAGTGAGG	F6	0.707302413	0.558521758	1.720766824	1.311872759	2.29238477	0.366588789	3.724365041	3.735308939	1.798612928	1.7	5.5	7.5	11.5	13.3	17.4	19.4	22.8	24.8
YGL221C	GTTATACGCCCA	F6	-0.700782325	-1.742647777	-2.802795132	-0.211689197	-4.401102188	-4.741935668	-4.191514338	-4.03618053	-1.210375856	1.7	5.5	7.5	11.5	13.3	17.4	19.4	22.8	24.8
YGL221C	GTGCGGGGAGGC	F6	-0.877660088	-0.026440743	1.457732418	0.311872759	1.444387863	-0.218373711	3.419510459	4.345362421	1.576220506	1.7	5.5	7.5	11.5	13.3	17.4	19.4	22.8	24.8
YGL221C	TATGGATGTTAG	F6	0.444268007	-1.026440743	-0.279233176	1.119227681	0.707422269	1.688516884	1.13940254	1.946813044	1.450689624	1.7	5.5	7.5	11.5	13.3	17.4	19.4	22.8	24.8
YGL221C	GGTACACATCGC	F6	0.859305507	-0.611403244	0.550841822	-0.273089742	1.859425363	-1.803336212	2.554440039	3.425980881	0.7282236	1.7	5.5	7.5	11.5	13.3	17.4	19.4	22.8	24.8
YGL221C	CGCAGGCTTGCG	F6	-0.462622588	-2.611403244	-1.449158178	-0.688127241	-0.462502732	-1.803336212	1.447524836	2.425980881	0.576220506	1.7	5.5	7.5	11.5	13.3	17.4	19.4	22.8	24.8
YGL221C	TATAGACGTTAG	F6	-1.462622588	0.710524851	0.550841822	0.726910258	1.996928886	0.518591883	1.747085117	2.361850544	2.3131861	1.7	5.5	7.5	11.5	13.3	17.4	19.4	22.8	24.8
YGL221C	GATTAAAGGAGG	F6	0.859305507	-0.611403244	0.135804323	0.311872759	-1.462502732	-0.803336212	2.332047618	3.902418925	0.406295505	1.7	5.5	7.5	11.5	13.3	17.4	19.4	22.8	24.8
YGL221C	AATTGGCCGAGG	F6	0.537377412	0.388596756	0.550841822	0.311872759	0.859425363	-1.803336212	2.447524836	3.294736348	1.406295505	1.7	5.5	7.5	11.5	13.3	17.4	19.4	22.8	24.8
YGL221C	AATGAGGGGGGG	F6	1.444268007	0.973559257	1.457732418	-0.688127241	1.444387863	0.366588789	3.332047618	3.657306427	1.798612928	1.7	5.5	7.5	11.5	13.3	17.4	19.4	22.8	24.8
YGL221C	AGCGAATCAGGA	F6	-0.462622588	-1.611403244	0.135804323	-1.273089742	0.537497268	-1.803336212	2.554440039	3.602858643	1.213650427	1.7	5.5	7.5	11.5	13.3	17.4	19.4	22.8	24.8
YGL221C	TATGGACATTAG	F6	-0.462622588	-0.026440743	0.550841822	1.311872759	1.34485219	1.00401871	1.554440039	2.22434702	2.106735223	1.7	5.5	7.5	11.5	13.3	17.4	19.4	22.8	24.8
YLL034C	ATTAGTGGCGTG	F6	0.0323654	0.025235292	0.035477264	-0.06042183	0.028057544	-0.162695746	-0.37567933	-0.636891328	-0.481212459	1.7	5.5	7.5	11.5	13.3	17.4	19.4	22.8	24.8
YLL034C	CCGGGTAGAGCC	F6	0.045278449	0.550430345	0.671523305	0.629922639	0.493878298	0.670982225	0.34889329	0.129299811	0.430300968	1.7	5.5	7.5	11.5	13.3	17.4	19.4	22.8	24.8
YLL034C	GACGGGGCGGGC	F6	0.31890004	0.576333034	0.605787345	0.838936876	0.478043418	0.567053372	0.578559568	0.200858667	0.026663342	1.7	5.5	7.5	11.5	13.3	17.4	19.4	22.8	24.8
YLL034C	ACAGTACTGAGA	F6	-0.158781966	0.364750014	0.534190582	0.316595169	0.647871466	0.795747397	0.664344686	0.206259547	0.421587157	1.7	5.5	7.5	11.5	13.3	17.4	19.4	22.8	24.8
YLL034C	GGCATGCACGGC	F6	0.455361837	0.722622994	0.302914309	0.145739337	0.705733919	0.173702639	0.508146387	0.215206366	-0.878157885	1.7	5.5	7.5	11.5	13.3	17.4	19.4	22.8	24.8
YLL034C	GGGTTGATGACG	F6	1.72932872	2.175193118	1.771647993	2.190371754	2.000958763	1.672147812	1.343102807	1.664685958	1.717083042	1.7	5.5	7.5	11.5	13.3	17.4	19.4	22.8	24.8
YLL034C	GTAGACCGGGCA	F6	-0.513503757	-0.707372302	-0.849981818	-0.060936505	-0.195901711	-0.218373711	-0.682307675	-1.216633747	-0.966513759	1.7	5.5	7.5	11.5	13.3	17.4	19.4	22.8	24.8
YLL034C	CGAACGGCATGA	F6	-0.521516277	-0.392312186	-1.582052448	-1.194479907	-1.633871151	-1.054874979	-1.048774166	-3.01897124	-1.302100937	1.7	5.5	7.5	11.5	13.3	17.4	19.4	22.8	24.8
YLL034C	ATAAGGACTGCC	F6	0.629299901	0.369487933	0.017159826	1.273398611	0.707422269	0.533698775	-0.456448277	0.939893631	-0.671707007	1.7	5.5	7.5	11.5	13.3	17.4	19.4	22.8	24.8
YLL034C	CAGGCGCAAGGG	F6	-1.68501501	0.581241834	-0.086588098	-0.325557162	0.08769435	0.798699802	0.399161814	0.264989004	0.406295505	1.7	5.5	7.5	11.5	13.3	17.4	19.4	22.8	24.8
YLL034C	GTTAGTGGCGTG	F6	-0.517484523	-0.770601839	-0.760359866	-0.709822312	0.078738391	-1.330266592	-0.524588207	-0.369254399	-0.682513762	1.7	5.5	7.5	11.5	13.3	17.4	19.4	22.8	24.8
YLL034C	GGGGGAAACCGG	F6	-0.188000208	0.341291041	0.962967726	0.817108067	0.416190972	1.094216519	-1.037186192	0.533185115	-0.377975804	1.7	5.5	7.5	11.5	13.3	17.4	19.4	22.8	24.8
YLL034C	GGGGAGGCCGAC	F6	0.388073468	-0.109856751	-1.130475742	-1.256970076	-2.652833944	-6.694107142	-2.821757718	-3.988352005	-6.484475425	1.7	5.5	7.5	11.5	13.3	17.4	19.4	22.8	24.8
YLL034C	AAGCGTCCATTG	F6	-0.167166705	0.573021327	0.339337717	0.759331736	0.910955663	-2.67780533	0.902363343	0.869252061	-0.468173613	1.7	5.5	7.5	11.5	13.3	17.4	19.4	22.8	24.8
YLL034C	GCAGTACTGAGA	F6	-0.107141934	-0.255922589	0.135804323	-0.190627581	0.282924441	0.422083902	0.454038143	0.487381426	-0.288849914	1.7	5.5	7.5	11.5	13.3	17.4	19.4	22.8	24.8
YLL034C	CGCACATTGGGT	F6	-1.015163611	-1.67851744	-1.038225077	-2.562596359	-4.752009349	-3.870450408	-6.127384001	-4.387087692	-3.660818691	1.7	5.5	7.5	11.5	13.3	17.4	19.4	22.8	24.8
YLL034C	GGGGGGAACGGG	F6	0.147875005	-1.51186757	-0.671550599	-3.495482163	-3.684895154	-6.025728634	-5.475307304	-2.998045401	-5.816096917	1.7	5.5	7.5	11.5	13.3	17.4	19.4	22.8	24.8
YLL034C	CGGAGTACGGGG	F6	-1.430201111	-2.163944267	-1.001699201	-1.562596359	-5.33697185	-1.590342489	-1.957458999	-4.972050193	-1.298248612	1.7	5.5	7.5	11.5	13.3	17.4	19.4	22.8	24.8
YLL034C	AAATCGGAGTAG	F6	-2.401222044	-3.1349652	-3.165365212	-5.796651698	-1.178709766	-4.004970073	-5.776476839	-5.621143031	-6.117266451	1.7	5.5	7.5	11.5	13.3	17.4	19.4	22.8	24.8
YLL034C	CTCTAAACCGTT	F6	-1.184321426	-0.7230486	-3.418784529	-5.242716093	-2.624774161	-5.772962563	-5.222541234	-5.067207426	-5.563330846	1.7	5.5	7.5	11.5	13.3	17.4	19.4	22.8	24.8
YLL034C	GGCCGGTACGTC	F6	-3.462622588	-0.910963526	-4.449158178	0.048838353	-1.877540232	-1.633411211	-4.252914883	-4.097581075	-4.593704495	1.7	5.5	7.5	11.5	13.3	17.4	19.4	22.8	24.8
YBR039W	CCGGCGCGTTCG	F6	-0.696457018	-1.129236312	-0.277446557	-0.408650422	-0.319645974	-0.526623707	-0.298545577	-0.59539625	-0.774142668	1.7	5.5	7.5	11.5	13.3	17.4	19.4	22.8	24.8
YBR039W	CGTGTGAGGAAG	F6	-0.503804201	-0.330073972	0.005458721	-0.175443649	-0.197581217	0.140835399	-0.23136074	-0.138762687	-0.233023997	1.7	5.5	7.5	11.5	13.3	17.4	19.4	22.8	24.8
YBR039W	ACAGTTTGAGGG	F6	-0.043246153	-0.026440743	0.548667451	0.908376882	0.617785057	0.922286695	0.678107375	0.682197603	1.227243371	1.7	5.5	7.5	11.5	13.3	17.4	19.4	22.8	24.8
YBR039W	CAACGCGCAACA	F6	-0.887120417	0.06931824	0.002537792	-0.745842739	-0.118119787	-0.008156004	-0.755415223	-0.839269079	-0.55188432	1.7	5.5	7.5	11.5	13.3	17.4	19.4	22.8	24.8
YBR039W	ACCAGAAGCAGG	F6	-0.926569688	0.476059597	0.56876373	0.847925659	0.411966386	0.588981211	0.964315834	0.017896143	0.227325364	1.7	5.5	7.5	11.5	13.3	17.4	19.4	22.8	24.8
YBR039W	ATAGGGTATTGC	F6	-0.208537139	-0.711667367	-1.760926406	-1.357052053	-2.562766856	-2.871178858	-2.564683111	-2.371874598	-1.943946872	1.7	5.5	7.5	11.5	13.3	17.4	19.4	22.8	24.8
YBR039W	GGGTGGGGAGGG	F6	-0.276209464	-1.077066816	-0.885675404	-1.353463158	-0.333422783	-1.883709629	-2.28889418	-1.62336564	-1.816096917	1.7	5.5	7.5	11.5	13.3	17.4	19.4	22.8	24.8
YBR039W	CAGAGAAGCAAC	F6	-0.025911046	-0.982046624	-1.981552628	-4.880772319	-3.070185309	-3.218373712	-2.86059746	-3.605727979	-8.008741995	1.7	5.5	7.5	11.5	13.3	17.4	19.4	22.8	24.8
YBR039W	AGCGGCGAGAGC	F6	-1.619591935	-1.581959466	-0.486828596	-0.118115082	0.077135778	-0.408895618	-1.409884229	-0.942606415	-0.750673842	1.7	5.5	7.5	11.5	13.3	17.4	19.4	22.8	24.8
YBR039W	AGGATGGACAGG	F6	0.915107298	0.250076892	-0.428980296	-1.589946847	0.06017549	0.186468021	-1.358267883	-2.855010772	-4.573526613	1.7	5.5	7.5	11.5	13.3	17.4	19.4	22.8	24.8
YBR039W	AGAGCACGCCGA	F6	-1.891735273	-1.905586348	-1.743341282	-1.948363013	-1.706059764	-2.997983643	-7.354452909	-4.614156601	-4.52531752	1.7	5.5	7.5	11.5	13.3	17.4	19.4	22.8	24.8
YBR039W	GAGGAAAAGTAG	F6	0.501833295	-0.717336689	-0.80173159	-0.379023186	-1.890364272	-3.868627672	-4.166203249	-6.332797537	-3.021566035	1.7	5.5	7.5	11.5	13.3	17.4	19.4	22.8	24.8
YBR039W	CGGGGGGGTAGG	F6	-1.62308726	-1.889704406	-1.259680379	-2.298624834	-2.250998627	-3.388298713	-3.500842396	-2.286614899	-3.841632009	1.7	5.5	7.5	11.5	13.3	17.4	19.4	22.8	24.8
YBR039W	GGGTGTGTGGGC	F6	0.381983729	-1.716756244	0.4779103	-0.793480241	-2.027287351	-0.613233329	-0.145274159	-1.340437599	-6.158489114	1.7	5.5	7.5	11.5	13.3	17.4	19.4	22.8	24.8
YBR039W	TAAGGTGTGTGT	F6	-0.151835051	-0.441478242	0.739145353	-0.581212037	-0.086126853	-0.085923415	-0.908960481	-2.043133291	-1.124219212	1.7	5.5	7.5	11.5	13.3	17.4	19.4	22.8	24.8
YBR039W	CCGGTGAGAGGG	F6	-1.211083821	-0.170830652	-1.141035882	-0.910519662	0.373998535	-2.610691134	-2.060269805	-1.402435656	-1.031825608	1.7	5.5	7.5	11.5	13.3	17.4	19.4	22.8	24.8
YBR039W	GGCGAGCCCAGG	F6	-0.397667146	-0.78251516	-0.826720972	-1.476623136	-1.540505244	-4.881338724	-1.915879895	-1.368228665	-1.934741413	1.7	5.5	7.5	11.5	13.3	17.4	19.4	22.8	24.8
YBR039W	GCAGTTTGAGGG	F6	-0.828750487	-1.42499012	0.03271083	-0.376183235	0.019366275	-0.828427193	0.380957219	0.088832049	0.342730376	1.7	5.5	7.5	11.5	13.3	17.4	19.4	22.8	24.8
YBR039W	GCCAGAAGCAGG	F6	-0.965122929	0.529952605	0.855696404	0.683841536	0.282924441	-0.057909039	0.888440967	-0.140649797	-0.288849914	1.7	5.5	7.5	11.5	13.3	17.4	19.4	22.8	24.8
YBR039W	GCGTGGGAGGGG	F6	0.509363036	0.273119539	1.522827446	0.518323637	0.743948145	-3.91881343	0.216570401	1.034869221	-2.124219212	1.7	5.5	7.5	11.5	13.3	17.4	19.4	22.8	24.8
YBR039W	GGAATTGCATCA	F6	-0.129198855	-1.500371931	-1.923089366	-5.331983431	-5.521396421	-5.862229901	-5.311808572	-5.156474764	-5.652598184	1.7	5.5	7.5	11.5	13.3	17.4	19.4	22.8	24.8
YBR039W	CGGGTGGGGAAG	F6	-3.401222044	-2.550002699	-5.972720134	-2.474723603	-4.986064688	-4.326898168	-2.191514338	-5.621143031	-6.117266451	1.7	5.5	7.5	11.5	13.3	17.4	19.4	22.8	24.8
YBR039W	GTAGGGTATTGC	F6	-0.648178241	-1.077066816	-1.552251671	-1.546108236	-3.150558726	-3.076354707	-2.940970876	-2.048671474	-2.281760489	1.7	5.5	7.5	11.5	13.3	17.4	19.4	22.8	24.8
YBR039W	TATACCGAGCAA	F6	-0.877660088	0.295487352	0.872769917	0.89683526	-3.462502732	-3.803336212	-3.252914883	-2.097581075	-1.008741995	1.7	5.5	7.5	11.5	13.3	17.4	19.4	22.8	24.8
YBR039W	GGGGAAGCTGCC	F6	-4.735641083	-0.796958897	-1.91482175	-4.546108236	-4.735521227	-3.076354707	-4.525933377	-1.048671474	-4.86672299	1.7	5.5	7.5	11.5	13.3	17.4	19.4	22.8	24.8
YBR039W	GATGGCGGGTAA	F6	-1.337091706	-5.485872362	-5.323627296	-5.14755886	-5.33697185	-5.67780533	-5.127384001	-4.972050193	-5.468173613	1.7	5.5	7.5	11.5	13.3	17.4	19.4	22.8	24.8
YBR235W	TCGACGTGCCAA	F6	-0.187159538	0.052806008	0.179800227	-0.50801881	-1.059339333	-1.58432643	-2.124758531	-2.013368071	-4.065010214	1.7	5.5	7.5	11.5	13.3	17.4	19.4	22.8	24.8
YBR235W	GGGAGTAGCGGA	F6	0.878143121	0.743935266	0.452777536	-1.010055336	-0.72142103	-1.011373341	-1.350979169	-2.182469973	-2.437585293	1.7	5.5	7.5	11.5	13.3	17.4	19.4	22.8	24.8
YBR235W	AAAGTGGGGCAC	F6	-0.413153912	-0.887920879	-0.094063219	-0.347679058	-1.098690556	-0.866196236	-1.456787216	-0.899354965	-1.37611306	1.7	5.5	7.5	11.5	13.3	17.4	19.4	22.8	24.8
YBR235W	AGCCGGGAGGCG	F6	0.544572913	0.002128409	0.260132458	-0.659558089	0.185962711	0.115050022	-0.570341585	-0.871072545	-0.523315167	1.7	5.5	7.5	11.5	13.3	17.4	19.4	22.8	24.8
YBR235W	GGACTGTACTGA	F6	-0.256746604	-0.216624583	-0.504822353	-1.030314175	-0.930220548	-1.224132981	-1.685299625	-1.294337569	-1.160106586	1.7	5.5	7.5	11.5	13.3	17.4	19.4	22.8	24.8
YBR235W	GGGTCGGGTGGG	F6	-1.877660088	-1.843576686	-1.119452732	-3.438148988	-2.502031096	-1.935973981	-2.970515152	-2.815181344	-3.758763742	1.7	5.5	7.5	11.5	13.3	17.4	19.4	22.8	24.8
YBR235W	GGAGCGCGGCCC	F6	-0.26200079	-1.851354036	-1.145966645	-2.834968629	-2.744273701	-2.265679426	-2.534685851	-3.466814885	-4.962938305	1.7	5.5	7.5	11.5	13.3	17.4	19.4	22.8	24.8
YBR235W	GCGCCAGGACGC	F6	0.71749818	-0.880589877	-0.026467106	-0.242716093	-0.302846066	-0.818766253	-0.315650638	-0.366767708	-2.755975924	1.7	5.5	7.5	11.5	13.3	17.4	19.4	22.8	24.8
YBR235W	GGAGTGTGCAAC	F6	0.055225717	0.128837482	0.230961556	-0.688127241	-2.015043755	-0.063095486	-1.320029078	-1.650122098	-5.468173613	1.7	5.5	7.5	11.5	13.3	17.4	19.4	22.8	24.8
YBR235W	GGGTGGCAGGCG	F6	-0.132917143	-0.481006606	-0.550087087	-0.438148988	-2.502031096	-0.783970887	-3.877405748	-4.72207194	-2.633232859	1.7	5.5	7.5	11.5	13.3	17.4	19.4	22.8	24.8
YBR235W	GGCCGGGAGGCG	F6	0.373878679	-0.331295325	-0.797081481	-0.495482163	-0.021930141	0.033165055	-0.890344803	-0.583007902	-1.231134416	1.7	5.5	7.5	11.5	13.3	17.4	19.4	22.8	24.8
YBR235W	GAAGTGGGGCAC	F6	-0.877660088	-2.026440743	-0.864195677	-0.880772319	-1.555612137	-1.758942093	-1.346024287	-0.812178856	-1.008741995	1.7	5.5	7.5	11.5	13.3	17.4	19.4	22.8	24.8
YBR235W	CGACTAAAATGG	F6	-1.752129205	-0.163944267	-0.864195677	-0.562596359	0.470383072	-0.429877817	-4.127384001	-0.065159597	-4.468173613	1.7	5.5	7.5	11.5	13.3	17.4	19.4	22.8	24.8
YIL063C	ATGTGCGGGCCG	F6	-0.151582809	0.058964602	-0.219038394	-0.562395496	-1.004715586	-1.162810378	-1.6077576	-1.807088674	-2.162487069	1.7	5.5	7.5	11.5	13.3	17.4	19.4	22.8	24.8
YIL063C	GGTGATTGGGCG	F6	-0.67939046	-1.102476634	-1.187734822	-1.257077424	-1.318572939	-1.32182506	-1.91306488	-1.532070937	-1.867729685	1.7	5.5	7.5	11.5	13.3	17.4	19.4	22.8	24.8
YIL063C	AGGCGGCCACGC	F6	-0.178055021	-0.481810336	0.046306172	-0.385857672	-0.592972664	0.193949403	-0.5939518	-1.175583587	-0.654633494	1.7	5.5	7.5	11.5	13.3	17.4	19.4	22.8	24.8
YIL063C	GTGTGCGGGCCG	F6	0.078618535	-0.161792596	-0.375696016	-0.896235436	-0.773704421	-1.825031283	-1.274609954	-1.491244923	-1.682513762	1.7	5.5	7.5	11.5	13.3	17.4	19.4	22.8	24.8
YIL063C	GGGAAAAACGCC	F6	-2.332225951	-7.235894109	-7.073649043	-6.897580607	-7.086993597	-7.427827077	-6.877405748	-6.72207194	-7.21819536	1.7	5.5	7.5	11.5	13.3	17.4	19.4	22.8	24.8
YIL063C	GCACGGATGAGA	F6	-1.600126112	-6.070834862	-5.908589796	-5.73252136	-2.752009349	-6.262767831	-5.712346501	-5.557012694	-6.053136114	1.7	5.5	7.5	11.5	13.3	17.4	19.4	22.8	24.8
YIL063C	AAATCAGATGGC	F6	-0.917188452	-5.235894109	-0.751720948	-4.897580607	-5.086993597	-5.427827077	-4.877405748	-4.72207194	-5.21819536	1.7	5.5	7.5	11.5	13.3	17.4	19.4	22.8	24.8
YIL063C	GGGCGGCCACGC	F6	-0.39223326	-0.763406337	0.398838729	-0.425092835	-1.199468326	0.366588789	-1.989880477	-0.834546669	-2.330670089	1.7	5.5	7.5	11.5	13.3	17.4	19.4	22.8	24.8
YKL151C	GGGTTAGGTCCA	F6	0.218802752	-0.596136487	-1.078934526	-2.183822404	-2.248907259	-4.188000062	-3.949522739	-5.482244925	-6.826365252	1.7	5.5	7.5	11.5	13.3	17.4	19.4	22.8	24.8
YKL151C	AACAAGCTCCAT	F6	0.67283601	0.113661229	-0.835866954	-2.479226272	-1.756102104	-2.927010583	-4.324121833	-3.516711329	-5.150338273	1.7	5.5	7.5	11.5	13.3	17.4	19.4	22.8	24.8
YKL151C	CATCACTGTTTC	F6	0.485323076	-0.286503582	-0.964262632	-1.615614741	-2.192050855	-3.03692684	-3.360974628	-6.527568916	-8.608654837	1.7	5.5	7.5	11.5	13.3	17.4	19.4	22.8	24.8
YKL151C	CTGGCTGAGAGC	F6	0.129913132	-0.100441324	-0.790195096	-1.882943418	-3.021131085	-3.14437313	-5.23780799	-5.082474183	-6.256669508	1.7	5.5	7.5	11.5	13.3	17.4	19.4	22.8	24.8
YKL151C	GGCCAGGGGACA	F6	0.598915822	-0.165268448	-0.782714275	-1.259914353	-1.838369634	-8.571520537	-3.066902897	-4.406333781	-6.36188882	1.7	5.5	7.5	11.5	13.3	17.4	19.4	22.8	24.8
YKL151C	CGAAACGAGCGT	F6	-0.48646933	-0.444108498	-1.461032278	-2.370937065	-4.39324007	-5.926718628	-4.376297298	-7.028318412	-8.524441833	1.7	5.5	7.5	11.5	13.3	17.4	19.4	22.8	24.8
YKL151C	CCGGAAACGGGC	F6	-0.628431481	0.201828245	-0.217374706	-0.891410839	-0.971199339	-2.146022867	-1.627310397	-2.05693909	-1.05056217	1.7	5.5	7.5	11.5	13.3	17.4	19.4	22.8	24.8
YKL151C	TGAGGGGCACCA	F6	0.662314958	-0.219085821	-0.790195096	-1.292198565	-2.218577149	-7.466301225	-3.5939518	-6.760546088	-7.256669508	1.7	5.5	7.5	11.5	13.3	17.4	19.4	22.8	24.8
YKL151C	ACACACCTGAAA	F6	-0.208865996	-0.50448804	-1.363001534	-1.903140132	-7.484870545	-5.50377593	-3.815851077	-7.119948888	-4.031109808	1.7	5.5	7.5	11.5	13.3	17.4	19.4	22.8	24.8
YKL151C	GGAAACGGAACT	F6	0.548818352	-0.781902681	-0.71587293	-1.523316371	-7.17216098	-7.51299446	-2.792648129	-6.807239323	-7.303362743	1.7	5.5	7.5	11.5	13.3	17.4	19.4	22.8	24.8
YKL151C	CAGGAATACGGC	F6	0.244330437	0.537148107	-1.093677523	-4.190627581	-3.058112477	-3.846404934	-4.170452722	-6.600081415	-3.774276741	1.7	5.5	7.5	11.5	13.3	17.4	19.4	22.8	24.8
YKL151C	GGAAGGGCGGAC	F6	-0.625175601	-0.37221558	-1.765185671	-2.680265123	-2.933808451	-7.73407355	-7.18365222	-7.028318412	-7.524441833	1.7	5.5	7.5	11.5	13.3	17.4	19.4	22.8	24.8
YKL151C	CGCAAAGTGCGA	F6	1.469358988	0.882136229	-0.52716069	-0.766129753	-2.388502151	-6.051263726	-5.500842396	-5.345508588	-3.034277087	1.7	5.5	7.5	11.5	13.3	17.4	19.4	22.8	24.8
YKL151C	TAGAGCGAAATG	F6	-0.468547422	-1.635249986	-0.936952019	-4.296936484	-5.808277569	-7.149111049	-6.598689719	-6.443355912	-6.939479332	1.7	5.5	7.5	11.5	13.3	17.4	19.4	22.8	24.8
YKL151C	CCGGCTTGCGCG	F6	0.4593749	-0.131410303	-2.697085691	-2.19908916	-5.710430246	-6.051263726	-5.500842396	-5.345508588	-5.841632009	1.7	5.5	7.5	11.5	13.3	17.4	19.4	22.8	24.8
YKL151C	ATAGCCGAGACA	F6	-1.492369932	-2.833795665	-2.671550599	-4.302837085	-2.322325074	-0.160658214	-2.960734131	-2.319973496	-5.623451839	1.7	5.5	7.5	11.5	13.3	17.4	19.4	22.8	24.8
YKL151C	GACAAGCTCCAT	F6	1.042905445	-0.133355947	-1.349622504	-2.910519662	-1.877540232	-2.703800539	-4.475307304	-2.735010996	-3.816096917	1.7	5.5	7.5	11.5	13.3	17.4	19.4	22.8	24.8
YKL151C	AAAACAGGCGAC	F6	0.183740457	0.771925396	0.312682085	-4.211689197	-0.941670569	-4.741935668	-4.191514338	-4.03618053	-4.532303951	1.7	5.5	7.5	11.5	13.3	17.4	19.4	22.8	24.8
YKL151C	AGCAACGCGACG	F6	0.848164949	-0.726880461	-1.105203777	-2.388566959	-1.118548331	-4.91881343	-4.3683921	-4.213058292	-1.387253618	1.7	5.5	7.5	11.5	13.3	17.4	19.4	22.8	24.8
YKL151C	GCACACCTGAAA	F6	-0.199588182	-1.026440743	-1.186123772	-3.010055336	-4.199468326	-4.540301806	-1.989880477	-3.834546669	-3.330670089	1.7	5.5	7.5	11.5	13.3	17.4	19.4	22.8	24.8
YLR454W	GGGCTGAGAGGG	F6	0.045951117	-0.05580063	-0.184864918	-0.521780365	-0.480635364	-0.881564789	-0.962246207	-1.122203043	-1.650613568	1.7	5.5	7.5	11.5	13.3	17.4	19.4	22.8	24.8
YLR454W	AAGGAGTGGGGG	F6	0.012352965	0.197036717	-0.119085128	-0.316719798	-0.292894354	-0.73403274	-0.869443785	-1.212702174	-1.243374864	1.7	5.5	7.5	11.5	13.3	17.4	19.4	22.8	24.8
YLR454W	AGTGATCTGAGA	F6	0.096123268	0.165595303	0.095463859	-0.260560304	-0.348587651	-0.43334311	-0.713310921	-1.244451459	-1.064189351	1.7	5.5	7.5	11.5	13.3	17.4	19.4	22.8	24.8
YLR454W	AAGAACAAGGGG	F6	0.291258921	0.551869201	0.717746737	0.94606663	0.675083069	0.956971566	0.911569402	0.717768067	1.157759764	1.7	5.5	7.5	11.5	13.3	17.4	19.4	22.8	24.8
YLR454W	CGCCGAGGGGAG	F6	-0.019875739	-0.050881602	-0.197933074	0.053393038	-0.051569631	-0.112579047	-0.293393952	-0.518332225	-0.401148519	1.7	5.5	7.5	11.5	13.3	17.4	19.4	22.8	24.8
YLR454W	CCCGTGTGCGGA	F6	-0.110963283	0.208320924	0.264296605	-0.185859424	-0.187169061	-0.547732012	-0.550348416	-0.516576588	-1.449032286	1.7	5.5	7.5	11.5	13.3	17.4	19.4	22.8	24.8
YLR454W	GGAGGATCAGTG	F6	0.155836824	0.26614339	0.688125272	0.837538076	0.958573683	1.350360327	1.479201312	1.638900312	1.668421889	1.7	5.5	7.5	11.5	13.3	17.4	19.4	22.8	24.8
YLR454W	CGAGCAGCCAGG	F6	0.663128738	0.704869988	0.498766279	0.171191103	-0.077763834	0.009551101	-0.173984413	-0.387675707	-0.565757955	1.7	5.5	7.5	11.5	13.3	17.4	19.4	22.8	24.8
YLR454W	AAGGTGAACACA	F6	0.301310054	0.204996818	0.086581807	0.054272239	0.255281449	-0.391705314	-0.147945323	-0.934730599	-0.845891519	1.7	5.5	7.5	11.5	13.3	17.4	19.4	22.8	24.8
YLR454W	AAGGCCCATTAC	F6	-0.112751783	-1.330512655	-1.562640426	-2.335648055	-3.114199222	-6.130597751	-4.226539467	-6.135335997	-6.390451318	1.7	5.5	7.5	11.5	13.3	17.4	19.4	22.8	24.8
YLR454W	ACCAGATGGTGG	F6	1.122339912	1.250717482	0.830065466	1.503891531	0.753434667	1.280586271	1.588387371	1.692495856	1.552652035	1.7	5.5	7.5	11.5	13.3	17.4	19.4	22.8	24.8
YLR454W	CGCGGGGGGCGG	F6	0.560261302	-0.139822542	-0.130589095	0.7924986	1.088512437	1.139996379	0.987931905	1.332579699	1.119582102	1.7	5.5	7.5	11.5	13.3	17.4	19.4	22.8	24.8
YLR454W	CGCAGTTAGGAC	F6	0.59413219	0.699798445	0.30374896	-0.493998672	0.279796306	-0.456685688	-0.68587429	-1.227977712	-1.192087512	1.7	5.5	7.5	11.5	13.3	17.4	19.4	22.8	24.8
YLR454W	AAGGGGCGCTCG	F6	-0.496097293	0.350033175	-0.206115247	-0.502115255	-1.031014712	-1.079667441	-0.30685369	-0.486387033	-0.083439362	1.7	5.5	7.5	11.5	13.3	17.4	19.4	22.8	24.8
YLR454W	GAGGAGTGGGGG	F6	-0.098787542	-0.22125692	-0.346588444	-0.991196309	-0.26748675	-1.173519476	-0.698649179	-0.797071964	-1.470073146	1.7	5.5	7.5	11.5	13.3	17.4	19.4	22.8	24.8
YLR454W	GGGGGCGGGAGG	F6	-0.561432743	-1.839904475	-1.528515969	-2.182522532	-2.567855732	-2.989609208	-3.680195978	-4.662365694	-8.480417209	1.7	5.5	7.5	11.5	13.3	17.4	19.4	22.8	24.8
YLR454W	TCAGGGTGCTTC	F6	-0.760090491	-1.199772346	-1.547722012	-1.989782941	-2.850573184	-1.407135355	-2.266589819	-1.070614027	-3.649199608	1.7	5.5	7.5	11.5	13.3	17.4	19.4	22.8	24.8
YLR454W	CTGGTAAGGCCC	F6	1.266729822	1.206758433	1.411438766	0.83653475	0.172212804	-0.323343271	0.02271956	-0.258045747	-0.797237889	1.7	5.5	7.5	11.5	13.3	17.4	19.4	22.8	24.8
YLR454W	GAGAACAAGGGG	F6	-0.116446947	-0.002193197	0.319250464	0.129669428	0.61485615	0.390836335	1.019260177	1.080471807	0.94150497	1.7	5.5	7.5	11.5	13.3	17.4	19.4	22.8	24.8
YLR454W	ATAGAGGGGGTA	F6	0.331793278	-0.600175988	-0.694270676	-0.366199146	0.005102818	1.207891043	0.560866309	1.255565751	0.099782462	1.7	5.5	7.5	11.5	13.3	17.4	19.4	22.8	24.8
YLR454W	GGGAGGGGGGAG	F6	0.255606443	0.542924903	-0.68910897	-0.47239855	0.099000796	0.350991934	0.820794804	0.818587334	1.00284598	1.7	5.5	7.5	11.5	13.3	17.4	19.4	22.8	24.8
YLR454W	TTGGGAACCTTA	F6	-1.271939027	-0.50560858	0.380426692	0.854399993	-0.700662469	0.164954928	-1.284623742	-0.544327434	-1.888447761	1.7	5.5	7.5	11.5	13.3	17.4	19.4	22.8	24.8
YLR454W	CCTTGGCGGCGG	F6	0.046788879	0.241492462	-0.724018019	-0.87657233	-1.737362574	-0.604264865	-1.823230607	-0.196591081	0.222038212	1.7	5.5	7.5	11.5	13.3	17.4	19.4	22.8	24.8
YLR454W	GGTGATCTGAGA	F6	0.122339912	-0.311417702	-0.100263035	-0.438767772	-0.539371496	-0.858831325	-1.266589819	-0.655576528	-1.981774947	1.7	5.5	7.5	11.5	13.3	17.4	19.4	22.8	24.8
YLR454W	ATCGGGTAAAGT	F6	-0.746415554	-0.560777171	-0.086588098	-0.515660045	-0.284964547	-1.87372554	-1.43577894	-1.78945878	-4.178666996	1.7	5.5	7.5	11.5	13.3	17.4	19.4	22.8	24.8
YLR454W	GGTGGGGCCGGG	F6	-1.132917143	0.287667847	-0.788246824	-0.471315852	-0.020904407	-0.124046329	-0.122518245	-0.400143845	-1.173801241	1.7	5.5	7.5	11.5	13.3	17.4	19.4	22.8	24.8
YLR454W	CCGAGATCTTGT	F6	0.707302413	0.780914179	0.823860317	1.229410599	0.759889689	0.969253292	0.747085117	0.565383938	-0.371312074	1.7	5.5	7.5	11.5	13.3	17.4	19.4	22.8	24.8
YLR454W	GCGAGGAATACC	F6	-0.290483166	-1.980637053	-1.98189072	-2.990246855	-3.639091464	-7.979924944	-7.429503614	-7.274169807	-7.770293227	1.7	5.5	7.5	11.5	13.3	17.4	19.4	22.8	24.8
YLR454W	GACGGGAGAGCA	F6	3.157963822	2.111062781	2.514315946	2.633800854	3.866620864	2.044660694	3.564708375	1.62488495	3.691697724	1.7	5.5	7.5	11.5	13.3	17.4	19.4	22.8	24.8
YLR454W	ACTGGCCCAGAG	F6	-0.337091706	0.388596756	0.091410204	0.174369235	-0.752009349	0.094784174	-0.390418406	0.902418925	-0.883211112	1.7	5.5	7.5	11.5	13.3	17.4	19.4	22.8	24.8
YLR454W	GCCAGATGGTGG	F6	1.35937911	0.921091837	0.913411902	0.89683526	1.221995442	0.433702985	1.950957451	2.1718796	1.353828085	1.7	5.5	7.5	11.5	13.3	17.4	19.4	22.8	24.8
YLR454W	GAGGTGAACACA	F6	0.331793278	-0.026440743	-0.163755959	-0.6006644	0.370387282	-0.758942093	-0.144390426	0.072343927	-0.760814481	1.7	5.5	7.5	11.5	13.3	17.4	19.4	22.8	24.8
YLR454W	AGCCGTGGGGGC	F6	-2.3150654	-1.241453634	-0.93236718	-1.710495054	-0.440476426	-1.153278683	-5.690320195	-5.534986387	-2.571678189	1.7	5.5	7.5	11.5	13.3	17.4	19.4	22.8	24.8
YLR454W	ACAGGGCACAGC	F6	1.122339912	0.558521758	1.863724778	1.738137514	1.20992261	-0.13091087	0.332047618	-3.512618574	-4.008741995	1.7	5.5	7.5	11.5	13.3	17.4	19.4	22.8	24.8
YLR454W	GAGGCCCATTAC	F6	-0.100052509	-1.763406337	-1.993478694	-3.495482163	-3.684895154	-6.347656728	-2.627310397	-3.641901591	-6.138025011	1.7	5.5	7.5	11.5	13.3	17.4	19.4	22.8	24.8
YLR454W	TAAGAATAAAGG	F6	2.195588895	-1.289475149	-1.864195677	-1.10316474	-0.462502732	-4.803336212	-3.252914883	-4.097581075	-4.593704495	1.7	5.5	7.5	11.5	13.3	17.4	19.4	22.8	24.8
YLR454W	CGGGGGCTGGGG	F6	-0.533011916	-1.755793153	-5.841475601	-5.665407164	-3.269857654	-4.610691134	-1.73834171	-5.489898498	-5.986021918	1.7	5.5	7.5	11.5	13.3	17.4	19.4	22.8	24.8
YLR454W	AGGCTGAGAGGG	F6	0.397974355	0.047559838	0.057801811	-1.614126659	-0.425028027	-1.658946303	-0.456448277	-1.175583587	-0.797237889	1.7	5.5	7.5	11.5	13.3	17.4	19.4	22.8	24.8
YLR454W	AGAATGACTCGG	F6	1.417795796	0.60159048	1.846297706	-2.14755886	-1.33697185	-0.507880329	-3.127384001	-2.972050193	0.531826387	1.7	5.5	7.5	11.5	13.3	17.4	19.4	22.8	24.8
YLR454W	GACGGGAGGCGA	F6	-0.494331448	-0.462539858	-1.580402711	1.036238316	-2.816139687	-1.572010666	-4.191514338	-4.03618053	-4.532303951	1.7	5.5	7.5	11.5	13.3	17.4	19.4	22.8	24.8
YLR454W	GAGCGCGTGGGG	F6	-0.877660088	0.558521758	1.457732418	1.89683526	2.929814691	-0.218373711	3.50197262	4.696834791	1.991258005	1.7	5.5	7.5	11.5	13.3	17.4	19.4	22.8	24.8
YLR454W	AGGGAGTGGGGG	F6	0.247870795	-0.163944267	0.676372704	-0.562596359	0.832953151	-1.355877235	-0.127384001	-0.972050193	-1.146245518	1.7	5.5	7.5	11.5	13.3	17.4	19.4	22.8	24.8
YLR454W	TCGCCAGCTCAG	F6	-2.936553777	-0.862942011	0.246835635	-4.331983431	-4.521396421	-1.161790183	-4.311808572	-4.156474764	-1.482673183	1.7	5.5	7.5	11.5	13.3	17.4	19.4	22.8	24.8
YLR454W	GAGGGGCGCTCG	F6	-0.118668187	-0.267448843	-0.2427073	-0.066638864	-0.57797995	-1.111458508	0.091039519	-0.043133291	-2.124219212	1.7	5.5	7.5	11.5	13.3	17.4	19.4	22.8	24.8
YLR454W	GACCTAATGCCA	F6	1.929694835	0.558521758	1.720766824	0.311872759	2.581891387	0.781626288	3.975903808	4.131237616	1.991258005	1.7	5.5	7.5	11.5	13.3	17.4	19.4	22.8	24.8
YLR454W	GAGGAGGGTAAT	F6	0.122339912	-1.026440743	-0.601161271	-0.425092835	0.607886596	-1.955339306	0.469551142	1.750415832	-1.745707589	1.7	5.5	7.5	11.5	13.3	17.4	19.4	22.8	24.8
YLR454W	GCAAGGGGGTGG	F6	-2.015163611	-0.093554939	-0.236164454	-4.14755886	-4.33697185	-4.67780533	-1.127384001	-3.972050193	-0.660818691	1.7	5.5	7.5	11.5	13.3	17.4	19.4	22.8	24.8
YLR454W	GGCGCTTCCAAC	F6	0.859305507	-0.026440743	0.872769917	0.311872759	1.859425363	0.196663788	3.13940254	3.657306427	0.991258005	1.7	5.5	7.5	11.5	13.3	17.4	19.4	22.8	24.8
YLR454W	GGCCCCGAAGCG	F6	0.952414911	-0.389010822	0.135804323	-1.858052242	-0.047465233	-2.388298713	0.862562335	0.902418925	-0.593704495	1.7	5.5	7.5	11.5	13.3	17.4	19.4	22.8	24.8
YLR454W	AAAAGGGGGCGA	F6	1.444268007	0.388596756	1.457732418	-1.273089742	-0.140574637	-2.803336212	1.069013212	1.902418925	-0.008741995	1.7	5.5	7.5	11.5	13.3	17.4	19.4	22.8	24.8
YLR454W	GTGGGAGTGAGG	F6	0.581771531	-0.441478242	0.305729324	-0.688127241	-0.070185309	-1.633411211	0.653975713	2.010943382	-1.423779494	1.7	5.5	7.5	11.5	13.3	17.4	19.4	22.8	24.8
YLR454W	GGGCTGAGGGGG	F6	-0.614625682	-1.026440743	-0.864195677	-1.688127241	-1.877540232	-1.732946884	-0.989880477	-2.249584168	-3.330670089	1.7	5.5	7.5	11.5	13.3	17.4	19.4	22.8	24.8
YLR454W	GAGCTGAGAGGG	F6	-0.264683211	-1.528941084	-1.629730423	-2.190627581	-0.643074978	-1.983908458	-0.433487128	-1.278153321	-1.774276741	1.7	5.5	7.5	11.5	13.3	17.4	19.4	22.8	24.8
YLR454W	ACGGGCGCGCAG	F6	0.500851536	-1.026440743	-0.864195677	-2.010055336	-0.199468326	-2.540301806	0.917010119	0.865893049	-1.008741995	1.7	5.5	7.5	11.5	13.3	17.4	19.4	22.8	24.8
YLR454W	TCCAAATGCCCG	F6	0.872361659	-4.485872362	-0.864195677	-4.14755886	-4.33697185	-4.67780533	-4.127384001	-3.972050193	-4.468173613	1.7	5.5	7.5	11.5	13.3	17.4	19.4	22.8	24.8
YLR454W	CGCCACGAACCG	F6	0.385374318	0.236593663	0.813876228	0.311872759	0.970456675	-0.218373712	1.817474445	1.865893049	-2.330670089	1.7	5.5	7.5	11.5	13.3	17.4	19.4	22.8	24.8
YLR454W	TAGAGGGGAGCT	F6	1.929694835	0.558521758	1.720766824	1.311872759	0.707422269	0.366588789	3.50197262	3.946813044	0.576220506	1.7	5.5	7.5	11.5	13.3	17.4	19.4	22.8	24.8
YLR454W	AGGGGGGCAGGG	F6	1.122339912	0.388596756	0.872769917	-1.273089742	1.996928886	-1.803336212	2.834547959	2.809309521	1.213650427	1.7	5.5	7.5	11.5	13.3	17.4	19.4	22.8	24.8
YLR454W	AGCACGCGCATC	F6	1.122339912	-1.026440743	-0.127230083	-0.688127241	0.122459768	-2.803336212	1.332047618	1.902418925	-1.593704495	1.7	5.5	7.5	11.5	13.3	17.4	19.4	22.8	24.8
YLR454W	ACGCGATAGGGC	F6	2.23781713	1.710524851	1.720766824	1.53426518	1.122459768	1.897103506	-1.252914883	-1.097581075	-0.593704495	1.7	5.5	7.5	11.5	13.3	17.4	19.4	22.8	24.8
YLR454W	TAGAGGGGGACG	F6	0.344732334	-0.611403244	-0.449158178	-1.273089742	-1.462502732	-0.803336212	1.747085117	2.072343927	-1.593704495	1.7	5.5	7.5	11.5	13.3	17.4	19.4	22.8	24.8
YLR454W	AGAACGATCGCA	F6	2.444268007	1.558521758	1.457732418	1.633800854	2.444387863	-0.218373711	2.653975713	3.294736348	-1.008741995	1.7	5.5	7.5	11.5	13.3	17.4	19.4	22.8	24.8
YLR454W	GGGGGACGTGGG	F6	0.859305507	-0.026440743	0.135804323	0.726910258	1.707422269	-0.803336212	2.747085117	2.809309521	0.406295505	1.7	5.5	7.5	11.5	13.3	17.4	19.4	22.8	24.8
YLR454W	AAGGGGTGGGGG	F6	-2.199588182	-0.178443836	-0.601161271	-0.425092835	-0.199468326	-0.732946884	-0.667952382	-0.512618574	-0.745707589	1.7	5.5	7.5	11.5	13.3	17.4	19.4	22.8	24.8
YLR454W	GTGCGGGGAGGC	F6	-0.462622588	0.973559257	0.550841822	-0.273089742	1.122459768	-0.803336212	3.13940254	2.602858643	0.406295505	1.7	5.5	7.5	11.5	13.3	17.4	19.4	22.8	24.8
YLR454W	CGCGCAGGCTAT	F6	1.259843436	0.236593663	0.135804323	-0.010055336	-0.614505826	-1.540301806	1.332047618	1.750415832	-0.330670089	1.7	5.5	7.5	11.5	13.3	17.4	19.4	22.8	24.8
YLR454W	GGTACACATCGC	F6	1.292264914	-0.026440743	1.305729324	0.311872759	0.929814691	-2.218373711	2.332047618	1.294736348	-2.008741995	1.7	5.5	7.5	11.5	13.3	17.4	19.4	22.8	24.8
YPR087W	AGACTCTAGGCA	F6	-1.337091706	-6.070834862	-5.908589796	-5.73252136	-5.921934351	-6.262767831	-5.712346501	-5.557012694	-6.053136114	1.7	5.5	7.5	11.5	13.3	17.4	19.4	22.8	24.8
YPR087W	GAGCTGAACGTC	F6	0.344732334	-4.933331339	-4.771086273	-4.595017837	-4.784430827	-5.125264307	-4.574842977	-4.41950917	-4.91563259	1.7	5.5	7.5	11.5	13.3	17.4	19.4	22.8	24.8
YPR001W	AAGCGCAAGACG	F6	0.45450323	0.798811384	0.627553662	0.614056919	0.359781903	0.168374743	0.330879917	-0.071554602	-0.172987947	1.7	5.5	7.5	11.5	13.3	17.4	19.4	22.8	24.8
YPR001W	CACCGGCCGAAC	F6	0.413053427	0.608021523	0.764909379	0.728569482	0.585659594	0.670362532	0.747500102	0.849582529	0.893381556	1.7	5.5	7.5	11.5	13.3	17.4	19.4	22.8	24.8
YPR001W	GAAGAATAACTG	F6	0.051308674	0.516852578	0.477111434	0.202586001	-0.026124615	0.271081458	-0.04082747	-0.564895853	-0.94349597	1.7	5.5	7.5	11.5	13.3	17.4	19.4	22.8	24.8
YPR001W	GGACCGAACGGT	F6	1.178923441	1.212346117	1.228011761	1.210274619	0.901509321	0.892657601	0.805055186	0.469964373	0.306244491	1.7	5.5	7.5	11.5	13.3	17.4	19.4	22.8	24.8
YPR001W	TGGATGAGGGGC	F6	0.639257026	0.758965206	0.259379008	0.544283936	0.374702118	0.174502138	0.742679938	0.469679424	0.91602224	1.7	5.5	7.5	11.5	13.3	17.4	19.4	22.8	24.8
YPR001W	AGGCTAACCCAA	F6	0.174401568	-0.120307666	-0.075899091	-0.54067524	-0.821830799	-0.49740015	-1.19720545	-0.819479221	-0.938532992	1.7	5.5	7.5	11.5	13.3	17.4	19.4	22.8	24.8
YPR001W	GGGTGGGCAGCG	F6	0.951294371	1.068907134	1.197204868	1.293838836	0.611721853	1.154612984	0.200803085	0.285747565	0.753098268	1.7	5.5	7.5	11.5	13.3	17.4	19.4	22.8	24.8
YPR001W	AAGGGCAGGGGA	F6	-0.226355092	-0.169045138	0.002537792	-1.064095176	-0.512144108	-1.088605837	-0.74642644	-2.529692088	-2.774276741	1.7	5.5	7.5	11.5	13.3	17.4	19.4	22.8	24.8
YPR001W	CCGGCATAGAAC	F6	-0.30853618	-0.756012624	-1.344627594	-2.264774473	-2.630344419	-2.862925009	-3.261278356	-4.532209303	-8.028332723	1.7	5.5	7.5	11.5	13.3	17.4	19.4	22.8	24.8
YPR001W	GAGTGTGAAGCC	F6	0.028503526	-0.682156017	-1.927335266	-1.75126683	-2.782614974	-3.459051486	-5.493592657	-6.145613771	-8.641737192	1.7	5.5	7.5	11.5	13.3	17.4	19.4	22.8	24.8
YPR001W	AGGAGGCGGGTC	F6	-0.150238266	-0.165001574	-0.433390862	-1.354619627	-1.780472814	-2.245041662	-3.760709523	-2.24782371	-2.675234381	1.7	5.5	7.5	11.5	13.3	17.4	19.4	22.8	24.8
YPR001W	GAGCGCAAGACG	F6	0.31498499	0.261361568	0.498374402	0.568648174	0.597140214	0.242760202	0.422813082	0.54252298	0.04639956	1.7	5.5	7.5	11.5	13.3	17.4	19.4	22.8	24.8
YPR001W	CGCTATGACCAC	F6	-0.231842381	-0.192690086	-0.156977426	-0.602397367	-0.773431828	-1.330583215	-0.936887389	-2.624828078	-1.099889883	1.7	5.5	7.5	11.5	13.3	17.4	19.4	22.8	24.8
YPR001W	CGCTGCCCGCCC	F6	-1.010633953	-1.179452362	-0.846161754	-1.831085195	-4.605460686	-4.361331665	-5.395872836	-6.825501529	-6.32162495	1.7	5.5	7.5	11.5	13.3	17.4	19.4	22.8	24.8
YPR001W	CGAGCCCCTGTA	F6	0.363348012	-1.370395144	0.534353699	0.476932005	0.819532635	0.146623105	0.516472189	0.835304729	-0.008741995	1.7	5.5	7.5	11.5	13.3	17.4	19.4	22.8	24.8
YPR001W	GAGAGGTGCGAG	F6	1.176787697	0.973559257	-0.564635395	1.134994997	1.996928886	1.888541492	0.438962822	0.956866709	-0.436163218	1.7	5.5	7.5	11.5	13.3	17.4	19.4	22.8	24.8
YPR001W	AGATGAGGAGAG	F6	0.676275518	-0.295627376	0.362575185	0.639926957	0.777324282	1.260460438	0.967283325	1.392224193	0.740449902	1.7	5.5	7.5	11.5	13.3	17.4	19.4	22.8	24.8
YPR001W	AGAGGGGAGAAG	F6	-0.415625109	-0.87252806	-0.444388934	-0.517141044	-1.501235127	-2.756338733	-3.205917403	-1.196434462	-3.546707016	1.7	5.5	7.5	11.5	13.3	17.4	19.4	22.8	24.8
YPR001W	CAGCCAAAACCG	F6	-0.968115038	0.386602706	-1.582681851	-1.573263284	-3.055458024	-7.718219599	-4.845870174	-7.012464461	-7.508587882	1.7	5.5	7.5	11.5	13.3	17.4	19.4	22.8	24.8
YPR001W	TCCGGCCCAGGG	F6	-0.215529726	0.1239761	0.003049114	0.34323693	-2.684895154	-0.111458508	-1.42085952	-1.020413214	-2.429073793	1.7	5.5	7.5	11.5	13.3	17.4	19.4	22.8	24.8
YPR001W	ACGAACCCCGGG	F6	-0.160594051	0.892259155	0.231381983	0.052785538	-0.312477288	-0.550217275	-3.535848846	-0.31012571	-0.365676539	1.7	5.5	7.5	11.5	13.3	17.4	19.4	22.8	24.8
YPR001W	GGGAGTCTGGGA	F6	-1.374336056	-1.320623847	-1.027134248	-1.107841227	-2.657150163	-7.904874239	-3.447562313	-2.555262912	-5.373314427	1.7	5.5	7.5	11.5	13.3	17.4	19.4	22.8	24.8
YPR001W	CGCGGGGGGTGG	F6	-0.410694796	-0.709051808	-1.193696992	-2.680593568	-3.995537441	-5.210840039	-4.923453115	-6.090047402	-4.264242728	1.7	5.5	7.5	11.5	13.3	17.4	19.4	22.8	24.8
YPR001W	GCAGCATTCGGA	F6	0.616448983	0.538057655	-0.428980296	-1.314312404	0.201531339	-6.368120831	-1.358267883	-0.662365694	-1.514632924	1.7	5.5	7.5	11.5	13.3	17.4	19.4	22.8	24.8
YPR001W	GCTCAGGGCAGT	F6	-0.313759202	-0.849562981	-0.04790763	-0.719836101	-2.700662469	-0.835045072	-2.49107462	-1.335740812	-1.532303951	1.7	5.5	7.5	11.5	13.3	17.4	19.4	22.8	24.8
YPR001W	GATAGCGACACT	F6	0.370267426	1.497121213	0.779660513	1.803725855	1.877347271	2.029553802	2.059968073	1.010943382	1.71917846	1.7	5.5	7.5	11.5	13.3	17.4	19.4	22.8	24.8
YPR001W	CATAACTCCAGA	F6	-0.128203549	-0.708700445	-1.650792039	-2.474723603	0.598897812	-0.326898168	-0.918495844	-1.45121803	-6.117266451	1.7	5.5	7.5	11.5	13.3	17.4	19.4	22.8	24.8
YPR001W	TTGTCGGGGGAG	F6	-1.223434924	0.534675016	-0.402615592	-2.811509656	-0.415960146	-3.149111049	-0.350762206	-0.195428398	-0.581927327	1.7	5.5	7.5	11.5	13.3	17.4	19.4	22.8	24.8
YPR001W	AGGTGGAGCCAG	F6	-2.096083607	-0.36034148	-1.461130819	-3.022027977	-1.304550372	-7.137236949	-6.586815619	-2.183554298	-6.927605232	1.7	5.5	7.5	11.5	13.3	17.4	19.4	22.8	24.8
YPR001W	AGCGGATCGAAG	F6	1.370267426	0.509612157	1.003700787	-0.617737913	-0.614505826	-5.540301806	-0.989880477	-4.834546669	-5.330670089	1.7	5.5	7.5	11.5	13.3	17.4	19.4	22.8	24.8
YPR001W	GGGTTGGAGGGA	F6	-1.970769492	-3.026440743	-0.163755959	-0.880772319	-0.292577731	-0.896445617	-0.967512664	-2.190690479	-0.799288629	1.7	5.5	7.5	11.5	13.3	17.4	19.4	22.8	24.8
YPR001W	CTGGTCCCCACA	F6	-0.325119064	0.388596756	2.514315946	0.492445005	0.916008891	1.267053116	-3.574842977	1.789944196	0.607929366	1.7	5.5	7.5	11.5	13.3	17.4	19.4	22.8	24.8
YPR001W	TGGAGGGCCGAG	F6	-1.619591935	-1.672157275	-2.216181006	-6.288040083	-1.722565572	-2.648361552	-5.267865224	-1.468675227	-3.608654837	1.7	5.5	7.5	11.5	13.3	17.4	19.4	22.8	24.8
YPR001W	CTGGACAAGGAA	F6	-1.445344597	-3.816517674	-1.239235108	-1.975703831	-1.165116822	-6.593413143	-1.288104311	-3.080303083	-2.296318585	1.7	5.5	7.5	11.5	13.3	17.4	19.4	22.8	24.8
YPR001W	GGGCTAACCCAA	F6	0.859305507	-0.693865404	0.135804323	-0.121086648	-0.310499639	-0.165906292	-0.100911789	0.590474919	-1.063189779	1.7	5.5	7.5	11.5	13.3	17.4	19.4	22.8	24.8
YPR001W	ATTTCGGGATGG	F6	-1.975962161	-2.655257533	-7.24789997	-7.071831533	-7.261244524	-7.602078004	-7.051656674	-6.896322867	-7.392446287	1.7	5.5	7.5	11.5	13.3	17.4	19.4	22.8	24.8
YPR001W	GCAGAAGCAGTC	F6	0.843623884	0.518993394	-0.614217424	-1.438148988	-5.086993597	-1.035509654	-2.877405748	-2.137109439	-5.21819536	1.7	5.5	7.5	11.5	13.3	17.4	19.4	22.8	24.8
YPR001W	GGGCAGGAGGGG	F6	0.212537721	-1.395674553	-0.011037065	0.112563951	0.122459768	-0.850641927	-1.452223691	-0.659459963	-2.377975804	1.7	5.5	7.5	11.5	13.3	17.4	19.4	22.8	24.8
YPR001W	CAGAGCTGGTGC	F6	-1.199588182	0.924649656	-0.311654654	1.690384382	1.122459768	-4.125264307	0.512619864	-0.834546669	-2.330670089	1.7	5.5	7.5	11.5	13.3	17.4	19.4	22.8	24.8
YPR001W	GGGTGTGAGGAG	F6	0.759769833	0.172868065	-0.712192584	-1.273089742	-0.462502732	-4.973261214	-4.422839884	-4.267506076	-4.763629497	1.7	5.5	7.5	11.5	13.3	17.4	19.4	22.8	24.8
YPR001W	GAGGGCAGGGGA	F6	-0.212079127	-0.636494225	-0.329859249	-1.376183235	-1.150558726	-1.491392206	-1.204005282	-1.785637069	-2.86672299	1.7	5.5	7.5	11.5	13.3	17.4	19.4	22.8	24.8
YPR001W	TGTCTGGGGGGA	F6	0.171249513	-3.299459237	-4.722176672	-0.63921764	-3.150558726	-2.754426612	-0.278005864	-0.785637069	-0.779260148	1.7	5.5	7.5	11.5	13.3	17.4	19.4	22.8	24.8
YPR001W	GGGAGGAGAGGC	F6	1.929694835	2.754918971	1.042694919	0.481797761	-0.292577731	-3.218373711	-2.667952382	0.072343927	-3.008741995	1.7	5.5	7.5	11.5	13.3	17.4	19.4	22.8	24.8
YPR001W	CGGGCGTGGCGA	F6	-1.029663181	-0.541013916	-4.186123772	0.077407505	-1.614505826	-0.732946884	-2.989880477	-1.249584168	0.3131861	1.7	5.5	7.5	11.5	13.3	17.4	19.4	22.8	24.8
YPR001W	GGGAGGCGGGTC	F6	-0.256171711	-0.478952948	-0.394710394	-1.581212037	-1.57797995	-3.333850929	-3.3683921	-1.213058292	-3.709181713	1.7	5.5	7.5	11.5	13.3	17.4	19.4	22.8	24.8
YPR001W	CTCGGTGAGTTT	F6	-0.614625682	-0.348368838	-0.864195677	-0.688127241	1.259963292	0.267053116	0.469551142	0.487381426	0.576220506	1.7	5.5	7.5	11.5	13.3	17.4	19.4	22.8	24.8
YPR001W	CAGGTACGCAGA	F6	-2.246893897	-0.73270954	-1.358960369	-4.642323551	-1.131296824	-0.924642508	-4.622148692	-4.466814885	-4.962938305	1.7	5.5	7.5	11.5	13.3	17.4	19.4	22.8	24.8
YPR001W	GCAGTGTAGGGA	F6	-1.90319518	-2.689405756	-2.52716069	-5.521017255	-4.125467745	-6.051263726	-4.500842396	-5.345508588	-5.841632009	1.7	5.5	7.5	11.5	13.3	17.4	19.4	22.8	24.8
YPR001W	GACCGGCCGAAC	F6	-0.68501501	0.166204335	0.328449401	0.504517837	0.900067347	0.296199461	0.846620791	1.264989004	1.353828085	1.7	5.5	7.5	11.5	13.3	17.4	19.4	22.8	24.8
YPR001W	ACACCAACTCTG	F6	-0.572805506	-0.306548662	-4.951658518	-4.775590082	-4.965003073	-5.305836553	-4.755415223	-4.600081415	-5.096204836	1.7	5.5	7.5	11.5	13.3	17.4	19.4	22.8	24.8
YPR001W	CAGCGGTGGAGG	F6	-2.337091706	-1.900909861	-1.449158178	-1.925166438	-3.921934351	-5.262767831	-2.127384001	-0.972050193	-4.053136114	1.7	5.5	7.5	11.5	13.3	17.4	19.4	22.8	24.8
YPR001W	AGGCGCAAGACG	F6	-0.614625682	0.558521758	0.398838729	-2.010055336	-0.029543325	-0.540301806	-0.182525555	-0.512618574	-1.745707589	1.7	5.5	7.5	11.5	13.3	17.4	19.4	22.8	24.8
YPR001W	GACCTAATGCCA	F6	1.259843436	-0.026440743	-1.186123772	-2.010055336	0.607886596	-0.218373712	1.595082024	2.413380844	0.254292411	1.7	5.5	7.5	11.5	13.3	17.4	19.4	22.8	24.8
YPR001W	TAGGGGTGAGGC	F6	-4.831856398	-4.980637053	-4.818391987	-3.057361051	-4.831736542	-5.172570022	-4.622148692	-4.466814885	-0.10495731	1.7	5.5	7.5	11.5	13.3	17.4	19.4	22.8	24.8
YPR001W	AGGAAGGGTCCC	F6	0.034877071	-1.306548662	-3.951658518	-1.190627581	0.122459768	-4.305836553	-3.755415223	-3.600081415	-4.096204836	1.7	5.5	7.5	11.5	13.3	17.4	19.4	22.8	24.8
YPR001W	GGATGAGGAGAG	F6	-0.363086915	-1.248833164	-2.671550599	-0.495482163	0.315104846	-0.025728634	0.332047618	1.139458122	-0.008741995	1.7	5.5	7.5	11.5	13.3	17.4	19.4	22.8	24.8
YPR001W	GGAGGGGAGAAG	F6	-0.555731993	-1.704512648	-1.056840755	-0.688127241	-1.555612137	-3.218373712	-2.082989881	-1.927656073	-3.008741995	1.7	5.5	7.5	11.5	13.3	17.4	19.4	22.8	24.8
YOR244W	GACCAGGGCAGG	F6	-1.603485124	-0.879815829	-1.402935161	-2.150917872	-2.53827024	-5.38160406	-4.416145231	-7.260811424	-7.756934844	1.7	5.5	7.5	11.5	13.3	17.4	19.4	22.8	24.8
YOR244W	AGGCAGGGATGA	F6	0.701888917	-0.026440743	-0.231404651	-2.163860672	-2.353273663	-1.739910832	-3.336330891	-2.180997083	-6.484475425	1.7	5.5	7.5	11.5	13.3	17.4	19.4	22.8	24.8
YOR244W	CCCGGGACAATA	F6	-2.661931396	-2.658708959	-1.818391987	-2.47239855	-2.66181154	-6.172570022	-4.622148692	-5.466814885	-1.262498587	1.7	5.5	7.5	11.5	13.3	17.4	19.4	22.8	24.8
YOR244W	ACGAGAACAAGG	F6	1.344732334	0.388596756	-2.864195677	-0.951161647	-4.462502732	-4.803336212	-3.252914883	-4.097581075	-4.593704495	1.7	5.5	7.5	11.5	13.3	17.4	19.4	22.8	24.8
YOR244W	TTGCAGAAAAAC	F6	1.822779631	0.780914179	1.720766824	1.704190182	0.581891387	-3.218373711	0.50197262	-2.512618574	-3.008741995	1.7	5.5	7.5	11.5	13.3	17.4	19.4	22.8	24.8
YOR244W	GGACACTAAAGG	F6	-1.68501501	-2.696292141	-5.993478694	-5.817410258	-6.006823249	-6.347656728	-5.797235399	-5.641901591	-6.138025011	1.7	5.5	7.5	11.5	13.3	17.4	19.4	22.8	24.8
YOR244W	CAGCGTGAAGTG	F6	-1.752129205	1.037689594	-0.516272374	-0.977633858	-1.752009349	-4.67780533	-4.127384001	-3.972050193	-4.468173613	1.7	5.5	7.5	11.5	13.3	17.4	19.4	22.8	24.8
YOR244W	ATACAGTACTAA	F6	-0.318232679	0.583612739	-3.112123191	-1.351092254	-0.666036126	-4.466301225	-3.915879895	-3.760546088	-4.256669508	1.7	5.5	7.5	11.5	13.3	17.4	19.4	22.8	24.8
YOR244W	GGGGGTGGTGCA	F6	-0.58815347	-5.196365744	-1.864195677	-4.858052242	-5.047465233	-5.388298713	-4.837877383	-4.682543576	-5.178666996	1.7	5.5	7.5	11.5	13.3	17.4	19.4	22.8	24.8
YMR228W	TGTAAGAGGGGA	F6	-0.769135631	-0.938977902	0.030622086	-0.402725022	-0.451275477	-0.008920346	-1.623558263	-0.362871455	-2.008741995	1.7	5.5	7.5	11.5	13.3	17.4	19.4	22.8	24.8
YMR228W	GGGGTGCCGGAG	F6	-0.155194063	-0.64792912	-0.141729653	-0.309615618	-0.499028608	-1.218373711	-2.404917976	-1.512618574	-2.160745088	1.7	5.5	7.5	11.5	13.3	17.4	19.4	22.8	24.8
YMR228W	GTTCGGCCAGGG	F6	1.245722328	-2.833795665	-5.671550599	-5.495482163	-5.684895154	-6.025728634	-5.475307304	-5.319973496	-5.816096917	1.7	5.5	7.5	11.5	13.3	17.4	19.4	22.8	24.8
YMR228W	GGGCGGGCCGGG	F6	-3.710550102	-0.814936638	-3.697085691	-5.521017255	-5.710430246	-6.051263726	-2.693487474	-5.345508588	-5.841632009	1.7	5.5	7.5	11.5	13.3	17.4	19.4	22.8	24.8
YDL167C	GGAGGGTGCGCG	F6	-0.18725738	-0.848420328	-1.067316342	-1.473362044	-2.174911222	-3.610072085	-2.923329284	-4.4508053	-4.439968732	1.7	5.5	7.5	11.5	13.3	17.4	19.4	22.8	24.8
YDL167C	ACTACTTTTGCG	F6	-0.629841207	-2.266136023	-2.258061887	-5.815347791	-7.326688877	-9.667522357	-9.117101027	-8.96176722	-9.45789064	1.7	5.5	7.5	11.5	13.3	17.4	19.4	22.8	24.8
YDL167C	GAGAACTTGTCA	F6	0.890332402	0.434890409	0.503013297	0.12221154	0.299337531	-0.803336212	-0.384159416	-0.690405693	-0.987983434	1.7	5.5	7.5	11.5	13.3	17.4	19.4	22.8	24.8
YDL167C	GGGGTGCGGGGG	F6	-0.256171711	-0.152889078	0.195101507	0.399928936	-0.545558472	-1.705819706	-1.183967529	-2.213058292	-1.959159966	1.7	5.5	7.5	11.5	13.3	17.4	19.4	22.8	24.8
YDL167C	ACGGAGCGGGGC	F6	-0.653228521	-0.684652226	-0.568210849	0.253574119	-1.250349495	-0.854217381	-0.741201364	-1.526973867	-2.760062882	1.7	5.5	7.5	11.5	13.3	17.4	19.4	22.8	24.8
YDL167C	ACACAGGTGAAA	F6	0.720599236	0.610989178	-0.201230664	0.291694877	0.122459768	-1.99598129	-2.378445765	-2.512618574	-3.593704495	1.7	5.5	7.5	11.5	13.3	17.4	19.4	22.8	24.8
YDL167C	GCAGTGTAGGGA	F6	0.46337683	0.289061083	0.574688564	-1.010055336	0.385494174	-0.388298713	0.969477539	-0.917008829	-3.500595091	1.7	5.5	7.5	11.5	13.3	17.4	19.4	22.8	24.8
YDL167C	TGGGTTGTGAGA	F6	-0.765185358	-0.67110949	-0.571148702	-4.160615012	-2.765065502	-2.368933388	-6.462368248	-1.847602822	-2.896267265	1.7	5.5	7.5	11.5	13.3	17.4	19.4	22.8	24.8
YDL167C	GTAACGACAGAG	F6	-0.913880275	-1.485872362	-6.783058914	-6.606990478	-6.796403469	-3.815308854	-3.264887524	-6.431481811	-6.927605232	1.7	5.5	7.5	11.5	13.3	17.4	19.4	22.8	24.8
YDL167C	ACTGTAGAGTGG	F6	0.692655637	0.762055152	-0.908589796	-0.208959404	-0.33697185	-0.218373711	-1.712346501	-2.972050193	-5.053136114	1.7	5.5	7.5	11.5	13.3	17.4	19.4	22.8	24.8
YDL167C	GCTACTTTTGCG	F6	-0.127638341	-2.900909861	-2.001699201	-5.14755886	-5.33697185	-5.67780533	-5.127384001	-4.972050193	-5.468173613	1.7	5.5	7.5	11.5	13.3	17.4	19.4	22.8	24.8
YDL167C	TGCGGCCGGTGG	F6	0.522877842	-3.085334432	-1.923089366	-4.331983431	-4.521396421	-4.862229901	-4.311808572	-4.156474764	-4.652598184	1.7	5.5	7.5	11.5	13.3	17.4	19.4	22.8	24.8
YIL030C	AGTAACTGCAGG	F6	0.658498431	0.397756756	0.007765132	-0.747531528	-0.607376362	-1.376857772	-1.407984279	-2.55931181	-2.53077324	1.7	5.5	7.5	11.5	13.3	17.4	19.4	22.8	24.8
YIL030C	AGGGGGGCCGGA	F6	0.467984076	0.98150801	0.907421464	0.856420991	0.984557655	0.534445834	0.940726188	0.244923381	0.053654543	1.7	5.5	7.5	11.5	13.3	17.4	19.4	22.8	24.8
YIL030C	GGCGACGGGAGG	F6	0.572732688	0.253019211	-1.073190243	-0.538328418	-1.613282684	-3.081871712	-3.379447289	-3.738686654	-4.234810074	1.7	5.5	7.5	11.5	13.3	17.4	19.4	22.8	24.8
YIL030C	CGGCGGGGGGGG	F6	-0.547954642	-0.549393581	-0.259867851	-0.566663728	-0.104000022	-0.865584653	-0.459553233	-0.67767782	-1.008741995	1.7	5.5	7.5	11.5	13.3	17.4	19.4	22.8	24.8
YIL030C	AGGCGTGATCGG	F6	0.275169528	0.065634842	-1.072874164	-1.112842654	-1.556439133	-3.021600748	-3.027572767	-3.711774287	-4.285900219	1.7	5.5	7.5	11.5	13.3	17.4	19.4	22.8	24.8
YIL030C	CGAAGGGCGGAA	F6	0.779947715	0.778008448	0.175881762	0.11632195	0.220640162	-0.010568826	-0.089779047	-1.804384699	-1.227751776	1.7	5.5	7.5	11.5	13.3	17.4	19.4	22.8	24.8
YIL030C	GGCTGGGAGAGG	F6	-0.628208654	-0.66451458	-0.715673152	-2.326201078	-0.260113336	-1.271485048	-0.540491473	-0.902764898	-1.135853912	1.7	5.5	7.5	11.5	13.3	17.4	19.4	22.8	24.8
YIL030C	CGGGTGGGGGCG	F6	0.35937911	-0.151971625	0.152877836	0.099464426	-1.778004558	-0.656494824	-1.33234935	-1.817473156	-1.728634075	1.7	5.5	7.5	11.5	13.3	17.4	19.4	22.8	24.8
YIL030C	GAACAGGGGGCC	F6	-1.360742974	-0.799030247	-0.177353562	-2.382714233	-1.69077172	-7.160888217	-6.610466887	-6.45513308	-6.9512565	1.7	5.5	7.5	11.5	13.3	17.4	19.4	22.8	24.8
YIL030C	GGTGAGAGGTCC	F6	0.836035727	-0.384894714	0.192387851	-0.872551812	-1.521396421	-3.862229901	-2.989880477	-5.156474764	-5.652598184	1.7	5.5	7.5	11.5	13.3	17.4	19.4	22.8	24.8
YIL030C	GGGGGGGCCGGA	F6	0.707302413	1.166204335	1.028889119	0.089480338	1.485029848	0.559233867	1.225132414	0.767489345	-0.231134416	1.7	5.5	7.5	11.5	13.3	17.4	19.4	22.8	24.8
YIL030C	GGTAACTGCAGG	F6	0.537377412	0.051561769	-0.279233176	-1.157612524	-1.140574637	-1.388298713	-1.030522461	-2.097581075	-4.178666996	1.7	5.5	7.5	11.5	13.3	17.4	19.4	22.8	24.8
YIL030C	GGCAGGAGGGGA	F6	0.875699945	-0.348368838	-0.823553693	-4.817410258	-0.758895735	-2.347656728	-4.797235399	-4.641901591	-5.138025011	1.7	5.5	7.5	11.5	13.3	17.4	19.4	22.8	24.8
YIL030C	GGGCGTGATCGG	F6	-0.180222858	-0.377913114	-1.073649043	-0.990690011	-1.917068596	-2.427827077	-2.292443247	-2.72207194	-5.21819536	1.7	5.5	7.5	11.5	13.3	17.4	19.4	22.8	24.8
YIL030C	GCGGGGTGGCGG	F6	-2.529736784	-0.842016172	-1.236164454	-2.825630765	-4.33697185	-1.590342489	-5.127384001	-4.972050193	-5.468173613	1.7	5.5	7.5	11.5	13.3	17.4	19.4	22.8	24.8
YIL030C	GGAGATGGAGTG	F6	-1.39223326	-2.541013916	-2.016198771	-5.010055336	-5.199468326	-5.540301806	-4.989880477	-0.834546669	-5.330670089	1.7	5.5	7.5	11.5	13.3	17.4	19.4	22.8	24.8
YIL030C	CCACGTGAGGTC	F6	0.739011273	-4.933331339	-4.771086273	-4.595017837	-3.784430827	-5.125264307	-4.574842977	-4.41950917	-3.91563259	1.7	5.5	7.5	11.5	13.3	17.4	19.4	22.8	24.8
YIL030C	CGGTGGGGGACC	F6	0.929694835	-0.856515742	-3.864195677	-1.10316474	-3.877540232	-1.633411211	-3.667952382	-3.512618574	-4.008741995	1.7	5.5	7.5	11.5	13.3	17.4	19.4	22.8	24.8
YIL030C	GACGGCTGCACC	F6	-0.425147883	0.117949166	-4.112123191	-3.936054754	-4.125467745	-1.881338724	-3.915879895	-3.760546088	-4.256669508	1.7	5.5	7.5	11.5	13.3	17.4	19.4	22.8	24.8
YDR152W	ACCTCGAGGACA	F6	-0.666821893	-0.854076696	-0.336500377	-2.180896043	-2.32966705	-2.711142514	-7.290004201	-7.134670394	-4.460868813	1.7	5.5	7.5	11.5	13.3	17.4	19.4	22.8	24.8
YDR152W	GGGTTGAGCATG	F6	0.023424886	-0.743268692	-1.595378919	-4.741238577	-7.252579663	-4.133981524	-7.042991813	-6.887658006	-5.061853331	1.7	5.5	7.5	11.5	13.3	17.4	19.4	22.8	24.8
YDR152W	CCAGCGCTGCTC	F6	-0.531768749	-0.977531143	-3.005969638	-4.031535063	-7.542876149	-7.883709629	-7.333288299	-7.177954491	-7.674077912	1.7	5.5	7.5	11.5	13.3	17.4	19.4	22.8	24.8
YDR152W	GGGCGCACCCAA	F6	0.731755457	0.24274589	-1.020314879	-0.358819616	-1.304961455	-2.91881343	-2.783429599	-1.990665871	-6.294144213	1.7	5.5	7.5	11.5	13.3	17.4	19.4	22.8	24.8
YDR152W	GGAAACAGGCGC	F6	-1.177893111	-2.035210953	-3.14305505	-7.054449455	-7.243862446	-7.584695926	-7.034274596	-6.878940788	-7.375064209	1.7	5.5	7.5	11.5	13.3	17.4	19.4	22.8	24.8
YDR152W	AGCATCGGCGCA	F6	-0.592257869	-1.00407293	-3.542267582	-6.688127241	-3.877540232	-7.218373712	-6.667952382	-6.512618574	-7.008741995	1.7	5.5	7.5	11.5	13.3	17.4	19.4	22.8	24.8
YDR152W	TGGCCGCATACC	F6	-0.598506016	-2.502174174	-2.532574186	-3.578898171	-2.652833944	-6.694107142	-6.143685813	-5.988352005	-6.484475425	1.7	5.5	7.5	11.5	13.3	17.4	19.4	22.8	24.8
YDR152W	GGCTAACACGGA	F6	-0.107141934	-1.654471966	-0.366696018	-1.316158464	-0.643074978	-5.305836553	-0.231853267	-0.600081415	-5.096204836	1.7	5.5	7.5	11.5	13.3	17.4	19.4	22.8	24.8
YDR152W	AGGGAGAGGGGG	F6	-0.292697587	-3.289475149	-1.056840755	-5.273089742	-5.462502732	-5.803336212	-5.252914883	-5.097581075	-5.593704495	1.7	5.5	7.5	11.5	13.3	17.4	19.4	22.8	24.8
YDR152W	GGGGGAGGGGTA	F6	-1.913283997	-2.576637826	-4.221747682	-5.045679246	-1.328201641	-5.575925716	-5.025504386	-4.870170579	-5.366293999	1.7	5.5	7.5	11.5	13.3	17.4	19.4	22.8	24.8
YDR152W	GCCTCGGGTGAT	F6	-3.63254759	-5.781328245	-4.034120679	-5.443014743	-5.632427734	-5.973261214	-5.422839884	-5.267506076	-5.763629497	1.7	5.5	7.5	11.5	13.3	17.4	19.4	22.8	24.8
YDR152W	GGGGGGACGGGC	F6	-3.079293949	-5.550002699	-5.387757633	-2.211689197	-5.401102188	-5.741935668	-5.191514338	-5.03618053	-5.532303951	1.7	5.5	7.5	11.5	13.3	17.4	19.4	22.8	24.8
YDR152W	AGGAAAGGGGAA	F6	0.707302413	0.236593663	1.135804323	-3.010055336	-3.199468326	-3.540301806	-2.989880477	-2.834546669	-3.330670089	1.7	5.5	7.5	11.5	13.3	17.4	19.4	22.8	24.8
YPL259C	GCGGAGGGGAGA	F6	-0.189508538	0.178827264	0.427375278	0.216803698	0.147187579	-0.002568044	-0.330917395	-0.180858529	-0.242913855	1.7	5.5	7.5	11.5	13.3	17.4	19.4	22.8	24.8
YPL259C	CGGGGGGGCGCG	F6	0.454441071	0.79808251	0.690907535	0.654605469	0.759313878	1.18553885	0.487271014	0.898383412	0.764830071	1.7	5.5	7.5	11.5	13.3	17.4	19.4	22.8	24.8
YPL259C	GGAGGCGATATG	F6	0.158712302	1.009931647	0.693915604	0.559477124	0.781218199	0.775474062	1.040493172	1.221889277	1.461254792	1.7	5.5	7.5	11.5	13.3	17.4	19.4	22.8	24.8
YPL259C	GGGGGCAGGAGG	F6	-0.529736784	0.028700811	0.689196745	1.59967507	0.9746143	2.092268576	1.66517392	2.410419444	2.099510896	1.7	5.5	7.5	11.5	13.3	17.4	19.4	22.8	24.8
YPL259C	CTCAGGTAATGA	F6	0.537377412	-0.247349673	-0.074762663	-0.169996249	-0.757958616	-1.003634863	-0.778983694	-1.494916572	-1.648152279	1.7	5.5	7.5	11.5	13.3	17.4	19.4	22.8	24.8
YPL259C	AGGGAGTGTGGG	F6	0.781302995	0.691416028	-0.685858436	-0.476623136	-0.510757901	-1.296376224	-0.786596878	-0.590621086	-2.256669508	1.7	5.5	7.5	11.5	13.3	17.4	19.4	22.8	24.8
YPL259C	CTAGAGAGAGTA	F6	3.548604667	4.039648447	3.383731836	3.012312477	3.955349783	4.468126816	3.758312373	3.735308939	4.200711371	1.7	5.5	7.5	11.5	13.3	17.4	19.4	22.8	24.8
YPL259C	GGGGGAGTAACG	F6	-2.760303137	-0.821620951	-0.132128882	-0.213218286	-1.67272044	-1.853089247	-1.743240509	-5.395261624	-0.136497542	1.7	5.5	7.5	11.5	13.3	17.4	19.4	22.8	24.8
YPL259C	GGGAAGGACTAT	F6	0.581771531	-2.026440743	-1.279233176	-1.202700414	-0.951540813	-1.839862088	-4.989880477	-4.834546669	-0.121216724	1.7	5.5	7.5	11.5	13.3	17.4	19.4	22.8	24.8
YPL259C	GGGGTCACGGGT	F6	0.562912504	-1.51186757	0.457732418	-4.495482163	-0.362967059	-0.440766133	-1.890344803	-1.512618574	-4.816096917	1.7	5.5	7.5	11.5	13.3	17.4	19.4	22.8	24.8
YPL259C	GGAATGCACGGG	F6	0.32879079	-3.726880461	-3.564635395	-0.581212037	0.229374972	-3.91881343	0.801532901	0.371904208	0.750249906	1.7	5.5	7.5	11.5	13.3	17.4	19.4	22.8	24.8
YPL259C	GCGGAGGGGGGA	F6	0.31498499	0.336129336	0.78788102	0.674442838	0.315104846	1.22219888	0.332047618	1.001954599	0.353828085	1.7	5.5	7.5	11.5	13.3	17.4	19.4	22.8	24.8
YPL259C	GCGGAGGGGAGG	F6	-0.877660088	0.673998975	0.943159245	0.633800854	0.444387863	0.103554383	-1.667952382	0.294736348	0.161183007	1.7	5.5	7.5	11.5	13.3	17.4	19.4	22.8	24.8
YPL259C	GGGGGGGCGCGC	F6	-0.529736784	-1.485872362	-0.516272374	0.311872759	-0.33697185	-0.092842829	-0.320029078	0.612912308	-0.883211112	1.7	5.5	7.5	11.5	13.3	17.4	19.4	22.8	24.8
YPL259C	TCTCGAGAAGTA	F6	-0.569537792	-4.418758166	-0.449158178	-0.621013045	-1.947929559	-4.610691134	-2.475307304	-2.904935997	-0.941627799	1.7	5.5	7.5	11.5	13.3	17.4	19.4	22.8	24.8
YPL259C	ACGGAGGGGAGA	F6	-0.070305165	-0.441478242	-0.864195677	0.633800854	0.444387863	-0.633411211	0.13940254	0.946813044	0.161183007	1.7	5.5	7.5	11.5	13.3	17.4	19.4	22.8	24.8
YPL259C	CGAGTGCATCGG	F6	-3.303924842	-1.645350576	-5.290460432	-5.114391996	-5.303804986	-5.644638466	-5.094217137	-4.938883329	-5.435006749	1.7	5.5	7.5	11.5	13.3	17.4	19.4	22.8	24.8
YPL259C	CGGGGGGGGCGC	F6	-0.199588182	0.651631162	0.135804323	0.311872759	0.385494174	0.459698194	0.010119523	0.750415832	1.254292411	1.7	5.5	7.5	11.5	13.3	17.4	19.4	22.8	24.8
YPL259C	GGGGGGGGCGCG	F6	0.859305507	1.388596756	0.135804323	2.048838353	0.122459768	2.00401871	1.747085117	0.487381426	0.7282236	1.7	5.5	7.5	11.5	13.3	17.4	19.4	22.8	24.8
YGR134W	GTGGGAAAGGCG	F6	0.304178235	-0.07016212	0.639570741	0.815639177	1.122459768	0.759931217	1.299381429	0.669219749	1.719584681	1.7	5.5	7.5	11.5	13.3	17.4	19.4	22.8	24.8
YGR134W	GCGTAGTGAGGG	F6	-0.911607419	-0.060388075	-0.27551009	-0.012853969	-0.513728056	-0.737747871	0.309505049	0.636025507	-0.031284563	1.7	5.5	7.5	11.5	13.3	17.4	19.4	22.8	24.8
YGR134W	AGCAGAGGAAGG	F6	0.484909992	0.973559257	1.852011357	1.204957555	1.359498966	-0.118838038	2.13940254	-0.998045401	2.138099394	1.7	5.5	7.5	11.5	13.3	17.4	19.4	22.8	24.8
YGR134W	GGCTGCGCGCTG	F6	-0.273588764	-0.146734977	-0.420589026	-4.331983431	-0.273468908	0.044660694	0.973593647	-0.571512263	-0.404670671	1.7	5.5	7.5	11.5	13.3	17.4	19.4	22.8	24.8
YGR134W	CGACATCGCGGC	F6	0.19272924	-0.100441324	-0.37876885	-4.010055336	0.048459187	-0.955339306	0.097582364	-3.834546669	0.3131861	1.7	5.5	7.5	11.5	13.3	17.4	19.4	22.8	24.8
YGR134W	GGGGAGGCTGGG	F6	1.707302413	-0.611403244	0.872769917	-2.858052242	1.122459768	0.611701287	-2.837877383	-2.682543576	-3.178666996	1.7	5.5	7.5	11.5	13.3	17.4	19.4	22.8	24.8
YIL104C	GGGGGGACGGGC	F6	0.096094335	0.62187585	0.296349514	0.580505918	0.660252539	0.538948242	0.255064679	0.067746912	0.222583552	1.7	5.5	7.5	11.5	13.3	17.4	19.4	22.8	24.8
YIL104C	AGGGGACAGGGC	F6	0.251622929	0.436733277	0.709559695	0.466835492	0.347426133	-0.390554687	-0.260016998	-0.661762014	-0.521476168	1.7	5.5	7.5	11.5	13.3	17.4	19.4	22.8	24.8
YIL104C	CGAGAAATGAAG	F6	0.314471119	0.570800087	0.59934034	0.061116683	-0.075479609	-0.440081255	-0.705427087	-1.173529928	-0.69588489	1.7	5.5	7.5	11.5	13.3	17.4	19.4	22.8	24.8
YIL104C	TGGATTGGGCAG	F6	0.110935149	0.861391517	0.646965523	0.356611074	0.263058099	0.141669756	0.029863459	0.022258695	-1.296986963	1.7	5.5	7.5	11.5	13.3	17.4	19.4	22.8	24.8
YIL104C	GGAGAGGGATGG	F6	0.358780108	0.368697199	0.923259688	0.929403122	0.19942175	0.761726731	0.870143514	0.984057394	-0.365676539	1.7	5.5	7.5	11.5	13.3	17.4	19.4	22.8	24.8
YIL104C	GGGGGACAGGGC	F6	0.094050868	-0.221088174	0.391818301	0.068315728	0.306323961	-0.601093491	-0.47180986	-0.471198647	-1.080532678	1.7	5.5	7.5	11.5	13.3	17.4	19.4	22.8	24.8
YIL104C	AAGACACAGCCA	F6	1.578222464	0.156423314	0.352615712	-0.575652512	-0.042599478	0.752082013	-0.877405748	-1.07821575	-0.57433917	1.7	5.5	7.5	11.5	13.3	17.4	19.4	22.8	24.8
YIL104C	GAAGCGGGGTCT	F6	0.425956129	-0.266267758	-1.336683449	-0.292718548	-1.245691343	-1.586524823	-1.214440735	-1.307034441	-1.633232859	1.7	5.5	7.5	11.5	13.3	17.4	19.4	22.8	24.8
YIL104C	AGGGACCGTAGA	F6	-0.852274769	-3.619965257	-2.564635395	-7.089006677	-4.693457167	-7.619253148	-7.068831818	-6.91349801	-4.239696429	1.7	5.5	7.5	11.5	13.3	17.4	19.4	22.8	24.8
YIL104C	GCAAGACGAACG	F6	0.181233602	1.896391396	-2.449158178	0.936363624	-0.140574637	-0.279774256	-1.082989881	-4.097581075	-1.593704495	1.7	5.5	7.5	11.5	13.3	17.4	19.4	22.8	24.8
YIL104C	GAATCAACGTGA	F6	-1.070305165	-1.072244433	-0.578793458	-1.688127241	-5.877540232	-2.758942093	-5.667952382	-5.512618574	-6.008741995	1.7	5.5	7.5	11.5	13.3	17.4	19.4	22.8	24.8
YIL104C	AAGTGTTACAAT	F6	-2.223434924	-2.050287485	-5.794933015	-5.618864578	-5.808277569	-6.149111049	-5.598689719	-5.443355912	-5.939479332	1.7	5.5	7.5	11.5	13.3	17.4	19.4	22.8	24.8
YIL104C	CGGGAGCCGGTC	F6	1.537377412	-0.804048322	-0.449158178	-2.273089742	-3.462502732	-3.803336212	-0.667952382	-3.097581075	-1.2717764	1.7	5.5	7.5	11.5	13.3	17.4	19.4	22.8	24.8
YIL104C	GGGGGGGCGGGC	F6	1.537377412	1.558521758	0.872769917	1.048838353	1.537497268	2.00401871	0.747085117	1.22434702	0.406295505	1.7	5.5	7.5	11.5	13.3	17.4	19.4	22.8	24.8
YIL104C	ATCTGGACATCG	F6	-0.725656994	-3.196365744	-3.034120679	-2.858052242	0.859425363	1.518591883	-2.837877383	-2.682543576	-3.178666996	1.7	5.5	7.5	11.5	13.3	17.4	19.4	22.8	24.8
YBL084C	GAAGGCAGGACT	F6	0.059375955	0.760973874	0.59383504	0.490329394	1.015939445	0.789307026	0.998521198	1.383622242	1.06871998	1.7	5.5	7.5	11.5	13.3	17.4	19.4	22.8	24.8
YBL084C	GGGGGAGGGGGC	F6	-1.217146554	-0.537693558	0.410426703	0.152092315	-0.063552217	0.343129816	0.159211021	0.873035118	0.737501413	1.7	5.5	7.5	11.5	13.3	17.4	19.4	22.8	24.8
YBL084C	TACTGGCAGGGG	F6	0.176560303	-1.230532348	-0.473926083	-0.757289265	-1.169094677	-1.702573235	-2.900613139	-1.411855597	-3.130371439	1.7	5.5	7.5	11.5	13.3	17.4	19.4	22.8	24.8
YBL084C	AGACTCGGAGAT	F6	-0.282916566	-2.226113088	-3.478905521	-6.887799586	-7.077212576	-7.418046056	-6.867624727	-6.712290919	-7.208414339	1.7	5.5	7.5	11.5	13.3	17.4	19.4	22.8	24.8
YBL084C	CGGGGGAGGAGG	F6	1.344732334	-0.933331339	-3.771086273	-3.595017837	-3.784430827	-4.125264307	-3.574842977	-3.41950917	-3.91563259	1.7	5.5	7.5	11.5	13.3	17.4	19.4	22.8	24.8
YKL010C	AGGGGCGAGCCG	F6	0.405273876	0.440917791	0.25027231	-0.150567609	-0.700830626	-1.16263116	-1.758150191	-1.786183648	-2.098939803	1.7	5.5	7.5	11.5	13.3	17.4	19.4	22.8	24.8
YKL010C	TGGGGATATGCA	F6	1.07327187	1.622918422	1.207505788	1.583306048	1.484263883	1.19953254	1.43403165	1.431165416	1.66530405	1.7	5.5	7.5	11.5	13.3	17.4	19.4	22.8	24.8
YKL010C	GAGGCGGGGGGG	F6	0.356137097	0.84316262	1.198966344	1.064779897	1.229692992	1.42476986	1.367237047	1.039315126	1.503157044	1.7	5.5	7.5	11.5	13.3	17.4	19.4	22.8	24.8
YKL010C	CATTTAGATAAG	F6	0.560632764	0.0912543	-0.713636	-1.631543713	-2.521396421	-2.652776536	-2.556921069	-7.156474764	-7.652598184	1.7	5.5	7.5	11.5	13.3	17.4	19.4	22.8	24.8
YKL010C	GGGAGGAGAGGC	F6	-0.158512239	-0.791454755	-1.828190724	-2.479941312	-2.565017643	-3.332115878	-6.781694548	-7.62636074	-8.122484161	1.7	5.5	7.5	11.5	13.3	17.4	19.4	22.8	24.8
YKL010C	TACACGGGCGGT	F6	-0.036516852	-0.061039405	-1.562927053	-2.321763588	-1.791284498	-4.9394729	-6.389051571	-5.648755262	-3.407913088	1.7	5.5	7.5	11.5	13.3	17.4	19.4	22.8	24.8
YKL010C	CGGGGGAGGAGC	F6	-0.534252265	-1.704512648	-1.58621093	-3.922592495	-3.951540813	-4.955339306	-3.404917976	-7.834546669	-8.330670089	1.7	5.5	7.5	11.5	13.3	17.4	19.4	22.8	24.8
YKL010C	GGGGGCGAGCCG	F6	0.122339912	-0.158891039	-0.14249684	-0.590279918	-0.710430246	-1.52770177	-1.546646086	-1.64506887	-2.141192291	1.7	5.5	7.5	11.5	13.3	17.4	19.4	22.8	24.8
YKL010C	ATAGTAGCCCTC	F6	-0.531664233	-1.095482387	-0.7108449	-2.342131386	-2.192742463	-3.637912603	-7.409419368	-6.254085561	-7.750208981	1.7	5.5	7.5	11.5	13.3	17.4	19.4	22.8	24.8
YKL010C	CCGGGCGGGCCA	F6	-0.42394212	-0.66735965	-1.258474616	-3.304798601	-2.356708068	-7.741935668	-7.191514338	-7.03618053	-7.532303951	1.7	5.5	7.5	11.5	13.3	17.4	19.4	22.8	24.8
YKL010C	AGGCATGAAAGG	F6	-0.103372867	-1.299459237	-1.686552762	-2.28307383	-6.057449322	-4.590927879	-3.04050655	-4.107565163	-3.281760489	1.7	5.5	7.5	11.5	13.3	17.4	19.4	22.8	24.8
YKL010C	CGAAACAACCCT	F6	0.122339912	-1.299459237	0.152292446	-1.086676617	-3.735521227	-6.661317207	-2.525933377	-2.95556207	-6.45168549	1.7	5.5	7.5	11.5	13.3	17.4	19.4	22.8	24.8
YKL010C	GGGGGAAGGAGC	F6	0.283803335	-1.689405756	-0.754571186	-1.614126659	-2.218577149	-6.466301225	-5.915879895	-5.760546088	-6.256669508	1.7	5.5	7.5	11.5	13.3	17.4	19.4	22.8	24.8
YKL010C	TAGGGGAATTGG	F6	-0.08167398	-3.534235383	-2.050062222	-1.066638864	-6.385334872	-6.726168352	-6.175747022	-6.020413214	-6.516536635	1.7	5.5	7.5	11.5	13.3	17.4	19.4	22.8	24.8
YKL010C	ACACGAGAACGG	F6	0.495798308	-0.485872362	0.404293159	-5.14755886	-0.752009349	-5.67780533	-1.5424215	-2.972050193	-5.468173613	1.7	5.5	7.5	11.5	13.3	17.4	19.4	22.8	24.8
YKL010C	GGGGTGCGGGCG	F6	-0.808397425	-0.635249986	-0.180223171	-5.618864578	-2.34884595	-3.149111049	-2.428764718	-2.27343091	-5.939479332	1.7	5.5	7.5	11.5	13.3	17.4	19.4	22.8	24.8
YKL010C	AAGTGGGGAGCG	F6	-3.319497646	-3.205243896	-3.04299883	-7.036855395	-7.226268386	-7.567101866	-7.016680536	-6.861346728	-7.357470149	1.7	5.5	7.5	11.5	13.3	17.4	19.4	22.8	24.8
YKL010C	GACGGGGCGCAA	F6	-0.190817973	-1.576637826	-2.221747682	-3.460716745	-2.427737314	-6.575925716	-6.025504386	-5.870170579	-6.366293999	1.7	5.5	7.5	11.5	13.3	17.4	19.4	22.8	24.8
YKL010C	ATCCTGAGGACT	F6	1.493177608	0.069774572	0.487276693	-1.546108236	-1.565596225	-5.076354707	-4.525933377	-4.370599569	-4.86672299	1.7	5.5	7.5	11.5	13.3	17.4	19.4	22.8	24.8
YKL010C	AAGCTGGGGGGA	F6	0.761750197	-0.971992959	-2.979672894	-5.388566959	-2.770625028	-3.333850929	-5.3683921	-5.213058292	-5.709181713	1.7	5.5	7.5	11.5	13.3	17.4	19.4	22.8	24.8
YKL010C	CATGGGTGGTGG	F6	-0.565716081	-0.458156983	-1.078320482	-5.546108236	-2.035081509	-6.076354707	-5.525933377	-5.370599569	-5.86672299	1.7	5.5	7.5	11.5	13.3	17.4	19.4	22.8	24.8
YKL010C	GGTTGCACCGGC	F6	0.099256299	-1.916257825	-5.841475601	-2.34347907	-5.854820155	-6.195653635	-5.645232305	-5.489898498	-5.986021918	1.7	5.5	7.5	11.5	13.3	17.4	19.4	22.8	24.8
YKL010C	AAGGGACAGCGA	F6	-0.907407431	-0.056188086	-0.835049331	-4.302837085	-3.492250076	-5.833083556	-5.282662226	-5.127328418	-5.623451839	1.7	5.5	7.5	11.5	13.3	17.4	19.4	22.8	24.8
YKL010C	AGCCACGAGAAG	F6	-0.206282835	-0.423776241	-5.619083179	-5.443014743	-5.632427734	-3.973261214	-3.837877383	-5.267506076	-5.763629497	1.7	5.5	7.5	11.5	13.3	17.4	19.4	22.8	24.8
YKL010C	ACGAGCAGGACG	F6	3.067198358	1.043948585	0.62123115	-1.010055336	-0.199468326	-3.540301806	-2.989880477	-2.834546669	-3.330670089	1.7	5.5	7.5	11.5	13.3	17.4	19.4	22.8	24.8
YKL010C	AGGGAATCGCGG	F6	-1.292697587	-1.552509555	-6.034120679	-5.858052242	-6.047465233	-6.388298713	-5.837877383	-5.682543576	-6.178666996	1.7	5.5	7.5	11.5	13.3	17.4	19.4	22.8	24.8
YKL010C	CGGATACTCCAA	F6	-1.398492251	-2.163944267	-1.586661702	-5.73252136	-5.921934351	-6.262767831	-5.712346501	-5.557012694	-6.053136114	1.7	5.5	7.5	11.5	13.3	17.4	19.4	22.8	24.8
YKL010C	GGCGCGCGGGGG	F6	0.970336819	-0.582834092	-1.338126865	-0.331983431	-1.521396421	-4.862229901	-4.311808572	-4.156474764	-4.652598184	1.7	5.5	7.5	11.5	13.3	17.4	19.4	22.8	24.8
YKL010C	TGTGACAGAGAG	F6	-0.100052509	-0.907796247	-2.186123772	-0.817410258	-1.684895154	-5.347656728	-4.797235399	-4.641901591	-5.138025011	1.7	5.5	7.5	11.5	13.3	17.4	19.4	22.8	24.8
YKL010C	GAATAGGGGACG	F6	-1.700782325	-1.026440743	-1.928326014	-1.511249479	-5.401102188	-5.741935668	-5.191514338	-5.03618053	-5.532303951	1.7	5.5	7.5	11.5	13.3	17.4	19.4	22.8	24.8
YKL010C	GGGCCGGGGAGC	F6	1.500851536	1.651631162	0.62123115	-0.202700414	-0.614505826	-3.540301806	-2.989880477	-2.834546669	-3.330670089	1.7	5.5	7.5	11.5	13.3	17.4	19.4	22.8	24.8
YKL010C	TTGCCGTGAGTA	F6	-0.185782383	-1.404952366	-4.564635395	-4.388566959	-4.57797995	-4.91881343	-4.3683921	-4.213058292	-4.709181713	1.7	5.5	7.5	11.5	13.3	17.4	19.4	22.8	24.8
YOL037C	GACTAGCTGCGG	F6	-0.110734792	0.537877448	0.703317853	1.310689737	1.202949686	1.581528907	1.402436946	1.669344221	1.490136632	1.7	5.5	7.5	11.5	13.3	17.4	19.4	22.8	24.8
YOL037C	CAGGGCGGCGGG	F6	-0.134107718	0.199553223	0.34341976	0.757647933	0.967865394	0.982500148	1.286682314	0.686564957	1.110464468	1.7	5.5	7.5	11.5	13.3	17.4	19.4	22.8	24.8
YOL037C	GGGTGGAAAATG	F6	0.409151702	1.146771116	1.276765246	1.834882769	1.938852275	1.977177098	2.355131231	2.046733283	2.225088503	1.7	5.5	7.5	11.5	13.3	17.4	19.4	22.8	24.8
YOL037C	AGGGGAGGCCGG	F6	0.229038382	-0.279497338	-0.625640247	-0.704911825	-0.996054703	-0.897356122	-0.816420075	-1.039597891	-0.819894484	1.7	5.5	7.5	11.5	13.3	17.4	19.4	22.8	24.8
YOL037C	AGTGGGCGGAGG	F6	0.002600668	0.579645049	0.234488598	0.445890107	0.817980644	0.20937484	1.382233375	0.667202463	0.829290526	1.7	5.5	7.5	11.5	13.3	17.4	19.4	22.8	24.8
YOL037C	AGGGAACGCCGG	F6	0.03712391	-0.402436142	-1.629011054	-3.812023711	-3.667017663	-4.342270182	-8.315410808	-8.160077001	-8.656200421	1.7	5.5	7.5	11.5	13.3	17.4	19.4	22.8	24.8
YOL037C	GGGGGAGGCCGG	F6	0.226676572	-0.441478242	-0.51369843	-1.425092835	-1.292577731	-0.758942093	-0.563615722	-0.249584168	-1.28627597	1.7	5.5	7.5	11.5	13.3	17.4	19.4	22.8	24.8
YOL037C	GAACAAAGGCCA	F6	-0.814094959	-1.463304605	-3.851256621	-3.023111489	-3.086993597	-7.012789578	-6.462368248	-6.307034441	-6.803157861	1.7	5.5	7.5	11.5	13.3	17.4	19.4	22.8	24.8
YOL037C	GAGGCAGCCGAT	F6	-1.386673735	-1.281697798	-6.073649043	-3.090225684	-6.086993597	-6.427827077	-5.877405748	-2.137109439	-3.633232859	1.7	5.5	7.5	11.5	13.3	17.4	19.4	22.8	24.8
YOL037C	CGTGATGCGAGA	F6	0.122339912	-0.485872362	-1.101234874	-3.14755886	-1.33697185	-2.940839736	-2.127384001	-2.557012694	-1.883211112	1.7	5.5	7.5	11.5	13.3	17.4	19.4	22.8	24.8
YOL037C	GTAGAGGAGCGC	F6	0.947253206	-2.348368838	-0.238591192	-3.232447757	-5.006823249	-5.347656728	-4.797235399	-4.641901591	-5.138025011	1.7	5.5	7.5	11.5	13.3	17.4	19.4	22.8	24.8
YOL037C	AGGTGGAAAATG	F6	-1.292697587	-0.441478242	0.135804323	0.481797761	0.581891387	1.173943711	1.791479237	2.187821144	1.383575428	1.7	5.5	7.5	11.5	13.3	17.4	19.4	22.8	24.8
YOL037C	GGTGGGCGGAGG	F6	0.859305507	0.195951678	0.135804323	0.53426518	1.707422269	0.196663788	1.834547959	2.22434702	0.576220506	1.7	5.5	7.5	11.5	13.3	17.4	19.4	22.8	24.8
YOL037C	GGGGAACGCCGG	F6	0.069872493	-0.833795665	-0.864195677	-4.495482163	-2.362967059	-5.025728634	-4.475307304	-4.319973496	-4.816096917	1.7	5.5	7.5	11.5	13.3	17.4	19.4	22.8	24.8
YOL037C	GAGGGCGGCGGG	F6	-1.462622588	-0.611403244	0.872769917	-0.688127241	1.122459768	0.366588789	-0.252914883	1.072343927	0.865727123	1.7	5.5	7.5	11.5	13.3	17.4	19.4	22.8	24.8
YOL037C	CAGACCGGCGTG	F6	-2.578099806	-5.726880461	-5.564635395	-5.388566959	-5.57797995	-5.91881343	-5.3683921	-5.213058292	-5.709181713	1.7	5.5	7.5	11.5	13.3	17.4	19.4	22.8	24.8
YOL037C	GAGCGCGTGGGG	F6	0.537377412	-0.611403244	-0.449158178	-0.273089742	1.859425363	-1.803336212	2.747085117	3.22434702	1.406295505	1.7	5.5	7.5	11.5	13.3	17.4	19.4	22.8	24.8
YPR192W	AGGAGCCAATGT	F6	0.379860557	0.922502234	0.924901661	1.320735328	1.656584518	1.383423228	1.723397114	1.392238624	1.697158052	1.7	5.5	7.5	11.5	13.3	17.4	19.4	22.8	24.8
YPR192W	CGGAGGGTCCCC	F6	-0.053647822	0.179637778	0.656044056	0.8411698	1.116397036	0.799203425	1.158161407	0.969480235	1.069162538	1.7	5.5	7.5	11.5	13.3	17.4	19.4	22.8	24.8
YPR192W	TAAAGGATGGCA	F6	0.006326676	-0.105753875	0.112029035	-0.074161313	0.122459768	-0.194983891	-0.079421502	-0.707408924	-0.043455129	1.7	5.5	7.5	11.5	13.3	17.4	19.4	22.8	24.8
YPR192W	AGTGGGGAGTGT	F6	-0.530840817	-0.41405824	-0.343070919	-0.273089742	-0.098324118	-0.189690957	-0.020624	-0.67820464	-0.493010496	1.7	5.5	7.5	11.5	13.3	17.4	19.4	22.8	24.8
YPR192W	GAACCTCTGCCG	F6	-0.085317736	-0.222075864	-0.336095513	0.290811144	-0.08519788	-0.282504049	0.51814391	0.543763896	0.390528189	1.7	5.5	7.5	11.5	13.3	17.4	19.4	22.8	24.8
YPR192W	GACGTACACTTT	F6	2.162981897	2.328092017	2.591483807	2.600442257	3.163101753	3.11177489	3.464859447	3.567551774	3.51302668	1.7	5.5	7.5	11.5	13.3	17.4	19.4	22.8	24.8
YPR192W	GGGAGCCAATGT	F6	0.446865119	0.571460813	0.880547268	1.124787206	1.404859499	1.136957542	1.712557434	1.796253368	1.361749066	1.7	5.5	7.5	11.5	13.3	17.4	19.4	22.8	24.8
YPR192W	AAGTGCGCTCAA	F6	0.07464317	0.075438871	1.038779869	0.598176944	1.134141574	0.161039878	1.209712075	1.152197234	1.008745432	1.7	5.5	7.5	11.5	13.3	17.4	19.4	22.8	24.8
YPR192W	GGCGCGGAGGGC	F6	0.851692323	2.029412492	1.314141564	2.340069651	2.083985621	1.993130394	2.36024451	2.399325249	1.933155051	1.7	5.5	7.5	11.5	13.3	17.4	19.4	22.8	24.8
YPR192W	CAAAAGTGAGCT	F6	0.183415489	-0.209094049	-0.562687123	-0.971581188	-1.123519473	-1.579830171	-1.555477653	-2.584568416	-3.955160954	1.7	5.5	7.5	11.5	13.3	17.4	19.4	22.8	24.8
YPR192W	GGGACGGGAAGT	F6	0.550960384	-0.263201455	-0.825721529	-1.386618687	-1.051369687	-2.427827077	-2.199333842	-3.874075033	-2.495729336	1.7	5.5	7.5	11.5	13.3	17.4	19.4	22.8	24.8
YPR192W	TAACGGCAGGTA	F6	-0.754511857	-1.47519886	-1.062975541	-0.392142413	-0.448288873	-1.922388884	-0.059377324	-0.711398438	-0.912065975	1.7	5.5	7.5	11.5	13.3	17.4	19.4	22.8	24.8
YPR192W	GGGGTGGGAAGG	F6	-0.310245788	-1.918458062	-2.327369697	-3.193121437	-1.826141079	-7.810830749	-4.090484418	-5.520113111	-7.601199032	1.7	5.5	7.5	11.5	13.3	17.4	19.4	22.8	24.8
YPR192W	AGGAACGCCTGA	F6	-1.171105806	-4.053240802	-4.512484113	-8.036855395	-8.226268386	-8.567101866	-8.016680536	-7.861346728	-8.357470149	1.7	5.5	7.5	11.5	13.3	17.4	19.4	22.8	24.8
YPR192W	GGTGGGGAGTGT	F6	-0.380160428	-1.528941084	-0.629730423	-0.360552583	-0.264563355	-0.305836553	-0.295983604	-0.66148196	-0.726971026	1.7	5.5	7.5	11.5	13.3	17.4	19.4	22.8	24.8
YPR192W	GGGAGGGTCCCC	F6	-0.015163611	0.421018234	0.068690127	0.552880859	0.910955663	0.570122183	0.872615999	1.551511763	0.817228606	1.7	5.5	7.5	11.5	13.3	17.4	19.4	22.8	24.8
YPR192W	GCGGCGTCAGGG	F6	-0.987284579	-0.991675325	-1.521307964	-0.238324323	-2.427737314	-1.768570794	-0.071308076	-4.870170579	-5.366293999	1.7	5.5	7.5	11.5	13.3	17.4	19.4	22.8	24.8
YPR192W	GAGTGCGCTCAA	F6	1.122339912	1.195951678	2.010273441	2.048838353	2.444387863	1.518591883	2.653975713	2.809309521	1.865727123	1.7	5.5	7.5	11.5	13.3	17.4	19.4	22.8	24.8
YPR192W	GAGCGCGTGGGG	F6	-1.199588182	-0.026440743	0.135804323	-1.010055336	1.122459768	-0.218373712	2.402436946	3.072343927	0.669329911	1.7	5.5	7.5	11.5	13.3	17.4	19.4	22.8	24.8
YPR192W	AGGGGCCAATGT	F6	1.122339912	1.710524851	1.550841822	2.048838353	1.707422269	1.897103506	2.069013212	2.22434702	2.106735223	1.7	5.5	7.5	11.5	13.3	17.4	19.4	22.8	24.8
YPR192W	AGGAGGGTCCCC	F6	-1.292697587	-1.026440743	0.457732418	0.481797761	0.444387863	-0.04844871	0.50197262	0.657306427	-0.008741995	1.7	5.5	7.5	11.5	13.3	17.4	19.4	22.8	24.8
YPR192W	GACCTAATGCCA	F6	1.707302413	1.295487352	1.135804323	0.311872759	1.707422269	0.366588789	3.579975132	3.946813044	1.991258005	1.7	5.5	7.5	11.5	13.3	17.4	19.4	22.8	24.8
YPR192W	GGAGGGGGGGAG	F6	-1.821076559	-5.670296933	-4.508051867	-5.331983431	-5.521396421	-5.862229901	-5.311808572	-5.156474764	-5.652598184	1.7	5.5	7.5	11.5	13.3	17.4	19.4	22.8	24.8
YPR192W	AGGTGCCAATGT	F6	-0.292697587	0.558521758	0.457732418	0.633800854	0.929814691	1.482066007	1.50197262	1.946813044	1.161183007	1.7	5.5	7.5	11.5	13.3	17.4	19.4	22.8	24.8
YPR192W	GGCGCTTCCAAC	F6	0.122339912	-0.026440743	-0.449158178	-1.273089742	1.707422269	-0.803336212	2.917010119	3.657306427	0.406295505	1.7	5.5	7.5	11.5	13.3	17.4	19.4	22.8	24.8
YLR217W	TCCGCATCATAA	F6	-0.644682916	-1.166921967	-0.879146019	-0.430059088	-1.516623671	-1.844281762	-2.075220146	-1.749961337	-2.085092881	1.7	5.5	7.5	11.5	13.3	17.4	19.4	22.8	24.8
YLR217W	TAGAGGGGATAA	F6	-0.626402849	-0.083869023	0.387061561	0.283444351	0.723750439	0.267053116	0.960906549	0.165453331	0.224667242	1.7	5.5	7.5	11.5	13.3	17.4	19.4	22.8	24.8
YLR217W	CAAGGGCCCCCT	F6	-0.263842724	0.06871649	0.157499394	0.168345448	-0.845118754	-0.670310794	-1.068490311	-1.469549852	-1.041908858	1.7	5.5	7.5	11.5	13.3	17.4	19.4	22.8	24.8
YLR217W	GGACAGGAGGGC	F6	-0.715909018	0.319734898	0.098651325	0.96061117	0.869173339	0.71276443	0.29489462	0.399154243	0.308287301	1.7	5.5	7.5	11.5	13.3	17.4	19.4	22.8	24.8
YLR217W	AGACGGAACGGA	F6	-0.459556285	-0.387257851	-0.281281005	-0.744465225	-1.776777255	-1.326706333	-2.84402961	-2.745279331	-2.270549097	1.7	5.5	7.5	11.5	13.3	17.4	19.4	22.8	24.8
YLR217W	GGGAGATAGGGA	F6	-0.68501501	-0.138650247	-0.572014926	-0.758516569	-0.134698071	-0.663158554	-1.034734713	-1.583007902	-1.748982721	1.7	5.5	7.5	11.5	13.3	17.4	19.4	22.8	24.8
YLR217W	TTGTGTTTAGCA	F6	0.451647538	1.028007041	0.958926561	-0.886066619	-2.16294245	-1.596885335	-1.252914883	-4.798020793	-5.294144213	1.7	5.5	7.5	11.5	13.3	17.4	19.4	22.8	24.8
YLR217W	CGCGGAAGAATA	F6	2.980320908	3.102842274	3.457732418	2.771304378	1.581891387	2.482066007	-1.667952382	-1.512618574	1.3131861	1.7	5.5	7.5	11.5	13.3	17.4	19.4	22.8	24.8
YLR217W	GCGCCGCCCGGA	F6	-0.647047159	-2.255259434	-6.093014368	-3.595017837	-1.936433921	-6.447192402	-5.896771072	-5.741437265	-6.237560685	1.7	5.5	7.5	11.5	13.3	17.4	19.4	22.8	24.8
YLR217W	CAGGTGGCAGGG	F6	-2.752129205	-0.578981766	-0.236164454	-0.14755886	-0.877540232	-1.092842829	-1.805455906	-0.065159597	-4.468173613	1.7	5.5	7.5	11.5	13.3	17.4	19.4	22.8	24.8
YLR217W	GGACGGAACGGA	F6	-0.167166705	-0.578981766	-0.075699782	-1.14755886	-0.877540232	-1.355877235	-2.127384001	-2.387087692	-1.660818691	1.7	5.5	7.5	11.5	13.3	17.4	19.4	22.8	24.8
YLR217W	GGCAGGAGGGGA	F6	-1.877660088	-2.374364046	-1.584087758	-2.495482163	-5.684895154	-6.025728634	-5.475307304	-5.319973496	-5.816096917	1.7	5.5	7.5	11.5	13.3	17.4	19.4	22.8	24.8
YLR217W	GGGACGGGAGGG	F6	-0.240230167	0.089036474	-4.034120679	-4.858052242	-5.047465233	-5.388298713	-4.837877383	-4.682543576	-5.178666996	1.7	5.5	7.5	11.5	13.3	17.4	19.4	22.8	24.8
YLR217W	ACAGCAAAGGGG	F6	1.591825196	-1.726880461	-1.979672894	0.698895882	-0.256051855	-3.91881343	-3.3683921	-0.628095792	-3.709181713	1.7	5.5	7.5	11.5	13.3	17.4	19.4	22.8	24.8
YLR217W	TGGTTGCAGCGA	F6	-1.231297042	-2.228074604	-2.217832632	-5.211689197	-5.401102188	-5.741935668	-5.191514338	-5.03618053	-5.532303951	1.7	5.5	7.5	11.5	13.3	17.4	19.4	22.8	24.8
YLR217W	GAAGAGGGCGAG	F6	-0.993137305	-0.55695546	-4.564635395	-4.388566959	-4.57797995	-4.91881343	-4.3683921	-4.213058292	-4.709181713	1.7	5.5	7.5	11.5	13.3	17.4	19.4	22.8	24.8
YLR217W	AAATCATAGGAA	F6	-2.199588182	1.558521758	2.398838729	1.574907165	-2.199468326	-2.540301806	-1.989880477	-1.834546669	-2.330670089	1.7	5.5	7.5	11.5	13.3	17.4	19.4	22.8	24.8
YPR125W	CGCGCAGGCTAT	F6	-0.032929415	0.295722236	0.404374412	0.45665412	0.608166215	0.578033574	0.562415835	0.478742508	0.600933433	1.7	5.5	7.5	11.5	13.3	17.4	19.4	22.8	24.8
YPR125W	AGCCGGCTGAGG	F6	0.050514773	0.13699769	0.003272854	0.114032693	0.0336773	0.037043044	-0.026427998	-0.241726639	-0.088574713	1.7	5.5	7.5	11.5	13.3	17.4	19.4	22.8	24.8
YPR125W	GGCAGCGTGGGC	F6	0.000349388	0.422317374	0.868865463	0.954168435	0.372438021	1.537957208	1.287501179	1.417479413	1.64908338	1.7	5.5	7.5	11.5	13.3	17.4	19.4	22.8	24.8
YPR125W	GGGAGGAGCGGC	F6	-0.246893897	0.729021195	0.756516849	0.643078668	0.269801485	0.546248226	1.04081632	1.00350505	1.206986697	1.7	5.5	7.5	11.5	13.3	17.4	19.4	22.8	24.8
YPR125W	GGCCGGCTGAGG	F6	-0.374085914	-0.253405894	-0.123582306	-0.291468271	0.066606534	-0.182304457	-0.190373417	0.041581673	-0.358326432	1.7	5.5	7.5	11.5	13.3	17.4	19.4	22.8	24.8
YPR125W	GGGTATAGAGAC	F6	0.456758952	0.122422643	0.197204868	0.017129494	0.553094123	1.109813374	0.437842282	0.390084224	0.067608892	1.7	5.5	7.5	11.5	13.3	17.4	19.4	22.8	24.8
YPR125W	GAAGACAATCGA	F6	0.059146086	-0.178443836	-0.601161271	0.089480338	0.721097206	1.453243171	0.917010119	0.767489345	0.873202244	1.7	5.5	7.5	11.5	13.3	17.4	19.4	22.8	24.8
YPR125W	GGAGAATGGGGA	F6	-0.646654536	-0.615729169	-0.908049967	-1.517242682	-1.769391428	-0.807662138	-1.097460364	-2.252466677	-1.107044068	1.7	5.5	7.5	11.5	13.3	17.4	19.4	22.8	24.8
YPR125W	CGGGGTGACGAA	F6	-0.973875403	-0.488783957	-0.263803136	-0.250006129	-0.439419119	-1.128175903	-2.81479377	-5.466814885	-0.833655288	1.7	5.5	7.5	11.5	13.3	17.4	19.4	22.8	24.8
YPR125W	TTGAGCCCGCGC	F6	2.048339331	2.175193118	-0.016198771	1.744832166	1.607886596	0.852015616	2.054513643	2.780163175	2.646609834	1.7	5.5	7.5	11.5	13.3	17.4	19.4	22.8	24.8
YPR125W	GGGAGCCACGGA	F6	-2.752129205	-0.485872362	0.763835546	0.311872759	0.122459768	0.845756626	-0.220493405	-0.065159597	0.232266105	1.7	5.5	7.5	11.5	13.3	17.4	19.4	22.8	24.8
YPR125W	GGCGCAGGCTAT	F6	0.99680903	0.558521758	1.550841822	1.633800854	1.537497268	0.897103506	1.554440039	0.709773847	1.654223018	1.7	5.5	7.5	11.5	13.3	17.4	19.4	22.8	24.8
YPR125W	GAGCGCGTGGGG	F6	0.122339912	-2.026440743	0.943159245	-0.10316474	0.444387863	0.103554383	2.855609574	3.441577736	1.991258005	1.7	5.5	7.5	11.5	13.3	17.4	19.4	22.8	24.8
YPR125W	GACCTAATGCCA	F6	0.929694835	-1.026440743	0.720766824	0.311872759	1.122459768	-0.633411211	2.653975713	3.394272021	0.576220506	1.7	5.5	7.5	11.5	13.3	17.4	19.4	22.8	24.8
YPR125W	CGCGCGGGCTAT	F6	0.774416609	-0.248833164	1.028889119	-0.173554068	0.315104846	0.674711085	0.694617698	0.264989004	0.643334702	1.7	5.5	7.5	11.5	13.3	17.4	19.4	22.8	24.8
YPR125W	CGCGCAGGCTGT	F6	-1.784550683	-0.611403244	-1.449158178	-0.595017837	-0.324999209	-0.540301806	-0.574842977	-1.41950917	-0.593704495	1.7	5.5	7.5	11.5	13.3	17.4	19.4	22.8	24.8
YPR125W	CGCACAGGCTAT	F6	-1.462622588	-0.611403244	-0.127230083	1.726910258	0.34485219	0.00401871	0.332047618	0.902418925	0.406295505	1.7	5.5	7.5	11.5	13.3	17.4	19.4	22.8	24.8
YPR125W	AGGATGTAGTGA	F6	1.122339912	2.673998975	2.659366279	-0.688127241	-1.877540232	-2.218373711	-1.667952382	-1.512618574	-2.008741995	1.7	5.5	7.5	11.5	13.3	17.4	19.4	22.8	24.8
YPR125W	CGCGCAGGCTAC	F6	-0.363086915	-0.51186757	-0.349622504	-0.173554068	0.900067347	-0.703800539	0.846620791	-0.319973496	0.353828085	1.7	5.5	7.5	11.5	13.3	17.4	19.4	22.8	24.8
YPR125W	NGCGCAGGCTAT	F6	0.122339912	-0.348368838	-0.601161271	-0.425092835	1.259963292	1.160137912	1.180044525	0.972808253	0.254292411	1.7	5.5	7.5	11.5	13.3	17.4	19.4	22.8	24.8
YPR125W	CACGCAGGCTAT	F6	-0.363086915	-0.248833164	-0.671550599	-0.910519662	0.122459768	0.674711085	-0.153379209	0.487381426	0.183903083	1.7	5.5	7.5	11.5	13.3	17.4	19.4	22.8	24.8
YPR125W	GGGGGACGTGGG	F6	0.537377412	-0.611403244	-1.449158178	-1.273089742	1.996928886	-0.218373711	2.653975713	3.150346439	0.991258005	1.7	5.5	7.5	11.5	13.3	17.4	19.4	22.8	24.8
YPR125W	GTGGGAGTGAGG	F6	-0.292697587	-0.026440743	0.943159245	0.633800854	1.29238477	-2.218373711	2.032487336	2.487381426	-1.008741995	1.7	5.5	7.5	11.5	13.3	17.4	19.4	22.8	24.8
YPR125W	AGCGCAGGCTAT	F6	-1.047585089	-0.87443765	-0.226765756	-1.273089742	-0.462502732	-0.803336212	-0.837877383	0.776888043	-0.178666996	1.7	5.5	7.5	11.5	13.3	17.4	19.4	22.8	24.8
YPR125W	GAGGAGGGTAAT	F6	0.859305507	-0.611403244	0.550841822	-1.273089742	1.34485219	0.781626289	2.747085117	2.709773847	-0.008741995	1.7	5.5	7.5	11.5	13.3	17.4	19.4	22.8	24.8
YMR276W	GGGGGAAGAGCC	F6	-0.157768007	-1.528941084	-0.4922269	-0.453661987	0.122459768	-1.135911551	-0.948060301	-1.015118915	-4.096204836	1.7	5.5	7.5	11.5	13.3	17.4	19.4	22.8	24.8
YMR276W	GGGACAGCAGGC	F6	-0.430201111	-1.67851744	-1.516272374	-1.562596359	-1.167046849	-1.507880329	-0.667952382	-1.387087692	-1.883211112	1.7	5.5	7.5	11.5	13.3	17.4	19.4	22.8	24.8
YMR276W	CGGCATACAGAC	F6	0.759769833	-1.196365744	0.287807416	0.141947758	-0.462502732	-1.388298713	-0.252914883	1.017896143	-3.178666996	1.7	5.5	7.5	11.5	13.3	17.4	19.4	22.8	24.8
YMR276W	GGGGGGTCGAGG	F6	-1.199588182	-1.763406337	-0.37876885	-2.010055336	0.970456675	-0.370376805	0.332047618	-1.249584168	-0.523315167	1.7	5.5	7.5	11.5	13.3	17.4	19.4	22.8	24.8
YMR276W	GGGGAAGAGATG	F6	0.31498499	-0.51186757	0.135804323	-0.173554068	1.56303236	-2.025728634	0.332047618	0.001954599	-0.008741995	1.7	5.5	7.5	11.5	13.3	17.4	19.4	22.8	24.8
YMR276W	GCTTGGGGACGA	F6	-0.752129205	-0.485872362	-1.323627296	-2.14755886	-0.752009349	-2.67780533	0.573055718	-0.387087692	-0.468173613	1.7	5.5	7.5	11.5	13.3	17.4	19.4	22.8	24.8
YMR276W	CCGGATGAACGT	F6	-1.318232679	-1.104443255	-0.652691572	-1.936054754	-1.318112823	-4.466301225	-2.330917395	-2.175583587	-4.256669508	1.7	5.5	7.5	11.5	13.3	17.4	19.4	22.8	24.8
YJL216C	AGAGCCGGCAAC	F6	0.288673713	0.598519826	0.766389441	1.041619262	0.960350916	1.162428207	0.779009885	1.004559526	1.046073613	1.7	5.5	7.5	11.5	13.3	17.4	19.4	22.8	24.8
YJL216C	GGGGAGGAGTGA	F6	0.270862437	0.426800587	0.833689198	0.91098715	0.943519442	0.98057824	0.967218385	1.096889918	1.251524461	1.7	5.5	7.5	11.5	13.3	17.4	19.4	22.8	24.8
YJL216C	GGAGGGTGGTAA	F6	-0.118468575	0.236776641	-0.002358116	0.213042732	0.005884192	-0.304327673	-0.238168297	-0.40069292	-0.457099567	1.7	5.5	7.5	11.5	13.3	17.4	19.4	22.8	24.8
YJL216C	ACTGAAAACAGA	F6	0.463107067	0.413996973	0.680051623	0.88396546	1.080865679	1.263938132	1.340988652	1.372758127	1.472652396	1.7	5.5	7.5	11.5	13.3	17.4	19.4	22.8	24.8
YJL216C	CTAAGGCGACGA	F6	0.355263001	0.610989178	0.812334063	1.074503237	0.870480551	1.397090878	0.900474751	1.08054108	1.232028956	1.7	5.5	7.5	11.5	13.3	17.4	19.4	22.8	24.8
YJL216C	CTCCGCTTGGTG	F6	0.258401462	0.220652119	0.235339996	0.710968715	1.418796149	1.431178584	1.510753505	1.040282717	1.738491935	1.7	5.5	7.5	11.5	13.3	17.4	19.4	22.8	24.8
YJL216C	CAACCGCGACGG	F6	0.300937216	1.53976083	0.811077595	1.21353484	1.230173586	1.551758747	1.713137785	2.064868806	2.213650427	1.7	5.5	7.5	11.5	13.3	17.4	19.4	22.8	24.8
YJL216C	CACGGATGCCGC	F6	0.439617363	-0.217665146	-0.316184313	-0.953152945	-1.914491368	-2.459683346	-2.324299516	-2.722901313	-4.073173867	1.7	5.5	7.5	11.5	13.3	17.4	19.4	22.8	24.8
YJL216C	GGAGCCGGCAAC	F6	-0.341607187	0.226539998	0.514315946	0.460264599	0.957036159	0.482066007	0.447524836	1.335378332	0.502219925	1.7	5.5	7.5	11.5	13.3	17.4	19.4	22.8	24.8
YJL216C	CGTGATGCGAGA	F6	-0.516662428	-1.404245336	-0.605883681	-1.54037362	-1.742610651	-2.464534299	-2.457734674	-2.430156414	-4.433239823	1.7	5.5	7.5	11.5	13.3	17.4	19.4	22.8	24.8
YJL216C	CGGTGGGGGGGC	F6	0.122339912	0.109978455	-0.42550691	-0.825630765	-0.626478467	-0.230346353	-0.111082188	-0.365392621	-0.451871801	1.7	5.5	7.5	11.5	13.3	17.4	19.4	22.8	24.8
YJL216C	AACGGCCGGAGT	F6	-0.008904621	2.093853491	1.39360208	1.91759382	2.481540862	2.140707382	2.52273118	2.732003795	2.667368394	1.7	5.5	7.5	11.5	13.3	17.4	19.4	22.8	24.8
YJL216C	GCTGAAAACAGA	F6	0.588003485	0.040673453	0.720766824	0.726910258	0.978069859	1.018665486	1.279580198	1.889479869	1.242796772	1.7	5.5	7.5	11.5	13.3	17.4	19.4	22.8	24.8
YJL216C	GGGTGCGGGGAG	F6	-0.152282468	-0.500371931	-0.235033372	0.232801188	-1.35147142	-0.072152971	-0.539219068	-2.156474764	0.11999132	1.7	5.5	7.5	11.5	13.3	17.4	19.4	22.8	24.8
YJL216C	AACAGTGATCAA	F6	1.292264914	0.271239806	0.042694919	0.726910258	0.370387282	-0.343904594	-0.552475164	0.031701942	-0.201387072	1.7	5.5	7.5	11.5	13.3	17.4	19.4	22.8	24.8
YJL216C	AGGGCGCGGGGG	F6	3.122339912	1.558521758	3.042694919	2.955728949	3.955349783	5.3207851	4.332047618	3.131237616	3.663683347	1.7	5.5	7.5	11.5	13.3	17.4	19.4	22.8	24.8
YJL216C	CAGAGAGAGGAA	F6	0.45039411	-0.057467639	0.104777427	-0.288519782	-0.908567127	-1.072522845	0.062860985	-1.745279331	-1.315403333	1.7	5.5	7.5	11.5	13.3	17.4	19.4	22.8	24.8
YJL216C	AATAAGCTCCGG	F6	-0.574267944	-0.411104593	-0.151997988	-6.242716093	-6.432129083	-2.965607641	-3.052616232	-6.067207426	-2.755975924	1.7	5.5	7.5	11.5	13.3	17.4	19.4	22.8	24.8
YJL216C	ACTACTTTTGCG	F6	1.344732334	0.388596756	0.66631904	-1.635659821	0.455035108	-4.973261214	0.786613482	-0.567066358	0.851080347	1.7	5.5	7.5	11.5	13.3	17.4	19.4	22.8	24.8
YJL216C	CGGGCCGGGACC	F6	-0.140694493	1.848028375	-2.449158178	2.856193275	2.963762022	3.346410907	2.13940254	2.072343927	2.61574887	1.7	5.5	7.5	11.5	13.3	17.4	19.4	22.8	24.8
YJL216C	CTACTCGCTCTC	F6	0.859305507	0.447490445	-1.226765756	0.351401123	-1.877540232	-5.388298713	-4.837877383	-3.097581075	-1.856738901	1.7	5.5	7.5	11.5	13.3	17.4	19.4	22.8	24.8
YJL216C	TACGAAGAGGCA	F6	3.980320908	3.927755567	3.135804323	2.311872759	-0.877540232	4.173943711	2.653975713	3.574844267	3.3131861	1.7	5.5	7.5	11.5	13.3	17.4	19.4	22.8	24.8
YJL216C	GGCACCCGGAGG	F6	2.99680903	2.598050122	2.305729324	-2.273089742	0.122459768	-2.803336212	-2.252914883	-2.097581075	-2.593704495	1.7	5.5	7.5	11.5	13.3	17.4	19.4	22.8	24.8
YJL216C	AGGGCCGGCAAC	F6	0.122339912	1.432990876	1.720766824	1.89683526	1.444387863	1.366588789	1.13940254	2.487381426	0.576220506	1.7	5.5	7.5	11.5	13.3	17.4	19.4	22.8	24.8
YJL216C	GACCTAATGCCA	F6	0.859305507	-0.026440743	0.135804323	-1.273089742	2.237936986	-0.218373711	3.206516736	3.902418925	1.213650427	1.7	5.5	7.5	11.5	13.3	17.4	19.4	22.8	24.8
YJL216C	GGGGGACGTGGG	F6	1.122339912	-1.026440743	2.135804323	0.89683526	1.122459768	-0.218373711	3.332047618	4.010943382	1.991258005	1.7	5.5	7.5	11.5	13.3	17.4	19.4	22.8	24.8
YJL216C	GGAGGGGTGGTA	F6	1.122339912	1.295487352	0.457732418	1.481797761	1.707422269	0.588981211	-0.082989881	0.487381426	-0.008741995	1.7	5.5	7.5	11.5	13.3	17.4	19.4	22.8	24.8
YJL216C	GGCGCTTCCAAC	F6	0.859305507	-1.611403244	-0.449158178	1.311872759	0.859425363	-0.218373711	2.834547959	3.294736348	-0.008741995	1.7	5.5	7.5	11.5	13.3	17.4	19.4	22.8	24.8
YJL216C	GGCCCCGAAGCG	F6	2.122339912	1.558521758	1.720766824	0.89683526	2.29238477	1.103554383	3.032487336	2.809309521	-0.008741995	1.7	5.5	7.5	11.5	13.3	17.4	19.4	22.8	24.8
YJL216C	CGCCACGAACCG	F6	-0.199588182	-0.026440743	0.62123115	0.311872759	0.800531674	-0.540301806	1.595082024	1.335378332	-0.330670089	1.7	5.5	7.5	11.5	13.3	17.4	19.4	22.8	24.8
YNL260C	AAACAACAAGAA	F6	0.736631078	0.691251921	1.059763069	0.980225659	1.115606097	1.041618637	1.035814546	1.311890299	1.242660018	1.7	5.5	7.5	11.5	13.3	17.4	19.4	22.8	24.8
YNL260C	CCGTGGAGACGC	F6	0.539588439	0.883789653	0.95700117	1.07514963	1.405514972	1.14485184	1.321684449	1.372272948	1.086854578	1.7	5.5	7.5	11.5	13.3	17.4	19.4	22.8	24.8
YNL260C	AGGACACCGGGA	F6	1.001587753	1.077650998	1.578868855	1.614720112	1.730060073	1.332850383	1.777047355	2.029594279	1.928024885	1.7	5.5	7.5	11.5	13.3	17.4	19.4	22.8	24.8
YNL260C	CCCGTACAAAGG	F6	-0.332498595	0.324633698	1.249014933	1.152490135	1.741369601	1.678669098	2.120349798	2.298936336	2.460027489	1.7	5.5	7.5	11.5	13.3	17.4	19.4	22.8	24.8
YNL260C	GGAGCCCGGGGG	F6	0.276373541	0.548325991	0.391198667	0.371579005	0.792891611	0.544768505	0.148084783	0.636842325	0.619588016	1.7	5.5	7.5	11.5	13.3	17.4	19.4	22.8	24.8
YNL260C	CGGGTGGGGAAG	F6	-0.047585089	0.449997301	1.012172974	0.984708016	0.84260074	1.13798788	1.307445645	1.305647122	1.149520089	1.7	5.5	7.5	11.5	13.3	17.4	19.4	22.8	24.8
YNL260C	AGGATGGTCGGG	F6	0.393641934	-0.269711894	1.375855411	1.682710454	0.473932139	2.523558136	1.759468842	1.960317309	1.819777538	1.7	5.5	7.5	11.5	13.3	17.4	19.4	22.8	24.8
YNL260C	GAACAACAAGAA	F6	0.671678503	0.139569208	0.94817732	0.569030599	1.334763372	0.573821403	1.124242733	1.857749876	0.937486749	1.7	5.5	7.5	11.5	13.3	17.4	19.4	22.8	24.8
YNL260C	GGGACACCGGGA	F6	0.632534645	0.543874982	1.395190952	1.100368654	1.736277132	0.82469501	1.264933422	2.157232824	1.389807382	1.7	5.5	7.5	11.5	13.3	17.4	19.4	22.8	24.8
YNL260C	GGGATGGTCGGG	F6	0.636913085	-0.833795665	0.650377496	0.674442838	0.637032941	1.974271366	1.109655197	1.767489345	1.271365925	1.7	5.5	7.5	11.5	13.3	17.4	19.4	22.8	24.8
YNL260C	GGGGTGGGGAAG	F6	-0.877660088	-0.026440743	0.595235942	-1.10316474	-0.555612137	0.241057907	0.917010119	0.809309521	0.898148601	1.7	5.5	7.5	11.5	13.3	17.4	19.4	22.8	24.8
YNL260C	TTGTAGACTGAA	F6	-2.462622588	-4.781328245	-5.619083179	-5.443014743	-5.632427734	-5.973261214	-5.422839884	-5.267506076	-5.763629497	1.7	5.5	7.5	11.5	13.3	17.4	19.4	22.8	24.8
YNL260C	AGGTGGAGACGC	F6	0.537377412	0.388596756	2.135804323	1.726910258	1.537497268	1.196663788	1.554440039	0.902418925	0.991258005	1.7	5.5	7.5	11.5	13.3	17.4	19.4	22.8	24.8
YNL260C	TTATGGACCACC	F6	-4.401222044	-0.742647777	-4.387757633	-4.211689197	-0.231177186	-4.741935668	-4.191514338	-4.03618053	-4.532303951	1.7	5.5	7.5	11.5	13.3	17.4	19.4	22.8	24.8
YOL026C	ATTGCGCATAAA	F6	0.748274194	1.475011508	1.786531066	1.945480969	2.115019344	2.296644669	2.412859664	2.502148137	2.596851839	1.7	5.5	7.5	11.5	13.3	17.4	19.4	22.8	24.8
YOL026C	GCTAATACGCTC	F6	0.779452199	0.936084552	1.911098036	2.485902159	2.547863983	2.77699484	2.882695754	3.123820144	3.498646081	1.7	5.5	7.5	11.5	13.3	17.4	19.4	22.8	24.8
YOL026C	GGTGGGGGGGGG	F6	-0.15013774	-1.054296027	-1.833686799	-2.198764631	-3.71938353	-4.399703476	-7.87902949	-5.986730088	-9.804781603	1.7	5.5	7.5	11.5	13.3	17.4	19.4	22.8	24.8
YOL026C	AACGGGGGAGGT	F6	0.109417414	-1.103830776	-1.351461504	-3.217213243	-3.821663733	-6.375490937	-6.962573131	-5.321812496	-5.92485112	1.7	5.5	7.5	11.5	13.3	17.4	19.4	22.8	24.8
YOL026C	GCTTAAGAGGCG	F6	0.276668059	-0.457075097	0.088498608	0.334956372	0.560580881	0.149358073	1.260494357	0.908224547	1.081455814	1.7	5.5	7.5	11.5	13.3	17.4	19.4	22.8	24.8
YOL026C	GAGGGAGGGCAT	F6	-0.038872658	-0.549208482	-1.935856662	-3.05524411	-2.382160624	-4.874997197	-3.324575868	-5.339167061	-7.835290482	1.7	5.5	7.5	11.5	13.3	17.4	19.4	22.8	24.8
YOL026C	GGGGTCGGTGGC	F6	0.09348505	-0.040796036	-0.849981818	-1.538983802	-1.326298349	-1.095225481	-2.238701023	-1.04154704	-2.579490636	1.7	5.5	7.5	11.5	13.3	17.4	19.4	22.8	24.8
YOL026C	GGGGGGGGTGGT	F6	-0.476297525	-0.847470602	0.314774464	-0.130645477	-0.08189873	0.653618676	0.030391918	-0.382558034	0.786899507	1.7	5.5	7.5	11.5	13.3	17.4	19.4	22.8	24.8
YOL026C	GTTGCGCATAAA	F6	-0.112125341	0.295487352	0.943159245	1.077407505	0.887994515	1.132123536	1.791479237	2.374906697	1.095594665	1.7	5.5	7.5	11.5	13.3	17.4	19.4	22.8	24.8
YOL026C	CGTAACGGGGGC	F6	-0.524550337	-0.581408503	-2.437085345	-3.261016909	-2.071918277	-7.113191475	-3.24084205	-5.407436338	-6.903559758	1.7	5.5	7.5	11.5	13.3	17.4	19.4	22.8	24.8
YOL026C	TCAAGGGACGCA	F6	-1.644825919	-4.909083792	-5.331801227	-7.155732791	-7.345145782	-7.685979262	-7.135557932	-6.980224124	-7.476347545	1.7	5.5	7.5	11.5	13.3	17.4	19.4	22.8	24.8
YOL026C	GGCGGAAGCGGC	F6	-0.682109278	-2.658708959	-3.818391987	-3.834968629	-6.831736542	-7.172570022	-6.622148692	-6.466814885	-6.962938305	1.7	5.5	7.5	11.5	13.3	17.4	19.4	22.8	24.8
YOL026C	GACGGGGGAGGT	F6	-0.169122902	-2.214067746	-2.05182268	-3.045679246	-4.650129735	-6.575925716	-6.025504386	-5.870170579	-6.366293999	1.7	5.5	7.5	11.5	13.3	17.4	19.4	22.8	24.8
YOL026C	GGTGGGGGGGGC	F6	0.055225717	-0.67851744	-1.4167367	-2.340203937	-3.015043755	-5.67780533	-4.127384001	-4.972050193	-5.468173613	1.7	5.5	7.5	11.5	13.3	17.4	19.4	22.8	24.8
YOL026C	TGACTTGCGTAG	F6	1.615379924	-4.781328245	-1.449158178	-1.858052242	-1.632427734	-4.973261214	-4.422839884	-4.267506076	-4.763629497	1.7	5.5	7.5	11.5	13.3	17.4	19.4	22.8	24.8
YOL026C	GGCGGAGGCAAA	F6	-0.542475896	-2.463846055	-5.88656349	-3.388566959	-5.899908045	-6.240741525	-5.690320195	-5.534986387	-6.031109808	1.7	5.5	7.5	11.5	13.3	17.4	19.4	22.8	24.8
YOL026C	ACGGGCAAGAGG	F6	-0.169840839	-5.933331339	-5.771086273	-2.595017837	-3.199468326	-6.125264307	-5.574842977	-5.41950917	-5.91563259	1.7	5.5	7.5	11.5	13.3	17.4	19.4	22.8	24.8
YOL026C	GACGGGAGGCGA	F6	0.707302413	0.673998975	-2.864195677	1.311872759	-2.877540232	0.103554383	1.419510459	-2.512618574	-3.008741995	1.7	5.5	7.5	11.5	13.3	17.4	19.4	22.8	24.8
YOL026C	ATGCGGAGCGGC	F6	-1.292697587	-1.888937219	-5.186123772	-5.010055336	-5.199468326	-5.540301806	-4.989880477	-4.834546669	-5.330670089	1.7	5.5	7.5	11.5	13.3	17.4	19.4	22.8	24.8
YOL026C	AGGGCGGTGCCG	F6	-3.337091706	-2.485872362	-0.738664795	0.174369235	-2.33697185	-0.507880329	-1.5424215	-2.972050193	0.7797539	1.7	5.5	7.5	11.5	13.3	17.4	19.4	22.8	24.8
YOR291W	GCAGGGGGACCG	F6	-0.39072967	-0.124472826	-0.275727233	-0.911690206	-1.860095097	-1.879000482	-3.221663949	-3.803295735	-8.691736578	1.7	5.5	7.5	11.5	13.3	17.4	19.4	22.8	24.8
YOR291W	ACTTAGTGTGCG	F6	-0.200836729	0.138483577	-0.150378111	-0.453661987	-0.694913909	-1.510656345	-2.520949969	-3.102581756	-3.935740164	1.7	5.5	7.5	11.5	13.3	17.4	19.4	22.8	24.8
YOR291W	AGCGCCGACTTA	F6	1.883152249	2.545101242	2.760295188	2.771304378	3.039997608	3.746127607	4.217405052	3.666184579	3.826957553	1.7	5.5	7.5	11.5	13.3	17.4	19.4	22.8	24.8
YOR291W	AGATAGTGCAGG	F6	-0.428352686	0.256113114	-0.425084043	-1.633679457	-1.53358583	-2.426960333	-3.198467099	-2.689496336	-7.709181713	1.7	5.5	7.5	11.5	13.3	17.4	19.4	22.8	24.8
YOR291W	GGCGGCGGAGAG	F6	-0.644026598	-1.285323506	-1.074168839	-2.769367089	-4.146407083	-3.702969254	-5.78481614	-5.144055505	-8.447533847	1.7	5.5	7.5	11.5	13.3	17.4	19.4	22.8	24.8
YOR291W	CCCAGGCGTAAC	F6	0.572372833	-1.026440743	-1.542267582	-1.24755465	-5.099932653	-7.025728634	-4.153379209	-6.319973496	-6.816096917	1.7	5.5	7.5	11.5	13.3	17.4	19.4	22.8	24.8
YOR291W	CGAGGGAAACAG	F6	-0.070305165	1.797987692	0.550841822	-0.572650023	0.34485219	-4.803336212	-4.252914883	-2.512618574	-1.008741995	1.7	5.5	7.5	11.5	13.3	17.4	19.4	22.8	24.8
YOR291W	GGCGCCGACTTA	F6	0.122339912	1.143484258	1.135804323	1.89683526	1.822899487	2.305188245	3.032487336	2.879698849	2.635114195	1.7	5.5	7.5	11.5	13.3	17.4	19.4	22.8	24.8
YOR291W	GCTTAGTGTGCG	F6	-0.337091706	-0.578981766	0.135804323	-0.562596359	-0.877540232	-2.355877235	-1.805455906	-2.387087692	-2.883211112	1.7	5.5	7.5	11.5	13.3	17.4	19.4	22.8	24.8
YOR291W	GGAGCACCCCGA	F6	2.929694835	0.848028375	1.720766824	1.427349977	0.707422269	-0.481408117	-2.252914883	-2.097581075	-0.2717764	1.7	5.5	7.5	11.5	13.3	17.4	19.4	22.8	24.8
YOR291W	GGATAGTGCAGG	F6	-1.079293949	-0.228074604	-1.580402711	-1.889761102	-2.816139687	-2.741935668	-3.191514338	-3.03618053	-4.532303951	1.7	5.5	7.5	11.5	13.3	17.4	19.4	22.8	24.8
YML066C	GGCCGGAGCCTA	F6	-0.007467435	-0.046713138	0.673013692	0.56367991	0.360108856	0.40847287	0.923704771	1.223004353	1.088555207	1.7	5.5	7.5	11.5	13.3	17.4	19.4	22.8	24.8
YML066C	CCAGGATACGTC	F6	0.565510551	0.463214798	0.589835954	0.331501566	0.424488306	0.465245842	0.622003323	1.133607222	1.174298507	1.7	5.5	7.5	11.5	13.3	17.4	19.4	22.8	24.8
YML066C	CGGAAAGGGGAG	F6	-0.384709726	-1.390715129	-1.314289431	-1.792293581	-1.764554603	-3.622663776	-3.394170541	-4.538397015	-4.342642731	1.7	5.5	7.5	11.5	13.3	17.4	19.4	22.8	24.8
YML066C	GAATCTCACCAG	F6	0.178923441	-0.812315938	-0.011626041	-1.094944233	-2.006823249	-1.42165731	-2.031700652	-3.263389968	-2.193166566	1.7	5.5	7.5	11.5	13.3	17.4	19.4	22.8	24.8
YML066C	ATGGCTGAACAT	F6	0.363348012	-0.415483034	-0.69135908	-0.165706206	-0.704703635	-1.011048738	-1.074272664	-1.461088274	-2.298248612	1.7	5.5	7.5	11.5	13.3	17.4	19.4	22.8	24.8
YML066C	AGGCTTCCGTGA	F6	-0.102463833	-1.685556	-1.969110687	-3.403095733	-4.085548735	-6.011344715	-8.630848387	-6.47551458	-8.971638	1.7	5.5	7.5	11.5	13.3	17.4	19.4	22.8	24.8
YML066C	TTGAATGGTGAG	F6	-0.127438397	-0.04131402	-0.2427073	-1.803604458	-0.961308589	-0.196347405	-2.275282696	-1.237305839	-1.15664069	1.7	5.5	7.5	11.5	13.3	17.4	19.4	22.8	24.8
YML066C	GGGGGGGGTGTG	F6	0.339931348	0.03111028	-0.496044565	-1.231748946	-0.575884532	-1.415819776	-2.236236141	-1.183995827	-1.480810439	1.7	5.5	7.5	11.5	13.3	17.4	19.4	22.8	24.8
YML066C	GATTGCGGTGGG	F6	-0.345165007	-0.105875211	-0.890190886	-0.795042445	-0.662527341	-0.896445617	-1.568416708	-1.232510655	-2.646171915	1.7	5.5	7.5	11.5	13.3	17.4	19.4	22.8	24.8
YML066C	GCCAAGTGATCG	F6	0.072154155	-0.089450541	-0.525107031	-0.166174538	-2.047465233	-2.134542121	-3.3683921	-6.382983294	-6.879106714	1.7	5.5	7.5	11.5	13.3	17.4	19.4	22.8	24.8
YML066C	GCCAGACAGAAA	F6	-0.645297377	-3.465013757	-2.906840014	-7.374627768	-7.564040759	-7.904874239	-7.354452909	-7.199119101	-7.695242522	1.7	5.5	7.5	11.5	13.3	17.4	19.4	22.8	24.8
YML066C	GGGGGTCCGAGG	F6	-0.990870698	-1.754361198	-1.344188618	-1.831085195	-1.961604496	-3.245854448	-2.308409995	-6.240539029	-1.607379432	1.7	5.5	7.5	11.5	13.3	17.4	19.4	22.8	24.8
YML066C	CACAAGTGCGTC	F6	-0.123416502	-0.909627078	-0.595378919	-0.448456828	-2.345689067	-2.505950302	-6.042991813	-5.887658006	-6.383781426	1.7	5.5	7.5	11.5	13.3	17.4	19.4	22.8	24.8
YML066C	GGGGGGGGTAGG	F6	0.963642166	0.848028375	-0.279233176	-3.273089742	-0.818646542	-1.555408699	-3.252914883	-2.77565298	-1.786349573	1.7	5.5	7.5	11.5	13.3	17.4	19.4	22.8	24.8
YML066C	GAAATTTGATCG	F6	-1.428352686	-3.726880461	-3.864195677	-7.388566959	-7.57797995	-7.91881343	-7.3683921	-7.213058292	-7.709181713	1.7	5.5	7.5	11.5	13.3	17.4	19.4	22.8	24.8
YML066C	AACAGGGCGGTG	F6	-0.222795574	-0.057467639	0.253640813	-1.435361171	-2.847166583	-0.563509198	-0.637578733	-2.259852504	-0.808443344	1.7	5.5	7.5	11.5	13.3	17.4	19.4	22.8	24.8
YML066C	ACGGTCGGAGGG	F6	-0.161453054	-1.374364046	-1.934585005	-6.080444664	-6.269857654	-6.610691134	-6.060269805	-3.904935997	-6.401059417	1.7	5.5	7.5	11.5	13.3	17.4	19.4	22.8	24.8
YML066C	AGGGCAGGAGAA	F6	-1.228157335	-1.450938572	-1.214692924	-2.190627581	-1.30203806	-2.083444131	-1.639938006	-1.600081415	-1.511242335	1.7	5.5	7.5	11.5	13.3	17.4	19.4	22.8	24.8
YML066C	GAGTGAGCAACA	F6	-0.754277672	-6.833795665	-3.21211898	-6.495482163	-5.684895154	-7.025728634	-6.475307304	-6.319973496	-6.816096917	1.7	5.5	7.5	11.5	13.3	17.4	19.4	22.8	24.8
YML066C	CAACTACCGCAG	F6	-1.285744826	-1.380077698	-1.802795132	-5.796651698	-3.401102188	-2.519543246	-5.776476839	-2.03618053	-6.117266451	1.7	5.5	7.5	11.5	13.3	17.4	19.4	22.8	24.8
YML066C	TAAGGTGAGGGG	F6	0.045718631	-2.18398202	-2.262745054	-5.546108236	-2.928166305	-6.076354707	-5.525933377	-5.370599569	-5.86672299	1.7	5.5	7.5	11.5	13.3	17.4	19.4	22.8	24.8
YML066C	CAACAGGAAGGT	F6	0.484909992	0.073094931	-1.501625598	-1.688127241	-0.362967059	-1.325288915	-4.475307304	-4.319973496	-4.816096917	1.7	5.5	7.5	11.5	13.3	17.4	19.4	22.8	24.8
YML066C	GTGGCTGAACAT	F6	-0.260988727	-1.933331339	-1.963731351	-1.787662914	-0.877540232	-2.803336212	-1.115411359	-1.612154248	-2.91563259	1.7	5.5	7.5	11.5	13.3	17.4	19.4	22.8	24.8
YML066C	ATAATTGTGTGT	F6	-3.337091706	-1.348368838	-2.475630389	-5.469486954	-5.658899945	-5.999733425	-5.449312095	-5.293978288	-2.468173613	1.7	5.5	7.5	11.5	13.3	17.4	19.4	22.8	24.8
YML066C	GGGCTTCCGTGA	F6	-0.125587601	-1.274368256	-2.304768268	-3.936054754	-3.125467745	-5.466301225	-4.915879895	-3.760546088	-5.256669508	1.7	5.5	7.5	11.5	13.3	17.4	19.4	22.8	24.8
YML066C	TGAACGGGGGGG	F6	-0.555731993	-0.804048322	-3.449158178	-0.273089742	-4.462502732	-4.803336212	-4.252914883	-3.097581075	-0.008741995	1.7	5.5	7.5	11.5	13.3	17.4	19.4	22.8	24.8
YML066C	ATCTTCAGCGAG	F6	-5.877660088	-2.326001025	-5.864195677	-5.688127241	-5.877540232	-6.218373712	-5.667952382	-5.512618574	-6.008741995	1.7	5.5	7.5	11.5	13.3	17.4	19.4	22.8	24.8
YML066C	CAACAGACAAAA	F6	-2.63254759	-0.026440743	-4.619083179	-2.443014743	-2.310499639	-4.973261214	-4.422839884	-4.267506076	-4.763629497	1.7	5.5	7.5	11.5	13.3	17.4	19.4	22.8	24.8
YML066C	GGTATAGAGGAC	F6	-1.965122929	-5.698866085	-5.536621019	-5.360552583	-5.549965574	-5.890799053	-5.340377724	-5.185043916	-5.681167336	1.7	5.5	7.5	11.5	13.3	17.4	19.4	22.8	24.8
YLR145W	TTTCAGGGAGGC	F6	-0.668794657	-0.976564836	-1.091429361	-0.543392148	-1.364417733	-0.339298494	-0.362062497	-0.72297844	-0.516083598	1.7	5.5	7.5	11.5	13.3	17.4	19.4	22.8	24.8
YLR145W	AGGTGTAGGCCC	F6	0.266729822	-0.0417075	0.252449242	-0.831718095	-0.072356409	-0.188316478	-0.745954894	-1.995011341	-1.119165984	1.7	5.5	7.5	11.5	13.3	17.4	19.4	22.8	24.8
YLR145W	GGTGAGCGAAAG	F6	0.503161696	-0.482120227	-1.925596222	-1.063636376	-2.140574637	-6.803336212	-3.930986788	-4.512618574	-3.2717764	1.7	5.5	7.5	11.5	13.3	17.4	19.4	22.8	24.8
YLR145W	AGTGGAGGAAAG	F6	1.614193009	1.645984599	0.890691825	1.311872759	1.251742785	-1.04844871	1.88663647	1.441577736	1.3131861	1.7	5.5	7.5	11.5	13.3	17.4	19.4	22.8	24.8
YLR145W	GGGTGTAGGCCC	F6	1.122339912	0.848028375	-0.449158178	0.89683526	0.707422269	1.00401871	-0.252914883	1.22434702	-1.008741995	1.7	5.5	7.5	11.5	13.3	17.4	19.4	22.8	24.8
YPL095C	TCGCGAGTGGAA	F6	-0.863304795	-2.915409431	-4.338126865	-7.331983431	-7.521396421	-7.862229901	-7.311808572	-7.156474764	-6.652598184	1.7	5.5	7.5	11.5	13.3	17.4	19.4	22.8	24.8
YPL095C	CCACAATGTGGT	F6	-1.21751009	-2.84272879	-1.712192584	-3.568545625	-4.89546214	-4.098792096	-7.007802385	-6.852468577	-7.348591997	1.7	5.5	7.5	11.5	13.3	17.4	19.4	22.8	24.8
YPL095C	CCCTGCTCTGTT	F6	-1.984575291	-3.833795665	-3.349622504	-7.495482163	-6.684895154	-8.025728634	-6.475307304	-6.319973496	-7.816096917	1.7	5.5	7.5	11.5	13.3	17.4	19.4	22.8	24.8
YPL095C	AAGGGGCGCCGC	F6	-0.800123487	-3.205243896	-7.212923831	-7.036855395	-7.226268386	-7.567101866	-7.016680536	-6.861346728	-7.357470149	1.7	5.5	7.5	11.5	13.3	17.4	19.4	22.8	24.8
YPL095C	CGGAGGTCGCAG	F6	-1.853412541	-4.324121292	-5.746838726	-5.57077029	-5.760183281	-6.101016761	-5.550595431	-5.395261624	-5.891385044	1.7	5.5	7.5	11.5	13.3	17.4	19.4	22.8	24.8
YDR419W	GGGGTGCGCAGA	F6	-0.271939027	-0.228074604	1.256098557	0.180628226	1.168753421	0.633103764	0.393448163	1.072343927	0.842735481	1.7	5.5	7.5	11.5	13.3	17.4	19.4	22.8	24.8
YDR419W	TCGCGGCTCTGT	F6	0.178923441	0.512924891	0.940408634	-2.010055336	-0.748806917	-0.923630446	-0.574842977	-0.934082343	-1.593704495	1.7	5.5	7.5	11.5	13.3	17.4	19.4	22.8	24.8
YDR419W	TTAGTGCGGCGG	F6	-0.318232679	-0.467013334	-0.439697849	-1.351092254	-0.601905789	-0.357776768	-2.915879895	-0.590621086	0.266892448	1.7	5.5	7.5	11.5	13.3	17.4	19.4	22.8	24.8
YDR419W	CACGGGCCGAGC	F6	-1.080289254	-2.348368838	-0.91482175	-4.868036331	-3.357009603	-7.398282802	-6.847861472	-6.692527664	-7.188651085	1.7	5.5	7.5	11.5	13.3	17.4	19.4	22.8	24.8
YDR419W	CCGGAAGGCACT	F6	0.122339912	-2.348368838	-2.716638489	-1.710495054	-5.899908045	-6.240741525	-3.3683921	-5.534986387	-6.031109808	1.7	5.5	7.5	11.5	13.3	17.4	19.4	22.8	24.8
YDR419W	GGCGGGAGAAGG	F6	-1.3157812	-1.959326547	-3.2565131	-5.080444664	-6.269857654	-6.610691134	-4.060269805	-5.904935997	-6.401059417	1.7	5.5	7.5	11.5	13.3	17.4	19.4	22.8	24.8
YBR263W	GGGCTGGAGCAG	F6	0.387393486	0.640983918	0.488914073	0.683841536	-0.039907882	0.144196368	-0.289751651	-0.926309648	-1.643032208	1.7	5.5	7.5	11.5	13.3	17.4	19.4	22.8	24.8
YBR263W	CTAAGCGGCCGG	F6	0.24285272	0.943185608	0.770890303	0.360235781	0.267890208	-0.262767831	-0.054135018	-1.081279263	-0.252236214	1.7	5.5	7.5	11.5	13.3	17.4	19.4	22.8	24.8
YBR263W	GCTGCAACAATG	F6	0.671425377	0.887519426	1.266388433	0.93184171	0.60245271	0.309802763	1.014857442	0.067272937	-0.086744507	1.7	5.5	7.5	11.5	13.3	17.4	19.4	22.8	24.8
YBR263W	GAGATATGGGTG	F6	0.217497146	0.823982901	0.749621686	0.718689752	-0.194013896	0.068149047	0.618570377	0.454214562	-0.325215659	1.7	5.5	7.5	11.5	13.3	17.4	19.4	22.8	24.8
YBR263W	GAGGGCGAGCTA	F6	0.380801589	-1.522866569	-0.373560559	-0.277662471	-1.072796523	-1.236752241	-1.417144278	-1.494471227	-2.557635241	1.7	5.5	7.5	11.5	13.3	17.4	19.4	22.8	24.8
YBR263W	ACGGAGTTGGCC	F6	0.298370277	-0.265447878	-0.43818706	-0.346510811	-0.12960352	-2.393815718	-0.818732334	-1.738686654	-2.954702155	1.7	5.5	7.5	11.5	13.3	17.4	19.4	22.8	24.8
YBR263W	CGGAGGCGTTGG	F6	0.593645631	0.940392393	1.653652628	1.607328643	0.832953151	1.050115124	1.212466002	0.072343927	-0.110621609	1.7	5.5	7.5	11.5	13.3	17.4	19.4	22.8	24.8
YBR263W	ATAGCCGAGACA	F6	-0.410783657	-0.086312199	-0.092464665	-1.045679246	-0.462502732	-1.460448499	-0.381648197	-2.367670238	-1.558939077	1.7	5.5	7.5	11.5	13.3	17.4	19.4	22.8	24.8
YBR263W	GGGCACTCGGGG	F6	0.561224154	0.691159526	0.62123115	0.105421882	0.437961594	0.919129812	1.088122035	1.387845752	0.143261099	1.7	5.5	7.5	11.5	13.3	17.4	19.4	22.8	24.8
YBR263W	ACAGGGGTAGAT	F6	0.719580743	-0.611403244	0.522827446	0.726910258	1.280001045	1.316403032	0.294572913	0.487381426	0.132120541	1.7	5.5	7.5	11.5	13.3	17.4	19.4	22.8	24.8
YBR263W	CTGGACAAGGAA	F6	-0.084110965	1.25649322	1.514315946	1.574907165	1.723363813	-0.665832688	1.097582364	-1.097581075	1.369769629	1.7	5.5	7.5	11.5	13.3	17.4	19.4	22.8	24.8
YBR263W	TGAGGAATGGTG	F6	-0.877660088	-1.365242656	-1.12053543	-4.529429495	-1.216342145	-0.811748452	-1.570655181	-2.938883329	-2.850044249	1.7	5.5	7.5	11.5	13.3	17.4	19.4	22.8	24.8
YBR263W	ACGGGGTCTCGG	F6	1.349750409	-0.68355303	-0.577891492	-0.290791743	-2.065167235	-0.327998203	-1.118613791	-0.285208078	-2.558939077	1.7	5.5	7.5	11.5	13.3	17.4	19.4	22.8	24.8
YBR263W	AAACAGCGGGTG	F6	-1.714161355	-0.47389972	-0.235033372	-1.74702093	-0.896905556	-3.862229901	-5.896771072	-4.741437265	-1.430205763	1.7	5.5	7.5	11.5	13.3	17.4	19.4	22.8	24.8
YBR263W	ATGGGGGGGCGC	F6	-1.154500293	-1.359864477	-0.712192584	-2.34347907	-0.49726815	-0.045906515	-2.645232305	-2.682543576	-2.178666996	1.7	5.5	7.5	11.5	13.3	17.4	19.4	22.8	24.8
YBR263W	GTCCAGAGCCCG	F6	-0.529736784	0.214567356	-1.645555391	-3.884524454	-1.488974944	-1.999733425	-5.449312095	-5.293978288	-5.790101708	1.7	5.5	7.5	11.5	13.3	17.4	19.4	22.8	24.8
YBR263W	CAACCGCGACGG	F6	-0.793595823	-6.670296933	-2.115734444	-3.74702093	-6.521396421	-3.161790183	-3.50445365	-6.156474764	-6.652598184	1.7	5.5	7.5	11.5	13.3	17.4	19.4	22.8	24.8
YBR263W	TGGCGGCCGCGC	F6	-0.812954398	-2.624700066	-6.632380002	-6.456311566	-6.645724556	-6.986558036	-6.436136707	-6.280802899	-6.776926319	1.7	5.5	7.5	11.5	13.3	17.4	19.4	22.8	24.8
YBR263W	GAGGGAGAAACG	F6	-0.39223326	-1.348368838	0.655178482	0.311872759	-4.784430827	-5.125264307	-1.767488055	-0.332046329	-1.008741995	1.7	5.5	7.5	11.5	13.3	17.4	19.4	22.8	24.8
YBR263W	TGTCTGGGGGGA	F6	3.370267426	2.746148761	1.010273441	2.89683526	-0.140574637	-1.803336212	1.447524836	-2.097581075	-2.593704495	1.7	5.5	7.5	11.5	13.3	17.4	19.4	22.8	24.8
YBR263W	CGGACAAGGCGC	F6	0.427194494	0.886096416	-0.4922269	-1.775590082	-0.058112477	-0.983908458	-0.295983604	-0.015118915	-4.096204836	1.7	5.5	7.5	11.5	13.3	17.4	19.4	22.8	24.8
YBR263W	CATAAGAGGAGC	F6	0.707302413	-0.845868497	-4.771086273	-4.595017837	-4.784430827	-1.424824589	-4.574842977	-4.41950917	-2.593704495	1.7	5.5	7.5	11.5	13.3	17.4	19.4	22.8	24.8
YBR263W	ATGTACATCCAG	F6	0.015424709	-0.51186757	-3.671550599	-0.910519662	-0.877540232	-0.218373711	0.332047618	-3.319973496	0.768865584	1.7	5.5	7.5	11.5	13.3	17.4	19.4	22.8	24.8
YBR263W	GGGCGGGGGAGG	F6	-0.157768007	-4.113903584	-5.536621019	-5.360552583	-5.549965574	-5.890799053	-5.340377724	-5.185043916	-5.681167336	1.7	5.5	7.5	11.5	13.3	17.4	19.4	22.8	24.8
YBR263W	CATATGGGGGAG	F6	0.848164949	-4.726880461	-0.394710394	-4.388566959	-4.57797995	-4.91881343	-1.3683921	-4.213058292	-4.709181713	1.7	5.5	7.5	11.5	13.3	17.4	19.4	22.8	24.8
YBR263W	AGTGGGACGGGG	F6	-3.578099806	0.180010134	0.2933456	-2.388566959	-4.57797995	-4.91881343	-4.3683921	-4.213058292	-4.709181713	1.7	5.5	7.5	11.5	13.3	17.4	19.4	22.8	24.8
YBR263W	GGGGCGGAATGG	F6	-2.199588182	-2.348368838	1.901339069	-2.010055336	1.607886596	-0.218373712	2.765007025	1.165453331	1.576220506	1.7	5.5	7.5	11.5	13.3	17.4	19.4	22.8	24.8
YBR263W	GGGTGTGTGGGC	F6	0.836035727	-4.670296933	-0.601161271	-4.331983431	-4.521396421	-4.862229901	-4.311808572	-4.156474764	-4.652598184	1.7	5.5	7.5	11.5	13.3	17.4	19.4	22.8	24.8
YBR263W	GCGGAGTTGGCC	F6	0.302912158	-1.125976417	-0.311654654	-1.010055336	-0.977075905	-1.803336212	-1.574842977	-1.41950917	-2.91563259	1.7	5.5	7.5	11.5	13.3	17.4	19.4	22.8	24.8
YBR263W	GATTGCGGCGCA	F6	1.302912158	-3.933331339	0.036268649	-3.595017837	-3.784430827	-4.125264307	-0.574842977	-3.41950917	-3.91563259	1.7	5.5	7.5	11.5	13.3	17.4	19.4	22.8	24.8
YBR263W	GTGTGGCAGCCC	F6	-5.006943104	-5.15572376	-4.993478694	-1.817410258	-2.006823249	-1.540301806	-4.797235399	-4.641901591	-5.138025011	1.7	5.5	7.5	11.5	13.3	17.4	19.4	22.8	24.8
YBR263W	GGGGCGGGGGGC	F6	-1.847286438	-5.581029595	-5.418784529	-5.242716093	-5.432129083	-5.772962563	-5.222541234	-5.067207426	-5.563330846	1.7	5.5	7.5	11.5	13.3	17.4	19.4	22.8	24.8
YBR263W	GTAGCCGAGACA	F6	-0.029663181	0.236593663	-0.864195677	-1.425092835	-0.029543325	-1.218373712	-0.404917976	-0.512618574	-1.745707589	1.7	5.5	7.5	11.5	13.3	17.4	19.4	22.8	24.8
YBR263W	GCAGGGGTAGAT	F6	0.929694835	0.295487352	0.720766824	0.633800854	1.122459768	1.241057907	1.332047618	0.487381426	0.576220506	1.7	5.5	7.5	11.5	13.3	17.4	19.4	22.8	24.8
YHR209W	TGGGCCGGGGAG	F6	0.041745803	-0.049934446	0.261511735	0.429792325	0.683928567	0.226540829	0.617504156	0.314275177	0.411054261	1.7	5.5	7.5	11.5	13.3	17.4	19.4	22.8	24.8
YHR209W	GGCGCCTGGAGA	F6	1.075235677	0.971542911	0.603273261	0.825236463	1.232968595	0.890267549	1.453711359	1.31417843	1.308342128	1.7	5.5	7.5	11.5	13.3	17.4	19.4	22.8	24.8
YHR209W	GGCGAGCCGGAC	F6	-0.382895396	0.192199543	0.425906972	0.36340306	0.918528883	0.430719127	0.81278275	0.865893049	0.974769883	1.7	5.5	7.5	11.5	13.3	17.4	19.4	22.8	24.8
YHR209W	GCGTGAGGGGGG	F6	0.279881189	0.087816436	0.054274437	-0.301104118	-0.846176061	-0.760384067	-0.187062335	-1.40570337	-1.844111293	1.7	5.5	7.5	11.5	13.3	17.4	19.4	22.8	24.8
YHR209W	GCGCGGGAGAAA	F6	0.284258475	-1.18398202	-0.880874418	-1.961145735	-1.638659687	-2.438924786	-2.303540956	-3.633633975	-4.129757395	1.7	5.5	7.5	11.5	13.3	17.4	19.4	22.8	24.8
YHR209W	CCGATAGATACT	F6	0.307753421	-0.466424599	-0.445042069	-0.584749501	-0.805189387	-1.210153205	-1.692898739	-1.793904685	-1.845243262	1.7	5.5	7.5	11.5	13.3	17.4	19.4	22.8	24.8
YHR209W	GGATGTGAAGGG	F6	0.143098473	-0.742647777	-0.165365212	-0.511249479	0.846825326	0.901920522	0.130413757	0.805121724	0.7282236	1.7	5.5	7.5	11.5	13.3	17.4	19.4	22.8	24.8
YHR209W	CTAGGTGGCACG	F6	0.023936208	-1.248833164	-0.014438313	-0.129832691	-0.256051855	-0.218373711	0.033706344	-1.850488213	0.022622176	1.7	5.5	7.5	11.5	13.3	17.4	19.4	22.8	24.8
YHR209W	AAAACGGAGCGC	F6	-0.68501501	-1.418758166	-0.423623086	0.277107341	-0.43696764	-0.728048085	-0.33234935	-0.319973496	-0.251312298	1.7	5.5	7.5	11.5	13.3	17.4	19.4	22.8	24.8
YHR209W	AGATGTAGCTCG	F6	-0.118668187	-1.14191796	-1.979672894	-2.836025936	-2.841014356	-3.91881343	-4.953354601	-4.119948888	-7.616072308	1.7	5.5	7.5	11.5	13.3	17.4	19.4	22.8	24.8
YHR209W	ACGAGCGGGGGT	F6	-0.971442234	-1.631723228	-1.936604173	-1.14755886	-1.752009349	-2.378245048	-3.657898717	-3.50256491	-4.361258409	1.7	5.5	7.5	11.5	13.3	17.4	19.4	22.8	24.8
YHR209W	TGGGGGGAGCAG	F6	0.569798889	0.514127638	1.763835546	0.89683526	1.363467868	-0.507880329	1.332047618	0.115412648	0.175682577	1.7	5.5	7.5	11.5	13.3	17.4	19.4	22.8	24.8
YHR209W	TGGGAGGGGGCG	F6	2.869573842	1.866644053	2.61385162	2.996370933	2.173085842	2.497833323	0.524692696	2.380466222	2.505831178	1.7	5.5	7.5	11.5	13.3	17.4	19.4	22.8	24.8
YHR209W	GGACGTGTGGGA	F6	-0.074696935	-3.706560477	-3.681818935	-6.827678593	-3.847166583	-7.357925064	-6.807503734	-6.652169927	-7.148293347	1.7	5.5	7.5	11.5	13.3	17.4	19.4	22.8	24.8
YHR209W	GAGTAAGGTCGA	F6	-3.636651988	-5.900909861	-3.516272374	-7.14755886	-5.015043755	-7.67780533	-7.127384001	-6.972050193	-7.468173613	1.7	5.5	7.5	11.5	13.3	17.4	19.4	22.8	24.8
YHR209W	GGGGGGGGGGGG	F6	-0.697087842	-0.289475149	-0.771086273	-0.273089742	-0.392113404	-1.125264307	-0.051281021	-1.41950917	-1.108277668	1.7	5.5	7.5	11.5	13.3	17.4	19.4	22.8	24.8
YHR209W	CGGGACATCAGG	F6	-1.348965806	-2.37221558	-1.151076825	-1.618864578	-2.107837851	-1.979186048	-5.598689719	-2.27343091	-4.939479332	1.7	5.5	7.5	11.5	13.3	17.4	19.4	22.8	24.8
YHR209W	GGGTCGGGGGGA	F6	0.255606443	-1.395674553	-1.648466986	-0.057361051	0.560580881	-2.172570022	-1.037186192	-4.466814885	-4.962938305	1.7	5.5	7.5	11.5	13.3	17.4	19.4	22.8	24.8
YHR209W	CGCCAGAACTGG	F6	0.84670547	0.619922302	1.135804323	-2.626726696	-4.401102188	-4.741935668	-4.191514338	-3.03618053	-4.532303951	1.7	5.5	7.5	11.5	13.3	17.4	19.4	22.8	24.8
YHR209W	CGGGGTGCAGGC	F6	1.164160088	-0.306548662	-0.044767923	-1.775590082	-1.380040572	-0.498481631	-3.755415223	-0.792726493	-2.096204836	1.7	5.5	7.5	11.5	13.3	17.4	19.4	22.8	24.8
YHR209W	GACAGGGCAGGC	F6	-1.337091706	1.157983828	1.431260206	1.100368654	0.569918745	-1.355877235	-3.127384001	-0.387087692	-3.468173613	1.7	5.5	7.5	11.5	13.3	17.4	19.4	22.8	24.8
YHR209W	AAGCCGTGCTCG	F6	-1.380160428	-2.528941084	-3.951658518	-3.038624488	-3.965003073	-3.305836553	-3.018449629	-5.185043916	-2.511242335	1.7	5.5	7.5	11.5	13.3	17.4	19.4	22.8	24.8
YHR209W	CAGAATCGAAAA	F6	-1.380160428	-2.528941084	-1.629730423	-3.775590082	0.42731435	0.394603165	-0.433487128	-0.140649797	-0.774276741	1.7	5.5	7.5	11.5	13.3	17.4	19.4	22.8	24.8
YHR209W	CGTCGGCCCACA	F6	-1.344786098	-3.581029595	-1.331321687	-1.542276374	-5.432129083	-5.772962563	-5.222541234	-5.067207426	-5.563330846	1.7	5.5	7.5	11.5	13.3	17.4	19.4	22.8	24.8
YHR209W	TACGCGGAAGAG	F6	0.808231322	-1.09057108	-2.065829538	-4.211689197	-1.231177186	-4.741935668	-4.191514338	-4.03618053	-4.532303951	1.7	5.5	7.5	11.5	13.3	17.4	19.4	22.8	24.8
YHR209W	GGAGGGGGGCCT	F6	0.779452199	-2.404952366	-1.564635395	-4.388566959	-4.57797995	-4.91881343	-4.3683921	-4.213058292	-4.709181713	1.7	5.5	7.5	11.5	13.3	17.4	19.4	22.8	24.8
YHR209W	GGAACGTGTGTG	F6	0.32879079	-2.14191796	-1.2427073	0.518323637	-3.57797995	-1.333850929	-1.046464005	0.487381426	-3.709181713	1.7	5.5	7.5	11.5	13.3	17.4	19.4	22.8	24.8
YHR209W	AGCGGCGGGAGT	F6	-0.529736784	-3.485872362	-3.323627296	-0.825630765	-0.33697185	0.714512093	0.4575785	0.197874809	-3.468173613	1.7	5.5	7.5	11.5	13.3	17.4	19.4	22.8	24.8
YHR209W	TTGGACAGTGGG	F6	-3.047585089	0.263065874	-0.712192584	0.311872759	-3.047465233	-3.388298713	0.484050712	-2.682543576	1.280764623	1.7	5.5	7.5	11.5	13.3	17.4	19.4	22.8	24.8
YNL059C	GGTGGGAGGCCG	F6	0.663189165	0.904046067	0.854861492	1.155368273	1.086970684	1.114122313	1.423892425	1.320823275	1.510004906	1.7	5.5	7.5	11.5	13.3	17.4	19.4	22.8	24.8
YNL059C	TGAGTCCGAGAA	F6	-0.090628531	0.39331644	0.266516773	0.58837746	0.605660214	0.787731181	0.796828726	1.014469515	1.166980191	1.7	5.5	7.5	11.5	13.3	17.4	19.4	22.8	24.8
YNL059C	AGGGGGGGGGGG	F6	0.337464333	-0.368444615	-0.546623987	-0.94971243	-1.192236757	-1.315839521	-1.845145384	-1.939789829	-2.359964396	1.7	5.5	7.5	11.5	13.3	17.4	19.4	22.8	24.8
YNL059C	AGGGGGGGGGGC	F6	0.236982478	-0.186905415	-0.561926108	-1.042969958	-1.232382949	-1.207566957	-1.365682813	-1.52350689	-2.256669508	1.7	5.5	7.5	11.5	13.3	17.4	19.4	22.8	24.8
YNL059C	AGAAATGGCGGT	F6	0.989073382	2.286975852	0.803228984	-1.453661987	-0.210115571	-0.605396835	-1.295983604	-4.600081415	-5.096204836	1.7	5.5	7.5	11.5	13.3	17.4	19.4	22.8	24.8
YNL059C	AGGGGGGGGGCC	F6	0.259843436	0.236593663	0.061803741	-1.202700414	-0.740036708	-0.633411211	-1.182525555	-1.512618574	-2.330670089	1.7	5.5	7.5	11.5	13.3	17.4	19.4	22.8	24.8
YNL059C	GGTGGGGAGGCC	F6	0.274343006	0.388596756	-0.034120679	0.726910258	0.759889689	0.312141005	0.621554235	1.017896143	0.7282236	1.7	5.5	7.5	11.5	13.3	17.4	19.4	22.8	24.8
YNL059C	AGTGGGAGGCCG	F6	0.122339912	-0.611403244	-0.449158178	0.141947758	0.411966386	0.312141005	0.332047618	1.639384519	0.821333004	1.7	5.5	7.5	11.5	13.3	17.4	19.4	22.8	24.8
YNL059C	AGGTGGGAGGCC	F6	0.707302413	1.143484258	1.836244041	0.89683526	1.929814691	0.95155129	2.032487336	2.574844267	1.691697724	1.7	5.5	7.5	11.5	13.3	17.4	19.4	22.8	24.8
YNL059C	GGTGGGGGGCCG	F6	-0.070305165	-0.219085821	0.305729324	0.481797761	-0.070185309	0.241057907	1.13940254	0.809309521	0.991258005	1.7	5.5	7.5	11.5	13.3	17.4	19.4	22.8	24.8
YNL059C	GGGGGGGGGGGC	F6	-0.118668187	-0.726880461	-0.757280473	-1.388566959	-0.993017449	-1.333850929	-0.783429599	-1.213058292	-2.124219212	1.7	5.5	7.5	11.5	13.3	17.4	19.4	22.8	24.8
YNL059C	ATACGGAGGGAG	F6	-4.922054207	-0.547272906	-4.908589796	-4.73252136	-4.921934351	-5.262767831	-4.712346501	-4.557012694	-5.053136114	1.7	5.5	7.5	11.5	13.3	17.4	19.4	22.8	24.8
YNL059C	GACCTAATGCCA	F6	-1.462622588	-0.611403244	0.872769917	-0.273089742	1.34485219	-1.803336212	2.069013212	3.425980881	1.213650427	1.7	5.5	7.5	11.5	13.3	17.4	19.4	22.8	24.8
YNL059C	GGCCCCGAAGCG	F6	1.99680903	-0.026440743	1.135804323	0.726910258	0.537497268	-0.218373711	2.206516736	2.487381426	0.406295505	1.7	5.5	7.5	11.5	13.3	17.4	19.4	22.8	24.8
YFR042W	GAGCGATGCATG	F6	0.03720046	0.439365367	0.456905422	0.064461878	0.351333575	0.990967926	0.307029158	0.726798727	0.399043163	1.7	5.5	7.5	11.5	13.3	17.4	19.4	22.8	24.8
YFR042W	GGGCCATAACCT	F6	0.166734032	0.645984599	1.457732418	0.721263695	1.669354228	0.712363626	1.08693512	1.242268928	0.530416817	1.7	5.5	7.5	11.5	13.3	17.4	19.4	22.8	24.8
YFR042W	GCCGTCGACGAG	F6	-0.179315787	0.512425343	0.265864864	1.059685735	1.162723639	0.282524524	-0.003555414	0.514348473	-0.929307527	1.7	5.5	7.5	11.5	13.3	17.4	19.4	22.8	24.8
YFR042W	CATCTTGACTCC	F6	-1.502980326	-0.682787877	-1.236749845	-1.78057349	-2.199468326	-1.670362347	-1.847861472	-4.692527664	-4.018726083	1.7	5.5	7.5	11.5	13.3	17.4	19.4	22.8	24.8
YFR042W	TGGTACGCATCA	F6	-0.563551497	0.04950811	-0.825721529	0.23170241	-5.086993597	-5.427827077	-1.555477653	-2.72207194	-0.825877937	1.7	5.5	7.5	11.5	13.3	17.4	19.4	22.8	24.8
YFR042W	GGGGACCAGGGA	F6	-0.070305165	0.927755567	-0.404764058	-2.688127241	1.480011773	0.536513791	-1.346024287	-0.927656073	-1.423779494	1.7	5.5	7.5	11.5	13.3	17.4	19.4	22.8	24.8
YFR042W	CGGGCCGGGACC	F6	1.122339912	0.295487352	2.345257689	-0.10316474	1.029350364	0.781626289	0.653975713	2.131237616	0.161183007	1.7	5.5	7.5	11.5	13.3	17.4	19.4	22.8	24.8
YFR042W	GAAGACCAGAGC	F6	-2.214695075	-2.441478242	-4.449158178	-3.688127241	-6.462502732	-6.803336212	-6.252914883	-6.097581075	-6.593704495	1.7	5.5	7.5	11.5	13.3	17.4	19.4	22.8	24.8
YMR289W	ATTGGTCGCCGG	F6	-0.03812476	-2.274368256	0.745857805	-0.235615036	1.459494756	0.288586277	0.084120105	-0.438617993	-0.797237889	1.7	5.5	7.5	11.5	13.3	17.4	19.4	22.8	24.8
YMR289W	GAATAGCTGGCC	F6	-1.157768007	-3.113903584	-1.951658518	-2.190627581	-0.380040572	-4.305836553	0.49251229	-2.015118915	-2.511242335	1.7	5.5	7.5	11.5	13.3	17.4	19.4	22.8	24.8
YMR289W	GCGGAGAGTCCG	F6	-2.614625682	-2.348368838	-1.864195677	-2.425092835	-2.199468326	-3.540301806	-0.082989881	-1.249584168	-4.330670089	1.7	5.5	7.5	11.5	13.3	17.4	19.4	22.8	24.8
YNL291C	AAGACAAGGCAC	F6	0.271290269	0.132476459	0.403267574	0.569166377	0.369978677	0.784672579	0.344194376	0.639329073	0.862598617	1.7	5.5	7.5	11.5	13.3	17.4	19.4	22.8	24.8
YNL291C	CTATTTCTGGGT	F6	0.312918585	0.612561597	0.528646076	1.33644148	0.921926781	1.026652745	0.872271804	1.411060466	1.666918817	1.7	5.5	7.5	11.5	13.3	17.4	19.4	22.8	24.8
YNL291C	CAGCAGTGTTCA	F6	0.102576658	1.063905759	0.629618936	1.331368935	1.117544278	1.500817181	0.768999894	1.577727928	1.242796772	1.7	5.5	7.5	11.5	13.3	17.4	19.4	22.8	24.8
YNL291C	CCGCGGCACGGG	F6	0.625772528	0.217308676	0.212972183	-0.626066273	-0.71290953	-1.032681394	-1.50332168	-1.998045401	-1.450447444	1.7	5.5	7.5	11.5	13.3	17.4	19.4	22.8	24.8
YNL291C	GAAGCGCACGGG	F6	1.437841738	0.63145328	1.061803742	1.327814303	1.525424435	1.797567832	1.634610388	2.034447319	2.576220506	1.7	5.5	7.5	11.5	13.3	17.4	19.4	22.8	24.8
YNL291C	GAGACAAGGCAC	F6	-0.084110965	-0.707263259	0.014015843	-0.183204238	0.044838871	-0.025728634	-0.134270386	0.750415832	0.177879296	1.7	5.5	7.5	11.5	13.3	17.4	19.4	22.8	24.8
YNL291C	GGGGGGACGCAG	F6	0.6842188	0.903169929	0.313342508	0.277107341	0.637032941	0.683929615	0.939730195	0.767489345	0.444430634	1.7	5.5	7.5	11.5	13.3	17.4	19.4	22.8	24.8
YNL291C	CAGGGAGAGCAT	F6	-0.854576474	-0.893174212	0.269070854	-0.072467943	-0.66181154	-0.832720019	-1.667952382	-1.257361519	0.367978573	1.7	5.5	7.5	11.5	13.3	17.4	19.4	22.8	24.8
YNL291C	GCCAGGGGGCGT	F6	-0.529736784	0.444864976	-0.708917452	-1.755241437	-2.430081255	0.241057907	0.062440558	-1.972050193	-0.824317423	1.7	5.5	7.5	11.5	13.3	17.4	19.4	22.8	24.8
YNL291C	ACGCGAGACGTG	F6	1.051950585	0.668704675	1.135804323	1.873751647	1.684338656	1.061734208	0.524692696	1.554495622	1.52967792	1.7	5.5	7.5	11.5	13.3	17.4	19.4	22.8	24.8
YNL291C	ATATTGCGACCG	F6	-1.039411158	-3.163944267	-6.908589796	-3.925166438	-6.921934351	-7.262767831	-6.712346501	-6.557012694	-7.053136114	1.7	5.5	7.5	11.5	13.3	17.4	19.4	22.8	24.8
YNL291C	AGGACAAGGCAC	F6	0.363348012	-0.485872362	0.483727626	-0.14755886	0.984956245	0.644122765	0.872615999	1.487381426	0.531826387	1.7	5.5	7.5	11.5	13.3	17.4	19.4	22.8	24.8
YNL291C	GGAGGGGGGCGG	F6	-1.231297042	-1.813037105	-1.580402711	-5.796651698	-5.986064688	-6.326898168	-3.776476839	-5.621143031	-6.117266451	1.7	5.5	7.5	11.5	13.3	17.4	19.4	22.8	24.8
YNL291C	AAGGCAAGGCAC	F6	0.929694835	1.295487352	-0.864195677	1.218763355	0.581891387	1.173943711	0.917010119	1.735308939	0.898148601	1.7	5.5	7.5	11.5	13.3	17.4	19.4	22.8	24.8
YNL291C	GGGCACTCAGGA	F6	0.122339912	0.973559257	4.26508734	2.89683526	-0.877540232	4.273479385	3.332047618	-0.512618574	1.798612928	1.7	5.5	7.5	11.5	13.3	17.4	19.4	22.8	24.8
YNL291C	AAGACAGGGCAC	F6	1.292264914	0.780914179	2.305729324	0.633800854	1.122459768	2.173943711	0.917010119	1.809309521	1.161183007	1.7	5.5	7.5	11.5	13.3	17.4	19.4	22.8	24.8
YNL291C	AGGGAAGACACG	F6	-3.337091706	-5.070834862	-4.908589796	-0.208959404	-1.921934351	-5.262767831	-1.904991579	-0.469549852	-5.053136114	1.7	5.5	7.5	11.5	13.3	17.4	19.4	22.8	24.8
YNL291C	AAGACAAGGCGC	F6	0.537377412	-0.026440743	1.010273441	-0.273089742	-1.462502732	0.897103506	1.332047618	1.809309521	1.406295505	1.7	5.5	7.5	11.5	13.3	17.4	19.4	22.8	24.8
YNL291C	AAGACGAGGCAC	F6	1.537377412	0.388596756	1.358196744	-0.273089742	1.707422269	1.781626289	1.747085117	1.709773847	2.213650427	1.7	5.5	7.5	11.5	13.3	17.4	19.4	22.8	24.8
YNL291C	AGGCAACCAGAT	F6	0.221875586	-0.248833164	0.235339996	-3.495482163	-3.684895154	-4.025728634	-3.475307304	-3.319973496	-3.816096917	1.7	5.5	7.5	11.5	13.3	17.4	19.4	22.8	24.8
YLR353W	CGTCGGGACGCC	F6	-0.701353746	-0.453285849	-0.814914774	-2.482543107	-2.069920084	-2.901281263	-4.31552686	-3.688124608	-6.440587781	1.7	5.5	7.5	11.5	13.3	17.4	19.4	22.8	24.8
YLR353W	GGAATTGTAGAC	F6	-0.06890381	0.068507661	-0.914120902	-3.054909572	-1.877540232	-3.610691134	-3.73834171	-5.542365918	-5.208414339	1.7	5.5	7.5	11.5	13.3	17.4	19.4	22.8	24.8
YLR353W	GTAGTGCGACAG	F6	-0.702981556	-0.802009176	0.284947762	-0.323970911	-1.835311996	-0.899305271	-3.00423577	-2.585867556	-6.666953477	1.7	5.5	7.5	11.5	13.3	17.4	19.4	22.8	24.8
YLR353W	CGTGTCCAGACC	F6	-1.040598659	-0.583658253	-2.965733704	-3.567272846	-6.564040759	-2.512556816	-6.354452909	-6.199119101	-2.788351926	1.7	5.5	7.5	11.5	13.3	17.4	19.4	22.8	24.8
YLR353W	TAAGAGGCAAGG	F6	-1.00319097	-4.289475149	-4.127230083	-2.46573482	-3.65514781	-6.803336212	-6.252914883	-6.097581075	-6.593704495	1.7	5.5	7.5	11.5	13.3	17.4	19.4	22.8	24.8
YLR353W	ACGTGCGTCATG	F6	-3.337091706	0.099090139	-3.323627296	0.759331736	-2.33697185	-3.67780533	1.120543513	-2.972050193	0.339181309	1.7	5.5	7.5	11.5	13.3	17.4	19.4	22.8	24.8
YLR353W	AATGGGGCCGGG	F6	-2.363086915	-5.833795665	-5.671550599	-5.495482163	-5.684895154	-6.025728634	-5.475307304	-5.319973496	-5.816096917	1.7	5.5	7.5	11.5	13.3	17.4	19.4	22.8	24.8
YJL108C	GGGGGGCAGGGA	F6	-0.408919421	0.47737269	0.719277206	1.377361841	0.799693953	1.482409546	1.56935749	1.502930253	2.099847193	1.7	5.5	7.5	11.5	13.3	17.4	19.4	22.8	24.8
YJL108C	GGCAGGGAATGC	F6	0.109794659	-0.728442665	-0.38502784	-0.632985687	-1.001368818	-1.578269657	-0.661720428	-1.972050193	-3.105603534	1.7	5.5	7.5	11.5	13.3	17.4	19.4	22.8	24.8
YJL108C	CATGAGACAAAG	F6	-0.62308726	-1.174832583	-2.061497117	-3.283978058	-6.517785168	-8.858618648	-3.986269223	-6.15286351	-4.189555312	1.7	5.5	7.5	11.5	13.3	17.4	19.4	22.8	24.8
YJL108C	GCCTGAGGCTTC	F6	-0.734597038	-1.210359017	-3.073649043	-4.383007434	-3.646421006	-3.650219498	-7.68476067	-4.72207194	-8.025550282	1.7	5.5	7.5	11.5	13.3	17.4	19.4	22.8	24.8
YJL108C	CGACTCCTCGAG	F6	-1.279758531	-0.428539187	-3.073649043	0.830339848	-0.042599478	1.711724275	1.05333159	0.407211077	0.336393492	1.7	5.5	7.5	11.5	13.3	17.4	19.4	22.8	24.8
YJL108C	GGCTGCCACTGG	F6	-2.806576989	-2.298245359	-2.539355987	-3.858052242	-7.506896852	-3.262767831	-6.297309002	-5.557012694	-4.638098615	1.7	5.5	7.5	11.5	13.3	17.4	19.4	22.8	24.8
YJL108C	GGTGGGGGGAGG	F6	-0.700782325	0.274425736	0.177026986	-1.889761102	-3.664136593	-1.934580746	-1.31704522	-5.621143031	-6.117266451	1.7	5.5	7.5	11.5	13.3	17.4	19.4	22.8	24.8
YJL108C	AAGGGGTGCGAG	F6	-5.369513184	0.651631162	0.316376569	-0.479540619	-1.281930487	-5.710226808	-5.159805478	-0.41950917	-5.500595091	1.7	5.5	7.5	11.5	13.3	17.4	19.4	22.8	24.8
YJL108C	AAAACTCGATGG	F6	-0.214695075	-0.326001025	-1.361695337	-1.46573482	-1.555612137	-5.803336212	-5.252914883	-4.097581075	-5.593704495	1.7	5.5	7.5	11.5	13.3	17.4	19.4	22.8	24.8
YJL108C	CTGGGGGGTGGG	F6	0.095372865	-1.321896627	-1.811728257	-3.443014743	-5.632427734	-3.973261214	-5.422839884	-5.267506076	-5.763629497	1.7	5.5	7.5	11.5	13.3	17.4	19.4	22.8	24.8
YJL108C	GGGCGGGGGAAG	F6	-5.986184544	-1.005682183	-5.972720134	-5.796651698	-3.178709766	-6.326898168	-5.776476839	-5.621143031	-6.117266451	1.7	5.5	7.5	11.5	13.3	17.4	19.4	22.8	24.8
YJL108C	GGGAGTGCCTTA	F6	-2.001042503	-2.497746462	-5.794933015	-5.618864578	-2.486349474	-6.149111049	-5.598689719	-5.443355912	-5.939479332	1.7	5.5	7.5	11.5	13.3	17.4	19.4	22.8	24.8
YJL108C	AGGGGGCAGGGA	F6	-0.292697587	0.780914179	1.135804323	1.633800854	0.929814691	1.86908913	2.032487336	2.294736348	1.450689624	1.7	5.5	7.5	11.5	13.3	17.4	19.4	22.8	24.8
YJL108C	TCAGGTAGGGCG	F6	-0.877660088	0.610989178	-4.034120679	-3.858052242	-1.047465233	-4.388298713	-3.837877383	-1.360615481	-4.178666996	1.7	5.5	7.5	11.5	13.3	17.4	19.4	22.8	24.8
YIL091C	GGGGGCAGAGGG	F6	0.118223804	0.637173109	0.461836816	0.263813303	0.593428543	0.294965861	0.63327672	-0.031307855	-0.284160125	1.7	5.5	7.5	11.5	13.3	17.4	19.4	22.8	24.8
YIL091C	CGAGATTGCCAA	F6	-0.015971316	0.431032023	0.269387477	0.423203107	0.382800065	-0.020020302	-0.226246932	-0.102974334	-0.966306728	1.7	5.5	7.5	11.5	13.3	17.4	19.4	22.8	24.8
YIL091C	CACAGCCTGGCC	F6	-0.388304268	-0.815899912	-1.032532682	-1.371717774	-0.475270028	-0.526596891	-0.870010004	-1.339167061	-1.130234136	1.7	5.5	7.5	11.5	13.3	17.4	19.4	22.8	24.8
YIL091C	TGGACGCCAAGC	F6	0.354874344	-0.226739394	0.316900328	-0.113093857	-0.202439893	-0.75516893	-0.759874871	-1.382148642	-0.905648502	1.7	5.5	7.5	11.5	13.3	17.4	19.4	22.8	24.8
YIL091C	AGACAAAATAGG	F6	-0.270804981	0.365246269	0.274510594	0.098277286	0.788903671	-0.357201416	0.222074776	-0.385985136	0.211758367	1.7	5.5	7.5	11.5	13.3	17.4	19.4	22.8	24.8
YIL091C	GCCAGGCGTAAA	F6	-1.023933821	-2.104001726	-2.876168319	-2.333971984	-2.33697185	-3.967311947	-3.313797125	-3.016444312	-2.404043276	1.7	5.5	7.5	11.5	13.3	17.4	19.4	22.8	24.8
YIL091C	GCGCAAAGGAGC	F6	-0.330710913	-1.283349046	-3.418784529	-2.827678593	-1.659539579	-1.834363108	-1.522101515	-3.330241832	-1.563330846	1.7	5.5	7.5	11.5	13.3	17.4	19.4	22.8	24.8
YIL091C	TGCCGGTCGATT	F6	-1.041635823	-0.94530398	-1.139202725	-2.285062383	-1.752009349	-2.279255954	-0.753925605	-2.624126889	-3.75768023	1.7	5.5	7.5	11.5	13.3	17.4	19.4	22.8	24.8
YIL091C	TAACGGAGACGC	F6	-0.169840839	0.388596756	-0.561632907	-0.202700414	-0.169720983	-0.767712302	-0.930986788	-1.719069452	-0.361043738	1.7	5.5	7.5	11.5	13.3	17.4	19.4	22.8	24.8
YIL091C	GCGGGAGAGGGG	F6	0.496735427	0.504073974	-4.619083179	0.141947758	0.274462862	0.2746663	-1.422839884	-2.682543576	-0.676166655	1.7	5.5	7.5	11.5	13.3	17.4	19.4	22.8	24.8
YIL091C	GGACAAAATAGG	F6	-0.273588764	-0.348368838	-0.186123772	-0.162058429	0.122459768	-0.862229901	0.010119523	-0.249584168	-0.330670089	1.7	5.5	7.5	11.5	13.3	17.4	19.4	22.8	24.8
YIL091C	AGAGGGCGGCGA	F6	1.929694835	2.143484258	1.358196744	2.584891253	2.581891387	0.781626289	0.332047618	1.072343927	-2.593704495	1.7	5.5	7.5	11.5	13.3	17.4	19.4	22.8	24.8
YMR236W	AGTGGGCCGCAG	F6	0.354920522	0.436752794	1.189414791	0.58554056	0.680810539	-0.159329357	0.23868707	-0.546924696	-0.058561116	1.7	5.5	7.5	11.5	13.3	17.4	19.4	22.8	24.8
YMR236W	GGAGGTGAAGAT	F6	-1.189604094	0.107415004	-1.510558722	0.024590807	-0.79953772	-0.178845347	-1.930986788	-1.875188654	-0.371312074	1.7	5.5	7.5	11.5	13.3	17.4	19.4	22.8	24.8
YMR236W	GCAAGGAAAGAA	F6	-0.005984184	0.441338218	0.073068568	0.280845863	-0.387734964	-0.563509198	0.301020723	0.290344579	-0.919474656	1.7	5.5	7.5	11.5	13.3	17.4	19.4	22.8	24.8
YMR236W	GGTGGGCCGCAG	F6	0.026124597	-0.336780864	0.573925435	0.52760145	-0.187880352	-0.713138403	0.078291026	-0.14488679	-0.570620882	1.7	5.5	7.5	11.5	13.3	17.4	19.4	22.8	24.8
YMR236W	GCGAGCAGCAAA	F6	-0.218697005	-0.367477661	0.280194232	-1.351092254	1.266849678	0.662981792	-1.915879895	0.046808834	-2.671707007	1.7	5.5	7.5	11.5	13.3	17.4	19.4	22.8	24.8
YGR118W	AAACTACGCTGA	F6	-1.090931119	-2.268280927	-2.063391523	-2.098090183	-1.524831866	-2.67780533	-1.759232889	-2.228389946	-1.940242057	1.7	5.5	7.5	11.5	13.3	17.4	19.4	22.8	24.8
YGR118W	CGCAAATAGTAA	F6	-0.645486645	-0.646168662	-0.317913645	0.311872759	0.774536465	-0.264916297	1.149183561	1.033663458	1.672189565	1.7	5.5	7.5	11.5	13.3	17.4	19.4	22.8	24.8
YGR118W	TGGTAGGGGGAG	F6	-0.58815347	-0.611403244	-0.159651561	0.111574109	0.759889689	-0.165906292	0.162122617	0.191925542	1.069260517	1.7	5.5	7.5	11.5	13.3	17.4	19.4	22.8	24.8
YGR118W	TCCGGGTGGGTG	F6	-0.968807976	-0.355748368	-0.193503302	0.452050417	1.235670379	0.541955876	-0.37577163	0.654031295	0.259191211	1.7	5.5	7.5	11.5	13.3	17.4	19.4	22.8	24.8
YGR118W	CAGTAACCGACG	F6	-1.731809221	-2.057467639	-1.611429607	-1.033262727	-1.677241581	-0.397923132	-0.44118152	-0.85775406	-0.413583727	1.7	5.5	7.5	11.5	13.3	17.4	19.4	22.8	24.8
YGR118W	CGGAAGATTATC	F6	0.887874659	-0.178443836	-1.601161271	1.311872759	1.385494174	1.504092313	0.817474445	0.972808253	2.55197296	1.7	5.5	7.5	11.5	13.3	17.4	19.4	22.8	24.8
YGR118W	GAACTACGCTGA	F6	-1.565716081	-2.884421738	-2.137214171	-2.961145735	-0.928166305	-3.491392206	-1.718578455	-2.048671474	-2.281760489	1.7	5.5	7.5	11.5	13.3	17.4	19.4	22.8	24.8
YGR118W	GAGGGGAAGGTA	F6	-1.877660088	1.973559257	1.135804323	-0.688127241	1.29238477	1.241057907	1.917010119	1.657306427	1.691697724	1.7	5.5	7.5	11.5	13.3	17.4	19.4	22.8	24.8
YGR118W	GGGCACGGGGAC	F6	-1.555731993	-1.704512648	-1.542267582	-2.688127241	-1.877540232	-0.517933993	-3.667952382	-1.190690479	0.161183007	1.7	5.5	7.5	11.5	13.3	17.4	19.4	22.8	24.8
YHR170W	GGGCGCGATAAG	F6	0.394904311	0.538317383	0.66059247	0.664691674	0.82477922	0.763645599	0.418735739	0.497689781	0.466166961	1.7	5.5	7.5	11.5	13.3	17.4	19.4	22.8	24.8
YHR170W	ATCCGGTGAGCG	F6	0.356805166	1.393891056	2.125157079	1.599449349	1.356925022	1.552144442	0.244584777	1.232808599	1.834532502	1.7	5.5	7.5	11.5	13.3	17.4	19.4	22.8	24.8
YHR170W	ACGCGGATAAAT	F6	-1.23806233	-0.310894133	-0.849088785	-1.088057848	-0.381306649	-0.559410629	0.171582946	-1.32758668	-0.369144237	1.7	5.5	7.5	11.5	13.3	17.4	19.4	22.8	24.8
YHR170W	CATCGATGCAGC	F6	-1.778650082	-4.734785659	-4.05796742	-3.618864578	-5.39324007	-8.73407355	-8.18365222	-8.028318412	-8.524441833	1.7	5.5	7.5	11.5	13.3	17.4	19.4	22.8	24.8
YHR170W	AGGGGCCGGCAC	F6	-1.246893897	-1.444584153	-1.930866717	-6.964251646	-2.905737123	-7.494498117	-6.944076787	-6.788742979	-7.2848664	1.7	5.5	7.5	11.5	13.3	17.4	19.4	22.8	24.8
YHR170W	GAAGGCGGCGGG	F6	-0.910081565	-3.933331339	-1.963731351	-3.010055336	-6.369393328	-4.125264307	-6.159805478	-6.004471671	-6.500595091	1.7	5.5	7.5	11.5	13.3	17.4	19.4	22.8	24.8
YHR170W	GCGGAGGAAGCT	F6	2.157963822	0.605827472	-0.279233176	-4.010055336	-4.199468326	-4.540301806	-3.989880477	-3.834546669	-4.330670089	1.7	5.5	7.5	11.5	13.3	17.4	19.4	22.8	24.8
YHR170W	TAGAGAAGCATG	F6	-1.917188452	-1.148431267	-0.550087087	-4.897580607	0.160933916	-5.427827077	-0.707480746	-4.72207194	-5.21819536	1.7	5.5	7.5	11.5	13.3	17.4	19.4	22.8	24.8
YHR170W	AGGCGCGATAAG	F6	0.822779631	-0.219085821	0.305729324	1.218763355	1.370387282	1.103554383	0.791479237	1.187821144	-0.201387072	1.7	5.5	7.5	11.5	13.3	17.4	19.4	22.8	24.8
YHR170W	AGGGAGGATGAG	F6	1.46337683	0.388596756	-0.449158178	-0.595017837	-3.784430827	-4.125264307	0.425157023	-3.41950917	-3.91563259	1.7	5.5	7.5	11.5	13.3	17.4	19.4	22.8	24.8
YHR170W	AGAAAATGGCTG	F6	-0.292697587	-0.078908163	-2.086588098	-4.495482163	-4.684895154	-5.025728634	-4.475307304	-4.319973496	-4.816096917	1.7	5.5	7.5	11.5	13.3	17.4	19.4	22.8	24.8
YHR170W	GCGAGGAGGACC	F6	-3.438375042	-2.324121292	-5.746838726	-5.57077029	-5.760183281	-6.101016761	-5.550595431	-5.395261624	-5.891385044	1.7	5.5	7.5	11.5	13.3	17.4	19.4	22.8	24.8
YHR170W	GGGTGAGGCCGC	F6	-0.740156564	-0.888937219	-1.016198771	-1.688127241	-0.614505826	-4.540301806	-3.989880477	-3.834546669	-4.330670089	1.7	5.5	7.5	11.5	13.3	17.4	19.4	22.8	24.8
YHR170W	GAGCGCGATAAG	F6	0.122339912	-0.441478242	-0.864195677	-1.10316474	-0.877540232	0.588981211	-0.667952382	0.294736348	-1.423779494	1.7	5.5	7.5	11.5	13.3	17.4	19.4	22.8	24.8
YPL192C	TAAGGGCCCCGG	F6	-1.92395374	-5.274368256	-4.626696363	-8.84294535	-9.032358341	-9.373191821	-8.822770491	-7.667436683	-8.163560104	1.7	5.5	7.5	11.5	13.3	17.4	19.4	22.8	24.8
YPL192C	TAAAGGATGGCA	F6	-2.360742974	-3.924561129	-3.719247341	-6.630641746	-7.820054737	-9.160888217	-7.610466887	-8.45513308	-8.9512565	1.7	5.5	7.5	11.5	13.3	17.4	19.4	22.8	24.8
YPL192C	AGCCGGGAGGCG	F6	-0.57155696	-2.183309592	-2.908589796	-3.054449455	-2.073937444	-2.884256208	-4.226919674	-4.071585866	-7.375064209	1.7	5.5	7.5	11.5	13.3	17.4	19.4	22.8	24.8
YPL192C	CCGGGGGCAAGT	F6	-1.222105619	-3.846619705	-7.684374639	-7.508306203	-7.697719194	-8.038552674	-7.488131344	-7.332797537	-7.828920957	1.7	5.5	7.5	11.5	13.3	17.4	19.4	22.8	24.8
YPL192C	AAGCACGGAGAG	F6	-1.821703682	-3.494046293	-7.331801227	-7.155732791	-7.345145782	-7.685979262	-7.135557932	-6.980224124	-7.476347545	1.7	5.5	7.5	11.5	13.3	17.4	19.4	22.8	24.8
YPL192C	TCGGGGCGGGGG	F6	-1.118668187	-3.726880461	-2.979672894	-6.388566959	-6.57797995	-6.91881343	-6.3683921	-6.213058292	-6.709181713	1.7	5.5	7.5	11.5	13.3	17.4	19.4	22.8	24.8
YPL192C	CTGCAGCGGCGG	F6	-4.213943475	-4.099689725	-6.52240716	-6.346338724	-6.535751714	-6.876585194	-6.326163865	-6.170830057	-6.666953477	1.7	5.5	7.5	11.5	13.3	17.4	19.4	22.8	24.8
YPL192C	TAGACCAGCCCC	F6	-1.169426212	-6.176187863	-6.013942797	-5.83787436	-6.027287351	-6.368120831	-5.817699501	-5.662365694	-6.158489114	1.7	5.5	7.5	11.5	13.3	17.4	19.4	22.8	24.8
YPL192C	AGGCGCGATAAC	F6	-2.877660088	-2.611403244	-1.74871846	-5.273089742	-5.462502732	-5.803336212	-5.252914883	-5.097581075	-5.593704495	1.7	5.5	7.5	11.5	13.3	17.4	19.4	22.8	24.8
YPL192C	GGGATACAGTAG	F6	-0.733270178	-2.467013334	-5.112123191	-4.936054754	-5.125467745	-5.466301225	-4.915879895	-4.760546088	-5.256669508	1.7	5.5	7.5	11.5	13.3	17.4	19.4	22.8	24.8
YPL192C	GAAGATGAGGGG	F6	-0.877660088	-1.232891621	-2.186123772	-4.595017837	-4.784430827	-5.125264307	-4.574842977	-4.41950917	-4.91563259	1.7	5.5	7.5	11.5	13.3	17.4	19.4	22.8	24.8
YGR256W	TCGAGTGGGGGG	F6	0.071910486	0.28886441	0.144040473	0.739929205	1.051932772	0.916875405	1.387412855	1.205502483	1.586280544	1.7	5.5	7.5	11.5	13.3	17.4	19.4	22.8	24.8
YGR256W	AGCCACGAGAAG	F6	0.489825482	0.543673993	0.456747307	0.898475618	0.972097033	1.098622088	1.197986695	1.223361909	1.286349112	1.7	5.5	7.5	11.5	13.3	17.4	19.4	22.8	24.8
YGR256W	GGTACACATCGC	F6	-0.371733447	0.12277061	-0.420290763	-0.372806533	0.340862333	-0.149071433	-0.169185533	-0.095047808	-0.293748097	1.7	5.5	7.5	11.5	13.3	17.4	19.4	22.8	24.8
YGR256W	CGGGGGGGAAGG	F6	0.026124597	0.695823802	0.845928305	1.201373218	1.648620916	0.932964392	1.614890505	1.37328862	1.232521789	1.7	5.5	7.5	11.5	13.3	17.4	19.4	22.8	24.8
YGR256W	CTGAACTCCGCC	F6	-0.044170425	0.768159907	0.374707066	0.780598129	1.299206036	0.641727682	1.272726527	1.406527173	1.16194252	1.7	5.5	7.5	11.5	13.3	17.4	19.4	22.8	24.8
YGR256W	CAGGGAGCGGGA	F6	-0.105929075	0.321985154	0.439317798	0.719855501	1.316423781	0.972510909	1.0491723	1.473237243	0.82353056	1.7	5.5	7.5	11.5	13.3	17.4	19.4	22.8	24.8
YGR256W	CATAGTGGTGGG	F6	-0.04115882	-0.651592334	-0.945725563	-0.947994368	-0.909601441	-1.459381811	-1.871966274	-1.680563212	-2.124219212	1.7	5.5	7.5	11.5	13.3	17.4	19.4	22.8	24.8
YGR256W	CAACACGCGGGC	F6	0.239379334	0.565279124	0.540646055	1.092862977	1.811916437	1.325366127	1.170985185	1.641415054	1.40375331	1.7	5.5	7.5	11.5	13.3	17.4	19.4	22.8	24.8
YGR256W	CTGGACACAAAC	F6	0.19272924	-0.050688289	0.337438184	0.359178474	1.528452128	1.178516441	1.34402026	0.847277371	0.476684833	1.7	5.5	7.5	11.5	13.3	17.4	19.4	22.8	24.8
YGR256W	GACGCTTGAAGA	F6	1.683054867	2.009183167	1.696519277	2.3993356	2.472957016	1.547161035	2.595082024	2.273977788	2.3131861	1.7	5.5	7.5	11.5	13.3	17.4	19.4	22.8	24.8
YGR256W	CCGCACCAGGAG	F6	-0.862230047	-0.543231741	-0.788644644	-0.735432956	0.091095598	-0.029612068	-0.276373855	0.077505632	-0.740545884	1.7	5.5	7.5	11.5	13.3	17.4	19.4	22.8	24.8
YGR256W	AAGGAGGTCCGA	F6	-0.395508392	0.300060082	0.533563831	-0.758516569	0.774536465	0.071132906	-0.691035995	-0.132346493	-0.153131904	1.7	5.5	7.5	11.5	13.3	17.4	19.4	22.8	24.8
YGR256W	GGGCGGGGGCAC	F6	-0.545084748	1.54059985	1.26355987	1.048838353	1.496855283	1.176485906	1.484050712	2.017896143	1.558298598	1.7	5.5	7.5	11.5	13.3	17.4	19.4	22.8	24.8
YGR256W	GCGCCGCGTCAT	F6	0.578019396	-0.400836258	-0.671550599	-0.425092835	0.163101753	0.559233867	0.875189943	0.52802341	1.476684833	1.7	5.5	7.5	11.5	13.3	17.4	19.4	22.8	24.8
YGR256W	GGCCACGAGAAG	F6	0.466294314	0.080474461	0.958926561	0.820886407	1.280001045	0.507451325	0.879535413	1.45936705	1.3131861	1.7	5.5	7.5	11.5	13.3	17.4	19.4	22.8	24.8
YGR256W	AAGAACAGGGGG	F6	-1.087113453	-2.235894109	-4.658611543	-4.897580607	-6.671956098	-7.012789578	-6.462368248	-6.307034441	-6.803157861	1.7	5.5	7.5	11.5	13.3	17.4	19.4	22.8	24.8
YGR256W	CATAAACGCAGA	F6	-0.744393557	-3.395674553	-2.117952269	-5.642323551	-2.02438162	-1.924642508	-5.622148692	-5.466814885	-5.962938305	1.7	5.5	7.5	11.5	13.3	17.4	19.4	22.8	24.8
YGR256W	GGGGGGTCGAGG	F6	-0.5406251	-1.952440162	-0.790195096	-1.936054754	-0.218577149	-0.765861507	0.607682061	1.368736929	-0.671707007	1.7	5.5	7.5	11.5	13.3	17.4	19.4	22.8	24.8
YGR256W	AGCACGGACAAA	F6	0.32879079	1.180010134	-0.757280473	-1.388566959	0.591945052	-1.333850929	-3.3683921	0.108869803	0.460743289	1.7	5.5	7.5	11.5	13.3	17.4	19.4	22.8	24.8
YGR256W	CCCTGGTACGGT	F6	-0.39223326	0.651631162	-3.186123772	-0.425092835	-1.614505826	0.044660694	0.180044525	0.62488495	-3.330670089	1.7	5.5	7.5	11.5	13.3	17.4	19.4	22.8	24.8
YIL047C	GGGGACCGGCAA	F6	1.707302413	0.447490445	0.550841822	1.568212512	1.707422269	2.298201814	-1.030522461	-0.223111957	-0.371312074	1.7	5.5	7.5	11.5	13.3	17.4	19.4	22.8	24.8
YIL047C	AGGGGAAGGTCG	F6	-0.9556626	-3.537402662	-5.697085691	-2.713662333	-2.125467745	-1.296376224	-1.693487474	-0.88607697	-3.034277087	1.7	5.5	7.5	11.5	13.3	17.4	19.4	22.8	24.8
YIL047C	CACAGGGGCGGC	F6	2.19272924	-3.348368838	2.48630157	0.311872759	-3.199468326	-3.540301806	-2.989880477	-2.834546669	-3.330670089	1.7	5.5	7.5	11.5	13.3	17.4	19.4	22.8	24.8
YIL047C	CGGTTGAGTGCG	F6	0.200342424	-5.196365744	-2.712192584	-1.688127241	-5.047465233	-5.388298713	-4.837877383	-4.682543576	-5.178666996	1.7	5.5	7.5	11.5	13.3	17.4	19.4	22.8	24.8
YDL231C	TCAAGCAGGCGC	F6	0.351847297	0.392282357	0.171396465	0.28779445	0.613704921	0.383136114	0.381550441	0.235677257	0.306310101	1.7	5.5	7.5	11.5	13.3	17.4	19.4	22.8	24.8
YDL231C	GGAGTGGCCGTC	F6	-0.430730394	-0.846919471	-1.236436856	-1.627884757	-1.734694609	-2.326154191	-2.571374363	-3.215375343	-3.004119026	1.7	5.5	7.5	11.5	13.3	17.4	19.4	22.8	24.8
YDL231C	CGCAACAATGGG	F6	0.247407427	0.495065144	0.540379883	0.790133868	1.225697035	1.145739853	1.448166176	1.122426726	1.390574008	1.7	5.5	7.5	11.5	13.3	17.4	19.4	22.8	24.8
YDL231C	CGGCAAGTGGGC	F6	0.088630551	0.687011257	0.632609678	0.726077053	1.124124737	0.758112694	1.175595192	0.803299674	1.145924127	1.7	5.5	7.5	11.5	13.3	17.4	19.4	22.8	24.8
YDL231C	CCGCATGCAAGC	F6	0.764025003	0.915456302	0.684148232	1.281729886	1.542910764	1.400536121	1.491084303	1.277589041	1.535888412	1.7	5.5	7.5	11.5	13.3	17.4	19.4	22.8	24.8
YDL231C	GGTTAGCGGGAT	F6	0.020979198	0.254918321	-0.007242295	0.517756093	0.882225232	0.731835922	0.708265869	0.301408483	0.41266503	1.7	5.5	7.5	11.5	13.3	17.4	19.4	22.8	24.8
YDL231C	GCCGCGCGCAAG	F6	0.437381622	1.398225457	0.952940266	1.104430679	1.591229252	1.713489412	1.41140541	1.846608062	1.898148601	1.7	5.5	7.5	11.5	13.3	17.4	19.4	22.8	24.8
YDL231C	ATGCGGAGGGGG	F6	0.370838225	0.491924009	0.183809696	0.391016644	0.415905487	0.477887912	0.977204901	0.794042764	0.653651993	1.7	5.5	7.5	11.5	13.3	17.4	19.4	22.8	24.8
YDL231C	CGCAGTCGACCG	F6	1.196340494	0.770025863	1.417697756	1.281175962	1.471467397	1.346197	1.420403493	0.617965536	1.514159538	1.7	5.5	7.5	11.5	13.3	17.4	19.4	22.8	24.8
YDL231C	TGCGGAGGCTAC	F6	-0.094890804	-0.018705094	0.331355132	0.121442102	0.137889809	-0.298100904	0.377851308	0.340540037	-0.471085209	1.7	5.5	7.5	11.5	13.3	17.4	19.4	22.8	24.8
YDL231C	ACCGCCACCGTG	F6	0.464259483	1.147207344	0.579904288	0.692962926	0.424115468	0.631485939	1.024723936	-0.05624028	0.292913705	1.7	5.5	7.5	11.5	13.3	17.4	19.4	22.8	24.8
YDL231C	GGTAAACCACGC	F6	0.214458114	0.180010134	-0.124062804	0.126006214	0.881451669	-0.082312162	0.468109168	0.579499628	1.258250425	1.7	5.5	7.5	11.5	13.3	17.4	19.4	22.8	24.8
YDL231C	GTGCGGAGGGGG	F6	-1.100052509	-0.51186757	-0.147988643	-0.495482163	0.122459768	-0.502166677	0.382673691	0.380466222	-0.816096917	1.7	5.5	7.5	11.5	13.3	17.4	19.4	22.8	24.8
YDL231C	CTCGGTGGGCGG	F6	0.034877071	0.056021417	0.571903438	-2.190627581	-0.441441117	-2.498481631	-1.585490222	-3.600081415	-1.636773217	1.7	5.5	7.5	11.5	13.3	17.4	19.4	22.8	24.8
YDL231C	TAGGGAAAGCGT	F6	-2.380160428	-0.791975489	-1.951658518	-2.190627581	-2.090533955	-0.846404934	-2.533022802	-5.185043916	-1.433239823	1.7	5.5	7.5	11.5	13.3	17.4	19.4	22.8	24.8
YDL231C	GGGGGGGGATGA	F6	0.707302413	1.927755567	1.135804323	1.311872759	0.822899487	-0.218373711	3.113407332	0.072343927	-0.423779494	1.7	5.5	7.5	11.5	13.3	17.4	19.4	22.8	24.8
YDL231C	CGGGGCAGGCGT	F6	0.826884029	-0.389010822	-4.619083179	-1.443014743	-0.240110311	-0.449699258	-1.837877383	-4.267506076	-1.763629497	1.7	5.5	7.5	11.5	13.3	17.4	19.4	22.8	24.8
YDL231C	CAAGGCCGGAGA	F6	-1.180222858	-2.065969107	-1.614217424	-2.312618106	-5.086993597	-1.340364236	-4.877405748	-0.815181344	-0.896267265	1.7	5.5	7.5	11.5	13.3	17.4	19.4	22.8	24.8
YDL231C	AGGGCGGGTGCC	F6	-0.413712988	-0.18398202	-0.198614716	-0.845668518	-1.150558726	-3.491392206	-4.525933377	-4.370599569	-4.86672299	1.7	5.5	7.5	11.5	13.3	17.4	19.4	22.8	24.8
YDL231C	AGTCGGTGGTGA	F6	-0.778124414	-0.441478242	0.650377496	-4.495482163	-2.362967059	-5.025728634	-1.890344803	-0.860541878	-4.816096917	1.7	5.5	7.5	11.5	13.3	17.4	19.4	22.8	24.8
YDL231C	GCAGCATTCGGA	F6	0.122339912	-0.51186757	-0.21211898	-0.495482163	-3.684895154	-4.025728634	0.431583292	1.767489345	0.183903083	1.7	5.5	7.5	11.5	13.3	17.4	19.4	22.8	24.8
YDL231C	GCCGCCACCGTG	F6	0.859305507	1.710524851	1.25128154	1.186341877	0.996928886	0.518591883	1.069013212	1.22434702	1.213650427	1.7	5.5	7.5	11.5	13.3	17.4	19.4	22.8	24.8
YDL231C	GGGCAAGTGGGC	F6	-0.140694493	0.195951678	0.358196744	0.726910258	1.707422269	1.284126629	1.206516736	1.602858643	1.213650427	1.7	5.5	7.5	11.5	13.3	17.4	19.4	22.8	24.8
YDL231C	GACCTAATGCCA	F6	1.537377412	0.388596756	1.358196744	1.726910258	1.859425363	1.00401871	2.917010119	3.76039992	-0.008741995	1.7	5.5	7.5	11.5	13.3	17.4	19.4	22.8	24.8
YDL231C	TCGAGCAGGCGC	F6	-0.015163611	0.421018234	-1.738664795	0.022366142	-0.529616928	-0.092842829	-0.127384001	-0.650122098	-0.008741995	1.7	5.5	7.5	11.5	13.3	17.4	19.4	22.8	24.8
YDL231C	GCAAGCAGGCGC	F6	0.484909992	0.48813243	-0.671550599	0.674442838	1.221995442	0.433702985	0.524692696	0.001954599	0.768865584	1.7	5.5	7.5	11.5	13.3	17.4	19.4	22.8	24.8
YDL231C	TCAGGCAGGCGC	F6	1.122339912	1.236593663	1.273307847	0.797299586	1.122459768	0.459698194	0.010119523	1.335378332	0.476684833	1.7	5.5	7.5	11.5	13.3	17.4	19.4	22.8	24.8
YDL231C	CCAAGCAGGCGC	F6	-0.256171711	-0.726880461	-0.564635395	0.311872759	-0.770625028	-1.596885335	-1.046464005	-0.628095792	-0.709181713	1.7	5.5	7.5	11.5	13.3	17.4	19.4	22.8	24.8
YDL231C	GAGCGCGTGGGG	F6	1.444268007	-0.026440743	0.720766824	-0.688127241	2.122459768	0.366588789	4.032487336	4.131237616	1.991258005	1.7	5.5	7.5	11.5	13.3	17.4	19.4	22.8	24.8
YDL231C	GGCCCCGAAGCG	F6	-0.100052509	-0.026440743	0.328449401	-2.495482163	1.122459768	-0.703800539	1.332047618	1.001954599	-0.231134416	1.7	5.5	7.5	11.5	13.3	17.4	19.4	22.8	24.8
YDL231C	TCAAGCGGGCGC	F6	0.774416609	0.866644053	-0.086588098	-0.495482163	-0.362967059	0.144196368	-0.475307304	0.849951505	-0.008741995	1.7	5.5	7.5	11.5	13.3	17.4	19.4	22.8	24.8
YDL231C	AGGGGGGCAGGG	F6	0.707302413	0.973559257	-0.864195677	0.311872759	1.929814691	0.781626288	3.724365041	4.010943382	1.798612928	1.7	5.5	7.5	11.5	13.3	17.4	19.4	22.8	24.8
YDL231C	GAGGAGGGTAAT	F6	0.970336819	-1.348368838	0.62123115	-2.010055336	1.122459768	-0.955339306	1.595082024	1.865893049	-0.330670089	1.7	5.5	7.5	11.5	13.3	17.4	19.4	22.8	24.8
YDL231C	ACGGGCGCGCAG	F6	1.707302413	-1.026440743	-0.864195677	-1.688127241	1.707422269	0.588981211	2.238938214	1.294736348	-0.008741995	1.7	5.5	7.5	11.5	13.3	17.4	19.4	22.8	24.8
YDL231C	GGCGCTTCCAAC	F6	1.444268007	-0.026440743	0.720766824	1.89683526	1.444387863	-0.218373711	2.653975713	3.879698849	1.991258005	1.7	5.5	7.5	11.5	13.3	17.4	19.4	22.8	24.8
YDL231C	AGAGTGGCCGTC	F6	-0.015163611	-0.485872362	-0.001699201	-1.14755886	-1.752009349	-1.67780533	-0.805455906	-0.650122098	-1.883211112	1.7	5.5	7.5	11.5	13.3	17.4	19.4	22.8	24.8
YDL231C	NCAAGCAGGCGC	F6	0.444268007	1.432990876	-0.279233176	1.119227681	1.444387863	1.366588789	-0.082989881	0.487381426	-0.008741995	1.7	5.5	7.5	11.5	13.3	17.4	19.4	22.8	24.8
YDL231C	TAGAGGGGAGCT	F6	2.122339912	0.973559257	0.720766824	-0.688127241	1.707422269	-0.218373711	2.917010119	3.574844267	1.576220506	1.7	5.5	7.5	11.5	13.3	17.4	19.4	22.8	24.8
YDL231C	GGGGGACGTGGG	F6	0.537377412	-1.611403244	0.550841822	-0.273089742	0.537497268	-0.803336212	2.834547959	3.072343927	0.991258005	1.7	5.5	7.5	11.5	13.3	17.4	19.4	22.8	24.8
YDL231C	TCAAGCAGGCAC	F6	-1.047585089	-1.196365744	0.135804323	-0.273089742	-0.047465233	-0.580943791	-0.837877383	-0.097581075	-1.178666996	1.7	5.5	7.5	11.5	13.3	17.4	19.4	22.8	24.8
YKR074W	GAAAAATGAGTG	F6	0.087931245	0.016790768	0.103014388	-0.257556657	-0.264259258	-0.641207796	-0.975717008	-1.208912898	-1.5336884	1.7	5.5	7.5	11.5	13.3	17.4	19.4	22.8	24.8
YKR074W	GCAAGCCACTTG	F6	0.482403136	0.680918389	0.978603615	0.88822213	0.752856919	0.952981826	1.091698066	0.642922509	0.990452705	1.7	5.5	7.5	11.5	13.3	17.4	19.4	22.8	24.8
YKR074W	GGAGGAACCGGC	F6	-0.04663626	0.206220014	0.556052678	0.452823584	0.453470968	-0.182749802	-0.033236846	-0.181607375	-0.418726266	1.7	5.5	7.5	11.5	13.3	17.4	19.4	22.8	24.8
YKR074W	CACAGTCGGATC	F6	0.793311657	0.700903933	0.536606386	0.802272258	0.779678358	0.460787431	0.251379058	0.406712866	0.744691911	1.7	5.5	7.5	11.5	13.3	17.4	19.4	22.8	24.8
YKR074W	GCGAGGCGGCGA	F6	0.870221284	0.714172628	0.426970164	0.736012465	0.680799746	0.829520979	0.966866325	0.879408947	0.574189971	1.7	5.5	7.5	11.5	13.3	17.4	19.4	22.8	24.8
YKR074W	CAGAGACGGCGG	F6	0.210212669	0.49924082	0.475740367	1.002090094	0.223388677	0.927343119	0.68840921	0.706783805	0.963106965	1.7	5.5	7.5	11.5	13.3	17.4	19.4	22.8	24.8
YKR074W	AAAGACCAACAC	F6	-0.00319097	0.64051513	0.245428814	1.23720596	0.593350502	0.556066588	0.559853536	0.246948449	0.202762111	1.7	5.5	7.5	11.5	13.3	17.4	19.4	22.8	24.8
YKR074W	AACGGGGGCGGG	F6	0.738598544	1.024839762	0.948572741	1.177687412	1.496584074	1.244505209	0.878535971	1.001005145	0.450689624	1.7	5.5	7.5	11.5	13.3	17.4	19.4	22.8	24.8
YKR074W	AAGCACGAGGGC	F6	-0.148513998	0.422317374	0.193137498	0.102419393	0.512919245	0.598235219	0.903953966	-0.147163104	0.196842139	1.7	5.5	7.5	11.5	13.3	17.4	19.4	22.8	24.8
YKR074W	CTCACGAGGACA	F6	0.676275518	1.126329537	1.741086808	1.123606122	1.612265036	1.455856127	1.725825998	1.576648764	1.675073893	1.7	5.5	7.5	11.5	13.3	17.4	19.4	22.8	24.8
YKR074W	AGTAAGGCGGTA	F6	0.684653674	0.755654227	0.066762679	-0.107666132	0.580665127	0.719639402	0.688612715	0.527274153	0.156681615	1.7	5.5	7.5	11.5	13.3	17.4	19.4	22.8	24.8
YKR074W	CCACAATGTGGT	F6	-0.076205767	0.111062781	0.254448819	-0.357978639	0.037570871	0.696737391	0.577804033	0.865893049	1.192891867	1.7	5.5	7.5	11.5	13.3	17.4	19.4	22.8	24.8
YKR074W	CCGGCGGGCGAA	F6	0.081697928	0.22989901	0.66631904	0.8143731	0.507123619	0.821154653	0.249585458	0.124811346	-0.423779494	1.7	5.5	7.5	11.5	13.3	17.4	19.4	22.8	24.8
YKR074W	GGCCCGGATAGT	F6	0.006862695	0.045709043	0.578322559	-1.066638864	0.814337473	0.140080259	0.046645399	0.371904208	-0.0462167	1.7	5.5	7.5	11.5	13.3	17.4	19.4	22.8	24.8
YKR074W	ACAGGAGAAGAT	F6	-0.57155696	-2.222837956	-4.323627296	-5.469486954	-6.658899945	-6.999733425	-6.449312095	-6.293978288	-6.790101708	1.7	5.5	7.5	11.5	13.3	17.4	19.4	22.8	24.8
YKR074W	GGGGAATAACGT	F6	0.323973774	-0.100441324	1.337438184	0.311872759	1.009985039	-0.218373711	-0.989880477	-1.027191747	-4.330670089	1.7	5.5	7.5	11.5	13.3	17.4	19.4	22.8	24.8
YKR074W	GACGGGGGCGGG	F6	0.421900194	0.665436962	0.683292118	1.196395542	0.814337473	0.781626289	0.801532901	1.54182921	-0.709181713	1.7	5.5	7.5	11.5	13.3	17.4	19.4	22.8	24.8
YKR074W	GAAGACCAACAC	F6	-0.325119064	-0.47389972	0.316376569	0.311872759	1.259963292	0.122663206	0.125596741	0.387845752	0.171830251	1.7	5.5	7.5	11.5	13.3	17.4	19.4	22.8	24.8
YKR074W	GAGCACGAGGGC	F6	-1.292697587	-0.36347573	0.135804323	-0.813658123	-0.140574637	-1.481408117	-0.004987369	-0.010118234	-1.134272877	1.7	5.5	7.5	11.5	13.3	17.4	19.4	22.8	24.8
YKR074W	GGTAAGGCGGTA	F6	0.970336819	0.111062781	-0.016198771	-0.425092835	0.607886596	-0.218373711	0.469551142	1.072343927	0.128761529	1.7	5.5	7.5	11.5	13.3	17.4	19.4	22.8	24.8
YKR074W	GGGGGGGGCGAA	F6	-1.363086915	-5.418758166	-1.008585586	-1.380004946	-5.269857654	-5.610691134	-5.060269805	-4.904935997	-5.401059417	1.7	5.5	7.5	11.5	13.3	17.4	19.4	22.8	24.8
YKR074W	CGCGAAGGTCGA	F6	-0.3157812	-5.418758166	-1.671550599	-5.080444664	-5.269857654	-5.610691134	-5.060269805	-4.904935997	-5.401059417	1.7	5.5	7.5	11.5	13.3	17.4	19.4	22.8	24.8
YKR074W	GAAAAATGGGTG	F6	0.444268007	0.143484258	0.305729324	1.012312477	-0.292577731	-0.633411211	-0.082989881	-0.927656073	-2.008741995	1.7	5.5	7.5	11.5	13.3	17.4	19.4	22.8	24.8
YKR074W	GAAAAGTGAGTG	F6	0.444268007	0.880449853	0.457732418	-1.10316474	-0.070185309	-0.633411211	-1.082989881	-1.512618574	-2.008741995	1.7	5.5	7.5	11.5	13.3	17.4	19.4	22.8	24.8
YKR074W	AAAAAATGAGTG	F6	-1.015163611	-1.163944267	0.135804323	-0.340203937	-0.752009349	-0.67780533	-3.127384001	-1.387087692	-1.468173613	1.7	5.5	7.5	11.5	13.3	17.4	19.4	22.8	24.8
YLR350W	GGGATGGGAAGG	F6	-0.573266652	-1.158146422	-1.328476695	-4.099940839	-2.096708752	-1.506804894	-6.887120902	-3.031347377	-4.90598242	1.7	5.5	7.5	11.5	13.3	17.4	19.4	22.8	24.8
YLR350W	CAACAGGGGAGG	F6	-0.13141668	0.209187505	-0.358960369	-1.642323551	-1.831736542	-6.172570022	-3.622148692	-5.466814885	-5.962938305	1.7	5.5	7.5	11.5	13.3	17.4	19.4	22.8	24.8
YLR350W	CGATGCGCAGGG	F6	-1.425147883	-7.596296351	-7.434051285	-7.257982849	-7.44739584	-7.78822932	-7.23780799	-7.082474183	-7.578597603	1.7	5.5	7.5	11.5	13.3	17.4	19.4	22.8	24.8
YLR350W	GCGAAAAGGTCA	F6	-2.886222101	-2.298037162	-7.265075113	-7.089006677	-7.278419668	-7.619253148	-7.068831818	-6.91349801	-7.409621431	1.7	5.5	7.5	11.5	13.3	17.4	19.4	22.8	24.8
YLR350W	CAGAGACGGCGA	F6	-1.092672978	-2.726880461	-0.677110124	-5.710495054	-0.993017449	-3.433386602	-5.690320195	-5.534986387	-3.709181713	1.7	5.5	7.5	11.5	13.3	17.4	19.4	22.8	24.8
YLR350W	GGGCACGGAAGC	F6	-1.278758396	-5.127978769	-3.965733704	-6.374627768	-6.564040759	-6.904874239	-3.547097987	-3.614156601	-6.695242522	1.7	5.5	7.5	11.5	13.3	17.4	19.4	22.8	24.8
YLR350W	TGAAGGTCGCTT	F6	-5.199588182	-0.824806882	-0.938196259	-5.010055336	-5.199468326	-1.540301806	-4.989880477	-4.834546669	-5.330670089	1.7	5.5	7.5	11.5	13.3	17.4	19.4	22.8	24.8
YLR350W	TCGGCAGGGGTG	F6	-0.877660088	-0.026440743	-3.864195677	-0.10316474	-0.070185309	-4.218373712	-3.667952382	-3.512618574	-4.008741995	1.7	5.5	7.5	11.5	13.3	17.4	19.4	22.8	24.8
YLR350W	TGGGGCCGGCAA	F6	-0.877660088	1.22148677	0.595235942	-2.688127241	-2.877540232	-1.218373712	1.50197262	-2.512618574	-3.008741995	1.7	5.5	7.5	11.5	13.3	17.4	19.4	22.8	24.8
YOR018W	GGGGGACTCCCA	F6	0.274343006	0.803634256	0.135804323	1.706732376	-0.632427734	-2.388298713	-0.722400166	-4.267506076	-4.763629497	1.7	5.5	7.5	11.5	13.3	17.4	19.4	22.8	24.8
YOR018W	TGAATAACGTAT	F6	-1.44400691	-2.205764442	-6.130982218	-5.954913782	-6.144326772	-6.485160252	-5.934738923	-5.779405115	-6.275528535	1.7	5.5	7.5	11.5	13.3	17.4	19.4	22.8	24.8
YOR018W	GGGAACGCGCAC	F6	-0.174641825	-1.282780496	-1.48310551	-2.529429495	-5.303804986	-5.644638466	-5.094217137	-4.938883329	-5.435006749	1.7	5.5	7.5	11.5	13.3	17.4	19.4	22.8	24.8
YOR018W	CGGGCATAAGAG	F6	0.015424709	0.558521758	1.186430396	-0.495482163	-0.225463535	-4.025728634	-3.475307304	-3.319973496	-3.816096917	1.7	5.5	7.5	11.5	13.3	17.4	19.4	22.8	24.8
YOR018W	GAACTCTCAGGG	F6	0.874412399	-4.274368256	-1.790195096	-1.128699832	-4.125467745	-4.466301225	-3.915879895	-3.760546088	-4.256669508	1.7	5.5	7.5	11.5	13.3	17.4	19.4	22.8	24.8
YFL027C	CGACGGCGCCGC	F6	0.661205999	-1.362043775	-1.891676413	-5.416047695	-5.605460686	-3.946294166	-5.395872836	-5.240539029	-5.736662449	1.7	5.5	7.5	11.5	13.3	17.4	19.4	22.8	24.8
YKL144C	GGGAATAGTCCA	F6	-0.237186377	-0.693463972	-1.044824801	-2.351092254	-3.658686671	-3.558330363	-5.106211107	-5.236279519	-5.825512343	1.7	5.5	7.5	11.5	13.3	17.4	19.4	22.8	24.8
YKL144C	GGGAGGGCGAGG	F6	-0.192739517	-1.776846594	-2.870546509	-4.05947489	-4.045354486	-4.386187966	-4.835766637	-5.468928724	-9.424483763	1.7	5.5	7.5	11.5	13.3	17.4	19.4	22.8	24.8
YKL144C	CTGGAGGAGGCA	F6	0.001230827	-1.091593423	-1.282985311	-1.632985687	-2.199468326	-3.67780533	-3.086742016	-4.400893492	-5.790101708	1.7	5.5	7.5	11.5	13.3	17.4	19.4	22.8	24.8
YKL144C	TAGTGGTGAGGG	F6	1.16375984	-1.503487905	-1.027134248	-2.915196149	-3.394115757	-4.097519317	-6.354452909	-6.199119101	-6.695242522	1.7	5.5	7.5	11.5	13.3	17.4	19.4	22.8	24.8
YKL144C	CCACGCAGCAGG	F6	-0.209281579	-1.704512648	-2.584087758	-2.173554068	-1.555612137	-4.440766133	-6.475307304	-6.319973496	-6.816096917	1.7	5.5	7.5	11.5	13.3	17.4	19.4	22.8	24.8
YKL144C	GTACACGCCAGG	F6	-0.502150952	0.103955894	-0.266294121	-5.897580607	-3.279638675	-3.842864576	-5.877405748	-5.72207194	-6.21819536	1.7	5.5	7.5	11.5	13.3	17.4	19.4	22.8	24.8
YKL144C	ACGCGGAGCCGG	F6	-0.640160774	-0.573928538	-6.434051285	-6.257982849	-6.44739584	-6.78822932	-3.915879895	-6.082474183	-6.578597603	1.7	5.5	7.5	11.5	13.3	17.4	19.4	22.8	24.8
YKL144C	GAACGAACCTGA	F6	0.686838311	-2.716756244	-6.013942797	-5.83787436	-6.027287351	-6.368120831	-5.817699501	-5.662365694	-6.158489114	1.7	5.5	7.5	11.5	13.3	17.4	19.4	22.8	24.8
YKL144C	ACCCATGCGAAG	F6	-1.26997751	-2.348368838	-2.186123772	-6.402372759	-6.591785749	-6.932619229	-6.3821979	-6.226864092	-6.722987512	1.7	5.5	7.5	11.5	13.3	17.4	19.4	22.8	24.8
YDL024C	CGAAAGAGAGGG	F6	-0.430752073	-0.584390292	-0.509912209	-0.089458623	-0.737484991	-0.270535132	-0.331881717	-0.418270273	-0.403540407	1.7	5.5	7.5	11.5	13.3	17.4	19.4	22.8	24.8
YDL024C	TGTAGCAGGCCG	F6	-0.393755091	-1.131309861	-1.184793486	-2.522348769	-2.483955842	-4.841091134	-6.165138923	-6.272839521	-5.505928535	1.7	5.5	7.5	11.5	13.3	17.4	19.4	22.8	24.8
YDL024C	AAAGGGACAAAG	F6	-0.984575291	-1.588683167	-2.483923596	-5.665407164	-5.117854561	-9.780616136	-4.586338616	-9.074860998	-9.570984419	1.7	5.5	7.5	11.5	13.3	17.4	19.4	22.8	24.8
YDL024C	ATTCGCAAGGTA	F6	0.089456551	-1.221991552	-1.393356386	-3.115408336	-4.261752605	-5.690048926	-4.439187878	-5.399331288	-4.895454708	1.7	5.5	7.5	11.5	13.3	17.4	19.4	22.8	24.8
YDL024C	GCGGGGGCAAGG	F6	-0.643952353	-1.390634565	-1.696375878	-2.80234281	-3.058869996	-4.792020899	-8.241599569	-6.501303261	-7.582389182	1.7	5.5	7.5	11.5	13.3	17.4	19.4	22.8	24.8
YDL024C	AAGGACACATGT	F6	-2.345808923	-2.231555173	-2.180341419	-2.947689455	-2.979561168	-2.820823639	-4.042991813	-4.150692411	-4.061853331	1.7	5.5	7.5	11.5	13.3	17.4	19.4	22.8	24.8
YDL024C	ACGCGGACTGTG	F6	-2.068801575	-0.698208071	-1.180868046	-1.576705958	-2.021376004	-2.672549605	-6.765984465	-2.703760062	-2.714456655	1.7	5.5	7.5	11.5	13.3	17.4	19.4	22.8	24.8
YDL024C	GGGGGGGCCGGC	F6	-1.06928016	-2.31994043	-1.584510031	-6.339178932	-3.206663828	-7.869425403	-4.511649151	-4.163670265	-7.659793686	1.7	5.5	7.5	11.5	13.3	17.4	19.4	22.8	24.8
YDL024C	TTGGTGCTAGCC	F6	-0.489844057	-0.341642975	-0.82430295	-2.622239305	-3.159575599	-6.959840698	-3.239494367	-2.553645842	-1.995321479	1.7	5.5	7.5	11.5	13.3	17.4	19.4	22.8	24.8
YDL024C	AACACATGCAGG	F6	-0.586611306	-2.435831679	-2.319390303	-3.397078459	-4.286931168	-7.627764648	-7.077343318	-5.92200951	-7.418132931	1.7	5.5	7.5	11.5	13.3	17.4	19.4	22.8	24.8
YDL024C	GGCGCGGTGCAC	F6	-0.356827924	-1.302075186	-1.864195677	-2.511249479	-1.593747266	-2.098079478	-3.384159416	-2.335740812	-6.532303951	1.7	5.5	7.5	11.5	13.3	17.4	19.4	22.8	24.8
YDL024C	AGGGCCGCAGCG	F6	-1.146148923	-1.896380202	-2.592116132	-2.5091571	-2.605460686	-6.946294166	-2.225947835	-6.240539029	-3.736662449	1.7	5.5	7.5	11.5	13.3	17.4	19.4	22.8	24.8
YDL024C	CGAGACGCGGTA	F6	-2.155194063	-2.64792912	-3.485684054	-7.010055336	-4.199468326	-7.540301806	-6.989880477	-6.834546669	-7.330670089	1.7	5.5	7.5	11.5	13.3	17.4	19.4	22.8	24.8
YDL024C	CCAGGAAAATCA	F6	1.363348012	2.099090139	2.320228894	0.939903982	-3.33697185	0.229085265	-0.5424215	-1.972050193	1.055388343	1.7	5.5	7.5	11.5	13.3	17.4	19.4	22.8	24.8
YDL024C	CAGCCTAGTGTG	F6	1.437542144	-0.167303279	-5.290460432	-5.114391996	-5.303804986	-5.644638466	-5.094217137	-4.938883329	-5.435006749	1.7	5.5	7.5	11.5	13.3	17.4	19.4	22.8	24.8
YDL024C	AAGGGGAGGCCC	F6	0.259843436	-0.384894714	-5.508051867	-2.162058429	-5.521396421	-2.540301806	-5.311808572	-5.156474764	-5.652598184	1.7	5.5	7.5	11.5	13.3	17.4	19.4	22.8	24.8
YDL024C	CGGAGGCGAGAC	F6	-0.634388937	-6.641150587	-6.478905521	-6.302837085	-6.492250076	-6.833083556	-6.282662226	-6.127328418	-6.623451839	1.7	5.5	7.5	11.5	13.3	17.4	19.4	22.8	24.8
YDL024C	AGGGGTGGGGGG	F6	2.929694835	1.236593663	-2.186123772	2.237872178	-1.614505826	-2.540301806	-2.989880477	-2.834546669	-1.008741995	1.7	5.5	7.5	11.5	13.3	17.4	19.4	22.8	24.8
YDL024C	GCGGGTGACTCG	F6	0.530804758	-1.415483034	-5.645555391	-5.469486954	-5.658899945	-5.999733425	-5.449312095	-5.293978288	-5.790101708	1.7	5.5	7.5	11.5	13.3	17.4	19.4	22.8	24.8
YDL024C	CGGTCGGAGACT	F6	-2.907407431	-2.248833164	-6.478905521	-6.302837085	-3.492250076	-6.833083556	-6.282662226	-6.127328418	-6.623451839	1.7	5.5	7.5	11.5	13.3	17.4	19.4	22.8	24.8
YDL024C	GGACGGAGACGA	F6	-0.177220369	-0.938977902	0.493356328	-1.228695622	-4.877540232	-4.218373712	-4.667952382	-2.927656073	-5.008741995	1.7	5.5	7.5	11.5	13.3	17.4	19.4	22.8	24.8
YDL024C	GGCAAGGCGATA	F6	-0.462622588	1.803634256	-0.449158178	1.229410599	0.274462862	1.312141005	-2.837877383	0.902418925	-3.178666996	1.7	5.5	7.5	11.5	13.3	17.4	19.4	22.8	24.8
YDL024C	ACGAGGGGAAGA	F6	-0.380160428	1.640983918	-3.951658518	-0.453661987	0.122459768	-4.305836553	-3.755415223	-2.600081415	-4.096204836	1.7	5.5	7.5	11.5	13.3	17.4	19.4	22.8	24.8
YDL024C	GAAGGGACAAAG	F6	-0.85069304	-2.584436196	-2.78476121	-4.416047695	-4.605460686	-5.946294166	-4.395872836	-5.240539029	-5.736662449	1.7	5.5	7.5	11.5	13.3	17.4	19.4	22.8	24.8
YDL024C	GGGGTGCCGGCA	F6	0.810395906	-0.026440743	-1.712192584	-1.273089742	-1.462502732	-1.218373711	-1.837877383	-2.682543576	-4.178666996	1.7	5.5	7.5	11.5	13.3	17.4	19.4	22.8	24.8
YDL024C	GGGGGGGGGCGG	F6	-0.490636964	-4.726880461	-1.979672894	-1.803604458	-4.57797995	-4.91881343	-4.3683921	-3.213058292	-4.709181713	1.7	5.5	7.5	11.5	13.3	17.4	19.4	22.8	24.8
YDL024C	GTTCGCAAGGTA	F6	-0.993137305	-2.404952366	-1.394710394	-3.388566959	-4.57797995	-4.91881343	-4.3683921	-4.213058292	-2.709181713	1.7	5.5	7.5	11.5	13.3	17.4	19.4	22.8	24.8
YLR138W	ATCGTATACAAG	F6	-0.029663181	-4.348368838	-1.864195677	-0.202700414	-1.614505826	-4.540301806	-3.989880477	-3.834546669	-4.330670089	1.7	5.5	7.5	11.5	13.3	17.4	19.4	22.8	24.8
YLR138W	CCAATAGCCGTA	F6	-0.600126112	-5.070834862	-4.908589796	-4.73252136	-4.921934351	-5.262767831	-4.712346501	-4.557012694	-5.053136114	1.7	5.5	7.5	11.5	13.3	17.4	19.4	22.8	24.8
YDR009W	GGGGCGCGGCAG	F6	-0.047995004	0.341946663	-0.10252357	-1.340203937	-1.71638544	-2.624693994	-3.091760091	-6.293978288	-4.620176707	1.7	5.5	7.5	11.5	13.3	17.4	19.4	22.8	24.8
YDL110C	GTGGGGCCGCTA	F6	-0.048303742	-0.56613851	-0.619801832	-1.476448971	-2.325521829	-3.508093225	-3.866906432	-3.981661788	-4.611051739	1.7	5.5	7.5	11.5	13.3	17.4	19.4	22.8	24.8
YDL110C	GGGCGGAGCGTG	F6	0.057960684	-0.584284117	-0.61123408	-1.59023504	-1.690380693	-3.616176673	-4.46168402	-4.64738713	-6.050401146	1.7	5.5	7.5	11.5	13.3	17.4	19.4	22.8	24.8
YDL110C	ACTAGCTAAAAG	F6	-0.031134568	-0.351681572	-0.292529999	-0.433943753	-0.098830096	-0.307077937	-0.481940396	-0.539335913	-1.062680802	1.7	5.5	7.5	11.5	13.3	17.4	19.4	22.8	24.8
YDL110C	TTAAACGAAACA	F6	-0.487713569	-0.977531143	-1.634713831	-1.764748523	-1.506702536	-2.790952488	-2.882077187	-4.785637069	-7.86672299	1.7	5.5	7.5	11.5	13.3	17.4	19.4	22.8	24.8
YDL110C	ACGGGGCGCCTC	F6	-0.001234773	-0.285175011	-1.072303872	-2.58429143	-1.551311999	-3.197000061	-1.876060577	-5.578707765	-6.074831185	1.7	5.5	7.5	11.5	13.3	17.4	19.4	22.8	24.8
YDL110C	ACAAGGAGGCCG	F6	-0.320894479	-0.826831717	-0.74800266	-1.754798281	-3.153664637	-7.494498117	-6.944076787	-5.203780479	-7.2848664	1.7	5.5	7.5	11.5	13.3	17.4	19.4	22.8	24.8
YDL110C	TCAGGGTGCTTC	F6	-0.909138319	-0.145381816	-1.150246736	-3.106628595	-2.826556303	-2.479333789	-6.786893455	-6.631559647	-7.127683067	1.7	5.5	7.5	11.5	13.3	17.4	19.4	22.8	24.8
YDL110C	TAGACCAGCCCC	F6	-0.815673201	-3.457993329	-4.084244158	-7.36760734	-7.557020331	-7.897853811	-7.347432481	-7.192098674	-7.688222094	1.7	5.5	7.5	11.5	13.3	17.4	19.4	22.8	24.8
YDL110C	ACGGGGAGTTGC	F6	-0.546209219	-1.431955468	-3.517637916	-3.756606979	-4.53098247	-7.456778451	-6.906357121	-2.943668391	-7.247146734	1.7	5.5	7.5	11.5	13.3	17.4	19.4	22.8	24.8
YDL110C	GCTAGCTAAAAG	F6	-0.425147883	-0.573928538	-1.304768268	-0.476623136	-0.125467745	-0.073983802	-0.108524973	-0.301114469	-1.449314586	1.7	5.5	7.5	11.5	13.3	17.4	19.4	22.8	24.8
YDL110C	ACAACCCCGCCG	F6	1.652854629	-0.611403244	0.872769917	1.601379376	-0.047465233	0.781626289	-0.252914883	-2.682543576	-3.178666996	1.7	5.5	7.5	11.5	13.3	17.4	19.4	22.8	24.8
YDL110C	AGTTTGGACGGA	F6	1.31498499	0.973559257	0.913411902	0.826445932	0.485029848	-1.440766133	2.77262021	-2.319973496	-2.816096917	1.7	5.5	7.5	11.5	13.3	17.4	19.4	22.8	24.8
YDL110C	GGCCAGGGCTGG	F6	-0.799657576	-5.196365744	-5.034120679	-0.157612524	-0.877540232	-5.388298713	-4.837877383	-4.682543576	-5.178666996	1.7	5.5	7.5	11.5	13.3	17.4	19.4	22.8	24.8
YDL110C	GAGCGAGGGCGG	F6	-6.163062306	-6.311842962	-6.149597896	-5.97352946	-6.16294245	-6.50377593	-5.953354601	-5.798020793	-6.294144213	1.7	5.5	7.5	11.5	13.3	17.4	19.4	22.8	24.8
YER131W	CAAGGGTGGCGG	F6	0.707302413	2.22148677	1.595235942	0.311872759	1.581891387	-0.218373712	2.332047618	1.657306427	-0.008741995	1.7	5.5	7.5	11.5	13.3	17.4	19.4	22.8	24.8
YOR356W	GGATGGTGCGCG	F6	-0.055225151	0.123528953	0.108453835	-0.419084726	-0.549753926	-0.22289627	-1.050986564	-1.703007678	-2.168542779	1.7	5.5	7.5	11.5	13.3	17.4	19.4	22.8	24.8
YOR356W	AACGTTGGCACC	F6	0.031192024	0.782715672	0.868557666	0.428966804	0.383389586	0.176545146	-0.302114589	-0.879400905	-1.082078606	1.7	5.5	7.5	11.5	13.3	17.4	19.4	22.8	24.8
YOR356W	GAAACGATAACA	F6	-0.263023669	0.280297141	-0.077025876	-0.022702712	-0.267610815	-0.860207589	-0.361214498	-1.5751145	-1.928279966	1.7	5.5	7.5	11.5	13.3	17.4	19.4	22.8	24.8
YOR356W	AGTAGCGCGCTG	F6	0.370267426	0.143484258	0.158172136	0.254387264	0.029350364	-0.13091087	-0.580489541	-1.868762384	-1.201387072	1.7	5.5	7.5	11.5	13.3	17.4	19.4	22.8	24.8
YOR356W	AGAGCACCGCAA	F6	-0.922054207	0.263065874	-0.208150078	-0.995555766	-0.648915857	-0.525802237	-1.975380907	-2.141975194	-4.31617052	1.7	5.5	7.5	11.5	13.3	17.4	19.4	22.8	24.8
YOR356W	AGGGGGAGAAGA	F6	-1.011961179	0.168206688	0.316376569	0.009844222	-1.725537138	-1.622763967	-1.515949288	-2.834546669	-6.500595091	1.7	5.5	7.5	11.5	13.3	17.4	19.4	22.8	24.8
YOR356W	CAGTTATTCCAA	F6	-0.453344775	-0.687855304	-1.307430068	-6.964251646	-2.346309715	-3.494498117	-6.944076787	-2.881852384	-7.2848664	1.7	5.5	7.5	11.5	13.3	17.4	19.4	22.8	24.8
YOR356W	GGGAGGGGCGGA	F6	1.822779631	1.558521758	2.475654326	2.093232473	2.005102818	1.425482478	1.238938214	0.487381426	-4.008741995	1.7	5.5	7.5	11.5	13.3	17.4	19.4	22.8	24.8
YOR356W	GACGTTGGCACC	F6	-0.529736784	0.177092651	0.483727626	-0.484593847	0.078065649	-0.507880329	-0.390418406	-0.972050193	-1.883211112	1.7	5.5	7.5	11.5	13.3	17.4	19.4	22.8	24.8
YOR356W	ACAGAGCCGCCA	F6	-0.526752926	-0.353605486	-0.802795132	-2.474723603	-1.816139687	-6.326898168	-4.191514338	-5.621143031	-6.117266451	1.7	5.5	7.5	11.5	13.3	17.4	19.4	22.8	24.8
YOR356W	AAGGGAGCGAGG	F6	-0.755176081	-1.24275865	-1.360621503	-2.406945488	-2.093858138	-6.52215446	-5.97173313	-5.816399322	-3.990594648	1.7	5.5	7.5	11.5	13.3	17.4	19.4	22.8	24.8
YOR356W	GGCCGCACGCAG	F6	0.323973774	-1.260905997	-1.098660931	-5.010055336	-1.112005485	-0.732946884	-2.667952382	-4.834546669	-2.160745088	1.7	5.5	7.5	11.5	13.3	17.4	19.4	22.8	24.8
YOR356W	GCGTAAACGAGC	F6	-1.773824277	-2.922604932	-1.286428678	-3.754216431	-3.358666921	-3.962534807	-3.734041572	-2.578707765	-6.074831185	1.7	5.5	7.5	11.5	13.3	17.4	19.4	22.8	24.8
YOR356W	GCGGAGGCGATG	F6	1.279881189	0.732551157	-0.394710394	-1.388566959	-0.770625028	1.366588789	-0.198467099	0.246373326	-3.709181713	1.7	5.5	7.5	11.5	13.3	17.4	19.4	22.8	24.8
YOR356W	GAGGGGGGTCTG	F6	2.99680903	4.032452946	3.010273441	3.250472214	-1.462502732	2.00401871	-1.252914883	-1.097581075	-1.593704495	1.7	5.5	7.5	11.5	13.3	17.4	19.4	22.8	24.8
YOR356W	GCAGGAAGGCAA	F6	1.457942944	0.535438145	-0.2565131	-1.495482163	-4.269857654	-4.610691134	-4.060269805	-3.904935997	-3.401059417	1.7	5.5	7.5	11.5	13.3	17.4	19.4	22.8	24.8
YOR356W	GATAGAGACCCG	F6	-1.244442418	-3.641150587	-1.230978008	-5.302837085	-2.322325074	-1.92619296	-5.282662226	-5.127328418	-5.623451839	1.7	5.5	7.5	11.5	13.3	17.4	19.4	22.8	24.8
YOR356W	GGTAGCGCGCTG	F6	0.707302413	-0.348368838	-0.186123772	0.311872759	0.385494174	-0.218373711	0.010119523	-1.249584168	-1.330670089	1.7	5.5	7.5	11.5	13.3	17.4	19.4	22.8	24.8
YOR356W	GGAAGGGGAAAG	F6	0.200342424	-5.196365744	-5.034120679	-4.858052242	-5.047465233	-5.388298713	-4.837877383	-4.682543576	-5.178666996	1.7	5.5	7.5	11.5	13.3	17.4	19.4	22.8	24.8
YOR356W	GATAGGGGAAGG	F6	-2.509928303	-0.893174212	-4.818391987	-3.057361051	-4.831736542	-5.172570022	-3.622148692	-4.466814885	-4.962938305	1.7	5.5	7.5	11.5	13.3	17.4	19.4	22.8	24.8
YGL057C	TCAAATGCAAAG	F6	0.316087547	0.216602188	-0.516902784	-2.208384052	-1.804422302	-2.594240614	-5.213744285	-2.280802899	-4.661449102	1.7	5.5	7.5	11.5	13.3	17.4	19.4	22.8	24.8
YGL057C	TCAGGCGAGAGG	F6	-0.60265304	-0.824806882	-0.835626525	-1.631543713	-1.714041499	-2.862229901	-2.556921069	-1.730210009	-5.067635684	1.7	5.5	7.5	11.5	13.3	17.4	19.4	22.8	24.8
YGL057C	ATACGCGGCCGG	F6	0.645901869	0.746148761	0.616931013	-3.273089742	-1.214575219	-5.803336212	-3.252914883	-5.097581075	-5.593704495	1.7	5.5	7.5	11.5	13.3	17.4	19.4	22.8	24.8
YGL057C	AGGGTGTGTGGG	F6	0.591825196	0.045709043	-1.062135055	-0.97352946	-1.57797995	0.45042038	-3.953354601	-0.798020793	-1.972216119	1.7	5.5	7.5	11.5	13.3	17.4	19.4	22.8	24.8
YGL057C	AGGGCGGAGTAT	F6	0.804163952	-1.611403244	0.010273441	-5.273089742	-2.462502732	-1.633411211	-5.252914883	-3.512618574	-5.593704495	1.7	5.5	7.5	11.5	13.3	17.4	19.4	22.8	24.8
YGL057C	CCCGGGCGGAGC	F6	-1.529736784	-1.485872362	-0.864195677	-3.14755886	-0.430081255	-1.092842829	-4.127384001	-1.650122098	-4.468173613	1.7	5.5	7.5	11.5	13.3	17.4	19.4	22.8	24.8
YGL057C	AGGGTGGTCCAG	F6	1.707302413	-2.14191796	-1.979672894	-3.388566959	-3.57797995	-3.91881343	-3.3683921	-3.213058292	-3.709181713	1.7	5.5	7.5	11.5	13.3	17.4	19.4	22.8	24.8
YOR229W	AGTGGAGGGTCA	F6	-0.467027767	0.599000827	0.091135274	0.668566272	-0.137060153	0.366588789	-0.23108852	-1.037280565	-1.435556662	1.7	5.5	7.5	11.5	13.3	17.4	19.4	22.8	24.8
YOR229W	GAGGGGGGCGCG	F6	-0.485614231	-1.189255355	-1.847189252	-3.278803393	-7.860533806	-8.201367286	-7.650945957	-7.495612149	-7.991735569	1.7	5.5	7.5	11.5	13.3	17.4	19.4	22.8	24.8
YOR229W	GGGAAGGCAGGA	F6	-1.178829622	0.074488166	-1.19136042	-1.124226356	-1.401102188	-3.156973167	-3.454548744	-6.621143031	-3.416826733	1.7	5.5	7.5	11.5	13.3	17.4	19.4	22.8	24.8
YOR229W	GGGGGACAGAGG	F6	-0.560469912	-1.026440743	-0.645185895	-1.760883583	-1.901386974	-7.149111049	-3.013727219	-3.27343091	-3.032588736	1.7	5.5	7.5	11.5	13.3	17.4	19.4	22.8	24.8
YOR229W	ACAGCGTAGCGG	F6	2.161868277	1.891097097	2.010273441	1.229410599	0.34485219	-4.388298713	-0.137437665	-3.682543576	-4.178666996	1.7	5.5	7.5	11.5	13.3	17.4	19.4	22.8	24.8
YOR229W	CGCGAAGGCCGA	F6	-0.029663181	-0.260905997	1.398838729	1.077407505	1.259963292	0.547161035	0.097582364	-0.027191747	-4.330670089	1.7	5.5	7.5	11.5	13.3	17.4	19.4	22.8	24.8
YOR229W	GGGCTAAGTTCG	F6	-0.534772374	-1.214067746	-0.221747682	-1.460716745	-1.775660618	-2.406000715	-5.025504386	-1.870170579	-5.366293999	1.7	5.5	7.5	11.5	13.3	17.4	19.4	22.8	24.8
YOR229W	GGTGGAGGGTCA	F6	-0.256171711	0.273119539	-0.2427073	0.196395542	0.328910646	-0.459381811	-0.561037178	0.59429663	-0.901826791	1.7	5.5	7.5	11.5	13.3	17.4	19.4	22.8	24.8
YOR229W	CTAGGGTGGGGG	F6	-1.140694493	-1.685403825	-5.771086273	-5.595017837	-5.784430827	-6.125264307	-5.574842977	-5.41950917	-5.91563259	1.7	5.5	7.5	11.5	13.3	17.4	19.4	22.8	24.8
YOR229W	GGGCAGACAATA	F6	-3.462622588	-0.026440743	0.943159245	0.8143731	-1.140574637	-0.218373711	-0.667952382	-3.097581075	-3.593704495	1.7	5.5	7.5	11.5	13.3	17.4	19.4	22.8	24.8
YOR229W	CCGAGACAGGCT	F6	0.385374318	-3.933331339	-3.771086273	-2.595017837	-1.462502732	-0.540301806	-1.252914883	-1.097581075	-1.593704495	1.7	5.5	7.5	11.5	13.3	17.4	19.4	22.8	24.8
YOR229W	TGCACGGGTTGG	F6	-2.246893897	-1.395674553	-4.818391987	-1.834968629	-4.831736542	-5.172570022	-4.622148692	-4.466814885	-4.962938305	1.7	5.5	7.5	11.5	13.3	17.4	19.4	22.8	24.8
YJR063W	CACTCACGACGC	F6	0.354200762	1.076752442	0.950985447	1.234673127	1.372667983	1.858334801	1.685433145	1.771226019	1.794062488	1.7	5.5	7.5	11.5	13.3	17.4	19.4	22.8	24.8
YJR063W	GGGGACCGGAGA	F6	-0.123136122	0.677768758	0.707621448	1.137339977	1.310804709	1.704781938	1.29224661	1.55683576	1.823631388	1.7	5.5	7.5	11.5	13.3	17.4	19.4	22.8	24.8
YJR063W	GGAGGCAAGAAC	F6	0.327924046	0.580022827	1.161567419	1.381643037	2.007524002	2.194224742	1.823033971	2.678807496	2.599854163	1.7	5.5	7.5	11.5	13.3	17.4	19.4	22.8	24.8
YJR063W	GATGGGAGACGG	F6	-0.888386494	-0.693865404	-0.186123772	0.311872759	0.645557014	1.240086068	1.016783254	0.705186578	0.839254912	1.7	5.5	7.5	11.5	13.3	17.4	19.4	22.8	24.8
YJR063W	GGCACATAACAG	F6	-0.845598878	-0.226049769	-0.457286059	-0.097771481	-0.611806676	0.033813312	0.299257683	0.535209951	0.209011532	1.7	5.5	7.5	11.5	13.3	17.4	19.4	22.8	24.8
YJR063W	GGTGCGGCGGAA	F6	0.130953043	-0.795435191	-0.804956474	-1.04946372	-1.238876711	-0.636293719	-0.029288861	0.137100135	-2.392446287	1.7	5.5	7.5	11.5	13.3	17.4	19.4	22.8	24.8
YJR063W	CGCGGAACGTGC	F6	-1.292697587	0.114040481	-0.257538105	0.261832077	0.521009145	-0.019593847	0.679970922	0.910592857	0.402191106	1.7	5.5	7.5	11.5	13.3	17.4	19.4	22.8	24.8
YJR063W	ATGGACATGCAG	F6	-0.052157819	-0.307853678	-0.413088923	0.499945107	-0.158953167	0.772466289	-0.113752135	1.353525679	0.428944244	1.7	5.5	7.5	11.5	13.3	17.4	19.4	22.8	24.8
YJR063W	CGCGGGAGACAG	F6	0.707302413	0.497121213	1.383731836	1.311872759	2.312284327	2.410982909	2.871206429	2.946813044	0.3131861	1.7	5.5	7.5	11.5	13.3	17.4	19.4	22.8	24.8
YJR063W	CAGGAGGCGGAT	F6	-0.898721703	-3.047502359	-6.972720134	-3.796651698	-3.28562497	-7.326898168	-4.454548744	-5.03618053	-3.309911529	1.7	5.5	7.5	11.5	13.3	17.4	19.4	22.8	24.8
YJR063W	GAAAAATGAGTG	F6	-0.185782383	-1.334563038	-5.564635395	-2.066638864	-4.57797995	-4.91881343	-5.3683921	-4.213058292	-5.709181713	1.7	5.5	7.5	11.5	13.3	17.4	19.4	22.8	24.8
YJR063W	GAAGGGGGGCTG	F6	-0.035201365	-0.077066816	-4.722176672	-0.224180141	-0.413593132	-5.076354707	-4.525933377	-4.370599569	-4.86672299	1.7	5.5	7.5	11.5	13.3	17.4	19.4	22.8	24.8
YJR063W	ACAGGGGTCTCC	F6	-0.742730507	-2.891511163	-2.729266097	-3.038624488	-5.549965574	-2.568870959	-1.880946105	-5.185043916	-4.096204836	1.7	5.5	7.5	11.5	13.3	17.4	19.4	22.8	24.8
YJR063W	GGCGCGGAGGGC	F6	-0.877660088	-1.163944267	-5.323627296	-5.14755886	-5.33697185	-5.67780533	-5.127384001	-4.972050193	-5.468173613	1.7	5.5	7.5	11.5	13.3	17.4	19.4	22.8	24.8
YJR063W	GACTCACGACGC	F6	-0.877660088	0.195951678	0.135804323	0.89683526	0.537497268	1.103554383	1.917010119	1.361850544	0.213650427	1.7	5.5	7.5	11.5	13.3	17.4	19.4	22.8	24.8
YJR063W	GTGGACATGCAG	F6	-0.39223326	-1.026440743	-0.864195677	-0.202700414	-1.199468326	-0.370376805	-2.989880477	1.557770754	-0.523315167	1.7	5.5	7.5	11.5	13.3	17.4	19.4	22.8	24.8
YGL223C	TCCACGCCGAAG	F6	0.236108787	0.614156457	0.766878749	0.838968766	1.784256134	1.509686329	2.263876115	1.907957109	2.369769629	1.7	5.5	7.5	11.5	13.3	17.4	19.4	22.8	24.8
YGL223C	CGACGGTGTGGG	F6	0.64822318	0.714526782	0.965879321	1.179037076	1.417420816	1.032363336	2.208337172	1.240288564	1.360491815	1.7	5.5	7.5	11.5	13.3	17.4	19.4	22.8	24.8
YGL223C	AAGCGAGGAACG	F6	0.662908294	-0.171175836	0.539319952	0.739966411	0.672016933	0.519902828	1.042541001	0.630834216	1.030077254	1.7	5.5	7.5	11.5	13.3	17.4	19.4	22.8	24.8
YGL223C	GCCGGCAGGCAG	F6	0.674135549	0.957071134	0.68759996	0.538941668	1.792311167	2.039871093	2.465073037	2.43309127	2.462563724	1.7	5.5	7.5	11.5	13.3	17.4	19.4	22.8	24.8
YGL223C	AGAAGCACGAGG	F6	-0.085255507	-0.087194774	0.478405986	0.227659755	0.13725677	0.381385791	0.590115771	0.262508015	0.126054784	1.7	5.5	7.5	11.5	13.3	17.4	19.4	22.8	24.8
YGL223C	AACCCTTATACG	F6	0.036610038	-0.283936965	0.522827446	0.820886407	1.482715982	1.343281416	1.653975713	1.006110228	1.290818287	1.7	5.5	7.5	11.5	13.3	17.4	19.4	22.8	24.8
YGL223C	TCGACAACGCGC	F6	-0.143344072	0.120258319	-0.093221191	-0.964458469	-1.07081572	-2.688877488	-1.933636366	-3.695840398	-4.776926319	1.7	5.5	7.5	11.5	13.3	17.4	19.4	22.8	24.8
YGL223C	GGTGGATGGGTC	F6	-0.519206117	0.775619879	0.894796223	1.048838353	2.429514587	2.507451325	2.069013212	2.156175517	2.694540473	1.7	5.5	7.5	11.5	13.3	17.4	19.4	22.8	24.8
YGL223C	CGCCAGACCAGC	F6	0.516618852	0.336129336	1.465952925	0.855015084	2.059265942	2.191502083	2.903204319	2.044598936	2.461887831	1.7	5.5	7.5	11.5	13.3	17.4	19.4	22.8	24.8
YGL223C	ACGGAGGGGTGC	F6	0.41184653	1.241039568	1.647703361	2.064779897	2.496855283	2.384290791	2.952199547	2.14188486	2.63724994	1.7	5.5	7.5	11.5	13.3	17.4	19.4	22.8	24.8
YGL223C	AGTGGGAGACGC	F6	-0.292697587	0.36587668	-0.082835964	0.970084242	0.462309771	0.803994102	0.653975713	1.087294268	0.400648942	1.7	5.5	7.5	11.5	13.3	17.4	19.4	22.8	24.8
YGL223C	TCGCGGGGAATG	F6	1.31498499	0.866644053	0.498374402	0.777536331	1.284731197	1.959164474	1.431583292	1.049260313	2.340407569	1.7	5.5	7.5	11.5	13.3	17.4	19.4	22.8	24.8
YGL223C	CGGGGGCGCTGC	F6	-0.125587601	1.011033962	-0.942198189	-0.351092254	1.655891969	0.819100994	0.9421011	0.763015868	2.100882497	1.7	5.5	7.5	11.5	13.3	17.4	19.4	22.8	24.8
YGL223C	GAGCGAGGAACG	F6	0.122339912	-0.026440743	0.659366279	0.3993356	0.822899487	0.173943711	0.13940254	1.187821144	0.514819962	1.7	5.5	7.5	11.5	13.3	17.4	19.4	22.8	24.8
YGL223C	GGAAGCACGAGG	F6	-0.434053436	-0.670296933	-0.338126865	-0.010055336	-0.061964803	-0.6923049	0.443078931	-0.349119842	-0.565135343	1.7	5.5	7.5	11.5	13.3	17.4	19.4	22.8	24.8
YGL223C	GGGTGGCCCGTG	F6	-2.816259543	-0.742647777	-0.217832632	-1.211689197	-1.231177186	0.012951835	0.452341852	-0.714252435	0.825248054	1.7	5.5	7.5	11.5	13.3	17.4	19.4	22.8	24.8
YGL223C	AGGCGGGGCCGC	F6	-3.150678582	-0.977531143	-1.552251671	-0.298180723	-0.565596225	-1.491392206	-1.718578455	-0.563244647	-1.166283272	1.7	5.5	7.5	11.5	13.3	17.4	19.4	22.8	24.8
YGL223C	GACCCTTATACG	F6	0.344732334	-0.289475149	-0.864195677	1.427349977	1.537497268	0.366588789	2.13940254	2.072343927	1.106735223	1.7	5.5	7.5	11.5	13.3	17.4	19.4	22.8	24.8
YGL223C	AAAAACGGGAGG	F6	0.204802073	-1.528941084	-1.4922269	-4.775590082	-4.965003073	-5.305836553	-4.755415223	-4.600081415	-5.096204836	1.7	5.5	7.5	11.5	13.3	17.4	19.4	22.8	24.8
YGL223C	GCGGAGGGGTGC	F6	-0.462622588	-0.026440743	1.550841822	1.311872759	2.537497268	1.366588789	2.834547959	3.072343927	2.213650427	1.7	5.5	7.5	11.5	13.3	17.4	19.4	22.8	24.8
YGL223C	AGGCGCGGGAGG	F6	-0.347145371	-2.196365744	-2.034120679	-3.858052242	-5.047465233	-5.388298713	-4.837877383	-2.682543576	-5.178666996	1.7	5.5	7.5	11.5	13.3	17.4	19.4	22.8	24.8
YGL223C	GGGGGGGCGTAC	F6	-2.438375042	-3.909083792	-5.746838726	-5.57077029	-5.760183281	-6.101016761	-5.550595431	-5.395261624	-5.891385044	1.7	5.5	7.5	11.5	13.3	17.4	19.4	22.8	24.8
YGL223C	ATGCGCCGGGAG	F6	2.122339912	-1.026440743	-0.864195677	3.012312477	2.122459768	3.173943711	1.917010119	2.294736348	1.991258005	1.7	5.5	7.5	11.5	13.3	17.4	19.4	22.8	24.8
YLR252W	AAAAAACCTGAT	F6	-0.264315785	0.114532885	0.764678323	-1.093641966	-0.803062016	-1.412384331	-1.414504025	-2.893042318	-2.723584778	1.7	5.5	7.5	11.5	13.3	17.4	19.4	22.8	24.8
YLR252W	GCGTGGAGGCAG	F6	-0.830272585	-1.139806596	-0.871822277	-1.262983255	-1.900542057	-3.326264434	-3.498309129	-4.342975322	-5.353671915	1.7	5.5	7.5	11.5	13.3	17.4	19.4	22.8	24.8
YLR252W	AGGGGGGGCGTG	F6	-1.059863419	-0.79638366	-0.746838726	-1.722773384	-1.527522524	-2.615589934	-2.785060685	-4.717189718	-4.628350638	1.7	5.5	7.5	11.5	13.3	17.4	19.4	22.8	24.8
YLR252W	CTGTGGGCCGGA	F6	-0.318232679	0.117949166	-0.270820937	-0.521017255	-0.052218763	-0.378838384	-0.719482683	-0.564148875	-0.415367254	1.7	5.5	7.5	11.5	13.3	17.4	19.4	22.8	24.8
YLR252W	CACAGCAAGACC	F6	-0.076303906	-2.415768123	-0.956906051	-3.279088482	-2.266867612	-4.809334953	-2.493378877	-3.177580397	-3.462199712	1.7	5.5	7.5	11.5	13.3	17.4	19.4	22.8	24.8
YLR252W	CCCTGAGGGGAA	F6	-0.415316873	-0.389010822	-0.832486817	-1.135586218	-2.047465233	-1.462299294	-6.159805478	-2.41950917	-6.500595091	1.7	5.5	7.5	11.5	13.3	17.4	19.4	22.8	24.8
YLR252W	GCATTTTGAGAG	F6	-0.022049997	-0.763406337	-0.934585005	-2.94294114	-4.006823248	-6.932619229	-2.134270386	-3.05693909	-5.722987512	1.7	5.5	7.5	11.5	13.3	17.4	19.4	22.8	24.8
YLR252W	TAACGCCGCCAT	F6	-8.144446628	-8.293227284	-8.130982218	-7.954913782	-8.144326772	-8.485160252	-7.934738923	-7.779405115	-8.275528535	1.7	5.5	7.5	11.5	13.3	17.4	19.4	22.8	24.8
YLR252W	GGCGGGCAGAGA	F6	-1.164541235	-1.00298177	-0.509530796	-2.296936484	-2.223315068	-2.448671331	-2.428764718	-4.443355912	-3.939479332	1.7	5.5	7.5	11.5	13.3	17.4	19.4	22.8	24.8
YLR252W	GTGGGAGAGAGC	F6	-1.140694493	-2.418758166	-3.449158178	-1.992981822	-2.182394813	-3.610691134	-6.060269805	-5.904935997	-6.401059417	1.7	5.5	7.5	11.5	13.3	17.4	19.4	22.8	24.8
YLR252W	CGGGGGCCCCCG	F6	-1.408174804	0.558521758	0.079220795	0.196395542	-0.408054948	-1.596885335	-1.198467099	-0.306167697	-4.709181713	1.7	5.5	7.5	11.5	13.3	17.4	19.4	22.8	24.8
YLR252W	ACCGTACACTAT	F6	-0.735641083	0.159972381	0.365286169	0.498285883	-1.928166305	-5.076354707	-4.525933377	-1.370599569	-1.86672299	1.7	5.5	7.5	11.5	13.3	17.4	19.4	22.8	24.8
YLR252W	GAAAAACCTGAT	F6	0.23781713	-0.441478242	0.908393827	-1.688127241	-0.140574637	-3.218373712	-1.930986788	-1.512618574	-3.593704495	1.7	5.5	7.5	11.5	13.3	17.4	19.4	22.8	24.8
YLR252W	GGGGGGGGCGTG	F6	-1.00319097	-1.289475149	-0.542267582	-4.273089742	-1.877540232	-2.218373711	-1.445559961	-4.097581075	-4.593704495	1.7	5.5	7.5	11.5	13.3	17.4	19.4	22.8	24.8
YOL065C	TCAGAGCCCGGT	F6	0.315607781	-0.014035722	-0.102036001	-0.228922158	0.011129421	-0.362370248	0.603776726	0.446953	0.541758922	1.7	5.5	7.5	11.5	13.3	17.4	19.4	22.8	24.8
YOL065C	TAGCAGCCACTG	F6	0.291358983	-0.021017071	-0.320573972	0.264929257	0.125174153	0.583926621	0.106028055	0.412093299	0.642593528	1.7	5.5	7.5	11.5	13.3	17.4	19.4	22.8	24.8
YOL065C	GGTGCGAGCTAG	F6	-0.702088523	0.494905658	0.584394382	1.472337431	2.088108264	2.019693779	1.829547278	2.176022573	2.398850693	1.7	5.5	7.5	11.5	13.3	17.4	19.4	22.8	24.8
YOL065C	AAGGAGAGTGAT	F6	-0.307344363	-0.441478242	-0.699136431	-0.582774241	-1.600006256	-3.940839736	-2.464418988	-2.749657771	-2.529574158	1.7	5.5	7.5	11.5	13.3	17.4	19.4	22.8	24.8
YOL065C	GGGGGGTCGAGG	F6	-1.735641083	-0.240565548	0.135804323	1.008480616	0.788040729	0.567501483	1.228954125	1.651768244	0.966167025	1.7	5.5	7.5	11.5	13.3	17.4	19.4	22.8	24.8
YOL065C	CGCTGGCCTTTG	F6	-1.015163611	0.622652095	0.291082548	-1.688127241	0.750490991	-0.548522313	-0.320029078	-3.387087692	-1.008741995	1.7	5.5	7.5	11.5	13.3	17.4	19.4	22.8	24.8
YOL065C	TGCGAGGCCCCG	F6	1.209802754	1.728446759	0.305729324	1.704190182	2.29238477	3.010444979	2.617449837	2.979234522	2.383575428	1.7	5.5	7.5	11.5	13.3	17.4	19.4	22.8	24.8
YGL038C	CAGGGGCGCTGC	F6	0.471368871	1.451408013	1.591241832	1.866406698	1.608623793	2.121508153	1.610484608	1.656445887	1.955327587	1.7	5.5	7.5	11.5	13.3	17.4	19.4	22.8	24.8
YGL038C	AAGGCCAAGAGA	F6	0.591136065	0.281363533	-0.111606558	-0.420964949	-1.115170092	-1.000121021	-1.373568622	-1.750248435	-0.940125382	1.7	5.5	7.5	11.5	13.3	17.4	19.4	22.8	24.8
YGL038C	TGGCCGGGCGGG	F6	0.998957497	1.008606204	1.075431705	0.966097922	1.371631521	1.845242388	1.467399471	2.016075707	2.560366555	1.7	5.5	7.5	11.5	13.3	17.4	19.4	22.8	24.8
YGL038C	TGCCCGAGGGGG	F6	-0.443257263	0.207049387	-0.825721529	-0.244138368	-0.74121876	-1.130146528	-1.272543689	-1.692324596	-1.116657334	1.7	5.5	7.5	11.5	13.3	17.4	19.4	22.8	24.8
YGL038C	GGGAGCGAGTCG	F6	0.146318775	-0.083991766	-0.540656532	-3.084480177	-2.503375014	-3.795298893	-3.829840064	-2.537002733	-3.907595271	1.7	5.5	7.5	11.5	13.3	17.4	19.4	22.8	24.8
YGL038C	ACCGGCGAGGGG	F6	1.008383723	0.75724135	0.117425794	-0.53247637	-1.426433478	-1.821714742	-5.97173313	-2.816399322	-6.312522743	1.7	5.5	7.5	11.5	13.3	17.4	19.4	22.8	24.8
YGL038C	GGCTTAAGGGGG	F6	-0.744393557	0.26729046	-3.233429487	0.165031371	0.453665677	1.758167316	1.547776309	1.925502538	0.709487037	1.7	5.5	7.5	11.5	13.3	17.4	19.4	22.8	24.8
YGL038C	GAGGGGTAACGC	F6	0.180442867	-0.150176111	-1.054020236	-1.556023705	-2.745436696	-1.40819827	-1.7703141	-5.702443133	-2.291675958	1.7	5.5	7.5	11.5	13.3	17.4	19.4	22.8	24.8
YGL038C	AGCCCCGTTGAA	F6	0.174807332	-0.257766289	0.904478777	0.556985257	0.922161118	1.176485906	-2.100911789	-1.945577981	-0.515701983	1.7	5.5	7.5	11.5	13.3	17.4	19.4	22.8	24.8
YGL038C	GGCCAGGGGACA	F6	-1.698689946	-0.362043775	-1.199798709	-1.328584854	-5.605460686	-1.088313171	-2.588517914	-5.240539029	-5.736662449	1.7	5.5	7.5	11.5	13.3	17.4	19.4	22.8	24.8
YGL038C	GAGGCCAAGAGA	F6	0.598777956	0.204884803	0.00455979	-0.404334275	-0.941670569	-0.835045072	-1.384159416	-1.228825608	-1.532303951	1.7	5.5	7.5	11.5	13.3	17.4	19.4	22.8	24.8
YGL038C	GGGGGAGATAGA	F6	-1.418228469	-5.026440743	-1.056840755	-4.688127241	0.331913134	-0.970446198	-1.667952382	-0.927656073	-0.549310376	1.7	5.5	7.5	11.5	13.3	17.4	19.4	22.8	24.8
YGL038C	ACGCGAGACGTG	F6	-0.858031281	-2.0463403	-2.732092141	-5.8779518	-5.06736479	-6.40819827	-3.535848846	-5.702443133	-6.198566553	1.7	5.5	7.5	11.5	13.3	17.4	19.4	22.8	24.8
YGL038C	GGGCAGGGGTGG	F6	3.209802754	2.36587668	2.993785318	1.119227681	0.122459768	-2.218373711	-1.667952382	2.072343927	2.691697724	1.7	5.5	7.5	11.5	13.3	17.4	19.4	22.8	24.8
YGL038C	CTGAGTCTGCTA	F6	1.259843436	-0.178443836	-3.186123772	-3.010055336	1.32409363	-0.955339306	0.595082024	1.165453331	0.369769629	1.7	5.5	7.5	11.5	13.3	17.4	19.4	22.8	24.8
YGL038C	CCGATGGCTGGA	F6	-0.177220369	-0.219085821	1.345257689	-3.688127241	-0.70761523	-1.633411211	-3.667952382	-0.512618574	-2.423779494	1.7	5.5	7.5	11.5	13.3	17.4	19.4	22.8	24.8
YGL038C	GGGGACGCCAGG	F6	-0.070305165	-3.026440743	-1.279233176	-4.688127241	-1.418108613	-2.218373712	-4.667952382	-4.512618574	-5.008741995	1.7	5.5	7.5	11.5	13.3	17.4	19.4	22.8	24.8
YGL038C	GAGGGGCGCTGC	F6	-2.68501501	-0.833795665	-0.671550599	0.826445932	0.485029848	0.781626288	0.332047618	-0.735010996	0.643334702	1.7	5.5	7.5	11.5	13.3	17.4	19.4	22.8	24.8
YGL038C	GCCGGCGAGGGG	F6	0.952414911	0.504073974	-0.034120679	-1.858052242	-0.725537138	-1.388298713	-2.837877383	-1.682543576	-3.178666996	1.7	5.5	7.5	11.5	13.3	17.4	19.4	22.8	24.8
YLL032C	GTAGCAGGAAGG	F6	-0.005415635	0.165592894	-0.101828842	-0.454738297	-0.791170973	-1.450252202	-1.751508125	-2.218938851	-2.942784196	1.7	5.5	7.5	11.5	13.3	17.4	19.4	22.8	24.8
YLL032C	GGAGGGCGGCTG	F6	-0.299039114	0.031693433	0.123891001	0.177687412	0.141318796	0.321601334	-0.372848075	-0.732640091	-0.459007982	1.7	5.5	7.5	11.5	13.3	17.4	19.4	22.8	24.8
YLL032C	CGCCATATCCAC	F6	0.160197057	-0.577703725	-0.25318723	-0.296723398	-0.706905068	-0.673018503	-0.603358855	-0.456198979	-1.334938421	1.7	5.5	7.5	11.5	13.3	17.4	19.4	22.8	24.8
YLL032C	GGAGTGGGGCGG	F6	-0.877660088	0.102842274	1.180198442	-0.688127241	0.548724523	1.173943711	0.286243929	0.294736348	1.383575428	1.7	5.5	7.5	11.5	13.3	17.4	19.4	22.8	24.8
YLL032C	CGCGGGGGAACT	F6	-0.462622588	3.36587668	3.105430674	2.89683526	3.395478263	3.127401125	2.834547959	2.546275115	3.493758346	1.7	5.5	7.5	11.5	13.3	17.4	19.4	22.8	24.8
YLL032C	TGGTAGGGGGAG	F6	-1.462622588	-5.698866085	-4.536621019	-5.360552583	-5.549965574	-4.890799053	-5.340377724	-5.185043916	-5.681167336	1.7	5.5	7.5	11.5	13.3	17.4	19.4	22.8	24.8
YLL032C	GGGAGGGGGGGA	F6	0.181233602	-1.441478242	-4.449158178	-4.273089742	-2.877540232	-4.803336212	-4.252914883	-4.097581075	-4.593704495	1.7	5.5	7.5	11.5	13.3	17.4	19.4	22.8	24.8
YGR242W	GTCTGCGGGAGG	F6	-0.4531283	-0.581408503	-0.720878311	-1.050449923	-0.855199064	-1.663158554	-0.850488814	-1.21479126	-1.137267492	1.7	5.5	7.5	11.5	13.3	17.4	19.4	22.8	24.8
YGR242W	AAAGTACCGCTT	F6	-0.335950785	-0.548861778	-0.303790281	0.008092011	0.136091634	-0.573787228	-0.052869893	-0.074932336	0.134560484	1.7	5.5	7.5	11.5	13.3	17.4	19.4	22.8	24.8
YGR242W	GGGGGACAGGCA	F6	-0.877660088	-0.501778753	0.003354027	0.078895587	0.220307092	-0.097067415	0.618098677	-0.462865539	0.328292993	1.7	5.5	7.5	11.5	13.3	17.4	19.4	22.8	24.8
YGR242W	AGTAGGCGGGAC	F6	0.937915341	1.417165908	-1.923089366	0.368456287	0.64852858	1.327594658	0.273153929	1.865893049	1.230044865	1.7	5.5	7.5	11.5	13.3	17.4	19.4	22.8	24.8
YGR242W	AACTGCACCCGC	F6	-1.199588182	-0.704512648	0.62123115	-0.366199146	-0.67590637	0.160137912	-0.667952382	0.487381426	0.898148601	1.7	5.5	7.5	11.5	13.3	17.4	19.4	22.8	24.8
YGR242W	ACGGGTGTACGC	F6	0.800411818	0.424220666	-0.186123772	1.048838353	-0.977075905	0.656095406	0.884588641	-0.171581656	-0.745707589	1.7	5.5	7.5	11.5	13.3	17.4	19.4	22.8	24.8
YGR242W	ATGGTAGAGCGG	F6	0.581771531	0.061022098	1.305729324	-0.228695622	1.122459768	1.366588789	0.855609574	1.657306427	1.078720847	1.7	5.5	7.5	11.5	13.3	17.4	19.4	22.8	24.8
YGR242W	GAAGTACCGCTT	F6	0.178923441	-2.085334432	-1.508051867	-0.331983431	-0.061964803	-1.540301806	-0.50445365	0.235842659	-0.260280762	1.7	5.5	7.5	11.5	13.3	17.4	19.4	22.8	24.8
YGR242W	CAGGAGGCGTGG	F6	-0.061106229	-6.092529933	-5.930284868	-5.754216431	-5.943629422	-6.284462902	-5.734041572	-5.578707765	-6.074831185	1.7	5.5	7.5	11.5	13.3	17.4	19.4	22.8	24.8
YGR242W	GGGCACGGCACG	F6	0.373878679	-0.833795665	-4.2565131	-0.910519662	-4.269857654	-4.610691134	-4.060269805	-3.904935997	-4.401059417	1.7	5.5	7.5	11.5	13.3	17.4	19.4	22.8	24.8
YIL163C	TCAAAACGTCCG	F6	0.06599575	0.284915763	0.283391988	0.309077225	0.303161089	0.151117479	-0.001296323	-0.105181593	-0.538326069	1.7	5.5	7.5	11.5	13.3	17.4	19.4	22.8	24.8
YIL163C	ACACGCGATAAG	F6	-0.055321116	0.034537625	-0.050156029	-0.160704128	-0.139974421	-0.183527893	-0.449048298	-0.64084669	-0.653360538	1.7	5.5	7.5	11.5	13.3	17.4	19.4	22.8	24.8
YIL163C	GCAGCTAGGTGC	F6	0.104316231	0.365411369	0.668821981	0.853305928	0.867301197	0.960928841	0.848654761	0.998857461	1.009863246	1.7	5.5	7.5	11.5	13.3	17.4	19.4	22.8	24.8
YIL163C	TCACACCCGGCA	F6	0.202621204	0.252996261	0.353039944	0.257021431	0.204034764	0.341900521	0.401937304	0.403818801	0.486361066	1.7	5.5	7.5	11.5	13.3	17.4	19.4	22.8	24.8
YIL163C	ACATGGATGGTC	F6	-0.005762853	-0.374416488	-0.499640046	-0.767572592	-0.642757747	-0.918416902	-1.2105674	-1.346608623	-1.289303222	1.7	5.5	7.5	11.5	13.3	17.4	19.4	22.8	24.8
YIL163C	CGAAGCACGGGA	F6	0.161652837	0.288206827	0.187132623	0.33035218	0.229944195	0.372774934	0.351401135	-0.127107027	0.156748036	1.7	5.5	7.5	11.5	13.3	17.4	19.4	22.8	24.8
YIL163C	CTAAGTAGCTGG	F6	0.058372086	0.445128715	0.780875655	1.106659008	1.08900185	1.592297459	1.23212881	1.33776	1.566654321	1.7	5.5	7.5	11.5	13.3	17.4	19.4	22.8	24.8
YIL163C	CAGTCTGGCCTG	F6	-0.175678832	-0.117069814	-0.04177933	-0.070750335	0.188705708	0.286427534	0.154463965	-0.134327305	-0.154288171	1.7	5.5	7.5	11.5	13.3	17.4	19.4	22.8	24.8
YIL163C	GGACACGATGAC	F6	-0.258494596	0.142805439	0.468200006	0.17351387	0.223867328	0.42210695	0.318547183	0.17792058	-0.055925556	1.7	5.5	7.5	11.5	13.3	17.4	19.4	22.8	24.8
YIL163C	CATGGTGAGTAA	F6	0.573719259	0.972086368	0.873358652	1.037012918	1.06693579	1.527105114	1.36551557	1.38837142	1.580140876	1.7	5.5	7.5	11.5	13.3	17.4	19.4	22.8	24.8
YIL163C	AGGGCTAGAATG	F6	0.182740619	0.731616265	1.043836743	1.391857862	1.342892672	1.465895989	1.432953373	1.640069722	1.952181722	1.7	5.5	7.5	11.5	13.3	17.4	19.4	22.8	24.8
YIL163C	GAGGGGGAGACG	F6	-0.298682108	-0.616959475	-0.890889095	-0.936054754	-1.208883753	-1.173850331	-1.397259889	-2.13299171	-2.479737506	1.7	5.5	7.5	11.5	13.3	17.4	19.4	22.8	24.8
YIL163C	ATCTGGGCTCGG	F6	0.966469002	1.466827959	1.524530545	1.771831005	2.109364111	2.289229907	1.903427147	2.411550013	2.178460998	1.7	5.5	7.5	11.5	13.3	17.4	19.4	22.8	24.8
YIL163C	GCACGCGATAAG	F6	-0.291533654	-0.36771056	-0.121651748	-0.486341509	-0.31015036	-0.572981328	-0.593078763	-0.505649019	-1.026314624	1.7	5.5	7.5	11.5	13.3	17.4	19.4	22.8	24.8
YIL163C	AAATTGGAACTG	F6	0.122339912	0.342793067	0.461426901	1.121867563	0.853865837	0.890686764	0.857217034	0.27344157	1.303908287	1.7	5.5	7.5	11.5	13.3	17.4	19.4	22.8	24.8
YIL163C	CGACAGTTGCGC	F6	0.429001251	0.555988491	0.202573335	0.15564508	-0.107545837	0.779726756	0.343392592	0.376957436	0.328292993	1.7	5.5	7.5	11.5	13.3	17.4	19.4	22.8	24.8
YIL163C	AAATTGGAAAAT	F6	-0.216462001	0.3619914	0.437460023	0.936234077	0.949536023	0.840328245	0.873215001	0.552969767	1.033762734	1.7	5.5	7.5	11.5	13.3	17.4	19.4	22.8	24.8
YIL163C	CGCGGGGAACGA	F6	0.129993485	0.301613455	0.206924314	0.440278491	0.122459768	0.489132282	0.354887594	0.52150721	0.272719509	1.7	5.5	7.5	11.5	13.3	17.4	19.4	22.8	24.8
YIL163C	GAATCGCTCATT	F6	0.009211542	0.435187316	-0.071887049	-0.012071681	0.649871247	0.361205593	0.363931679	0.425630415	-0.126235558	1.7	5.5	7.5	11.5	13.3	17.4	19.4	22.8	24.8
YIL163C	AGGAGGGCCGGC	F6	-0.383152538	-0.100021875	0.217159018	-0.138124579	-0.0781781	0.026614239	0.241592667	-0.218048595	-0.146644108	1.7	5.5	7.5	11.5	13.3	17.4	19.4	22.8	24.8
YIL163C	GCATGGATGGTC	F6	-0.241408358	-0.838612681	-0.928825736	-1.080444664	-0.7091427	-1.32973482	-1.228392563	-1.378867185	-1.669876176	1.7	5.5	7.5	11.5	13.3	17.4	19.4	22.8	24.8
YIL163C	AGGGGGACGGAA	F6	0.137769953	0.325171376	-0.395859952	0.264567044	0.085801298	0.149358073	0.108793114	-0.323856931	-0.398153686	1.7	5.5	7.5	11.5	13.3	17.4	19.4	22.8	24.8
YIL163C	CGGGGAAGGGGG	F6	-0.017384851	0.02586813	-0.356742544	-0.125532553	-0.036960797	-0.591126065	-0.690320195	-0.456035046	-0.526489415	1.7	5.5	7.5	11.5	13.3	17.4	19.4	22.8	24.8
YIL163C	AAGTGTGGGACG	F6	-0.744493636	-1.625078181	-1.270188037	-1.908253055	-2.539371496	-4.03940357	-3.723447494	-3.286342718	-5.092806259	1.7	5.5	7.5	11.5	13.3	17.4	19.4	22.8	24.8
YIL163C	GAGCGGGCTGGT	F6	0.503244727	0.078619858	-0.268891232	-0.299273673	-0.974113491	-0.079926942	-0.731611019	-0.256520216	-0.392973447	1.7	5.5	7.5	11.5	13.3	17.4	19.4	22.8	24.8
YIL163C	ACGGGGACGGGA	F6	-0.004293526	0.617900305	0.171723897	1.117494714	1.554071492	1.422083902	1.123730382	1.199893976	1.572173673	1.7	5.5	7.5	11.5	13.3	17.4	19.4	22.8	24.8
YIL163C	CAGTAAGGTCAC	F6	0.054833093	0.789134686	-0.196465716	-0.539425511	0.271161499	0.25522768	-0.096795681	-0.876366845	-0.30008177	1.7	5.5	7.5	11.5	13.3	17.4	19.4	22.8	24.8
YIL163C	CAGGGGTGAACA	F6	-0.015163611	0.900186071	0.938040274	0.051221005	0.77345214	0.657178918	0.355698886	0.197874809	0.723446459	1.7	5.5	7.5	11.5	13.3	17.4	19.4	22.8	24.8
YIL163C	CAGGGCGATGCT	F6	-0.23331904	-0.17979152	-0.349622504	0.674442838	0.204921929	0.537860216	-0.039208189	0.207273507	-0.395765118	1.7	5.5	7.5	11.5	13.3	17.4	19.4	22.8	24.8
YIL163C	ATGGGGGGGAAG	F6	1.215449317	1.121951097	1.194698012	0.831246918	1.237936986	1.241057907	0.379353333	0.62488495	1.63126187	1.7	5.5	7.5	11.5	13.3	17.4	19.4	22.8	24.8
YIL163C	AGGATGGGTAGC	F6	0.138370022	-0.179339642	-0.109606715	-0.513731535	-0.541177046	-1.259245993	-1.692336541	-1.241546849	-2.32263277	1.7	5.5	7.5	11.5	13.3	17.4	19.4	22.8	24.8
YIL163C	GATCGGGGGAGC	F6	-0.106860898	0.388596756	-0.354521304	-0.361316925	-1.25768294	-2.162417306	-2.277576937	-4.980224124	-3.306422543	1.7	5.5	7.5	11.5	13.3	17.4	19.4	22.8	24.8
YIL163C	ACGGGCACGACG	F6	-0.452130214	-0.554617218	-0.752774394	-0.519372783	-0.671791566	-0.716492952	-0.356593529	-2.440725656	-2.583212121	1.7	5.5	7.5	11.5	13.3	17.4	19.4	22.8	24.8
YIL163C	CGGTGGATTAGC	F6	-0.528424647	-0.928744069	-1.325926412	-0.93835387	-0.513949498	-1.173144458	-1.234652676	-1.052351821	-2.718400243	1.7	5.5	7.5	11.5	13.3	17.4	19.4	22.8	24.8
YIL163C	GGGGCTAGAATG	F6	0.452488514	0.303707859	0.983801229	0.855015084	1.651388234	1.252256114	1.311289058	1.94306091	1.839254912	1.7	5.5	7.5	11.5	13.3	17.4	19.4	22.8	24.8
YIL163C	GGCGACTATTCC	F6	0.822779631	0.558521758	0.421206542	0.311872759	1.005102818	1.664269338	0.975903808	0.242268928	-0.101851399	1.7	5.5	7.5	11.5	13.3	17.4	19.4	22.8	24.8
YIL163C	GAAAATCGAAGA	F6	-0.854201115	-1.635249986	-3.335501396	-6.618864578	-7.808277569	-8.149111049	-7.598689719	-7.443355912	-7.939479332	1.7	5.5	7.5	11.5	13.3	17.4	19.4	22.8	24.8
YIL163C	TGGAGGACAAGG	F6	0.060939368	1.692377504	1.042694919	-0.273089742	0.581891387	0.811373632	0.390941307	2.010943382	1.493758346	1.7	5.5	7.5	11.5	13.3	17.4	19.4	22.8	24.8
YIL163C	GTCTGGGCTCGG	F6	0.122339912	-0.026440743	0.62123115	0.797299586	1.409340916	0.945125021	1.010119523	2.128927455	0.77366657	1.7	5.5	7.5	11.5	13.3	17.4	19.4	22.8	24.8
YIL163C	AATGGCGGGGTT	F6	-0.042046905	0.217977985	-0.427131871	0.12239496	-1.507590622	-0.240741525	-2.690320195	-1.950023887	-2.124219212	1.7	5.5	7.5	11.5	13.3	17.4	19.4	22.8	24.8
YIL163C	GGGCGGGGGGCG	F6	-1.939436285	-2.766288846	-2.293703659	-1.901906532	-2.506357022	-2.901638286	-2.351216956	-4.896322867	-2.585091365	1.7	5.5	7.5	11.5	13.3	17.4	19.4	22.8	24.8
YIL163C	GAGCGCGTGGGG	F6	1.537377412	0.710524851	1.638304663	0.726910258	2.746950633	0.00401871	4.286243929	4.924786738	2.493758346	1.7	5.5	7.5	11.5	13.3	17.4	19.4	22.8	24.8
YIL163C	GACCTAATGCCA	F6	1.514657335	0.558521758	1.528121746	0.633800854	2.029350364	0.103554383	3.961404238	4.345362421	1.798612928	1.7	5.5	7.5	11.5	13.3	17.4	19.4	22.8	24.8
YIL163C	CGGGGGCCGTTA	F6	1.036610038	1.295487352	0.435364605	0.781358042	-0.490517108	-0.27495724	-0.280929259	0.310503664	0.68313571	1.7	5.5	7.5	11.5	13.3	17.4	19.4	22.8	24.8
YIL163C	AGAAGCGTAACT	F6	0.581771531	0.517879773	0.908393827	0.89683526	-0.214575219	1.103554383	0.554440039	0.072343927	0.360491815	1.7	5.5	7.5	11.5	13.3	17.4	19.4	22.8	24.8
YIL163C	GGGTCCCTAAAA	F6	-0.90622924	-0.175304129	-0.407338002	-0.190627581	0.356925022	-1.64287154	-2.340377724	-1.278153321	-4.681167336	1.7	5.5	7.5	11.5	13.3	17.4	19.4	22.8	24.8
YIL163C	GGCCCCGAAGCG	F6	1.41184653	0.12556235	0.773234244	-0.05069732	1.122459768	-0.803336212	1.862562335	2.072343927	-0.371312074	1.7	5.5	7.5	11.5	13.3	17.4	19.4	22.8	24.8
YIL163C	GAGTGAACGCAG	F6	-0.39223326	-0.490387843	-4.186123772	0.574907165	-0.341487331	-0.495907687	-0.530448858	-0.310984713	-0.121216724	1.7	5.5	7.5	11.5	13.3	17.4	19.4	22.8	24.8
YIL163C	AAAAGGGGGCGA	F6	0.814217617	-0.14191796	0.020327106	0.196395542	1.280001045	-0.218373711	2.58580421	3.341530559	0.197708883	1.7	5.5	7.5	11.5	13.3	17.4	19.4	22.8	24.8
YIL163C	GGCGCTTCCAAC	F6	1.444268007	0.673998975	0.457732418	0.633800854	1.822899487	-0.04844871	3.309327542	3.616664443	1.450689624	1.7	5.5	7.5	11.5	13.3	17.4	19.4	22.8	24.8
YIL163C	AGGGGGGCAGGG	F6	1.370267426	-0.704512648	1.457732418	0.89683526	1.29238477	0.241057907	3.332047618	3.735308939	0.450689624	1.7	5.5	7.5	11.5	13.3	17.4	19.4	22.8	24.8
YIL163C	ACGGGCGCGCAG	F6	0.636913085	-0.374364046	-0.086588098	0.089480338	1.56303236	-0.440766133	2.225132414	2.538007499	-0.816096917	1.7	5.5	7.5	11.5	13.3	17.4	19.4	22.8	24.8
YIL163C	GGGGGACGTGGG	F6	0.537377412	0.388596756	-0.034120679	-0.05069732	1.707422269	-0.218373711	2.716711468	3.76039992	0.908795845	1.7	5.5	7.5	11.5	13.3	17.4	19.4	22.8	24.8
YIL163C	GAATTGGAAAAT	F6	0.292264914	0.295487352	0.042694919	0.771304378	0.980440764	0.305188245	1.376441737	1.131237616	0.746145508	1.7	5.5	7.5	11.5	13.3	17.4	19.4	22.8	24.8
YIL163C	GAGGAGGGTAAT	F6	0.200342424	-0.289475149	0.053342163	-0.05069732	0.810515762	-1.218373711	1.716711468	1.902418925	-0.856738901	1.7	5.5	7.5	11.5	13.3	17.4	19.4	22.8	24.8
YIL163C	TCAAAGCGTCCG	F6	-0.292697587	-0.910963526	0.010273441	0.186341877	0.444387863	0.00401871	-0.445559961	0.809309521	-0.786349573	1.7	5.5	7.5	11.5	13.3	17.4	19.4	22.8	24.8
YIL163C	GTGGGAGTGAGG	F6	1.039877752	-0.026440743	1.213806835	0.311872759	1.476096723	-1.388298713	2.862562335	3.017896143	0.821333004	1.7	5.5	7.5	11.5	13.3	17.4	19.4	22.8	24.8
YIL163C	GCGGGAAGGGGC	F6	0.581771531	-0.219085821	0.836244041	-0.10316474	1.877347271	-1.218373712	2.946757462	3.574844267	0.991258005	1.7	5.5	7.5	11.5	13.3	17.4	19.4	22.8	24.8
YIL163C	CGCCACGAACCG	F6	1.048339331	0.458986084	0.62123115	0.311872759	1.259963292	-1.218373712	2.595082024	2.780163175	0.839254912	1.7	5.5	7.5	11.5	13.3	17.4	19.4	22.8	24.8
YIL163C	TGACGGAACGTG	F6	0.122339912	-0.763406337	0.813876228	-0.202700414	1.192849096	-0.540301806	2.533681479	3.273977788	0.369769629	1.7	5.5	7.5	11.5	13.3	17.4	19.4	22.8	24.8
YIL163C	GTGCGGGGAGGC	F6	0.32879079	-0.919525539	-0.105203777	-1.388566959	0.814337473	-1.91881343	1.879535413	2.831335827	0.750249906	1.7	5.5	7.5	11.5	13.3	17.4	19.4	22.8	24.8
YIL163C	GGGAGGGCCGGC	F6	-0.199588182	-0.422369419	0.015510089	-0.872551812	0.063566079	-0.469912478	0.010119523	-0.069011923	-0.404670671	1.7	5.5	7.5	11.5	13.3	17.4	19.4	22.8	24.8
YIL163C	GGGGGGACGGAA	F6	0.051950585	-0.718318448	-0.671550599	0.311872759	0.637032941	-0.087129178	0.399161814	0.182526844	-0.079131322	1.7	5.5	7.5	11.5	13.3	17.4	19.4	22.8	24.8
YIL163C	GAATTGGAACTG	F6	-0.380160428	-1.306548662	0.218266483	0.394334919	1.244450293	-0.305836553	-0.054975505	1.100358303	0.857991475	1.7	5.5	7.5	11.5	13.3	17.4	19.4	22.8	24.8
YIL163C	GCGGGGACGGGA	F6	-0.00319097	0.558521758	-0.641803256	1.311872759	1.29238477	1.241057907	1.270647073	0.487381426	1.106735223	1.7	5.5	7.5	11.5	13.3	17.4	19.4	22.8	24.8
YIL163C	TAGAGGGGAGCT	F6	1.484909992	-0.833795665	0.650377496	0.674442838	1.958961036	-0.025728634	2.882244701	3.562669553	0.353828085	1.7	5.5	7.5	11.5	13.3	17.4	19.4	22.8	24.8
YIL163C	TGCTGGGGAGCG	F6	0.60776674	-1.348368838	0.62123115	-0.202700414	1.32409363	-0.540301806	2.436384278	2.657306427	0.991258005	1.7	5.5	7.5	11.5	13.3	17.4	19.4	22.8	24.8
YIL163C	GGCTGAGTGAGG	F6	1.259843436	0.35207088	0.273307847	0.159869666	1.385494174	0.044660694	1.595082024	2.809309521	-0.160745088	1.7	5.5	7.5	11.5	13.3	17.4	19.4	22.8	24.8
YIL163C	AGCACGCGCATC	F6	1.048339331	-0.348368838	-0.016198771	-0.010055336	1.500971392	-0.955339306	2.367671528	2.657306427	-0.160745088	1.7	5.5	7.5	11.5	13.3	17.4	19.4	22.8	24.8
YIL163C	TCGTGAACCGCT	F6	2.122339912	0.780914179	1.720766824	1.311872759	2.370387282	-0.633411211	3.758312373	4.010943382	2.078720847	1.7	5.5	7.5	11.5	13.3	17.4	19.4	22.8	24.8
YIL163C	GGGCAGAGGGGT	F6	2.500851536	1.35207088	1.273307847	1.574907165	2.122459768	-0.218373712	2.917010119	3.557770754	0.839254912	1.7	5.5	7.5	11.5	13.3	17.4	19.4	22.8	24.8
YIL163C	ACGCGCGATAAG	F6	0.323973774	-0.026440743	0.398838729	0.237872178	-0.199468326	-0.633411211	-0.182525555	-0.512618574	-0.871238471	1.7	5.5	7.5	11.5	13.3	17.4	19.4	22.8	24.8
YIL163C	TCAAGACGTCCG	F6	-0.700782325	-0.302075186	-0.13983012	0.110238898	-0.313639346	-0.041495949	-0.021589336	-1.228825608	-1.362378949	1.7	5.5	7.5	11.5	13.3	17.4	19.4	22.8	24.8
YIL163C	CACAGCCCGTTC	F6	-3.611014428	-3.38128346	-6.919478113	-6.743409676	-6.932822667	-7.273656147	-6.723234817	-6.56790101	-7.06402443	1.7	5.5	7.5	11.5	13.3	17.4	19.4	22.8	24.8
YIL163C	GGTACACATCGC	F6	1.19272924	-0.541013916	0.514315946	-0.010055336	1.048459187	-1.955339306	1.868100518	2.689015287	-1.008741995	1.7	5.5	7.5	11.5	13.3	17.4	19.4	22.8	24.8
YIL163C	TAGAGGGGGACG	F6	0.60776674	0.821556164	1.398838729	0.797299586	1.887994515	0.459698194	3.367671528	3.657306427	0.669329911	1.7	5.5	7.5	11.5	13.3	17.4	19.4	22.8	24.8
YIL163C	ACACGCGATAGG	F6	0.0443374	0.369487933	0.135804323	-0.936054754	-0.125467745	0.177554965	-0.745954894	-1.438617993	-0.449314586	1.7	5.5	7.5	11.5	13.3	17.4	19.4	22.8	24.8
YIL163C	ACACGCGGTAAG	F6	0.518268589	-0.367477661	0.209804904	-0.614126659	-0.038004904	-0.378838384	-0.745954894	-0.175583587	-0.449314586	1.7	5.5	7.5	11.5	13.3	17.4	19.4	22.8	24.8
YIL163C	AAGCAGGGGGAG	F6	-0.029663181	-1.348368838	0.273307847	-1.010055336	0.800531674	-1.218373712	2.402436946	2.523005336	0.576220506	1.7	5.5	7.5	11.5	13.3	17.4	19.4	22.8	24.8
YIL163C	TGGCAGCTAGAC	F6	0.735316789	-0.528941084	-0.144303596	-1.775590082	-0.157648151	-2.305836553	0.999472279	1.154806087	-0.774276741	1.7	5.5	7.5	11.5	13.3	17.4	19.4	22.8	24.8
YIL163C	AATGAGGGGGGG	F6	1.370267426	0.973559257	0.457732418	-0.10316474	1.444387863	-0.04844871	2.032487336	2.487381426	0.161183007	1.7	5.5	7.5	11.5	13.3	17.4	19.4	22.8	24.8
YIL163C	CAGGCAAGGGCG	F6	1.122339912	-0.348368838	1.273307847	0.574907165	2.122459768	-0.540301806	3.332047618	3.689015287	0.669329911	1.7	5.5	7.5	11.5	13.3	17.4	19.4	22.8	24.8
YIL163C	GCAGGACCAGTG	F6	0.94546215	0.180010134	-0.394710394	-1.066638864	0.945582006	-1.91881343	1.216570401	1.741138018	-1.124219212	1.7	5.5	7.5	11.5	13.3	17.4	19.4	22.8	24.8
YIL163C	ACAGCTAGGTGC	F6	-0.100052509	0.166204335	-0.21211898	0.089480338	0.315104846	-0.025728634	0.694617698	0.927954017	0.431830597	1.7	5.5	7.5	11.5	13.3	17.4	19.4	22.8	24.8
YIL163C	CGCGCAGGCTAT	F6	0.569798889	-0.900909861	0.261335205	-0.14755886	0.984956245	-0.870450408	1.872615999	2.072343927	-0.298248612	1.7	5.5	7.5	11.5	13.3	17.4	19.4	22.8	24.8
YIL163C	TAAAACCACGGC	F6	0.385374318	0.458986084	0.62123115	0.574907165	2.192849096	-0.955339306	3.13940254	3.972808253	0.476684833	1.7	5.5	7.5	11.5	13.3	17.4	19.4	22.8	24.8
YIL163C	AAAAGGGTGACA	F6	0.23781713	-1.289475149	-0.864195677	-1.688127241	0.929814691	-2.218373712	1.956538483	2.25997093	-0.2717764	1.7	5.5	7.5	11.5	13.3	17.4	19.4	22.8	24.8
YIL163C	TATGGACGTTAG	F6	0.31498499	-0.833795665	-0.349622504	-0.910519662	1.221995442	-0.440766133	2.653975713	3.461386217	0.505831178	1.7	5.5	7.5	11.5	13.3	17.4	19.4	22.8	24.8
YIL163C	GATTAAAGGAGG	F6	2.23781713	1.710524851	1.358196744	1.89683526	2.122459768	0.781626289	3.701281428	4.22434702	2.493758346	1.7	5.5	7.5	11.5	13.3	17.4	19.4	22.8	24.8
YIL163C	AATGGCGCAAAT	F6	1.292264914	0.295487352	0.943159245	1.633800854	1.707422269	0.781626289	3.617449837	4.010943382	0.798612928	1.7	5.5	7.5	11.5	13.3	17.4	19.4	22.8	24.8
YIL163C	AACGGGCGGACC	F6	-1.943749278	-3.507567433	-2.470853249	-5.754216431	-3.358666921	-6.284462902	-1.564116571	-5.578707765	-1.826903672	1.7	5.5	7.5	11.5	13.3	17.4	19.4	22.8	24.8
YIL163C	AATTGGCCGAGG	F6	1.048339331	-0.348368838	0.273307847	-0.688127241	1.122459768	-1.218373712	1.469551142	2.294736348	0.128761529	1.7	5.5	7.5	11.5	13.3	17.4	19.4	22.8	24.8
YIL163C	GAGTGTGGGACG	F6	-0.678351279	-2.781328245	-1.531620338	-2.635659821	-2.172996115	-4.388298713	-4.422839884	-2.097581075	-4.763629497	1.7	5.5	7.5	11.5	13.3	17.4	19.4	22.8	24.8
YIL163C	GTGGGACACAGG	F6	1.122339912	0.558521758	1.457732418	0.726910258	1.624960109	-0.481408117	2.332047618	3.187821144	-0.008741995	1.7	5.5	7.5	11.5	13.3	17.4	19.4	22.8	24.8
YIL163C	AACGGGCATGAT	F6	0.929694835	-1.026440743	1.720766824	0.633800854	2.514777191	-0.633411211	3.286243929	4.10209127	0.798612928	1.7	5.5	7.5	11.5	13.3	17.4	19.4	22.8	24.8
YIL163C	CGCAGGCTTGCG	F6	1.055225717	-0.026440743	-0.153702294	0.311872759	0.247990651	-0.870450408	1.120543513	2.027949807	-0.660818691	1.7	5.5	7.5	11.5	13.3	17.4	19.4	22.8	24.8
YIL163C	CCAAAACGTCCG	F6	-1.100052509	-0.959326547	0.202918519	-0.273089742	0.052070441	-0.218373711	-1.475307304	-0.445504378	-2.079131322	1.7	5.5	7.5	11.5	13.3	17.4	19.4	22.8	24.8
YIL163C	GAAAGGGCGTGA	F6	0.859305507	-0.026440743	1.550841822	1.89683526	2.537497268	0.518591883	3.701281428	4.574844267	1.213650427	1.7	5.5	7.5	11.5	13.3	17.4	19.4	22.8	24.8
YIL163C	AGCGCAAGTGTC	F6	2.029230508	-0.026440743	0.720766824	0.633800854	2.646021725	-0.633411211	2.855609574	3.913646181	1.3131861	1.7	5.5	7.5	11.5	13.3	17.4	19.4	22.8	24.8
YNL241C	AAGCGCCGGCCG	F6	0.556236439	0.715578079	0.805414649	0.882704931	1.008388002	0.839507205	0.340459858	-0.123116167	0.486294827	1.7	5.5	7.5	11.5	13.3	17.4	19.4	22.8	24.8
YNL241C	GGCCGGCAAAGG	F6	-0.036563683	0.239540947	-0.104399375	0.985512418	0.897852926	0.017860635	0.153244465	0.700895696	-0.302187713	1.7	5.5	7.5	11.5	13.3	17.4	19.4	22.8	24.8
YNL241C	GGGAGTGCGAGG	F6	-0.131108445	-0.289475149	0.365050415	-0.061039265	-0.43865599	-0.002867676	-0.229068141	-0.917008829	0.1504566	1.7	5.5	7.5	11.5	13.3	17.4	19.4	22.8	24.8
YNL241C	TGTCTGGGGGGA	F6	-0.363086915	0.834582844	-0.121353517	1.220724871	0.573839115	1.012406495	1.109655197	0.427260433	0.104468616	1.7	5.5	7.5	11.5	13.3	17.4	19.4	22.8	24.8
YNL241C	CAGCGGCGTGGG	F6	-0.462622588	-1.039861259	-1.33368096	-4.121086648	-2.725537138	-3.449699258	-3.100911789	-4.945577981	-4.593704495	1.7	5.5	7.5	11.5	13.3	17.4	19.4	22.8	24.8
YNL241C	GAGACACATGCG	F6	-0.190817973	0.616007252	-2.05182268	-0.875754244	-3.235092236	-2.768570794	-0.167523391	-0.622243065	-3.044365904	1.7	5.5	7.5	11.5	13.3	17.4	19.4	22.8	24.8
YNL241C	AAGGGTTGCGCG	F6	0.514657335	0.331111262	-2.279233176	-0.295809818	-1.555612137	-5.218373712	-1.082989881	-2.512618574	0.161183007	1.7	5.5	7.5	11.5	13.3	17.4	19.4	22.8	24.8
YNL241C	GGGAACGAGCAG	F6	-0.39223326	-5.807800457	-5.645555391	-6.469486954	-6.658899945	-6.999733425	-6.449312095	-6.293978288	-6.790101708	1.7	5.5	7.5	11.5	13.3	17.4	19.4	22.8	24.8
YNL241C	GAGCGGCGGAGC	F6	2.215449317	0.651631162	1.514315946	-0.595017837	-0.462502732	-4.125264307	-3.574842977	-0.612154248	-3.91563259	1.7	5.5	7.5	11.5	13.3	17.4	19.4	22.8	24.8
YNL241C	GAGCGCCGGCCG	F6	0.23781713	-1.611403244	0.638304663	0.726910258	1.237936986	1.196663788	0.747085117	0.989881766	0.3131861	1.7	5.5	7.5	11.5	13.3	17.4	19.4	22.8	24.8
YNL241C	CCACGGGGAGAC	F6	-2.5406251	-0.367477661	-1.053229501	-1.273089742	-3.125467745	-6.051263726	-5.500842396	-5.345508588	-5.841632009	1.7	5.5	7.5	11.5	13.3	17.4	19.4	22.8	24.8
YNL241C	GGGGGTAGGGGG	F6	0.796569751	-1.2591015	-2.611429607	-2.920787998	-5.432129083	-5.772962563	-5.222541234	-5.067207426	-5.563330846	1.7	5.5	7.5	11.5	13.3	17.4	19.4	22.8	24.8
YNL241C	CTATAAATAGTC	F6	-0.363086915	1.007506589	0.38734309	-1.495482163	0.315104846	-1.288763039	-2.060269805	-1.097581075	-4.401059417	1.7	5.5	7.5	11.5	13.3	17.4	19.4	22.8	24.8
YNL241C	CAGGGCGGAAAT	F6	-0.132917143	-1.535454391	-1.614217424	-1.438148988	-5.086993597	-5.427827077	-1.417974129	-0.815181344	-5.21819536	1.7	5.5	7.5	11.5	13.3	17.4	19.4	22.8	24.8
YDR208W	AGGGGGGGGTAC	F6	0.30216095	0.881300749	0.515297705	1.015255753	0.887243307	-0.005129672	-0.240203831	0.79648548	-0.047561243	1.7	5.5	7.5	11.5	13.3	17.4	19.4	22.8	24.8
YDR208W	GTGGGGTACCAA	F6	-0.256171711	-0.682486342	-2.757280473	-1.996249536	-3.993017449	-6.91881343	-6.3683921	-6.213058292	-6.709181713	1.7	5.5	7.5	11.5	13.3	17.4	19.4	22.8	24.8
YDR208W	CGCGCAGGCTAT	F6	0.032142104	-2.40786985	-2.793112579	-2.617044143	-2.921934351	-2.76026749	-2.837877383	-4.141975194	-6.638098615	1.7	5.5	7.5	11.5	13.3	17.4	19.4	22.8	24.8
YDR208W	TGGTATCAAGGG	F6	0.526236854	-0.118071218	-3.301600989	-5.710495054	-5.899908045	-1.333850929	-2.882965273	-5.534986387	-6.031109808	1.7	5.5	7.5	11.5	13.3	17.4	19.4	22.8	24.8
YDR208W	CGACGGAGGGGC	F6	-0.877660088	-0.95049189	-1.903724041	-1.37401865	-6.086993597	-6.427827077	-5.877405748	-5.72207194	-5.21819536	1.7	5.5	7.5	11.5	13.3	17.4	19.4	22.8	24.8
YDR208W	TAACGCAACGCA	F6	-2.150678582	-1.026440743	-5.722176672	-5.546108236	-5.735521227	-6.076354707	-5.525933377	-5.370599569	-5.86672299	1.7	5.5	7.5	11.5	13.3	17.4	19.4	22.8	24.8
YDR208W	GGGGGGGGGTAC	F6	-0.770744884	-1.14191796	0.242719527	0.07086466	1.006982551	-1.333850929	-1.783429599	0.108869803	-1.387253618	1.7	5.5	7.5	11.5	13.3	17.4	19.4	22.8	24.8
YDR208W	AGGGGGGGGGTA	F6	1.99680903	1.195951678	1.135804323	1.89683526	2.859425363	-0.218373711	1.332047618	1.487381426	1.213650427	1.7	5.5	7.5	11.5	13.3	17.4	19.4	22.8	24.8
YLR171W	AAGCGGGCGTGA	F6	0.107389571	-0.603985772	0.208316823	-0.221950893	-1.051188319	-0.864090243	-0.776012128	-1.254550421	-2.023692336	1.7	5.5	7.5	11.5	13.3	17.4	19.4	22.8	24.8
YLR171W	GGGCGGCAAACG	F6	-0.548595811	-1.137949058	-2.535131401	-2.437065477	-2.989048547	-4.815308854	-6.586815619	-6.431481811	-3.75768023	1.7	5.5	7.5	11.5	13.3	17.4	19.4	22.8	24.8
YLR171W	GGGCGGAGAGCC	F6	-0.859044409	-1.205764442	-1.001699201	-5.954913782	-3.144326772	-3.025728634	-5.934738923	-5.779405115	-6.275528535	1.7	5.5	7.5	11.5	13.3	17.4	19.4	22.8	24.8
YLR171W	GAGGCGGTTATG	F6	-2.001042503	-1.433616125	-1.888042419	-3.033902078	-1.560350056	-0.394223547	-5.598689719	-1.983924293	-4.939479332	1.7	5.5	7.5	11.5	13.3	17.4	19.4	22.8	24.8
YLR171W	GAAGGCGGCGGG	F6	-0.765185358	-1.329003513	-4.488686542	-3.575652512	-2.917068596	-6.427827077	-4.292443247	-2.914717018	-6.21819536	1.7	5.5	7.5	11.5	13.3	17.4	19.4	22.8	24.8
YLR171W	CGGCCGCGCGTG	F6	-5.006943104	-0.696292141	-1.186123772	-1.232447757	-1.099932653	-2.762694228	-0.404917976	-1.182469973	-1.96810001	1.7	5.5	7.5	11.5	13.3	17.4	19.4	22.8	24.8
YLR171W	AATCGGGCGGGG	F6	-2.913283997	0.075438871	-2.636785181	-5.045679246	-5.235092236	-5.575925716	-1.855579385	-4.870170579	-5.366293999	1.7	5.5	7.5	11.5	13.3	17.4	19.4	22.8	24.8
YLR171W	GGAAGTCCGTGG	F6	-1.240230167	-5.781328245	-2.159651561	-5.443014743	-5.632427734	-5.973261214	-5.422839884	-5.267506076	-5.763629497	1.7	5.5	7.5	11.5	13.3	17.4	19.4	22.8	24.8
YGL072C	GCAGGGATGTAA	F6	0.255900401	0.088780155	0.308318446	-0.563707406	-0.984711755	-0.831938683	-0.974964485	-3.100916787	-2.463184461	1.7	5.5	7.5	11.5	13.3	17.4	19.4	22.8	24.8
YGL072C	GCGAATGACTAA	F6	1.154873877	0.651631162	0.488780854	0.162679199	-0.872487004	-1.078571072	-1.518989743	-3.497511682	-2.097470913	1.7	5.5	7.5	11.5	13.3	17.4	19.4	22.8	24.8
YGL072C	AAGGGGCAGCGC	F6	0.518640849	0.21313469	-1.412399628	-0.716324133	-3.831736542	-2.587607521	-4.359114286	-3.981388057	-2.962938305	1.7	5.5	7.5	11.5	13.3	17.4	19.4	22.8	24.8
YGL072C	GGGGGCGCCTCG	F6	3.331793278	1.295487352	1.135804323	0.633800854	-1.877540232	-2.218373711	-1.667952382	-1.512618574	-2.008741995	1.7	5.5	7.5	11.5	13.3	17.4	19.4	22.8	24.8
YMR214W	AATGGAGGATGG	F6	0.462415354	1.193340465	1.075197558	1.42171994	0.807363707	0.887236476	1.193173797	0.834652369	0.687477257	1.7	5.5	7.5	11.5	13.3	17.4	19.4	22.8	24.8
YMR214W	GGACGCGCCGGG	F6	-1.181440836	0.027330513	0.431936417	-1.085017393	0.433388864	-0.030301363	0.157549887	0.541152682	-0.640097401	1.7	5.5	7.5	11.5	13.3	17.4	19.4	22.8	24.8
YMR214W	GATGGAGGATGG	F6	0.122339912	1.043948585	0.720766824	1.159869666	0.259963292	-0.218373711	1.097582364	0.972808253	0.576220506	1.7	5.5	7.5	11.5	13.3	17.4	19.4	22.8	24.8
YMR214W	TGAAGGACTAAA	F6	0.780233936	-5.518293839	-5.356048773	-5.179980337	-5.369393328	-5.710226808	-5.159805478	-5.004471671	-5.500595091	1.7	5.5	7.5	11.5	13.3	17.4	19.4	22.8	24.8
YMR214W	CAGCAGCATTAC	F6	0.247870795	-0.611403244	-4.908589796	-4.73252136	-1.600006256	-5.262767831	-4.712346501	-4.557012694	-5.053136114	1.7	5.5	7.5	11.5	13.3	17.4	19.4	22.8	24.8
YPL264C	GGCTGAGTGAGG	F6	0.367355556	0.809047752	0.947653511	1.174033446	1.152365228	1.18811561	1.229298444	1.343562316	1.509622757	1.7	5.5	7.5	11.5	13.3	17.4	19.4	22.8	24.8
YPL264C	AGTGGAGGAAAG	F6	-0.038814879	-0.344676311	-0.114739139	-0.854995684	-0.738137175	-0.930397805	-1.225636223	-1.406942392	-1.538180517	1.7	5.5	7.5	11.5	13.3	17.4	19.4	22.8	24.8
YPL264C	CCACGGTAAGCC	F6	0.208250873	0.844599915	0.84807539	1.079400331	1.071665524	1.181992988	1.159176777	1.362535259	1.5528027	1.7	5.5	7.5	11.5	13.3	17.4	19.4	22.8	24.8
YPL264C	TGGGAGGGGGAT	F6	0.999191682	1.102521044	1.525800146	1.844691641	1.597140214	1.827722703	1.627503502	1.907095412	2.101248037	1.7	5.5	7.5	11.5	13.3	17.4	19.4	22.8	24.8
YPL264C	GGGGGAGGCGCG	F6	0.12604626	-0.613724556	-0.300731459	-0.807010329	-1.094376696	-1.182636663	-1.655941403	-2.553075015	-2.026478359	1.7	5.5	7.5	11.5	13.3	17.4	19.4	22.8	24.8
YPL264C	GGGGGGTGGGGG	F6	0.135950344	0.921345053	1.162897984	1.388435096	1.381500157	1.998636426	1.496644803	2.056301084	2.023375566	1.7	5.5	7.5	11.5	13.3	17.4	19.4	22.8	24.8
YPL264C	GAGTGGGTAGGG	F6	0.746830777	1.514932489	1.042694919	1.191018364	1.427109872	1.559233867	1.579975132	2.100688552	1.905002272	1.7	5.5	7.5	11.5	13.3	17.4	19.4	22.8	24.8
YPL264C	GGGCGAGAAAAA	F6	0.350431621	-0.47952685	0.045840946	-0.338128863	-0.402010972	-0.463351623	-1.053020066	-1.30012372	-1.240857755	1.7	5.5	7.5	11.5	13.3	17.4	19.4	22.8	24.8
YPL264C	GGGAAATAGGAT	F6	0.673355081	1.086453313	1.168971187	1.114426695	0.49061088	0.822967084	-0.450360947	0.894006685	0.483856488	1.7	5.5	7.5	11.5	13.3	17.4	19.4	22.8	24.8
YPL264C	GGTGGAGGAAAG	F6	-0.292697587	-0.904450219	-0.356711929	-1.406356272	-0.607451068	-1.320943445	-1.696521534	-1.118954726	-1.953246882	1.7	5.5	7.5	11.5	13.3	17.4	19.4	22.8	24.8
YPL264C	ACCCTGCGGACG	F6	-0.1219984	-3.005682183	-1.314508651	-0.819371774	-1.776611323	-2.969346164	-1.918495844	-3.714252435	-2.691001697	1.7	5.5	7.5	11.5	13.3	17.4	19.4	22.8	24.8
YPL264C	GGATACTATGCG	F6	2.245722328	2.395023025	2.173939452	2.16272932	2.690144278	1.349310798	1.30605241	1.512916518	1.487683832	1.7	5.5	7.5	11.5	13.3	17.4	19.4	22.8	24.8
YPL264C	CCAGTGAGATGG	F6	1.948310513	2.083983247	2.431260206	2.49629733	2.781969223	2.217012433	2.516472189	1.910592857	2.42664415	1.7	5.5	7.5	11.5	13.3	17.4	19.4	22.8	24.8
YPL264C	AATGAGCGTAGC	F6	0.847717532	0.627383616	0.299303055	-0.707492566	0.580141605	-1.923630446	0.169318118	0.367087192	-0.682971833	1.7	5.5	7.5	11.5	13.3	17.4	19.4	22.8	24.8
YPL264C	AGGGGCAGTGAG	F6	1.817485331	1.730988954	1.202918519	0.443117292	1.1564071	0.711236961	0.463292151	-0.583007902	-1.079131322	1.7	5.5	7.5	11.5	13.3	17.4	19.4	22.8	24.8
YPL264C	GTGCTGGGGCAG	F6	0.838546946	0.59246909	0.37284352	0.963949456	1.043025301	0.22219888	0.332047618	-0.619533778	-0.356665298	1.7	5.5	7.5	11.5	13.3	17.4	19.4	22.8	24.8
YPL264C	ACGATACCAACA	F6	0.147430893	0.094865553	-0.449158178	-0.566820945	-0.388502151	-3.051263726	-0.5939518	-3.760546088	-5.841632009	1.7	5.5	7.5	11.5	13.3	17.4	19.4	22.8	24.8
YPL264C	TGAGCAGGCTGA	F6	1.976489046	0.665436962	1.020327106	2.003750464	1.779572055	-0.91881343	1.719070741	1.310503664	0.68313571	1.7	5.5	7.5	11.5	13.3	17.4	19.4	22.8	24.8
YPL264C	AGCTGAGTGAGG	F6	0.229255116	0.44304454	1.020327106	0.698895882	1.46641417	0.540618189	1.091039519	1.246373326	1.04570579	1.7	5.5	7.5	11.5	13.3	17.4	19.4	22.8	24.8
YPL264C	CCAATTCGGGAT	F6	-3.337091706	1.037689594	-0.001699201	2.061894506	0.750490991	0.781626289	1.960078841	0.728389525	1.7797539	1.7	5.5	7.5	11.5	13.3	17.4	19.4	22.8	24.8
YPL264C	GGGAATGGGGAG	F6	1.562912504	2.120400645	1.913411902	2.548911956	1.56303236	1.974271366	1.332047618	0.487381426	1.271365925	1.7	5.5	7.5	11.5	13.3	17.4	19.4	22.8	24.8
YPL264C	GGCTGAGTGGGG	F6	0.537377412	0.388596756	0.25128154	-0.10316474	0.444387863	1.196663788	1.206516736	1.072343927	0.7282236	1.7	5.5	7.5	11.5	13.3	17.4	19.4	22.8	24.8
YPL264C	GGGAGGGCATGA	F6	-1.235212092	0.042272007	-1.899819587	-1.586247627	-0.328201641	-5.575925716	-5.025504386	-1.548242484	-5.366293999	1.7	5.5	7.5	11.5	13.3	17.4	19.4	22.8	24.8
YPL264C	GAGCGCGTGGGG	F6	1.344732334	1.195951678	2.010273441	1.048838353	2.785424781	1.366588789	4.13940254	4.32868368	2.576220506	1.7	5.5	7.5	11.5	13.3	17.4	19.4	22.8	24.8
YPL264C	GGCTGGGTGAGG	F6	-0.555731993	1.061022098	0.836244041	0.633800854	0.822899487	1.241057907	0.653975713	1.394272021	0.991258005	1.7	5.5	7.5	11.5	13.3	17.4	19.4	22.8	24.8
YPL264C	AGTGGGTAGGGG	F6	-2.199588182	1.558521758	-2.186123772	2.51350662	2.122459768	2.547161035	2.533681479	-1.834546669	-0.745707589	1.7	5.5	7.5	11.5	13.3	17.4	19.4	22.8	24.8
YPL264C	CGGAGCAAGGGA	F6	-2.0740573	-1.900909861	-2.838200469	-2.884524454	-5.658899945	-5.999733425	-2.279387094	-2.124053286	-2.790101708	1.7	5.5	7.5	11.5	13.3	17.4	19.4	22.8	24.8
YPL264C	ACTGTGAGGGGG	F6	-2.199588182	2.295487352	-2.186123772	3.034338784	0.122459768	1.707625707	1.469551142	-1.834546669	1.128761529	1.7	5.5	7.5	11.5	13.3	17.4	19.4	22.8	24.8
YPL264C	GAGGAGGGTAAT	F6	1.500851536	0.236593663	0.135804323	-0.010055336	1.707422269	-0.955339306	2.010119523	3.413380844	0.254292411	1.7	5.5	7.5	11.5	13.3	17.4	19.4	22.8	24.8
YPL264C	GACTGAGTGAGG	F6	0.292264914	-0.704512648	-0.279233176	1.3993356	0.581891387	0.241057907	1.238938214	0.946813044	0.898148601	1.7	5.5	7.5	11.5	13.3	17.4	19.4	22.8	24.8
YPL264C	GGCCCCGAAGCG	F6	2.444268007	1.195951678	1.135804323	1.048838353	1.707422269	0.781626289	3.069013212	3.546275115	1.213650427	1.7	5.5	7.5	11.5	13.3	17.4	19.4	22.8	24.8
YPL264C	GCCCTGCGGACG	F6	-1.047585089	-3.196365744	-1.449158178	-1.157612524	-2.462502732	-3.803336212	-2.515949288	-3.682543576	-3.178666996	1.7	5.5	7.5	11.5	13.3	17.4	19.4	22.8	24.8
YPL264C	GACCTAATGCCA	F6	1.122339912	1.558521758	1.943159245	0.89683526	2.581891387	1.103554383	3.419510459	4.696834791	2.161183007	1.7	5.5	7.5	11.5	13.3	17.4	19.4	22.8	24.8
YPL264C	GGCGCTTCCAAC	F6	1.444268007	-0.026440743	2.135804323	1.311872759	3.122459768	1.103554383	3.332047618	4.294736348	2.576220506	1.7	5.5	7.5	11.5	13.3	17.4	19.4	22.8	24.8
YPL264C	GGCTGAGCGAGG	F6	0.929694835	1.432990876	1.305729324	1.481797761	1.581891387	1.588981211	1.332047618	2.072343927	1.3131861	1.7	5.5	7.5	11.5	13.3	17.4	19.4	22.8	24.8
YPL264C	GGGGGACGTGGG	F6	1.344732334	0.973559257	-0.449158178	1.048838353	1.122459768	0.781626289	3.13940254	3.902418925	1.213650427	1.7	5.5	7.5	11.5	13.3	17.4	19.4	22.8	24.8
YPL264C	TAGAGGGGAGCT	F6	1.122339912	-1.026440743	0.358196744	-0.273089742	0.859425363	-1.803336212	1.747085117	2.709773847	-0.008741995	1.7	5.5	7.5	11.5	13.3	17.4	19.4	22.8	24.8
YPL264C	AGGGGGGCAGGG	F6	-0.292697587	-0.026440743	1.135804323	0.311872759	1.29238477	-0.218373712	3.032487336	3.010943382	0.991258005	1.7	5.5	7.5	11.5	13.3	17.4	19.4	22.8	24.8
YPL264C	ACGGGCGCGCAG	F6	0.581771531	-1.441478242	-0.279233176	-0.688127241	0.29238477	-1.218373712	1.579975132	1.946813044	-0.423779494	1.7	5.5	7.5	11.5	13.3	17.4	19.4	22.8	24.8
YPL264C	GTGGGAGTGAGG	F6	0.970336819	0.236593663	0.398838729	-0.010055336	1.259963292	-0.218373712	1.917010119	2.809309521	-0.745707589	1.7	5.5	7.5	11.5	13.3	17.4	19.4	22.8	24.8
YPL264C	GGTAACGGGTGG	F6	-2.462622588	2.558521758	-2.449158178	0.048838353	0.859425363	1.840519978	-2.252914883	-2.097581075	-1.593704495	1.7	5.5	7.5	11.5	13.3	17.4	19.4	22.8	24.8
YPL264C	AAAAGGGGGCGA	F6	-0.725656994	-1.611403244	-1.034120679	-0.536124147	-0.240110311	-0.803336212	0.747085117	2.124811346	-0.593704495	1.7	5.5	7.5	11.5	13.3	17.4	19.4	22.8	24.8
YPL264C	GAAGGGGGTAAG	F6	-3.199588182	-2.348368838	-3.186123772	0.89683526	-3.199468326	0.459698194	-2.989880477	1.072343927	0.917257424	1.7	5.5	7.5	11.5	13.3	17.4	19.4	22.8	24.8
YPL264C	GCGGGAAGGGGC	F6	2.122339912	0.973559257	1.457732418	-0.688127241	1.122459768	-0.218373711	3.975903808	3.735308939	1.991258005	1.7	5.5	7.5	11.5	13.3	17.4	19.4	22.8	24.8
YPL264C	GATTAAAGGAGG	F6	2.122339912	1.558521758	1.457732418	1.311872759	1.122459768	0.366588789	3.032487336	4.187821144	1.576220506	1.7	5.5	7.5	11.5	13.3	17.4	19.4	22.8	24.8
YPL264C	CGGCACCAGAGG	F6	1.707302413	2.073094931	-2.671550599	0.089480338	0.315104846	-3.025728634	-2.475307304	-2.319973496	-2.816096917	1.7	5.5	7.5	11.5	13.3	17.4	19.4	22.8	24.8
YPL264C	GCAGTGTAGGGA	F6	-3.047585089	-0.321896627	-2.034120679	-4.443014743	-3.632427734	-4.973261214	-2.422839884	-1.097581075	-3.763629497	1.7	5.5	7.5	11.5	13.3	17.4	19.4	22.8	24.8
YPL264C	TGCTGGGGAGCG	F6	0.484909992	-0.833795665	-0.671550599	-0.495482163	-0.099932653	-1.440766133	0.984124315	2.001954599	0.183903083	1.7	5.5	7.5	11.5	13.3	17.4	19.4	22.8	24.8
YPL264C	AAGCAGGGGGAG	F6	-0.462622588	0.710524851	0.550841822	0.726910258	1.859425363	0.518591883	2.747085117	3.294736348	-0.008741995	1.7	5.5	7.5	11.5	13.3	17.4	19.4	22.8	24.8
YPL264C	CGCCACGAACCG	F6	0.537377412	-0.611403244	-0.127230083	-0.273089742	1.122459768	-1.803336212	0.917010119	2.072343927	-0.2717764	1.7	5.5	7.5	11.5	13.3	17.4	19.4	22.8	24.8
YPL264C	TCGTGAACCGCT	F6	-0.614625682	-0.026440743	0.398838729	-2.010055336	0.385494174	-2.540301806	1.710559241	2.62488495	0.669329911	1.7	5.5	7.5	11.5	13.3	17.4	19.4	22.8	24.8
YPL264C	AAAAGGGTGACA	F6	0.122339912	-1.026440743	-0.279233176	-0.10316474	0.122459768	-2.218373711	2.579975132	2.946813044	0.991258005	1.7	5.5	7.5	11.5	13.3	17.4	19.4	22.8	24.8
YPL264C	AGGTGAGTGAGG	F6	0.122339912	0.710524851	0.135804323	0.726910258	2.122459768	-0.803336212	2.206516736	2.902418925	1.865727123	1.7	5.5	7.5	11.5	13.3	17.4	19.4	22.8	24.8
YPL264C	GTGCGGGGAGGC	F6	0.122339912	-1.026440743	-0.449158178	-0.688127241	0.34485219	-0.803336212	1.554440039	1.902418925	-0.008741995	1.7	5.5	7.5	11.5	13.3	17.4	19.4	22.8	24.8
YPL264C	NGCTGAGTGAGG	F6	0.537377412	1.558521758	1.135804323	1.726910258	1.34485219	1.196663788	1.917010119	1.487381426	1.576220506	1.7	5.5	7.5	11.5	13.3	17.4	19.4	22.8	24.8
YPL264C	GGCTGAGGGAGG	F6	-0.199588182	-0.348368838	0.135804323	0.989944664	1.259963292	0.781626289	1.469551142	0.165453331	0.476684833	1.7	5.5	7.5	11.5	13.3	17.4	19.4	22.8	24.8
YPL264C	GGGCAGAGGGGT	F6	1.344732334	0.388596756	-0.449158178	-0.273089742	1.122459768	0.518591883	2.653975713	3.072343927	0.991258005	1.7	5.5	7.5	11.5	13.3	17.4	19.4	22.8	24.8
YPL264C	TAGAGGGGGACG	F6	1.344732334	-1.611403244	1.358196744	0.311872759	0.859425363	-0.803336212	2.834547959	3.072343927	0.7282236	1.7	5.5	7.5	11.5	13.3	17.4	19.4	22.8	24.8
YPL264C	GGGGCGGGAGAA	F6	0.073430312	-4.933331339	-4.771086273	-4.595017837	-4.784430827	-5.125264307	-4.574842977	-4.41950917	-4.91563259	1.7	5.5	7.5	11.5	13.3	17.4	19.4	22.8	24.8
YPL264C	CGCGCAGGCTAT	F6	1.122339912	0.558521758	1.457732418	1.311872759	1.444387863	0.366588789	3.13940254	3.946813044	0.576220506	1.7	5.5	7.5	11.5	13.3	17.4	19.4	22.8	24.8
YPL264C	AATTGGCCGAGG	F6	0.122339912	-0.763406337	0.135804323	-0.425092835	0.970456675	-1.540301806	1.710559241	2.072343927	-0.008741995	1.7	5.5	7.5	11.5	13.3	17.4	19.4	22.8	24.8
YPL264C	GGCCGAGTGAGG	F6	0.122339912	0.780914179	1.457732418	-1.688127241	0.444387863	0.588981211	1.50197262	0.809309521	1.691697724	1.7	5.5	7.5	11.5	13.3	17.4	19.4	22.8	24.8
YPL264C	AATGAGGGGGGG	F6	1.344732334	-0.026440743	0.550841822	0.726910258	1.707422269	-0.803336212	2.653975713	2.602858643	0.406295505	1.7	5.5	7.5	11.5	13.3	17.4	19.4	22.8	24.8
YPL264C	GCAGGACCAGTG	F6	1.99680903	-0.026440743	0.872769917	-0.273089742	1.122459768	0.196663788	2.206516736	2.809309521	-0.008741995	1.7	5.5	7.5	11.5	13.3	17.4	19.4	22.8	24.8
YPL264C	TAAAACCACGGC	F6	0.122339912	-1.026440743	1.135804323	0.89683526	1.929814691	1.103554383	2.791479237	3.879698849	1.798612928	1.7	5.5	7.5	11.5	13.3	17.4	19.4	22.8	24.8
YPL264C	CAGGCAAGGGCG	F6	-0.614625682	-0.763406337	-0.186123772	-2.010055336	0.385494174	-1.540301806	1.469551142	2.335378332	0.669329911	1.7	5.5	7.5	11.5	13.3	17.4	19.4	22.8	24.8
YML126C	TGAGGGCTGGCA	F6	0.198822291	0.456778587	0.532940893	0.836747596	0.428049432	0.604719338	0.409166526	0.439605701	0.405624015	1.7	5.5	7.5	11.5	13.3	17.4	19.4	22.8	24.8
YML126C	GATGGGGCCACA	F6	-0.305713734	0.243666309	0.513130656	0.373609429	0.452141554	0.815334803	0.576999665	0.640997206	0.834111609	1.7	5.5	7.5	11.5	13.3	17.4	19.4	22.8	24.8
YML126C	ACGGGCCAGGGA	F6	0.10879809	0.057906062	0.049931813	-0.241001104	-0.265869552	-0.258873074	-0.666954322	-0.789094024	-0.82787613	1.7	5.5	7.5	11.5	13.3	17.4	19.4	22.8	24.8
YML126C	GTAGGAAGAGGG	F6	0.128964303	0.594430966	0.787794788	0.926563246	0.882012048	0.825991665	0.778051468	0.770666168	0.77745566	1.7	5.5	7.5	11.5	13.3	17.4	19.4	22.8	24.8
YML126C	CAAAAGTGAGCT	F6	0.255328628	0.483402278	0.397132407	0.183548662	0.262608276	0.419393484	0.024412473	0.150222159	0.083481687	1.7	5.5	7.5	11.5	13.3	17.4	19.4	22.8	24.8
YML126C	GGCAGGGCAGCA	F6	0.308075429	0.653678991	0.887597335	1.22827044	0.859127254	1.326798203	0.915021566	0.898314527	0.889378391	1.7	5.5	7.5	11.5	13.3	17.4	19.4	22.8	24.8
YML126C	GGCCAGGGGACA	F6	0.033232439	-0.074184843	0.15632134	0.332389776	0.441379113	0.175374247	-0.070520529	0.106990069	-0.262787617	1.7	5.5	7.5	11.5	13.3	17.4	19.4	22.8	24.8
YML126C	CGCAGGCTTGCG	F6	-0.422388663	-1.179169356	-1.436807931	-2.623032213	-2.706600116	-3.988354363	-4.33483954	-5.196184474	-5.474716459	1.7	5.5	7.5	11.5	13.3	17.4	19.4	22.8	24.8
YML126C	GGGGGGCGATCG	F6	0.436362809	0.443701356	0.935254047	0.953519856	0.645678919	0.443345988	0.785014573	1.002348724	0.692304025	1.7	5.5	7.5	11.5	13.3	17.4	19.4	22.8	24.8
YML126C	TGTCAGCAGACG	F6	0.557387372	1.2244531	1.035692838	1.625718508	1.311069333	1.615223125	1.72781509	1.495418745	1.699735043	1.7	5.5	7.5	11.5	13.3	17.4	19.4	22.8	24.8
YML126C	GAACAGAACGTG	F6	-0.393727507	-0.246221951	-0.664381104	-1.041764196	-0.841406445	-1.525998268	-1.308871289	-2.021230189	-2.444841109	1.7	5.5	7.5	11.5	13.3	17.4	19.4	22.8	24.8
YML126C	GCGGGCCAGGGA	F6	-0.15089026	-0.621599011	-0.187394309	-0.688127241	-0.55155392	-0.695695489	-0.935056452	-0.607083258	-1.147261859	1.7	5.5	7.5	11.5	13.3	17.4	19.4	22.8	24.8
YML126C	CGCGAGAGTGAG	F6	1.60945509	1.67944654	1.205066985	1.188490344	1.575426723	0.906171386	0.940469092	1.15655693	0.88069963	1.7	5.5	7.5	11.5	13.3	17.4	19.4	22.8	24.8
YML126C	AAAGGGAGTCCG	F6	0.529997881	0.336129336	1.10605698	1.267018523	1.165961407	1.243732041	1.417777492	0.298936336	0.020404351	1.7	5.5	7.5	11.5	13.3	17.4	19.4	22.8	24.8
YML126C	GAAAAGGCAGCG	F6	-1.308999399	-0.644193179	0.289427512	-1.305879677	0.021765769	-1.372179048	-3.336330891	0.421038931	0.070113426	1.7	5.5	7.5	11.5	13.3	17.4	19.4	22.8	24.8
YML126C	GGTGCGGGGACC	F6	0.390273118	0.508596532	1.235339996	1.355374398	-0.404787234	0.506766447	0.039265869	-5.127328418	-0.038489338	1.7	5.5	7.5	11.5	13.3	17.4	19.4	22.8	24.8
YML126C	GGGGGGGCGGGG	F6	-0.482522146	-1.497447054	-1.353580518	-7.462914301	-3.128765335	-3.292721053	-6.442739441	-3.380515038	-7.783529054	1.7	5.5	7.5	11.5	13.3	17.4	19.4	22.8	24.8
YML126C	GATAAGGTACCG	F6	2.887874659	2.295487352	2.273307847	2.574907165	3.122459768	2.688516884	2.940856861	1.557770754	2.502219925	1.7	5.5	7.5	11.5	13.3	17.4	19.4	22.8	24.8
YML126C	CCGGGCCAAAAA	F6	0.436448503	-0.148431267	0.541060801	0.985062443	0.404859499	1.272612641	0.850514707	0.737359679	0.174122063	1.7	5.5	7.5	11.5	13.3	17.4	19.4	22.8	24.8
YML126C	GGGGAAGATCTG	F6	2.122339912	2.458986084	1.98380123	3.012312477	1.048459187	2.292588208	2.682544865	2.657306427	2.646609834	1.7	5.5	7.5	11.5	13.3	17.4	19.4	22.8	24.8
YML126C	GGCCGCCGCGAG	F6	-0.064073212	-1.26347994	-0.293879952	-0.77832505	-0.015043755	-0.905215826	-3.390418406	-5.557012694	-1.468173613	1.7	5.5	7.5	11.5	13.3	17.4	19.4	22.8	24.8
YML126C	CACGCAGGCGCA	F6	-0.697578471	-2.331785954	-3.298823905	-3.800827374	-7.312168459	-6.068039438	-7.10258061	-6.947246802	-7.443370222	1.7	5.5	7.5	11.5	13.3	17.4	19.4	22.8	24.8
YML126C	GGGGGCGGGGGG	F6	-0.102952399	-1.646592672	-2.917307014	-0.205185677	-2.345689067	-1.892973425	-4.458029313	-2.717733004	-5.383781426	1.7	5.5	7.5	11.5	13.3	17.4	19.4	22.8	24.8
YML126C	ACTAGGCAAAGT	F6	-0.837018103	-1.570761259	-2.135497699	-6.817410258	-7.006823248	-7.347656728	-6.797235399	-6.641901591	-7.138025011	1.7	5.5	7.5	11.5	13.3	17.4	19.4	22.8	24.8
YML126C	GGGGATACTCGG	F6	0.417795796	0.372108633	-0.80006534	-1.688127241	-0.207688833	-1.285487907	-1.957458999	-4.972050193	-1.146245518	1.7	5.5	7.5	11.5	13.3	17.4	19.4	22.8	24.8
YML126C	AAGGGTGCGGGA	F6	-1.752129205	-3.049773247	-5.826127636	-7.235021701	-7.424434691	-7.765268171	-7.214846842	-7.059513034	-7.555636454	1.7	5.5	7.5	11.5	13.3	17.4	19.4	22.8	24.8
YML126C	TCTGTGGGGGTT	F6	-5.550085429	-1.998426367	-0.729266097	-0.716696393	-0.742610651	-0.681345688	-1.018449629	-0.725612298	-3.096204836	1.7	5.5	7.5	11.5	13.3	17.4	19.4	22.8	24.8
YML126C	ACTAAGCCAGGG	F6	-0.591355902	-1.296529906	0.301814274	-0.522117289	-0.913164141	-3.990963215	-5.025504386	-2.548242484	-1.118366486	1.7	5.5	7.5	11.5	13.3	17.4	19.4	22.8	24.8
YML126C	AGGGGGGGGTGA	F6	-1.877660088	-0.441478242	2.720766824	0.311872759	0.122459768	1.444591301	-0.082989881	0.487381426	0.654223018	1.7	5.5	7.5	11.5	13.3	17.4	19.4	22.8	24.8
YML126C	GGCAGGGGCAGC	F6	-0.462622588	0.803634256	1.550841822	1.229410599	1.34485219	1.781626289	0.969477539	1.22434702	0.7282236	1.7	5.5	7.5	11.5	13.3	17.4	19.4	22.8	24.8
YML126C	GAGCGCGTGGGG	F6	-0.199588182	0.236593663	0.398838729	0.989944664	1.800531674	-0.218373712	3.50197262	4.119649641	1.669329911	1.7	5.5	7.5	11.5	13.3	17.4	19.4	22.8	24.8
YML126C	GAGCTGGGGAGT	F6	-0.240230167	-1.026440743	0.489441278	1.311872759	-0.462502732	0.933629382	-3.837877383	0.017896143	-4.178666996	1.7	5.5	7.5	11.5	13.3	17.4	19.4	22.8	24.8
YML126C	CGGCCAGGAGGT	F6	1.209802754	0.780914179	0.836244041	-0.366199146	1.20992261	-0.04844871	1.419510459	2.574844267	1.849239001	1.7	5.5	7.5	11.5	13.3	17.4	19.4	22.8	24.8
YML126C	GACCTAATGCCA	F6	1.122339912	0.558521758	1.720766824	0.311872759	2.29238477	1.103554383	2.855609574	4.242268928	1.991258005	1.7	5.5	7.5	11.5	13.3	17.4	19.4	22.8	24.8
YML126C	GGCCCCGAAGCG	F6	1.636913085	1.073094931	-0.086588098	0.504517837	0.774536465	0.296199461	1.612155537	2.072343927	-0.231134416	1.7	5.5	7.5	11.5	13.3	17.4	19.4	22.8	24.8
YML126C	GGCGGGGGGGGA	F6	-0.877660088	1.880449853	1.305729324	1.633800854	0.444387863	2.639607284	2.238938214	1.809309521	2.239185519	1.7	5.5	7.5	11.5	13.3	17.4	19.4	22.8	24.8
YML126C	GAAAAGTGAGCT	F6	0.122339912	0.36058238	-0.564635395	-0.803604458	0.006982551	-0.111458508	-0.561037178	0.874404549	-0.387253618	1.7	5.5	7.5	11.5	13.3	17.4	19.4	22.8	24.8
YML126C	AAAAGGGGGCGA	F6	1.122339912	0.558521758	0.550841822	-1.273089742	1.624960109	-0.218373711	2.270647073	2.361850544	0.213650427	1.7	5.5	7.5	11.5	13.3	17.4	19.4	22.8	24.8
YML126C	GAGGAGGGTAAT	F6	3.370267426	0.973559257	2.943159245	2.311872759	2.822899487	1.366588789	3.13940254	4.187821144	1.3131861	1.7	5.5	7.5	11.5	13.3	17.4	19.4	22.8	24.8
YML126C	GGGGGACGTGGG	F6	0.707302413	1.295487352	1.943159245	0.89683526	1.707422269	2.588981211	3.917010119	4.735308939	1.798612928	1.7	5.5	7.5	11.5	13.3	17.4	19.4	22.8	24.8
YML126C	AGGGGGGCAGGG	F6	1.122339912	0.558521758	0.135804323	0.633800854	0.707422269	-0.218373712	3.238938214	3.394272021	1.161183007	1.7	5.5	7.5	11.5	13.3	17.4	19.4	22.8	24.8
YML126C	AGCACGCGCATC	F6	1.581771531	1.295487352	1.595235942	0.89683526	1.122459768	-2.218373711	2.791479237	3.187821144	-0.423779494	1.7	5.5	7.5	11.5	13.3	17.4	19.4	22.8	24.8
YML126C	TCTGCGCCCACG	F6	-4.031465424	-6.502174174	-6.339929108	-6.163860672	-6.353273663	-6.694107142	-6.143685813	-5.988352005	-6.484475425	1.7	5.5	7.5	11.5	13.3	17.4	19.4	22.8	24.8
YML126C	CGCCACGAACCG	F6	0.800411818	0.821556164	0.62123115	1.159869666	1.122459768	-0.540301806	2.180044525	2.557770754	0.991258005	1.7	5.5	7.5	11.5	13.3	17.4	19.4	22.8	24.8
YML126C	GCGGGAAGGGGC	F6	-1.462622588	-0.611403244	0.550841822	-1.273089742	1.707422269	0.781626289	3.390941307	4.031701942	0.7282236	1.7	5.5	7.5	11.5	13.3	17.4	19.4	22.8	24.8
YML126C	ACGGGCGCGCAG	F6	0.344732334	-2.611403244	0.135804323	0.048838353	1.34485219	-0.218373711	2.069013212	2.294736348	-0.2717764	1.7	5.5	7.5	11.5	13.3	17.4	19.4	22.8	24.8
YML126C	GGGCAGAGGGGT	F6	1.444268007	1.295487352	1.720766824	-0.10316474	1.29238477	-0.633411211	2.50197262	2.657306427	-0.008741995	1.7	5.5	7.5	11.5	13.3	17.4	19.4	22.8	24.8
YML126C	CGCGCAGGCTAT	F6	1.60776674	-0.348368838	1.514315946	-0.425092835	0.385494174	0.629623195	1.332047618	2.689015287	-0.330670089	1.7	5.5	7.5	11.5	13.3	17.4	19.4	22.8	24.8
YML126C	TAGAGGGGAGCT	F6	0.800411818	-0.763406337	0.135804323	-0.425092835	1.259963292	-0.955339306	2.402436946	2.809309521	-0.330670089	1.7	5.5	7.5	11.5	13.3	17.4	19.4	22.8	24.8
YML126C	TGACGGAACGTG	F6	1.122339912	-0.611403244	1.550841822	0.311872759	1.707422269	0.781626289	2.747085117	3.709773847	0.406295505	1.7	5.5	7.5	11.5	13.3	17.4	19.4	22.8	24.8
YML126C	GTGCGGGGAGGC	F6	2.292264914	2.295487352	1.135804323	2.481797761	1.929814691	0.366588789	3.032487336	4.010943382	1.3131861	1.7	5.5	7.5	11.5	13.3	17.4	19.4	22.8	24.8
YML126C	ACGGGCCAGGGG	F6	-0.292697587	0.295487352	0.010273441	-1.688127241	-0.292577731	-0.633411211	-0.930986788	-1.097581075	-1.008741995	1.7	5.5	7.5	11.5	13.3	17.4	19.4	22.8	24.8
YML126C	GGGGGGTCGAGG	F6	0.859305507	-0.611403244	0.550841822	0.726910258	2.237936986	2.95155129	1.069013212	2.989881766	-0.008741995	1.7	5.5	7.5	11.5	13.3	17.4	19.4	22.8	24.8
YML126C	TCGTGAACCGCT	F6	0.859305507	1.195951678	0.872769917	-0.273089742	1.707422269	0.518591883	2.747085117	3.546275115	0.406295505	1.7	5.5	7.5	11.5	13.3	17.4	19.4	22.8	24.8
YML126C	AAGGATAGAGCT	F6	1.707302413	1.388596756	1.358196744	0.311872759	1.996928886	-0.803336212	2.653975713	3.294736348	-0.593704495	1.7	5.5	7.5	11.5	13.3	17.4	19.4	22.8	24.8
YML126C	AATTGGCCGAGG	F6	0.899947491	0.336129336	-0.671550599	-0.910519662	0.485029848	-0.703800539	1.612155537	1.139458122	-0.816096917	1.7	5.5	7.5	11.5	13.3	17.4	19.4	22.8	24.8
YML126C	TCAAAACGTCCG	F6	1.292264914	0.558521758	1.943159245	-0.10316474	1.581891387	-0.218373712	2.032487336	2.187821144	-0.423779494	1.7	5.5	7.5	11.5	13.3	17.4	19.4	22.8	24.8
YML126C	TGCTGGGGAGCG	F6	0.929694835	-1.026440743	0.457732418	0.311872759	1.929814691	0.103554383	2.332047618	2.394272021	0.798612928	1.7	5.5	7.5	11.5	13.3	17.4	19.4	22.8	24.8
YML126C	TATGGACGTTAG	F6	1.122339912	0.973559257	1.720766824	0.89683526	1.929814691	-0.218373711	3.419510459	4.072343927	2.161183007	1.7	5.5	7.5	11.5	13.3	17.4	19.4	22.8	24.8
YML126C	GTGGGAGTGAGG	F6	0.122339912	0.710524851	0.550841822	0.726910258	0.859425363	-0.218373711	2.917010119	3.709773847	0.406295505	1.7	5.5	7.5	11.5	13.3	17.4	19.4	22.8	24.8
YML126C	GTAGGAAGGGGG	F6	-2.047585089	-0.611403244	0.287807416	-0.536124147	0.122459768	0.312141005	-0.515949288	0.124811346	0.143261099	1.7	5.5	7.5	11.5	13.3	17.4	19.4	22.8	24.8
YML126C	GGCCGGCCAAGT	F6	0.929694835	-0.441478242	0.720766824	1.119227681	1.122459768	-0.633411211	1.917010119	3.072343927	-1.008741995	1.7	5.5	7.5	11.5	13.3	17.4	19.4	22.8	24.8
YML126C	GATGGGGCCACG	F6	0.122339912	0.973559257	0.983801229	0.574907165	0.970456675	1.160137912	0.010119523	0.972808253	0.476684833	1.7	5.5	7.5	11.5	13.3	17.4	19.4	22.8	24.8
YML126C	GGCTGAGTGAGG	F6	0.122339912	-1.441478242	-0.864195677	-2.688127241	-0.070185309	-1.218373712	1.13940254	1.879698849	-1.008741995	1.7	5.5	7.5	11.5	13.3	17.4	19.4	22.8	24.8
YML126C	CTAAGGCTGCAC	F6	0.537377412	-0.026440743	0.872769917	0.726910258	1.34485219	-0.218373711	3.13940254	3.150346439	0.7282236	1.7	5.5	7.5	11.5	13.3	17.4	19.4	22.8	24.8
YML126C	TGGGGGCTGGCA	F6	0.929694835	0.558521758	0.457732418	1.311872759	1.122459768	1.588981211	1.653975713	0.487381426	0.991258005	1.7	5.5	7.5	11.5	13.3	17.4	19.4	22.8	24.8
YML126C	AGCAGGGCAGCA	F6	0.444268007	0.295487352	1.457732418	0.633800854	1.29238477	1.482066007	1.332047618	1.809309521	-0.008741995	1.7	5.5	7.5	11.5	13.3	17.4	19.4	22.8	24.8
YML126C	TGGCAGCTAGAC	F6	0.537377412	0.388596756	0.135804323	-1.273089742	0.34485219	-1.803336212	1.332047618	2.150346439	-1.593704495	1.7	5.5	7.5	11.5	13.3	17.4	19.4	22.8	24.8
YML126C	AGATGGGCTAGG	F6	-4.922054207	-0.983372021	-1.101234874	-4.73252136	-4.921934351	-5.262767831	-4.712346501	-4.557012694	-5.053136114	1.7	5.5	7.5	11.5	13.3	17.4	19.4	22.8	24.8
YML126C	GATTAAAGGAGG	F6	-0.199588182	-0.763406337	0.813876228	-1.010055336	0.800531674	-0.540301806	2.097582364	2.072343927	-0.008741995	1.7	5.5	7.5	11.5	13.3	17.4	19.4	22.8	24.8
YML126C	ACACGCGATAAG	F6	0.385374318	-1.763406337	-0.37876885	-1.010055336	-0.392113404	-2.540301806	0.469551142	0.335378332	-1.008741995	1.7	5.5	7.5	11.5	13.3	17.4	19.4	22.8	24.8
YML126C	GTAGGAGGAGGG	F6	0.122339912	1.143484258	0.943159245	0.633800854	1.444387863	0.781626289	1.50197262	0.487381426	1.3131861	1.7	5.5	7.5	11.5	13.3	17.4	19.4	22.8	24.8
YML126C	AGCGCAAGTGTC	F6	0.707302413	0.558521758	-0.279233176	0.633800854	0.444387863	-0.218373712	0.332047618	3.187821144	0.798612928	1.7	5.5	7.5	11.5	13.3	17.4	19.4	22.8	24.8
YML126C	CAGGCAAGGGCG	F6	0.707302413	-1.026440743	-0.864195677	0.89683526	0.707422269	1.588981211	3.419510459	4.345362421	0.991258005	1.7	5.5	7.5	11.5	13.3	17.4	19.4	22.8	24.8
YML126C	GCAGCTAGGTGC	F6	0.444268007	-0.026440743	-0.279233176	-0.10316474	0.929814691	-0.218373712	2.032487336	2.946813044	0.3131861	1.7	5.5	7.5	11.5	13.3	17.4	19.4	22.8	24.8
YML126C	ACGGGCCGGGGA	F6	1.822779631	0.295487352	1.836244041	1.119227681	1.444387863	-0.218373712	0.332047618	1.294736348	-1.008741995	1.7	5.5	7.5	11.5	13.3	17.4	19.4	22.8	24.8
YML126C	CAAAAGTGGGCT	F6	0.537377412	1.848028375	-0.449158178	1.89683526	1.707422269	1.781626289	0.747085117	1.22434702	1.406295505	1.7	5.5	7.5	11.5	13.3	17.4	19.4	22.8	24.8
YML126C	GATACCGGGAGA	F6	2.292264914	1.780914179	1.457732418	0.89683526	1.122459768	-1.218373712	2.917010119	3.809309521	0.991258005	1.7	5.5	7.5	11.5	13.3	17.4	19.4	22.8	24.8
YML126C	GATGGGGCCGCA	F6	-1.462622588	0.558521758	0.872769917	0.311872759	-0.462502732	0.518591883	0.069013212	1.072343927	-0.2717764	1.7	5.5	7.5	11.5	13.3	17.4	19.4	22.8	24.8
YML126C	GTGGGACACAGG	F6	0.800411818	0.458986084	0.813876228	-0.425092835	-0.199468326	-1.540301806	1.010119523	2.252916172	-0.330670089	1.7	5.5	7.5	11.5	13.3	17.4	19.4	22.8	24.8
YML126C	TAAAACCACGGC	F6	1.344732334	0.388596756	0.550841822	-0.273089742	0.122459768	0.196663788	2.653975713	2.902418925	1.406295505	1.7	5.5	7.5	11.5	13.3	17.4	19.4	22.8	24.8
YML126C	GGTACACATCGC	F6	1.122339912	-0.763406337	-0.186123772	-0.425092835	0.122459768	0.044660694	1.180044525	2.335378332	-0.745707589	1.7	5.5	7.5	11.5	13.3	17.4	19.4	22.8	24.8
YML126C	GAAGGATCGCGG	F6	0.970336819	-1.348368838	1.720766824	-2.010055336	1.259963292	-0.955339306	1.180044525	1.165453331	-1.330670089	1.7	5.5	7.5	11.5	13.3	17.4	19.4	22.8	24.8
YML126C	CGGTAGGAGGGG	F6	0.122339912	-0.026440743	-0.449158178	0.311872759	1.537497268	-0.218373711	2.447524836	3.294736348	0.991258005	1.7	5.5	7.5	11.5	13.3	17.4	19.4	22.8	24.8
YML126C	TAGAGGGGGACG	F6	0.122339912	-1.026440743	1.135804323	0.311872759	1.707422269	1.588981211	2.791479237	4.072343927	1.576220506	1.7	5.5	7.5	11.5	13.3	17.4	19.4	22.8	24.8
YML126C	AATGGGGCCACA	F6	-1.199588182	-0.541013916	-1.186123772	-0.202700414	-1.199468326	-0.080870188	-0.667952382	-0.834546669	-0.330670089	1.7	5.5	7.5	11.5	13.3	17.4	19.4	22.8	24.8
YML126C	ATAGGAAGAGGG	F6	-1.462622588	-0.196365744	-0.449158178	-0.536124147	0.537497268	-1.803336212	-0.030522461	-0.097581075	-0.856738901	1.7	5.5	7.5	11.5	13.3	17.4	19.4	22.8	24.8
YML126C	AAGCAGGGGGAG	F6	0.537377412	-0.026440743	0.872769917	0.311872759	1.707422269	-1.803336212	2.653975713	2.902418925	0.406295505	1.7	5.5	7.5	11.5	13.3	17.4	19.4	22.8	24.8
YML126C	TATCGTACCGGC	F6	1.344732334	0.388596756	1.135804323	1.311872759	1.537497268	-0.218373711	2.447524836	2.22434702	-0.008741995	1.7	5.5	7.5	11.5	13.3	17.4	19.4	22.8	24.8
YML126C	CGCGGAGCTCTC	F6	2.122339912	0.558521758	1.457732418	1.311872759	2.29238477	-1.218373712	2.917010119	3.394272021	0.991258005	1.7	5.5	7.5	11.5	13.3	17.4	19.4	22.8	24.8
YML126C	AACGGGCATGAT	F6	0.859305507	-0.611403244	0.135804323	1.048838353	0.859425363	-1.803336212	2.747085117	3.22434702	-0.593704495	1.7	5.5	7.5	11.5	13.3	17.4	19.4	22.8	24.8
YML126C	GAGTGAGCAACA	F6	1.015424709	-2.833795665	-0.671550599	-1.495482163	1.015544565	-1.025728634	0.332047618	0.487381426	-1.231134416	1.7	5.5	7.5	11.5	13.3	17.4	19.4	22.8	24.8
YML126C	AGCGGATAAGGG	F6	-0.462622588	0.710524851	1.720766824	1.048838353	0.122459768	-0.218373711	2.206516736	2.989881766	-0.008741995	1.7	5.5	7.5	11.5	13.3	17.4	19.4	22.8	24.8
YBL034C	GGGCCGGGGGGA	F6	-0.566148609	-0.039473307	-0.268891232	-0.503287565	-0.739093462	-1.239282701	-1.567724934	-1.798669633	-2.588524256	1.7	5.5	7.5	11.5	13.3	17.4	19.4	22.8	24.8
YBL034C	AAGAAAGTATAG	F6	-0.269142859	-0.237007729	-0.422685966	0.385650685	0.144553539	-0.428940697	-0.273092765	-0.451589141	-0.856738901	1.7	5.5	7.5	11.5	13.3	17.4	19.4	22.8	24.8
YBL034C	GGCGGGAGGAGG	F6	-1.072307518	0.169701779	0.344121559	-0.224880649	0.217318955	-0.022231189	-0.830890953	0.029699589	-0.485789156	1.7	5.5	7.5	11.5	13.3	17.4	19.4	22.8	24.8
YBL034C	AGCAAACGGGAG	F6	0.064854418	0.268180006	-0.279233176	-0.781236645	-0.610753691	-1.008920346	-1.713756071	-2.264691061	-2.921279153	1.7	5.5	7.5	11.5	13.3	17.4	19.4	22.8	24.8
YBL034C	CAAGGTGCAACG	F6	-0.244087643	-0.61816061	0.17569705	-0.407226414	-0.574613099	-0.287415356	-0.365025249	-0.639375716	-1.464806762	1.7	5.5	7.5	11.5	13.3	17.4	19.4	22.8	24.8
YBL034C	GGGGGGCGTGTG	F6	-0.376761852	-0.896380202	-0.734135136	-3.246122694	-1.850573184	-3.946294166	-6.395872836	-4.655576528	-3.736662449	1.7	5.5	7.5	11.5	13.3	17.4	19.4	22.8	24.8
YBL034C	GAGAAAGTATAG	F6	0.215449317	-0.232891621	-0.186123772	0.726910258	0.970456675	0.044660694	0.125596741	1.039922449	-0.215192872	1.7	5.5	7.5	11.5	13.3	17.4	19.4	22.8	24.8
YBL034C	ATGGTGGCGAGG	F6	-1.199588182	-0.994731883	-1.268585932	-5.179980337	-5.369393328	-5.710226808	-5.159805478	-5.004471671	-2.693240169	1.7	5.5	7.5	11.5	13.3	17.4	19.4	22.8	24.8
YBL034C	GGATGAAGCGGG	F6	-0.060524145	-5.418758166	-2.2565131	-3.495482163	-5.269857654	-5.610691134	-5.060269805	-4.904935997	-5.401059417	1.7	5.5	7.5	11.5	13.3	17.4	19.4	22.8	24.8
YBL034C	GGCAAACGGGAG	F6	-0.182514669	-2.096830071	-0.449158178	-1.758516569	-1.269857654	-2.288763039	-2.060269805	-1.583007902	-4.401059417	1.7	5.5	7.5	11.5	13.3	17.4	19.4	22.8	24.8
YBL034C	CGGAGGGGGATA	F6	-1.058232333	-1.413463866	-4.951658518	-4.775590082	-4.965003073	-5.305836553	-3.170452722	-3.600081415	-5.096204836	1.7	5.5	7.5	11.5	13.3	17.4	19.4	22.8	24.8
YOL066C	GGCAGCGTGAGC	F6	0.058804256	0.73774632	0.766911246	0.947198091	1.513998072	1.773424475	1.685684573	1.991612654	2.11726589	1.7	5.5	7.5	11.5	13.3	17.4	19.4	22.8	24.8
YOL066C	CGAGGTGAGAGG	F6	0.039011529	0.405063968	0.471407355	0.693400996	0.496434611	1.150860098	0.875526667	0.885761581	1.225171102	1.7	5.5	7.5	11.5	13.3	17.4	19.4	22.8	24.8
YOL066C	GAACCTTGGGCA	F6	-0.082821117	0.141245786	0.362026063	1.008694755	1.072971586	1.259845632	1.3066623	1.730710422	1.641808848	1.7	5.5	7.5	11.5	13.3	17.4	19.4	22.8	24.8
YOL066C	TGGCGAGGGTCA	F6	0.338831732	0.504073974	0.241737768	0.733763929	0.77744806	1.506172623	1.237410744	1.377997966	1.488089596	1.7	5.5	7.5	11.5	13.3	17.4	19.4	22.8	24.8
YOL066C	CGATATGGGCAG	F6	-0.093388779	0.649124306	0.550841822	0.738137514	0.766315958	1.527580666	1.066004462	1.666184579	1.421245846	1.7	5.5	7.5	11.5	13.3	17.4	19.4	22.8	24.8
YOL066C	AGCGCGGGGACG	F6	-0.637833073	0.553396726	0.575568908	1.323337946	1.178895714	1.356320454	1.626081707	2.390173453	2.501411919	1.7	5.5	7.5	11.5	13.3	17.4	19.4	22.8	24.8
YOL066C	GCTGGCTTGGAA	F6	0.189978629	0.789134686	0.87737917	0.784880327	1.380677158	0.871124439	0.920852185	1.154592338	1.230044865	1.7	5.5	7.5	11.5	13.3	17.4	19.4	22.8	24.8
YOL066C	GGTTAGGTGGAG	F6	-0.213470896	-0.529425942	-1.181767367	-1.095429091	-0.877540232	-0.963116656	-0.052293084	-0.140385397	-0.071154602	1.7	5.5	7.5	11.5	13.3	17.4	19.4	22.8	24.8
YOL066C	GGGGGACGGAAG	F6	0.874412399	1.163037056	1.291598996	0.818832748	0.874532255	0.819100994	1.487842291	0.939893631	1.542072284	1.7	5.5	7.5	11.5	13.3	17.4	19.4	22.8	24.8
YOL066C	GGGAAGAACGCC	F6	-0.044688692	-1.107539168	-1.975041446	-5.38393551	-3.698879383	-2.94455563	-5.14136823	-3.269827388	-8.289512765	1.7	5.5	7.5	11.5	13.3	17.4	19.4	22.8	24.8
YOL066C	GGGACAGAAGCG	F6	-0.560686875	-1.327904735	-2.03000457	-3.817410258	-2.573863841	-4.862229901	-4.534200993	-6.963829686	-7.459953106	1.7	5.5	7.5	11.5	13.3	17.4	19.4	22.8	24.8
YOL066C	GGCGCGGGGACG	F6	-1.752129205	-0.485872362	0.320228894	0.806637451	0.417915652	0.748459425	0.4575785	2.05031762	1.619289228	1.7	5.5	7.5	11.5	13.3	17.4	19.4	22.8	24.8
YOL066C	CGGGTGATGGTA	F6	0.581771531	0.143484258	0.042694919	0.218763355	-1.070185309	-0.574517522	-1.86059746	0.072343927	0.078720847	1.7	5.5	7.5	11.5	13.3	17.4	19.4	22.8	24.8
YOL066C	CTAAGGCTGCAC	F6	0.912416843	0.517879773	-1.864195677	-4.273089742	-2.877540232	-5.803336212	-3.667952382	-2.77565298	-5.593704495	1.7	5.5	7.5	11.5	13.3	17.4	19.4	22.8	24.8
YOL066C	CAGAGGCTACTG	F6	0.478483723	-0.348368838	1.469228057	-4.331983431	0.938035197	-4.862229901	-3.311808572	-0.349119842	-3.067635684	1.7	5.5	7.5	11.5	13.3	17.4	19.4	22.8	24.8
YOL066C	CGGGGAAGCGGA	F6	-2.816259543	-1.380077698	-2.802795132	-1.041764196	-1.700662469	-1.934580745	-2.384159416	-1.335740812	-1.532303951	1.7	5.5	7.5	11.5	13.3	17.4	19.4	22.8	24.8
YOL066C	GGGGTAGCCAGG	F6	-0.578099806	-0.919525539	-5.149597896	-4.97352946	-2.16294245	-5.50377593	-4.953354601	-4.798020793	-5.294144213	1.7	5.5	7.5	11.5	13.3	17.4	19.4	22.8	24.8
YOL066C	GGTAACTCGGGG	F6	-0.129198855	0.577630581	-1.923089366	-4.331983431	-4.521396421	-4.862229901	-4.311808572	-4.156474764	-4.652598184	1.7	5.5	7.5	11.5	13.3	17.4	19.4	22.8	24.8
YOL066C	TGGAGAGCCTTA	F6	0.370267426	-0.219085821	0.042694919	-0.688127241	-0.555612137	-4.218373712	-3.667952382	-0.705263652	-4.008741995	1.7	5.5	7.5	11.5	13.3	17.4	19.4	22.8	24.8
YOL066C	GACCTAATGCCA	F6	-0.877660088	-0.441478242	-0.864195677	0.311872759	0.444387863	-0.218373712	2.13940254	3.809309521	-0.008741995	1.7	5.5	7.5	11.5	13.3	17.4	19.4	22.8	24.8
YOL066C	TGCCTTACAGCA	F6	1.707302413	-4.026440743	-2.279233176	-1.688127241	-3.877540232	-4.218373712	-3.667952382	-3.512618574	-2.423779494	1.7	5.5	7.5	11.5	13.3	17.4	19.4	22.8	24.8
YOL066C	GAGCGCGTGGGG	F6	0.122339912	-1.026440743	1.135804323	-0.688127241	2.822899487	0.781626288	3.13940254	4.487381426	0.991258005	1.7	5.5	7.5	11.5	13.3	17.4	19.4	22.8	24.8
YOL066C	GGCAGCCGTGAG	F6	0.707302413	2.143484258	1.457732418	1.89683526	2.707422269	1.781626289	1.653975713	1.072343927	2.3131861	1.7	5.5	7.5	11.5	13.3	17.4	19.4	22.8	24.8
YGR249W	AATTGGCCGAGG	F6	0.300813191	0.583651161	0.608921868	0.669730475	0.676924149	0.621988885	0.456603188	0.458968262	0.588149405	1.7	5.5	7.5	11.5	13.3	17.4	19.4	22.8	24.8
YGR249W	CTGGAGGAGGCA	F6	0.536369591	0.892400291	0.787270303	1.152987565	1.164491017	1.250794371	1.255853684	1.388349399	1.449956734	1.7	5.5	7.5	11.5	13.3	17.4	19.4	22.8	24.8
YGR249W	ACGATGCGTATG	F6	0.253849311	0.407060115	0.497155395	0.564921666	0.370387282	0.860462265	0.711308888	0.527041513	0.461284739	1.7	5.5	7.5	11.5	13.3	17.4	19.4	22.8	24.8
YGR249W	GGGGGACTGGGC	F6	-0.218697005	0.347683563	0.339087921	0.529220109	0.710131556	0.630978475	0.543551723	0.8552149	0.968021297	1.7	5.5	7.5	11.5	13.3	17.4	19.4	22.8	24.8
YGR249W	ATGGGGTGCGGG	F6	-0.05914212	0.287964393	0.463858521	0.521049561	1.045404342	0.999626941	0.787442855	1.098257927	1.415220735	1.7	5.5	7.5	11.5	13.3	17.4	19.4	22.8	24.8
YGR249W	GATTGGCCGAGG	F6	-0.089423367	-0.314307002	0.075473789	-0.031135054	0.431528652	-0.330981525	0.108834318	0.747951792	-0.209145412	1.7	5.5	7.5	11.5	13.3	17.4	19.4	22.8	24.8
YGR249W	CGGTGGAACTGC	F6	0.523956896	3.15E-05	-0.489800162	-0.145334194	-0.757958616	0.078400906	-0.453213533	0.496259577	0.236370503	1.7	5.5	7.5	11.5	13.3	17.4	19.4	22.8	24.8
YGR249W	GGTTAGGTGGAG	F6	0.687124531	0.880449853	1.278762277	1.084462263	1.886225422	2.273479385	1.735769804	1.277458356	1.092796032	1.7	5.5	7.5	11.5	13.3	17.4	19.4	22.8	24.8
YGR249W	GCGATGCGTATG	F6	0.471674165	0.38364754	0.135804323	0.645610156	0.943862465	0.373161443	0.897110561	1.297556867	0.293286543	1.7	5.5	7.5	11.5	13.3	17.4	19.4	22.8	24.8
YGR249W	GTGGAGAGAATG	F6	0.492289522	0.343508867	-1.494246067	-1.066638864	-0.47364329	-1.333850929	-0.404917976	-5.534986387	-1.330670089	1.7	5.5	7.5	11.5	13.3	17.4	19.4	22.8	24.8
YGR249W	GTGGGGTGCGGG	F6	-0.965122929	-0.113903584	-0.196771016	-0.605665081	0.282924441	0.308873291	0.198781087	1.127839039	0.969884355	1.7	5.5	7.5	11.5	13.3	17.4	19.4	22.8	24.8
YGR249W	GGCTGTAGCTCT	F6	-0.537584646	-0.686365301	-0.167976425	-1.085017393	-0.789003557	-6.52215446	-2.801808129	-1.494471227	-2.612083025	1.7	5.5	7.5	11.5	13.3	17.4	19.4	22.8	24.8
YGR249W	ATGGAAAGAGCT	F6	1.169645627	-0.685403825	-0.523158759	-0.894578118	-1.462502732	-0.665832688	-4.574842977	-4.41950917	-1.91563259	1.7	5.5	7.5	11.5	13.3	17.4	19.4	22.8	24.8
YGR249W	GGTCGGACCACG	F6	-2.406913156	-6.01512543	-3.852880364	-6.676811928	-5.281262418	-7.207058398	-6.656637069	-4.179375166	-6.997426681	1.7	5.5	7.5	11.5	13.3	17.4	19.4	22.8	24.8
YGR249W	GACCTAATGCCA	F6	-0.877660088	-0.441478242	0.943159245	0.633800854	1.822899487	0.366588789	3.419510459	4.531775545	1.576220506	1.7	5.5	7.5	11.5	13.3	17.4	19.4	22.8	24.8
YGR249W	GGCGCTTCCAAC	F6	2.292264914	0.973559257	2.305729324	2.119227681	2.822899487	1.366588789	4.332047618	4.879698849	2.450689624	1.7	5.5	7.5	11.5	13.3	17.4	19.4	22.8	24.8
YGR249W	CTGGAGGGGGCA	F6	-0.39223326	-0.026440743	0.273307847	0.574907165	-0.199468326	0.267053116	0.332047618	1.072343927	1.527310906	1.7	5.5	7.5	11.5	13.3	17.4	19.4	22.8	24.8
YGR249W	AAAAGGGGGCGA	F6	1.122339912	0.295487352	1.305729324	1.119227681	1.29238477	0.366588789	3.286243929	3.574844267	1.3131861	1.7	5.5	7.5	11.5	13.3	17.4	19.4	22.8	24.8
YGR249W	AGTTGGCCGAGG	F6	-0.529736784	-0.485872362	0.376812422	0.552880859	0.66302815	0.845756626	-0.5424215	0.027949807	0.116788888	1.7	5.5	7.5	11.5	13.3	17.4	19.4	22.8	24.8
YGR249W	AATTGGCCGGGG	F6	0.581771531	0.143484258	0.720766824	1.119227681	0.29238477	1.173943711	0.332047618	0.946813044	0.691697724	1.7	5.5	7.5	11.5	13.3	17.4	19.4	22.8	24.8
YGR249W	GGGGGACGTGGG	F6	0.707302413	0.295487352	0.457732418	0.633800854	1.122459768	0.366588789	3.238938214	3.616664443	1.3131861	1.7	5.5	7.5	11.5	13.3	17.4	19.4	22.8	24.8
YGR249W	GGCAGGATGGGG	F6	-1.40603906	-6.255259434	-5.093014368	-5.916945931	-6.106358922	-6.447192402	-5.896771072	-5.741437265	-6.237560685	1.7	5.5	7.5	11.5	13.3	17.4	19.4	22.8	24.8
YGR249W	CTGGGGGAGGCA	F6	0.899947491	0.336129336	-0.349622504	0.504517837	0.774536465	0.881161962	0.984124315	1.001954599	1.576220506	1.7	5.5	7.5	11.5	13.3	17.4	19.4	22.8	24.8
YGR249W	GGCCCCGAAGCG	F6	1.385374318	0.821556164	0.62123115	-0.010055336	0.607886596	0.044660694	2.332047618	3.165453331	-0.008741995	1.7	5.5	7.5	11.5	13.3	17.4	19.4	22.8	24.8
YGR249W	NATTGGCCGAGG	F6	0.500851536	0.35207088	-0.186123772	0.797299586	0.607886596	-0.080870188	0.180044525	0.165453331	-0.745707589	1.7	5.5	7.5	11.5	13.3	17.4	19.4	22.8	24.8
YGR249W	ACGGGCGCGCAG	F6	1.707302413	0.780914179	0.720766824	-0.10316474	2.122459768	0.103554383	2.653975713	2.879698849	1.450689624	1.7	5.5	7.5	11.5	13.3	17.4	19.4	22.8	24.8
YGR249W	GTGGAGGAGGCA	F6	0.581771531	0.143484258	-1.279233176	0.481797761	0.122459768	0.781626289	0.791479237	0.487381426	1.450689624	1.7	5.5	7.5	11.5	13.3	17.4	19.4	22.8	24.8
YGR249W	GAGGAGGGTAAT	F6	2.122339912	1.558521758	1.720766824	2.311872759	2.822899487	-0.218373711	3.917010119	4.294736348	1.991258005	1.7	5.5	7.5	11.5	13.3	17.4	19.4	22.8	24.8
YGR249W	GTGGGAGTGAGG	F6	1.122339912	-0.026440743	0.943159245	1.119227681	1.822899487	-0.633411211	2.791479237	3.394272021	-0.008741995	1.7	5.5	7.5	11.5	13.3	17.4	19.4	22.8	24.8
YGR249W	CTGGAGGAGGCG	F6	0.800411818	0.821556164	0.398838729	1.690384382	0.800531674	1.366588789	1.010119523	1.750415832	1.669329911	1.7	5.5	7.5	11.5	13.3	17.4	19.4	22.8	24.8
YGR249W	AGCACGCGCATC	F6	0.385374318	0.973559257	1.135804323	0.574907165	1.122459768	-1.540301806	2.595082024	2.487381426	-0.745707589	1.7	5.5	7.5	11.5	13.3	17.4	19.4	22.8	24.8
YGR249W	TGCTGGGGAGCG	F6	1.122339912	-0.441478242	1.457732418	-0.10316474	1.929814691	-0.633411211	2.791479237	3.187821144	-0.423779494	1.7	5.5	7.5	11.5	13.3	17.4	19.4	22.8	24.8
YGR249W	AGGGGACTGGGC	F6	-0.993137305	-2.14191796	-0.105203777	-0.803604458	-0.408054948	-0.333850929	-0.198467099	-0.213058292	0.460743289	1.7	5.5	7.5	11.5	13.3	17.4	19.4	22.8	24.8
YGR249W	GGGCAGAGGGGT	F6	0.970336819	0.973559257	0.398838729	-0.010055336	0.970456675	0.459698194	1.595082024	2.750415832	0.476684833	1.7	5.5	7.5	11.5	13.3	17.4	19.4	22.8	24.8
YGR249W	GCGGGAAGGGGC	F6	-0.292697587	0.558521758	-1.864195677	1.119227681	1.581891387	-1.218373711	2.032487336	3.574844267	1.3131861	1.7	5.5	7.5	11.5	13.3	17.4	19.4	22.8	24.8
YGR249W	GTGCGGGGAGGC	F6	2.292264914	0.973559257	1.135804323	0.311872759	1.929814691	0.366588789	3.653975713	4.394272021	2.161183007	1.7	5.5	7.5	11.5	13.3	17.4	19.4	22.8	24.8
YGR249W	TCGTGAACCGCT	F6	0.444268007	-0.026440743	0.720766824	0.311872759	1.822899487	-1.218373711	2.419510459	3.072343927	0.991258005	1.7	5.5	7.5	11.5	13.3	17.4	19.4	22.8	24.8
YGR249W	AATTGGCTGAGG	F6	-0.199588182	-0.541013916	0.135804323	0.159869666	-0.614505826	-0.732946884	0.180044525	-1.249584168	0.128761529	1.7	5.5	7.5	11.5	13.3	17.4	19.4	22.8	24.8
YGR249W	GGCTGAGTGAGG	F6	2.581771531	0.973559257	1.135804323	1.311872759	2.29238477	0.366588789	3.238938214	4.010943382	0.991258005	1.7	5.5	7.5	11.5	13.3	17.4	19.4	22.8	24.8
YGR249W	TAGAGGGGAGCT	F6	0.444268007	0.295487352	-0.864195677	0.89683526	0.444387863	0.103554383	1.917010119	3.131237616	1.3131861	1.7	5.5	7.5	11.5	13.3	17.4	19.4	22.8	24.8
YGR249W	CGCCACGAACCG	F6	1.707302413	0.973559257	1.457732418	1.633800854	1.707422269	1.103554383	2.917010119	4.072343927	1.576220506	1.7	5.5	7.5	11.5	13.3	17.4	19.4	22.8	24.8
YGR249W	GATTAAAGGAGG	F6	0.122339912	-0.611403244	-1.449158178	-1.273089742	1.122459768	-2.803336212	1.653975713	2.150346439	0.213650427	1.7	5.5	7.5	11.5	13.3	17.4	19.4	22.8	24.8
YGR249W	AATTGGCCGAAG	F6	0.859305507	0.388596756	1.358196744	2.048838353	0.537497268	2.366588789	1.747085117	1.22434702	1.213650427	1.7	5.5	7.5	11.5	13.3	17.4	19.4	22.8	24.8
YGR249W	AAGCAGGGGGAG	F6	1.344732334	0.388596756	-0.449158178	1.53426518	1.34485219	0.196663788	2.069013212	3.150346439	1.213650427	1.7	5.5	7.5	11.5	13.3	17.4	19.4	22.8	24.8
YGR249W	CTAAGGCTGCAC	F6	1.707302413	0.558521758	2.135804323	-0.688127241	0.707422269	1.103554383	3.419510459	3.946813044	0.576220506	1.7	5.5	7.5	11.5	13.3	17.4	19.4	22.8	24.8
YGR249W	AGCGAATCAGGA	F6	0.122339912	-0.026440743	0.720766824	1.633800854	1.929814691	1.366588789	3.032487336	4.072343927	1.576220506	1.7	5.5	7.5	11.5	13.3	17.4	19.4	22.8	24.8
YGR249W	CGAGGCGCGCAC	F6	-1.462622588	-1.611403244	0.135804323	-1.273089742	0.859425363	-0.218373711	2.995012631	3.709773847	0.991258005	1.7	5.5	7.5	11.5	13.3	17.4	19.4	22.8	24.8
YGR249W	AATGGCGCAAAT	F6	-0.462622588	0.710524851	-0.449158178	0.311872759	1.34485219	0.196663788	2.747085117	3.22434702	1.406295505	1.7	5.5	7.5	11.5	13.3	17.4	19.4	22.8	24.8
YGR249W	TCAAAACGTCCG	F6	0.385374318	-0.026440743	-0.186123772	-0.425092835	1.607886596	-1.540301806	1.469551142	2.165453331	-0.745707589	1.7	5.5	7.5	11.5	13.3	17.4	19.4	22.8	24.8
YGR249W	CGCAGGCTTGCG	F6	1.537377412	0.710524851	0.872769917	-1.273089742	1.859425363	0.781626289	1.747085117	3.150346439	-0.008741995	1.7	5.5	7.5	11.5	13.3	17.4	19.4	22.8	24.8
YGR249W	AACTGGCCGAGG	F6	-0.070305165	0.143484258	0.305729324	-0.10316474	0.444387863	-1.633411211	-0.346024287	-0.512618574	-0.423779494	1.7	5.5	7.5	11.5	13.3	17.4	19.4	22.8	24.8
YGR249W	TGGCAGCTAGAC	F6	0.122339912	-0.026440743	1.135804323	-0.010055336	0.607886596	-0.218373712	0.817474445	2.072343927	-0.330670089	1.7	5.5	7.5	11.5	13.3	17.4	19.4	22.8	24.8
YGR249W	ATGGAGGAGGCA	F6	0.859305507	1.558521758	0.550841822	1.311872759	1.34485219	1.366588789	0.747085117	2.22434702	1.7282236	1.7	5.5	7.5	11.5	13.3	17.4	19.4	22.8	24.8
YGR249W	AAAAGGGTGACA	F6	1.707302413	0.558521758	0.720766824	0.89683526	1.929814691	0.366588789	3.419510459	3.394272021	1.798612928	1.7	5.5	7.5	11.5	13.3	17.4	19.4	22.8	24.8
YGR249W	AGCGCGTATGTG	F6	0.122339912	-0.026440743	0.135804323	0.311872759	2.29238477	0.366588789	3.419510459	3.879698849	1.3131861	1.7	5.5	7.5	11.5	13.3	17.4	19.4	22.8	24.8
YGR249W	AATTGGCCAAGG	F6	0.484909992	0.625635954	0.650377496	0.089480338	-0.684895154	-0.703800539	-2.475307304	0.487381426	-0.494168822	1.7	5.5	7.5	11.5	13.3	17.4	19.4	22.8	24.8
YGR249W	AATTGGTCGAGG	F6	-0.199588182	-0.541013916	-0.601161271	-0.425092835	-2.199468326	-0.732946884	-0.404917976	-0.834546669	-0.160745088	1.7	5.5	7.5	11.5	13.3	17.4	19.4	22.8	24.8
YGR249W	CGCGGAGCTCTC	F6	1.122339912	0.558521758	0.457732418	-0.10316474	0.122459768	-2.218373711	2.238938214	2.187821144	0.576220506	1.7	5.5	7.5	11.5	13.3	17.4	19.4	22.8	24.8
YGR249W	GTGGGACACAGG	F6	1.444268007	0.558521758	1.457732418	1.311872759	2.122459768	-0.218373711	2.13940254	4.010943382	0.991258005	1.7	5.5	7.5	11.5	13.3	17.4	19.4	22.8	24.8
YGR249W	AATTGACCGAGG	F6	0.122339912	0.166204335	0.78788102	0.311872759	0.485029848	-1.440766133	-1.475307304	-1.319973496	-0.008741995	1.7	5.5	7.5	11.5	13.3	17.4	19.4	22.8	24.8
YGR249W	GGCCGGCCAAGT	F6	1.122339912	1.295487352	1.135804323	0.89683526	1.707422269	-1.218373712	2.653975713	4.187821144	-0.008741995	1.7	5.5	7.5	11.5	13.3	17.4	19.4	22.8	24.8
YGR249W	AGAACGATCGCA	F6	1.444268007	0.973559257	1.135804323	2.311872759	1.122459768	0.781626288	3.032487336	3.394272021	0.991258005	1.7	5.5	7.5	11.5	13.3	17.4	19.4	22.8	24.8
YGR249W	CAGGCAAGGGCG	F6	0.122339912	0.710524851	-0.449158178	-0.273089742	0.537497268	-0.218373711	2.834547959	3.072343927	0.991258005	1.7	5.5	7.5	11.5	13.3	17.4	19.4	22.8	24.8
YGR249W	AGGTGGCCGAGG	F6	-0.462622588	0.558521758	0.135804323	0.048838353	0.122459768	0.196663788	0.747085117	0.22434702	-0.2717764	1.7	5.5	7.5	11.5	13.3	17.4	19.4	22.8	24.8
YGR249W	CCGGAGGAGGCA	F6	-0.877660088	-0.026440743	-0.449158178	0.53426518	-0.140574637	0.897103506	0.069013212	0.487381426	-0.008741995	1.7	5.5	7.5	11.5	13.3	17.4	19.4	22.8	24.8
YGR249W	AACGGGCATGAT	F6	1.444268007	-0.026440743	-0.864195677	0.89683526	0.707422269	-0.218373711	3.13940254	4.072343927	1.3131861	1.7	5.5	7.5	11.5	13.3	17.4	19.4	22.8	24.8
YGR249W	CGCGCAGGCTAT	F6	0.707302413	-0.026440743	0.135804323	-1.688127241	0.929814691	-0.633411211	1.791479237	2.487381426	0.3131861	1.7	5.5	7.5	11.5	13.3	17.4	19.4	22.8	24.8
YGR249W	AGCGGATAAGGG	F6	0.385374318	-1.348368838	-0.186123772	-0.425092835	-0.614505826	-0.955339306	1.332047618	2.252916172	0.669329911	1.7	5.5	7.5	11.5	13.3	17.4	19.4	22.8	24.8
YNL313C	CTAAGGCTGCAC	F6	0.260521514	0.790871622	0.864164605	1.151243505	1.124090854	1.295383226	1.322456906	1.344622602	1.597818141	1.7	5.5	7.5	11.5	13.3	17.4	19.4	22.8	24.8
YNL313C	GCGATAAGCTGG	F6	-0.2083762	0.258811702	0.561607167	0.739413791	1.018955193	1.064960256	1.091039519	1.114931555	1.087831265	1.7	5.5	7.5	11.5	13.3	17.4	19.4	22.8	24.8
YNL313C	TGGAGGCGGGGG	F6	0.195324154	0.56740647	0.690870937	0.821088722	0.513503468	0.511945977	0.511801813	0.310085121	0.578001831	1.7	5.5	7.5	11.5	13.3	17.4	19.4	22.8	24.8
YNL313C	GACGAGCTGGGG	F6	-0.111644363	-0.271214758	-0.436466115	-1.336017933	-1.510433959	-2.802855234	-3.311327593	-3.873059822	-4.18396837	1.7	5.5	7.5	11.5	13.3	17.4	19.4	22.8	24.8
YNL313C	TGAACAGGTGGA	F6	-0.425147883	0.367266693	0.49121784	0.916174625	0.890054527	1.103554383	1.052565371	1.008656011	1.130353615	1.7	5.5	7.5	11.5	13.3	17.4	19.4	22.8	24.8
YNL313C	CGACTCGGAGGG	F6	0.157210372	0.731548102	0.768499434	1.082847245	0.530864175	0.759396341	0.99570908	1.213719384	0.966786107	1.7	5.5	7.5	11.5	13.3	17.4	19.4	22.8	24.8
YNL313C	TAAGGGGCGGGG	F6	-0.377541087	-0.519980216	-0.020700163	0.428386768	-0.090227553	0.460821351	0.678043473	0.696227315	0.733606796	1.7	5.5	7.5	11.5	13.3	17.4	19.4	22.8	24.8
YNL313C	CGGGAGCGAGGT	F6	0.47691277	0.316861003	0.529146751	0.591558405	1.014439898	1.141801853	1.224027747	0.557428923	1.532499129	1.7	5.5	7.5	11.5	13.3	17.4	19.4	22.8	24.8
YNL313C	GGCACAGGGCGA	F6	0.365316666	0.86730057	0.717918461	0.89967801	0.955200009	1.204114092	0.725584048	0.693832303	1.029170422	1.7	5.5	7.5	11.5	13.3	17.4	19.4	22.8	24.8
YNL313C	ATCTGCCCAGAT	F6	-1.168765259	-1.431394991	-8.682777855	-9.506709418	-8.696122409	-10.03695589	-9.486534559	-9.331200752	-9.827324172	1.7	5.5	7.5	11.5	13.3	17.4	19.4	22.8	24.8
YNL313C	GGGCGATGGTGG	F6	-0.365598134	-0.302075186	0.084730138	-0.626726696	0.486423083	0.387347349	0.228024554	-0.249584168	0.168135768	1.7	5.5	7.5	11.5	13.3	17.4	19.4	22.8	24.8
YNL313C	CGAGGGGGGGGA	F6	-0.514384016	-0.910474725	-1.646350045	-1.088410974	-2.659694599	-1.174557479	-2.45010675	-2.25170422	-2.66536548	1.7	5.5	7.5	11.5	13.3	17.4	19.4	22.8	24.8
YNL313C	TTAGGAAGCCAG	F6	0.056751571	-0.125976417	0.434028157	-0.932052824	-1.000159518	-0.047261795	-1.989880477	-1.782079249	-4.085557592	1.7	5.5	7.5	11.5	13.3	17.4	19.4	22.8	24.8
YNL313C	CAAGGGGTTGGC	F6	0.337352803	-0.424404729	-0.764660004	-1.003629067	-0.193042057	-0.875981514	-1.387844463	-0.676117306	-0.292534961	1.7	5.5	7.5	11.5	13.3	17.4	19.4	22.8	24.8
YNL313C	AGACGATGCTGC	F6	-0.555731993	-1.219085821	0.808229665	1.206690522	0.4974992	-0.385483697	0.059968073	0.441577736	0.383575428	1.7	5.5	7.5	11.5	13.3	17.4	19.4	22.8	24.8
YNL313C	ACGGGAAGGCGG	F6	0.527596391	0.571460813	0.301390389	0.168508584	0.681190728	-0.257902076	-1.789942906	-0.107362096	-3.896267265	1.7	5.5	7.5	11.5	13.3	17.4	19.4	22.8	24.8
YNL313C	GGAGGTCCTGCA	F6	0.272365356	-5.216265302	-1.054020236	0.27179532	0.1614539	0.319722184	-0.243067097	-0.31012571	0.371289055	1.7	5.5	7.5	11.5	13.3	17.4	19.4	22.8	24.8
YNL313C	AGGGGCGAAGGG	F6	-0.579578735	-1.313321891	-0.645185895	-1.33346236	-0.468427566	-1.534401205	-2.013727219	-1.68846841	-1.810196315	1.7	5.5	7.5	11.5	13.3	17.4	19.4	22.8	24.8
YNL313C	TGATATAGCGGG	F6	1.063446223	1.479450187	1.422685471	1.340441911	1.151028921	1.69235895	0.388631146	1.367087192	1.651182564	1.7	5.5	7.5	11.5	13.3	17.4	19.4	22.8	24.8
YNL313C	GCCAGGACCGGA	F6	-1.795197927	-1.207012989	-0.093677523	-0.731195963	-1.717075559	-0.813983456	0.58443478	0.207273507	-0.165467498	1.7	5.5	7.5	11.5	13.3	17.4	19.4	22.8	24.8
YNL313C	AACAGGGAACGT	F6	-2.067484646	-0.285527964	0.193907278	-0.451687045	-1.607933172	-1.948766652	-0.7703141	-2.380515038	-2.198566553	1.7	5.5	7.5	11.5	13.3	17.4	19.4	22.8	24.8
YNL313C	CGGCAGTAGGGG	F6	-0.292697587	-0.219085821	-0.279233176	0.341620102	-1.877540232	-2.803336212	-1.346024287	0.517128769	-1.008741995	1.7	5.5	7.5	11.5	13.3	17.4	19.4	22.8	24.8
YNL313C	AAACAATGACGA	F6	3.785304925	3.780914179	4.042694919	1.311872759	3.929814691	3.811373632	2.206516736	3.22434702	3.576220506	1.7	5.5	7.5	11.5	13.3	17.4	19.4	22.8	24.8
YNL313C	ACAACAATGACG	F6	-0.252055602	-0.907796247	-4.993478694	-0.232447757	-0.54739163	-1.88822511	-0.042347897	0.817530027	-0.183828701	1.7	5.5	7.5	11.5	13.3	17.4	19.4	22.8	24.8
YNL313C	GCGGGGTGGCGG	F6	-2.784550683	-0.763406337	-0.311654654	-0.688127241	-0.877540232	-1.955339306	-0.051281021	0.828418344	-0.667705077	1.7	5.5	7.5	11.5	13.3	17.4	19.4	22.8	24.8
YNL313C	GAGCGCGTGGGG	F6	1.707302413	0.558521758	1.135804323	0.89683526	2.581891387	0.781626288	4.791479237	5.616664443	3.576220506	1.7	5.5	7.5	11.5	13.3	17.4	19.4	22.8	24.8
YNL313C	TGCGGAGGCTAC	F6	-0.68501501	-3.833795665	1.37284352	0.963949456	1.56303236	-0.218373711	-3.475307304	0.680026504	0.768865584	1.7	5.5	7.5	11.5	13.3	17.4	19.4	22.8	24.8
YNL313C	CTAGGGCTGCAC	F6	1.122339912	1.111062781	1.62123115	1.989944664	1.887994515	1.852015616	1.817474445	1.62488495	2.476684833	1.7	5.5	7.5	11.5	13.3	17.4	19.4	22.8	24.8
YNL313C	TCTAAGTGGAGT	F6	0.45096266	-0.167303279	-4.290460432	-5.114391996	-5.303804986	-5.644638466	-5.094217137	-4.938883329	-5.435006749	1.7	5.5	7.5	11.5	13.3	17.4	19.4	22.8	24.8
YNL313C	GACCTAATGCCA	F6	1.444268007	1.558521758	0.720766824	1.311872759	1.707422269	1.95155129	4.376441737	5.441577736	2.691697724	1.7	5.5	7.5	11.5	13.3	17.4	19.4	22.8	24.8
YNL313C	GTCTGCCCAGAT	F6	-0.717195415	-2.026440743	-4.951658518	-5.775590082	-5.965003073	-6.305836553	-5.755415223	-4.600081415	-6.096204836	1.7	5.5	7.5	11.5	13.3	17.4	19.4	22.8	24.8
YNL313C	GTCAAAAGAAAT	F6	-2.235212092	-2.296529906	-3.05182268	-6.045679246	-6.235092236	-6.575925716	-6.025504386	-5.870170579	-6.366293999	1.7	5.5	7.5	11.5	13.3	17.4	19.4	22.8	24.8
YNL313C	GTAAGGCTGCAC	F6	-0.462622588	1.089036474	1.135804323	1.427349977	1.444387863	1.103554383	1.332047618	1.902418925	1.493758346	1.7	5.5	7.5	11.5	13.3	17.4	19.4	22.8	24.8
YNL313C	CAGTTCGGGTCC	F6	1.99680903	0.710524851	1.25128154	-1.273089742	0.122459768	-3.803336212	-3.252914883	-3.097581075	-3.593704495	1.7	5.5	7.5	11.5	13.3	17.4	19.4	22.8	24.8
YNL313C	CTGAGGCTGCAC	F6	-0.529736784	-0.67851744	-0.001699201	0.311872759	-0.015043755	0.32219467	0.779506595	-0.164695271	0.531826387	1.7	5.5	7.5	11.5	13.3	17.4	19.4	22.8	24.8
YNL313C	CTAAGGCTGCGC	F6	-0.029663181	-0.763406337	0.398838729	0.311872759	0.607886596	0.160137912	0.469551142	-0.027191747	0.756792752	1.7	5.5	7.5	11.5	13.3	17.4	19.4	22.8	24.8
YNL313C	ACGGGCGCGCAG	F6	0.31498499	-0.026440743	-0.671550599	-0.495482163	0.774536465	-1.440766133	2.524692696	2.380466222	-0.008741995	1.7	5.5	7.5	11.5	13.3	17.4	19.4	22.8	24.8
YNL313C	CTAAGGCCGCAC	F6	0.537377412	0.710524851	0.358196744	1.311872759	0.996928886	1.103554383	1.069013212	0.709773847	1.798612928	1.7	5.5	7.5	11.5	13.3	17.4	19.4	22.8	24.8
YNL313C	GGCGCTTCCAAC	F6	0.122339912	-1.611403244	0.550841822	0.726910258	0.537497268	-1.803336212	3.447524836	4.487381426	1.991258005	1.7	5.5	7.5	11.5	13.3	17.4	19.4	22.8	24.8
YNL313C	CGGGGTGGAGCG	F6	-0.499148464	-1.178443836	-1.186123772	0.989944664	-2.199468326	-1.540301806	-1.182525555	-2.249584168	-4.330670089	1.7	5.5	7.5	11.5	13.3	17.4	19.4	22.8	24.8
YNL313C	TGCTGGGGAGCG	F6	2.929694835	1.295487352	1.720766824	1.311872759	3.514777191	0.366588789	3.50197262	4.010943382	1.798612928	1.7	5.5	7.5	11.5	13.3	17.4	19.4	22.8	24.8
YNL313C	CGCATACTGAGC	F6	0.989073382	-0.306548662	-0.144303596	-0.316158464	-0.505571454	-4.305836553	-3.755415223	-3.600081415	-4.096204836	1.7	5.5	7.5	11.5	13.3	17.4	19.4	22.8	24.8
YNL313C	GGCCCCGAAGCG	F6	-0.015163611	-0.485872362	-0.738664795	-0.825630765	0.247990651	-1.67780533	0.332047618	1.551511763	-1.883211112	1.7	5.5	7.5	11.5	13.3	17.4	19.4	22.8	24.8
YNL313C	GAGGAGGGTAAT	F6	1.859305507	0.710524851	1.135804323	1.311872759	2.237936986	-0.218373711	2.995012631	3.294736348	1.213650427	1.7	5.5	7.5	11.5	13.3	17.4	19.4	22.8	24.8
YNL313C	AGCACGCGCATC	F6	0.444268007	-0.441478242	0.720766824	-0.688127241	0.707422269	-0.633411211	2.855609574	3.010943382	1.450689624	1.7	5.5	7.5	11.5	13.3	17.4	19.4	22.8	24.8
YNL313C	NTAAGGCTGCAC	F6	0.800411818	-0.026440743	0.398838729	0.797299586	1.500971392	0.267053116	0.332047618	1.165453331	2.128761529	1.7	5.5	7.5	11.5	13.3	17.4	19.4	22.8	24.8
YNL313C	AGGGGGGCAGGG	F6	-1.462622588	0.973559257	1.358196744	0.311872759	1.859425363	-0.218373711	2.834547959	3.809309521	0.7282236	1.7	5.5	7.5	11.5	13.3	17.4	19.4	22.8	24.8
YNL313C	AAAAGGGGGCGA	F6	0.859305507	0.973559257	-0.449158178	1.53426518	1.707422269	-0.803336212	2.653975713	3.76039992	1.213650427	1.7	5.5	7.5	11.5	13.3	17.4	19.4	22.8	24.8
YNL313C	ATAAGGCTGCAC	F6	0.344732334	-1.611403244	0.358196744	1.048838353	1.34485219	1.00401871	-0.252914883	1.22434702	0.576220506	1.7	5.5	7.5	11.5	13.3	17.4	19.4	22.8	24.8
YNL313C	TATGGACGTTAG	F6	0.537377412	-1.611403244	0.135804323	-0.273089742	1.122459768	1.00401871	2.747085117	3.856615235	1.576220506	1.7	5.5	7.5	11.5	13.3	17.4	19.4	22.8	24.8
YNL313C	GTGCGGGGAGGC	F6	0.122339912	-0.026440743	0.720766824	-0.688127241	1.444387863	-0.218373712	2.50197262	3.010943382	0.798612928	1.7	5.5	7.5	11.5	13.3	17.4	19.4	22.8	24.8
YNL313C	TGTGGCGAGTGA	F6	3.292264914	1.143484258	0.457732418	0.311872759	-1.877540232	1.86908913	-1.667952382	-1.512618574	-2.008741995	1.7	5.5	7.5	11.5	13.3	17.4	19.4	22.8	24.8
YNL313C	GGCGCAAGCAGG	F6	0.122339912	-0.833795665	-4.671550599	-4.495482163	-4.684895154	-5.025728634	-4.475307304	-4.319973496	-4.816096917	1.7	5.5	7.5	11.5	13.3	17.4	19.4	22.8	24.8
YNL313C	GGCTGAGTGAGG	F6	0.970336819	0.458986084	0.398838729	0.311872759	0.385494174	-0.955339306	1.917010119	2.335378332	-0.330670089	1.7	5.5	7.5	11.5	13.3	17.4	19.4	22.8	24.8
YNL313C	GCGGGAAGGGGC	F6	0.537377412	-1.611403244	0.872769917	0.726910258	0.859425363	0.196663788	2.834547959	3.602858643	1.576220506	1.7	5.5	7.5	11.5	13.3	17.4	19.4	22.8	24.8
YNL313C	TAGAGGGGAGCT	F6	-0.614625682	-0.348368838	0.135804323	0.311872759	0.607886596	-0.540301806	2.097582364	2.413380844	0.476684833	1.7	5.5	7.5	11.5	13.3	17.4	19.4	22.8	24.8
YNL313C	AGGAGGCGGGGG	F6	1.707302413	0.973559257	1.720766824	1.726910258	1.122459768	1.196663788	2.069013212	2.072343927	1.406295505	1.7	5.5	7.5	11.5	13.3	17.4	19.4	22.8	24.8
YNL313C	GTGGGAGTGAGG	F6	0.122339912	0.780914179	-0.279233176	-0.10316474	1.29238477	-0.218373712	2.332047618	2.735308939	0.3131861	1.7	5.5	7.5	11.5	13.3	17.4	19.4	22.8	24.8
YNL313C	AAGCAGGGGGAG	F6	0.537377412	-1.611403244	-1.449158178	1.726910258	1.122459768	-0.218373711	3.206516736	3.294736348	0.406295505	1.7	5.5	7.5	11.5	13.3	17.4	19.4	22.8	24.8
YNL313C	TAGAGGGGGACG	F6	1.122339912	0.973559257	0.720766824	0.89683526	2.444387863	1.103554383	3.579975132	3.487381426	1.576220506	1.7	5.5	7.5	11.5	13.3	17.4	19.4	22.8	24.8
YNL313C	GGCCGGCCAAGT	F6	-0.199588182	-0.026440743	0.135804323	0.574907165	-1.199468326	-1.540301806	2.258047037	2.413380844	-0.330670089	1.7	5.5	7.5	11.5	13.3	17.4	19.4	22.8	24.8
YNL313C	GATACCGGGAGA	F6	1.444268007	-0.026440743	0.720766824	-1.688127241	1.444387863	-0.633411211	2.238938214	2.072343927	-0.008741995	1.7	5.5	7.5	11.5	13.3	17.4	19.4	22.8	24.8
YNL313C	TCGTGAACCGCT	F6	1.444268007	0.558521758	1.720766824	0.311872759	1.707422269	0.366588789	3.032487336	4.010943382	1.3131861	1.7	5.5	7.5	11.5	13.3	17.4	19.4	22.8	24.8
YNL313C	GGGGGCGAAGGG	F6	-0.029663181	-1.026440743	-0.601161271	-0.010055336	0.122459768	-1.955339306	-0.667952382	0.165453331	-1.745707589	1.7	5.5	7.5	11.5	13.3	17.4	19.4	22.8	24.8
YNL313C	GGGCAGAGGGGT	F6	-0.199588182	-1.348368838	-0.601161271	0.311872759	0.607886596	-0.955339306	1.180044525	2.750415832	-0.330670089	1.7	5.5	7.5	11.5	13.3	17.4	19.4	22.8	24.8
YNL313C	AGCGAATCAGGA	F6	0.122339912	0.973559257	0.720766824	0.89683526	1.444387863	0.366588789	3.791479237	3.187821144	1.991258005	1.7	5.5	7.5	11.5	13.3	17.4	19.4	22.8	24.8
YNL313C	CCGGAGAGGGGG	F6	-0.292697587	-0.441478242	-0.279233176	0.89683526	0.929814691	-0.633411211	1.653975713	2.946813044	-0.008741995	1.7	5.5	7.5	11.5	13.3	17.4	19.4	22.8	24.8
YNL313C	AATGGCGCAAAT	F6	-0.462622588	0.388596756	0.872769917	0.726910258	1.34485219	-0.218373711	2.834547959	2.989881766	-0.008741995	1.7	5.5	7.5	11.5	13.3	17.4	19.4	22.8	24.8
YNL313C	GGGGAGCGAGGT	F6	0.122339912	0.780914179	-0.864195677	1.311872759	0.707422269	0.95155129	0.917010119	0.809309521	1.691697724	1.7	5.5	7.5	11.5	13.3	17.4	19.4	22.8	24.8
YNL313C	CGCCACGAACCG	F6	1.929694835	0.558521758	1.457732418	0.311872759	1.929814691	-1.218373712	2.791479237	3.657306427	1.798612928	1.7	5.5	7.5	11.5	13.3	17.4	19.4	22.8	24.8
YNL313C	GATTAAAGGAGG	F6	0.859305507	-1.611403244	0.135804323	0.726910258	1.537497268	-0.218373711	2.332047618	3.361850544	-1.593704495	1.7	5.5	7.5	11.5	13.3	17.4	19.4	22.8	24.8
YNL313C	TAAAACCACGGC	F6	1.122339912	0.973559257	1.457732418	0.311872759	1.707422269	0.366588789	2.50197262	3.946813044	1.3131861	1.7	5.5	7.5	11.5	13.3	17.4	19.4	22.8	24.8
YNL313C	TTAAGGCTGCAC	F6	-0.877660088	1.295487352	1.305729324	1.771304378	-0.292577731	0.781626289	0.653975713	0.809309521	-0.008741995	1.7	5.5	7.5	11.5	13.3	17.4	19.4	22.8	24.8
YNL313C	GGTACACATCGC	F6	2.292264914	0.558521758	1.135804323	0.311872759	1.707422269	0.781626288	1.653975713	3.809309521	1.576220506	1.7	5.5	7.5	11.5	13.3	17.4	19.4	22.8	24.8
YDR150W	GTGGAGCGCGCG	F6	0.194664751	-0.29955893	-0.481824367	-1.481197937	-2.358666921	-3.345863447	-3.903966574	-5.941277844	-4.922828092	1.7	5.5	7.5	11.5	13.3	17.4	19.4	22.8	24.8
YDR150W	GCACGCAGATAG	F6	-1.070305165	-1.279206813	-2.062741356	-5.232447757	-5.421860748	-5.347656728	-8.797235399	-8.641901591	-9.138025011	1.7	5.5	7.5	11.5	13.3	17.4	19.4	22.8	24.8
YDR150W	GGGGGGGAGGGG	F6	0.622544795	-0.77646249	-2.336683449	-2.395080266	-6.671956098	-7.012789578	-6.462368248	-6.307034441	-6.803157861	1.7	5.5	7.5	11.5	13.3	17.4	19.4	22.8	24.8
YDR150W	ATGTACATCCAG	F6	-0.856286437	-4.092529933	-2.470853249	-5.754216431	-5.943629422	-6.284462902	-5.734041572	-5.578707765	-6.074831185	1.7	5.5	7.5	11.5	13.3	17.4	19.4	22.8	24.8
YDR150W	CGCGCTGGTGGC	F6	-0.256171711	0.028007041	-4.564635395	-4.388566959	-4.57797995	-4.91881343	-4.3683921	-4.213058292	-4.709181713	1.7	5.5	7.5	11.5	13.3	17.4	19.4	22.8	24.8
YLR077W	CAGGCATCCCAA	F6	1.122339912	-0.400836258	0.076910634	-1.615776397	-1.199468326	-3.969145105	-2.311808572	-2.715902173	-7.459953106	1.7	5.5	7.5	11.5	13.3	17.4	19.4	22.8	24.8
YLR077W	GCGGTAAACAGG	F6	-0.598415455	-0.410832925	-0.970734738	-2.220273043	-2.87265801	-2.400577043	-4.413091907	-7.717189718	-8.213313139	1.7	5.5	7.5	11.5	13.3	17.4	19.4	22.8	24.8
YLR077W	GGCTGCAAGAAG	F6	0.269181301	0.092203753	-0.501625598	-1.062522756	-0.72142103	-0.990104724	-6.797235399	-5.05693909	-7.138025011	1.7	5.5	7.5	11.5	13.3	17.4	19.4	22.8	24.8
YLR077W	TAGGGATAGGTC	F6	0.974782724	0.113489518	-1.712192584	-0.858052242	-2.544964892	-6.973261214	-6.422839884	-6.267506076	-6.763629497	1.7	5.5	7.5	11.5	13.3	17.4	19.4	22.8	24.8
YLR077W	GGAGAAGGAGGG	F6	0.52009942	0.777639047	1.077387637	-3.34347907	-0.810426036	-5.195653635	-0.73834171	-3.904935997	-5.986021918	1.7	5.5	7.5	11.5	13.3	17.4	19.4	22.8	24.8
YLR077W	GAACAGGGGGCC	F6	2.980320908	2.673998975	3.493356328	3.866461611	2.707422269	3.890150745	5.214690667	3.010943382	4.057347196	1.7	5.5	7.5	11.5	13.3	17.4	19.4	22.8	24.8
YLR077W	CGGGGGTGCAGT	F6	-1.427217252	-7.357357621	-3.610150054	-7.019044119	-4.20845711	-7.54929059	-6.99886926	-5.843535452	-7.339658873	1.7	5.5	7.5	11.5	13.3	17.4	19.4	22.8	24.8
YLR077W	AGACGCCGGGAG	F6	0.270438551	-0.235894109	0.31866838	-4.897580607	-0.917068596	-2.842864576	-4.877405748	-4.72207194	-5.21819536	1.7	5.5	7.5	11.5	13.3	17.4	19.4	22.8	24.8
YLR077W	CTGGGAGCATCA	F6	0.766196102	-4.026440743	0.457732418	-0.228695622	-3.877540232	-0.633411211	-3.667952382	-3.512618574	-4.008741995	1.7	5.5	7.5	11.5	13.3	17.4	19.4	22.8	24.8
YER182W	AAACACTCAGGG	F6	0.348107061	0.703412125	0.897391885	0.891569944	1.065166543	1.125461237	1.409738903	0.810885376	1.138226543	1.7	5.5	7.5	11.5	13.3	17.4	19.4	22.8	24.8
YER182W	AGAGGAACGCGC	F6	0.171392065	0.258522767	0.390020709	0.326058665	0.071680946	0.381715481	0.520230841	0.045484466	0.225010289	1.7	5.5	7.5	11.5	13.3	17.4	19.4	22.8	24.8
YER182W	ATACAATAGTGG	F6	0.061986006	0.256883028	0.249427934	0.824255051	0.603815164	0.840607544	0.930808968	0.768905203	1.054436195	1.7	5.5	7.5	11.5	13.3	17.4	19.4	22.8	24.8
YER182W	AGCGGGAAGCCT	F6	-0.48674998	-1.290184264	-1.099842983	-1.956132789	-2.015043755	-2.727387359	-3.153615542	-3.537647369	-3.803157861	1.7	5.5	7.5	11.5	13.3	17.4	19.4	22.8	24.8
YER182W	GCACTTACAGAT	F6	-0.076091517	-0.360617384	-0.317368305	-0.374867366	-0.661734103	-0.194869775	-0.876012512	-0.645390577	-0.556551497	1.7	5.5	7.5	11.5	13.3	17.4	19.4	22.8	24.8
YER182W	GGGGAGCGTCAA	F6	0.334825376	0.754761891	0.951772375	0.876535698	0.935972169	1.098361714	1.155357646	1.206964942	1.374082622	1.7	5.5	7.5	11.5	13.3	17.4	19.4	22.8	24.8
YER182W	AACGAAGAAAGA	F6	0.089549977	0.506254448	0.460970792	1.139920076	0.948222532	1.047359844	1.120756787	0.965844305	1.14670163	1.7	5.5	7.5	11.5	13.3	17.4	19.4	22.8	24.8
YER182W	CGTGAGCCACAT	F6	-0.009231281	-0.391298999	-0.420858035	-0.610245069	-0.812714212	-0.738510193	-1.038711239	-1.330298992	-1.659186498	1.7	5.5	7.5	11.5	13.3	17.4	19.4	22.8	24.8
YER182W	CCACGCTCCGCG	F6	-0.369178024	-0.51795868	-1.102768025	-1.603085118	-1.812865906	-2.932284069	-5.236914404	-4.525187248	-3.96472714	1.7	5.5	7.5	11.5	13.3	17.4	19.4	22.8	24.8
YER182W	GAGCCGCGAGGC	F6	-0.805056339	-0.521205435	-0.174535798	-0.774427087	-0.524308017	-0.246570603	-0.4442309	-0.669801907	-1.451976386	1.7	5.5	7.5	11.5	13.3	17.4	19.4	22.8	24.8
YER182W	ACAGAGGGGGAG	F6	-0.023510954	-0.112170617	-0.664631185	-1.173554068	-1.027782867	-1.546259262	-1.605891414	-1.66286121	-2.429073793	1.7	5.5	7.5	11.5	13.3	17.4	19.4	22.8	24.8
YER182W	CGATGAATGAAG	F6	-0.274264869	-0.701946336	-0.912072304	-1.051309021	-1.403780293	-1.083597032	-0.904685826	-0.943439071	-1.897552136	1.7	5.5	7.5	11.5	13.3	17.4	19.4	22.8	24.8
YER182W	GGGCGCTTCGGG	F6	-0.773323428	-0.229427765	-0.601161271	-0.724653117	-1.155074207	-0.54594837	-1.404917976	-1.567760128	-2.222145633	1.7	5.5	7.5	11.5	13.3	17.4	19.4	22.8	24.8
YER182W	AGGGGAGGCAAG	F6	0.148026556	-0.589966073	-0.128958897	0.204292872	0.323717977	0.268286716	0.157796691	0.103677133	0.362441215	1.7	5.5	7.5	11.5	13.3	17.4	19.4	22.8	24.8
YER182W	ATGTAACGCGAA	F6	0.829143536	0.224102719	0.262716435	-0.376183235	-0.962931723	-0.339389112	-0.684631123	-1.283136728	-0.751245772	1.7	5.5	7.5	11.5	13.3	17.4	19.4	22.8	24.8
YER182W	ACGCGGGGCTGT	F6	-0.382699044	-0.264132301	-0.810424421	-1.254942395	-0.984923767	-1.714799538	-1.347242265	-1.909508727	-2.990594648	1.7	5.5	7.5	11.5	13.3	17.4	19.4	22.8	24.8
YER182W	CGCGCGTCCCGG	F6	-0.845951228	-0.763406337	-1.392574649	-0.962749621	-0.990881705	-1.388298713	-1.352450556	-1.571512263	-1.891785848	1.7	5.5	7.5	11.5	13.3	17.4	19.4	22.8	24.8
YER182W	GGCGCGATCCAC	F6	-0.452610785	-2.088016022	-1.3978394	-5.175967275	-5.365380265	-8.706213745	-6.155792416	-5.678530513	-8.496582028	1.7	5.5	7.5	11.5	13.3	17.4	19.4	22.8	24.8
YER182W	GGAGGAACGCGC	F6	0.231964404	-0.274368256	0.330820305	0.292763936	0.214382258	0.103554383	0.742331587	0.448907278	0.152721428	1.7	5.5	7.5	11.5	13.3	17.4	19.4	22.8	24.8
YER182W	AAGGAGGTATCA	F6	0.190511415	-0.252716599	-0.648466986	-3.642323551	-2.416699043	-2.233970567	-4.037186192	-7.051777385	-7.547900806	1.7	5.5	7.5	11.5	13.3	17.4	19.4	22.8	24.8
YER182W	ACGACAGCGGTC	F6	-0.567850923	-2.364920014	-1.925834743	-2.77284992	-1.594531126	-2.899740696	-3.53694637	-4.744182641	-8.047660984	1.7	5.5	7.5	11.5	13.3	17.4	19.4	22.8	24.8
YER182W	GAACACTCAGGG	F6	-0.206282835	-0.053407791	0.510199838	0.439628306	0.793837021	0.236192152	1.484050712	1.208227355	0.323833345	1.7	5.5	7.5	11.5	13.3	17.4	19.4	22.8	24.8
YER182W	GTACAATAGTGG	F6	-0.329039434	-0.234548938	0.046995056	0.053138491	0.010566888	0.254695909	0.692223182	0.830683171	0.448730771	1.7	5.5	7.5	11.5	13.3	17.4	19.4	22.8	24.8
YER182W	AGGGCTAAGGGC	F6	-0.481238266	-1.14191796	-1.876579402	-3.099060342	-4.940550029	-2.959455414	-4.216389007	-7.382983294	-7.879106714	1.7	5.5	7.5	11.5	13.3	17.4	19.4	22.8	24.8
YER182W	CGGAGGCAGGGC	F6	-1.285744826	-0.759925768	-1.387757633	-0.914008648	-1.941670569	-2.326898168	-2.776476839	-2.813788109	-1.416826733	1.7	5.5	7.5	11.5	13.3	17.4	19.4	22.8	24.8
YER182W	TGGCGGTGGGAA	F6	0.41932165	0.702257235	0.813876228	-1.11697054	1.315104846	1.144196368	-0.042347897	1.086018863	0.928064179	1.7	5.5	7.5	11.5	13.3	17.4	19.4	22.8	24.8
YER182W	GGACAACGAGGG	F6	-0.734702134	-0.151971625	-1.127230083	0.153175013	-0.907913881	-2.04844871	-2.252914883	-1.290226153	-6.593704495	1.7	5.5	7.5	11.5	13.3	17.4	19.4	22.8	24.8
YER182W	GACGAAGAAAGA	F6	-0.44470068	-0.490387843	0.023329594	0.119227681	0.472957016	0.342341243	1.076208714	1.04809638	0.756792752	1.7	5.5	7.5	11.5	13.3	17.4	19.4	22.8	24.8
YER182W	AGGGCTCTCGCG	F6	0.837362954	0.620678234	-0.03752728	-1.168120182	-1.517997845	-2.138939244	0.304566882	-0.918610934	0.350800392	1.7	5.5	7.5	11.5	13.3	17.4	19.4	22.8	24.8
YER182W	GGCGGGAAGCCT	F6	-0.62568087	-1.568010648	-1.471353924	-2.197988286	-1.910963233	-3.551356995	-2.177813427	-3.376116574	-4.457202495	1.7	5.5	7.5	11.5	13.3	17.4	19.4	22.8	24.8
YER182W	GAGATATGCTAG	F6	0.174807332	0.504073974	-0.034120679	-0.121086648	1.14893198	0.156021803	-0.030522461	1.22434702	0.821333004	1.7	5.5	7.5	11.5	13.3	17.4	19.4	22.8	24.8
YER182W	GCAGAGGGGGAG	F6	-0.700782325	-0.795115197	-0.928326014	-1.124226356	-2.079174093	-3.156973167	-1.606551837	-0.948717689	-2.94734145	1.7	5.5	7.5	11.5	13.3	17.4	19.4	22.8	24.8
YER182W	CTCCGTGGAGGG	F6	-0.133999841	-1.645350576	0.437460023	-4.114391996	-0.911487563	-5.644638466	-2.772289042	-1.616955234	-4.435006749	1.7	5.5	7.5	11.5	13.3	17.4	19.4	22.8	24.8
YER182W	CGGGAAACGGAC	F6	-0.555731993	0.143484258	-0.776732836	-0.987687523	-3.292577731	-0.13091087	-1.346024287	-4.512618574	-0.6868139	1.7	5.5	7.5	11.5	13.3	17.4	19.4	22.8	24.8
YER182W	GCGGGGGCCGGG	F6	0.174807332	0.388596756	-0.095521223	-0.742575025	-0.310499639	-4.973261214	-4.422839884	-1.682543576	-4.763629497	1.7	5.5	7.5	11.5	13.3	17.4	19.4	22.8	24.8
YER182W	TGCGTGAGGAAG	F6	0.491573722	0.880449853	-0.542267582	-4.273089742	-0.555612137	-4.803336212	-4.252914883	-4.097581075	-4.593704495	1.7	5.5	7.5	11.5	13.3	17.4	19.4	22.8	24.8
YER182W	GGGGGAGGCAAG	F6	0.822779631	-0.704512648	1.135804323	1.559800273	1.370387282	0.588981211	0.791479237	1.187821144	0.576220506	1.7	5.5	7.5	11.5	13.3	17.4	19.4	22.8	24.8
YER182W	CGCAGGAAGTAA	F6	-1.401222044	-0.849562981	0.519132962	-0.124226356	-4.401102188	-4.741935668	-1.869586243	-1.03618053	-0.724949029	1.7	5.5	7.5	11.5	13.3	17.4	19.4	22.8	24.8
YER182W	TCAGACCGACGC	F6	0.984836389	-1.900909861	-0.323627296	-0.340203937	-1.33697185	-3.67780533	1.264933422	0.027949807	1.619289228	1.7	5.5	7.5	11.5	13.3	17.4	19.4	22.8	24.8
YER182W	GTGTAACGCGAA	F6	0.402447832	-0.026440743	0.028889119	-0.495482163	-0.362967059	-1.440766133	-1.153379209	-0.512618574	-1.816096917	1.7	5.5	7.5	11.5	13.3	17.4	19.4	22.8	24.8
YER182W	GGGAGATCCAGA	F6	-1.070305165	-1.611403244	-2.864195677	-5.273089742	-5.462502732	-5.803336212	-5.252914883	-5.097581075	-5.593704495	1.7	5.5	7.5	11.5	13.3	17.4	19.4	22.8	24.8
YER182W	GGCGCTTCCAAC	F6	0.970336819	-1.348368838	-1.186123772	-0.010055336	0.607886596	-0.218373712	1.469551142	2.865893049	-0.008741995	1.7	5.5	7.5	11.5	13.3	17.4	19.4	22.8	24.8
YER182W	GCGCGGGGCTGT	F6	-0.347145371	-0.87443765	-1.712192584	-1.273089742	-1.462502732	-2.388298713	-1.837877383	-0.875188654	-3.178666996	1.7	5.5	7.5	11.5	13.3	17.4	19.4	22.8	24.8
YER182W	AGGCAAGGGGGC	F6	-2.199588182	1.043948585	0.273307847	-3.010055336	-1.614505826	0.459698194	0.010119523	-1.834546669	-3.330670089	1.7	5.5	7.5	11.5	13.3	17.4	19.4	22.8	24.8
YER182W	AGGTCGGATGGT	F6	0.484909992	-3.833795665	-4.671550599	-4.495482163	-4.684895154	-5.025728634	-4.475307304	-4.319973496	-4.816096917	1.7	5.5	7.5	11.5	13.3	17.4	19.4	22.8	24.8
YER182W	GCGACAGCGGTC	F6	-1.707735086	-3.441478242	-1.542267582	-3.10316474	-1.555612137	-4.218373712	-4.667952382	-4.512618574	-5.008741995	1.7	5.5	7.5	11.5	13.3	17.4	19.4	22.8	24.8
YER182W	AGCGGGGAAGCC	F6	-1.079293949	-1.965040198	-1.065829538	-1.041764196	-3.401102188	-2.156973167	-2.606551837	-4.03618053	-4.532303951	1.7	5.5	7.5	11.5	13.3	17.4	19.4	22.8	24.8
YER182W	TGGAGAAGGGTC	F6	-1.718962341	-2.282780496	-5.290460432	-5.114391996	-5.303804986	-5.644638466	-5.094217137	-4.938883329	-5.435006749	1.7	5.5	7.5	11.5	13.3	17.4	19.4	22.8	24.8
YER182W	AGGGGAACGCGC	F6	-0.877660088	0.195951678	0.872769917	0.311872759	-0.877540232	0.00401871	0.332047618	1.22434702	0.406295505	1.7	5.5	7.5	11.5	13.3	17.4	19.4	22.8	24.8
YER182W	GCGGGAAGGGGC	F6	0.122339912	-2.611403244	-0.864195677	-1.273089742	0.537497268	-0.481408117	1.332047618	1.902418925	-0.008741995	1.7	5.5	7.5	11.5	13.3	17.4	19.4	22.8	24.8
YER182W	GACCTAATGCCA	F6	1.444268007	0.558521758	0.720766824	1.311872759	1.122459768	0.366588789	3.13940254	3.946813044	0.991258005	1.7	5.5	7.5	11.5	13.3	17.4	19.4	22.8	24.8
YER182W	GGCCCCGAAGCG	F6	1.859305507	0.710524851	1.872769917	0.311872759	1.122459768	-1.803336212	1.747085117	2.487381426	0.406295505	1.7	5.5	7.5	11.5	13.3	17.4	19.4	22.8	24.8
YEL061C	CGGGCGGCCGAG	F6	-0.015163611	0.286717142	-0.208150078	-1.73252136	0.032261959	-0.67780533	-0.5424215	-2.557012694	-0.883211112	1.7	5.5	7.5	11.5	13.3	17.4	19.4	22.8	24.8
YEL061C	GGGTGATGCATT	F6	-0.249628865	0.099090139	-0.001699201	-0.825630765	0.122459768	-1.355877235	0.120543513	-0.164695271	-0.008741995	1.7	5.5	7.5	11.5	13.3	17.4	19.4	22.8	24.8
YEL061C	GAACGGAAGCAC	F6	1.707302413	2.195951678	2.010273441	1.311872759	3.34485219	2.00401871	2.747085117	2.22434702	2.929857461	1.7	5.5	7.5	11.5	13.3	17.4	19.4	22.8	24.8
YPL212C	CGCGCAGGCTAT	F6	0.398549707	0.752269392	1.020106493	0.888871882	0.894984706	0.904618088	0.504030044	0.405697628	0.889830273	1.7	5.5	7.5	11.5	13.3	17.4	19.4	22.8	24.8
YPL212C	GGATGGGTTGTT	F6	-0.094284028	-1.267448843	-0.770219529	-0.140639446	-0.745089936	-1.543773998	-1.753682256	-2.965130779	-2.249750094	1.7	5.5	7.5	11.5	13.3	17.4	19.4	22.8	24.8
YJL084C	CCCCGGGAAGGA	F6	-0.141498447	-1.247494236	-1.374755787	-3.368612353	-5.780417765	-6.38428565	-4.570829915	-8.000458608	-8.496582028	1.7	5.5	7.5	11.5	13.3	17.4	19.4	22.8	24.8
YDR539W	AGGCACACGGGA	F6	-0.024036944	-0.064668796	-0.136496146	-0.184326589	-0.249853405	-0.595747498	-0.685622263	-0.673465914	-0.87763887	1.7	5.5	7.5	11.5	13.3	17.4	19.4	22.8	24.8
YDR539W	GAGGAGGCCCGC	F6	-0.103410318	-0.208217457	-0.228535935	-0.435969424	-0.520139255	-1.289227501	-1.18636369	-1.237253366	-1.762662348	1.7	5.5	7.5	11.5	13.3	17.4	19.4	22.8	24.8
YDR539W	AGGCGGAAGGCT	F6	0.657900173	0.620953564	0.878472276	1.0321729	1.129584203	1.135759996	0.875469997	0.935602021	1.377440642	1.7	5.5	7.5	11.5	13.3	17.4	19.4	22.8	24.8
YDR539W	CGAAGGGGCAGG	F6	-0.18227714	-0.228781486	-0.2762076	-0.572727686	-0.637231244	-1.272899158	-1.640947943	-2.245215926	-1.889619353	1.7	5.5	7.5	11.5	13.3	17.4	19.4	22.8	24.8
YDR539W	GCGCGACGCGGC	F6	-0.069484286	-0.174617057	-0.368133681	-0.2652081	-0.183747868	-0.480833453	-0.631067314	-0.648111773	-0.914196358	1.7	5.5	7.5	11.5	13.3	17.4	19.4	22.8	24.8
YDR539W	ATATCCCATGGT	F6	0.468133535	-0.363053616	-0.362976623	-1.088344353	-2.361821608	-1.890727436	-3.608462945	-3.562753628	-3.880539808	1.7	5.5	7.5	11.5	13.3	17.4	19.4	22.8	24.8
YDR539W	AGGGAGCGCGGC	F6	-0.297900243	0.235034835	0.386844448	0.512286811	0.174481981	0.872201742	0.722731941	0.878065749	0.460570169	1.7	5.5	7.5	11.5	13.3	17.4	19.4	22.8	24.8
YDR539W	GGACCCAGCATC	F6	0.148207998	0.153991916	0.200759765	0.121936968	-0.022179937	0.141029089	-0.187959441	-0.229164627	-0.442888317	1.7	5.5	7.5	11.5	13.3	17.4	19.4	22.8	24.8
YDR539W	CAGGGACTATAG	F6	0.818762844	1.316196249	1.774785362	1.711620387	1.912327264	2.337324195	2.017704118	1.94206473	1.684996852	1.7	5.5	7.5	11.5	13.3	17.4	19.4	22.8	24.8
YDR539W	TCCGGGCAGGGC	F6	-0.045240604	-0.114909531	-0.046914791	-0.185942416	-0.273045561	-0.03009281	-0.351397459	-0.876721805	0.219003661	1.7	5.5	7.5	11.5	13.3	17.4	19.4	22.8	24.8
YDR539W	AGGACAGGGGAG	F6	-0.674461231	-1.134170983	-1.853641899	-2.880469708	-3.481696298	-3.888417713	-5.687145947	-9.924129562	-6.61289806	1.7	5.5	7.5	11.5	13.3	17.4	19.4	22.8	24.8
YDR539W	ACATGGGGGGCC	F6	-0.132314828	0.331452849	0.083509815	0.240082076	0.370632993	0.48457785	0.560430477	0.551308753	0.278215691	1.7	5.5	7.5	11.5	13.3	17.4	19.4	22.8	24.8
YDR539W	TGCGGGGTATGC	F6	-0.192586102	-0.341366758	-0.681845931	-1.435206913	-0.999149679	-1.719434955	-1.451743832	-2.919042943	-3.163627596	1.7	5.5	7.5	11.5	13.3	17.4	19.4	22.8	24.8
YDR539W	GGGCACACGGGA	F6	-0.135234903	-0.403244024	-0.286086847	-0.40922643	-0.0556076	-0.820531827	-0.568872608	-0.375736768	-1.159985575	1.7	5.5	7.5	11.5	13.3	17.4	19.4	22.8	24.8
YDR539W	GCGGGGCGGGCC	F6	-0.081751692	0.215983383	-0.148255586	0.050065657	0.200139132	0.222521956	0.350348435	0.173106903	-0.143791955	1.7	5.5	7.5	11.5	13.3	17.4	19.4	22.8	24.8
YDR539W	AAGAACAGGGGG	F6	-0.45254978	-1.991937896	-2.232817007	-2.98274799	-4.002235979	-3.586995042	-4.892183803	-9.129167418	-9.625290838	1.7	5.5	7.5	11.5	13.3	17.4	19.4	22.8	24.8
YDR539W	ACACACGGGCCG	F6	0.968011766	1.777924136	1.015964553	1.788310803	1.871916307	1.235344256	1.815980199	1.664259188	1.932582098	1.7	5.5	7.5	11.5	13.3	17.4	19.4	22.8	24.8
YDR539W	GACGCCCACAGG	F6	0.06597747	-0.439636895	-0.892101674	-0.597092165	-0.556718074	-0.924351613	-0.875679416	-1.609787233	-1.00322499	1.7	5.5	7.5	11.5	13.3	17.4	19.4	22.8	24.8
YDR539W	CAGGAAGTGGGC	F6	-0.684276113	-2.402589229	-1.987578093	-3.15943296	-3.253688717	-3.194914739	-2.408865161	-2.195428398	-4.547161909	1.7	5.5	7.5	11.5	13.3	17.4	19.4	22.8	24.8
YDR539W	CGGAAAAGTATC	F6	-0.597382109	-1.281977616	-1.460769468	-3.293471242	-3.255473736	-6.373914795	-7.045885886	-6.47551458	-6.971638	1.7	5.5	7.5	11.5	13.3	17.4	19.4	22.8	24.8
YDR539W	AGGGCTAGAATG	F6	0.038681983	0.953095154	-0.259055294	0.22821483	-0.004919538	1.366588789	0.882740217	0.337634306	0.470867506	1.7	5.5	7.5	11.5	13.3	17.4	19.4	22.8	24.8
YDR539W	ACCGCCCCCTAA	F6	0.107542911	0.43566501	-0.806480179	-0.113012526	0.092712425	-0.406818801	-0.610236884	-0.294438404	0.643334702	1.7	5.5	7.5	11.5	13.3	17.4	19.4	22.8	24.8
YDR539W	GGGCGGAAGGCT	F6	-0.253808573	-0.026440743	0.182346909	0.425529541	0.699517071	0.390047762	0.741160283	0.842046307	0.630376276	1.7	5.5	7.5	11.5	13.3	17.4	19.4	22.8	24.8
YDR539W	GGGGAGCGCGGC	F6	-0.604641593	-0.401949878	0.165551666	0.311872759	-0.036237978	0.219031601	0.554440039	1.052166045	0.021005349	1.7	5.5	7.5	11.5	13.3	17.4	19.4	22.8	24.8
YDR539W	AAACAAGTCTCA	F6	0.205997842	0.366901685	-1.537967445	-0.506288918	-1.551311999	-0.699500401	-0.564116571	-5.578707765	-1.615399566	1.7	5.5	7.5	11.5	13.3	17.4	19.4	22.8	24.8
YDR539W	GTATCCCATGGT	F6	-0.097441295	-0.935292855	-0.773047789	-1.567833007	-2.494211592	-3.156973167	-3.606551837	-3.714252435	-4.94734145	1.7	5.5	7.5	11.5	13.3	17.4	19.4	22.8	24.8
YDR539W	GGGACAGGGGAG	F6	-0.956731659	-1.670296933	-2.392574649	-3.109591009	-3.784430827	-4.447192402	-5.896771072	-6.741437265	-5.237560685	1.7	5.5	7.5	11.5	13.3	17.4	19.4	22.8	24.8
YDR539W	GCATGGGGGGCC	F6	-0.666155982	-0.320171946	-0.411683472	0.151408087	-0.038004904	-0.073983802	0.084120105	0.524856131	-0.302473198	1.7	5.5	7.5	11.5	13.3	17.4	19.4	22.8	24.8
YDR539W	GCACACGGGCCG	F6	1.859305507	1.973559257	2.010273441	2.974837772	3.537497268	2.518591883	2.834547959	3.294736348	2.7282236	1.7	5.5	7.5	11.5	13.3	17.4	19.4	22.8	24.8
YDR539W	AGGTACACGGGA	F6	-0.437087496	-1.026440743	-0.027694409	-1.173554068	-0.292577731	-1.025728634	-1.667952382	-0.735010996	-1.646171915	1.7	5.5	7.5	11.5	13.3	17.4	19.4	22.8	24.8
YDR539W	GGGGAGAGGGGG	F6	-4.63254759	-2.45940015	0.702844916	-1.635659821	-0.544964892	-0.803336212	-2.422839884	0.861776941	-3.178666996	1.7	5.5	7.5	11.5	13.3	17.4	19.4	22.8	24.8
YDR539W	CAGCGGTGGAGG	F6	-0.646334541	-0.123737944	-3.387757633	-4.211689197	-3.401102188	-5.741935668	-2.384159416	-1.335740812	-3.532303951	1.7	5.5	7.5	11.5	13.3	17.4	19.4	22.8	24.8
YDR539W	TGTCAGCAGACG	F6	1.344732334	-1.611403244	2.358196744	-1.273089742	3.34485219	3.325946805	2.747085117	1.709773847	2.406295505	1.7	5.5	7.5	11.5	13.3	17.4	19.4	22.8	24.8
YDR539W	AGGCACACGGGG	F6	0.122339912	0.295487352	-0.694270676	-0.880772319	0.122459768	-0.04844871	-0.667952382	-0.705263652	-0.6868139	1.7	5.5	7.5	11.5	13.3	17.4	19.4	22.8	24.8
YDR539W	GGGCTGAGCTTC	F6	0.355000669	-1.100441324	-2.864195677	-2.688127241	-5.199468326	-5.540301806	-4.989880477	-4.834546669	-5.330670089	1.7	5.5	7.5	11.5	13.3	17.4	19.4	22.8	24.8
YDR539W	GACCTAATGCCA	F6	0.537377412	0.195951678	1.135804323	-0.273089742	1.237936986	-0.803336212	1.995012631	3.22434702	-0.008741995	1.7	5.5	7.5	11.5	13.3	17.4	19.4	22.8	24.8
YDR539W	GGTGCGGGGACC	F6	-3.462622588	1.032452946	0.135804323	0.89683526	-3.462502732	0.00401871	-3.252914883	0.22434702	0.7282236	1.7	5.5	7.5	11.5	13.3	17.4	19.4	22.8	24.8
YDR539W	GAGAACAGGGGG	F6	-0.68501501	-2.056188086	-2.89394302	-4.302837085	-3.170321981	-4.248121055	-5.282662226	-5.127328418	-5.623451839	1.7	5.5	7.5	11.5	13.3	17.4	19.4	22.8	24.8
YDR539W	GGCGCTTCCAAC	F6	-0.140694493	-0.611403244	-0.127230083	0.048838353	1.122459768	-1.803336212	2.13940254	3.111872291	0.865727123	1.7	5.5	7.5	11.5	13.3	17.4	19.4	22.8	24.8
YDR539W	AGGCGCACGGGA	F6	-1.318232679	-0.186905415	-1.304768268	-0.128699832	-1.125467745	-1.296376224	-0.5939518	-1.438617993	-1.934741413	1.7	5.5	7.5	11.5	13.3	17.4	19.4	22.8	24.8
YDR539W	GAGGAGGGTAAT	F6	1.122339912	-0.026440743	-0.542267582	-1.10316474	-0.877540232	-1.218373712	1.13940254	2.394272021	-1.008741995	1.7	5.5	7.5	11.5	13.3	17.4	19.4	22.8	24.8
YDR539W	GGCCCCGAAGCG	F6	0.970336819	-0.026440743	0.273307847	-0.688127241	-0.877540232	-1.540301806	0.010119523	1.165453331	-1.008741995	1.7	5.5	7.5	11.5	13.3	17.4	19.4	22.8	24.8
YDR539W	GCGGGAAGGGGC	F6	1.122339912	-0.026440743	0.457732418	0.311872759	0.122459768	-0.633411211	3.032487336	3.242268928	0.3131861	1.7	5.5	7.5	11.5	13.3	17.4	19.4	22.8	24.8
YDR539W	AAAAGGGGGCGA	F6	1.015424709	-0.248833164	0.328449401	-1.495482163	0.485029848	-1.440766133	1.917010119	1.849951505	-1.231134416	1.7	5.5	7.5	11.5	13.3	17.4	19.4	22.8	24.8
YDR539W	GCCGCCCCCTAA	F6	0.707302413	0.388596756	-0.127230083	-0.273089742	0.996928886	0.656095406	0.069013212	1.072343927	0.7282236	1.7	5.5	7.5	11.5	13.3	17.4	19.4	22.8	24.8
YDR539W	ACGGGCGCGCAG	F6	0.970336819	-0.026440743	1.135804323	0.311872759	1.122459768	0.044660694	1.332047618	1.487381426	-0.008741995	1.7	5.5	7.5	11.5	13.3	17.4	19.4	22.8	24.8
YDR539W	AGGCACGCGGGA	F6	-1.015163611	-0.67851744	0.135804323	0.174369235	-0.167046849	-0.507880329	-0.5424215	-1.972050193	-1.146245518	1.7	5.5	7.5	11.5	13.3	17.4	19.4	22.8	24.8
YDR539W	GGGGGACGTGGG	F6	2.122339912	0.558521758	1.457732418	-0.688127241	1.444387863	0.781626288	3.579975132	3.735308939	2.161183007	1.7	5.5	7.5	11.5	13.3	17.4	19.4	22.8	24.8
YDR539W	GGGGCTAGAATG	F6	-1.199588182	0.973559257	0.135804323	0.311872759	1.259963292	1.044660694	1.817474445	0.487381426	-0.008741995	1.7	5.5	7.5	11.5	13.3	17.4	19.4	22.8	24.8
YDR539W	CGCCACGAACCG	F6	0.859305507	-0.026440743	0.550841822	0.53426518	0.34485219	-1.218373712	1.653975713	1.072343927	-1.008741995	1.7	5.5	7.5	11.5	13.3	17.4	19.4	22.8	24.8
YDR539W	AAGCAGGGGGAG	F6	0.707302413	-1.026440743	0.358196744	-0.688127241	0.859425363	-1.803336212	1.995012631	1.361850544	-1.593704495	1.7	5.5	7.5	11.5	13.3	17.4	19.4	22.8	24.8
YDR539W	AGGTGGAAGGCT	F6	-0.140694493	-0.026440743	-0.127230083	0.311872759	0.996928886	0.196663788	-0.667952382	1.072343927	0.865727123	1.7	5.5	7.5	11.5	13.3	17.4	19.4	22.8	24.8
YDR539W	GTGGGAGTGAGG	F6	-0.100052509	-0.026440743	-0.671550599	-1.495482163	0.637032941	-1.025728634	0.984124315	1.380466222	-0.231134416	1.7	5.5	7.5	11.5	13.3	17.4	19.4	22.8	24.8
YDR539W	TGCTGGGGAGCG	F6	2.344732334	0.388596756	1.135804323	-0.273089742	1.996928886	0.518591883	2.332047618	2.487381426	-1.593704495	1.7	5.5	7.5	11.5	13.3	17.4	19.4	22.8	24.8
YDR539W	TGACGGAACGTG	F6	-0.292697587	-0.026440743	0.457732418	0.311872759	0.444387863	-0.633411211	2.50197262	2.809309521	-0.423779494	1.7	5.5	7.5	11.5	13.3	17.4	19.4	22.8	24.8
YDR539W	AGGGGGGCAGGG	F6	2.292264914	-0.026440743	1.457732418	0.89683526	1.444387863	1.366588789	2.917010119	3.735308939	0.991258005	1.7	5.5	7.5	11.5	13.3	17.4	19.4	22.8	24.8
YDR539W	TCAAAACGTCCG	F6	1.402447832	-0.51186757	-1.671550599	-0.495482163	0.315104846	-2.025728634	0.694617698	1.139458122	-1.816096917	1.7	5.5	7.5	11.5	13.3	17.4	19.4	22.8	24.8
YDR539W	GGCTGAGTGAGG	F6	0.537377412	-1.026440743	0.358196744	-0.688127241	0.122459768	-1.218373712	1.206516736	1.709773847	-0.593704495	1.7	5.5	7.5	11.5	13.3	17.4	19.4	22.8	24.8
YDR539W	AAAAGGGTGACA	F6	-0.555731993	-1.026440743	-1.279233176	-1.688127241	-0.877540232	-2.218373711	1.332047618	1.487381426	-2.008741995	1.7	5.5	7.5	11.5	13.3	17.4	19.4	22.8	24.8
YDR539W	GGGCAGAGGGGT	F6	-0.725656994	-0.87443765	-3.034120679	-0.858052242	-1.047465233	-0.803336212	0.969477539	0.902418925	-2.178666996	1.7	5.5	7.5	11.5	13.3	17.4	19.4	22.8	24.8
YDR539W	TAGAGGGGGACG	F6	0.859305507	-0.611403244	0.135804323	0.311872759	1.34485219	-1.803336212	2.653975713	3.072343927	0.7282236	1.7	5.5	7.5	11.5	13.3	17.4	19.4	22.8	24.8
YDR539W	TCGTGAACCGCT	F6	0.707302413	0.558521758	0.720766824	-0.688127241	2.029350364	-2.218373711	0.653975713	2.294736348	-1.008741995	1.7	5.5	7.5	11.5	13.3	17.4	19.4	22.8	24.8
YDR539W	AGCACGCGCATC	F6	0.929694835	-0.026440743	0.720766824	-0.10316474	0.707422269	-0.218373712	1.917010119	2.072343927	-0.423779494	1.7	5.5	7.5	11.5	13.3	17.4	19.4	22.8	24.8
YMR203W	GGCCAGGCCGGG	F6	-0.251878682	-1.889806051	-3.244619421	-3.678604467	-6.115944971	-6.87181595	-4.446925503	-7.751023314	-8.247146734	1.7	5.5	7.5	11.5	13.3	17.4	19.4	22.8	24.8
YMR203W	GGCTCCCTGTGT	F6	-1.350147859	-3.361424991	-3.658611543	-6.482543107	-4.350028003	-7.012789578	-6.462368248	-6.307034441	-6.803157861	1.7	5.5	7.5	11.5	13.3	17.4	19.4	22.8	24.8
YEL048C	CTGTAGCCAGGG	F6	0.030940876	0.641649302	0.865564147	0.597406617	0.79297112	0.858479916	0.721183254	0.450987189	0.497980283	1.7	5.5	7.5	11.5	13.3	17.4	19.4	22.8	24.8
YEL048C	GAGAGGAGTGTG	F6	-0.123843072	-0.070443664	-0.161535175	-0.04712459	-0.212043019	-0.675760234	-0.487153547	-0.76911885	-1.150296139	1.7	5.5	7.5	11.5	13.3	17.4	19.4	22.8	24.8
YEL048C	CAAACCTTTAGA	F6	-0.112777575	-0.398316368	-0.46428174	-0.626132954	-0.648151544	-1.188594049	-1.152745893	-1.609216198	-1.755240851	1.7	5.5	7.5	11.5	13.3	17.4	19.4	22.8	24.8
YEL048C	AGGAGAAGGCGG	F6	0.445071513	0.697607518	0.716742567	1.141445339	1.196862159	1.028495875	1.323987848	1.005165941	1.086500739	1.7	5.5	7.5	11.5	13.3	17.4	19.4	22.8	24.8
YEL048C	AGCGTATCACTC	F6	0.32219742	0.476859983	0.500641009	0.558366894	0.546824156	0.149102857	0.170181202	-0.30390109	-0.043175492	1.7	5.5	7.5	11.5	13.3	17.4	19.4	22.8	24.8
YEL048C	AGACCGTTGCGG	F6	-0.161704987	0.116845133	-0.092878578	0.181593562	0.324849165	0.040792877	-0.210101799	-0.106298292	-0.711356084	1.7	5.5	7.5	11.5	13.3	17.4	19.4	22.8	24.8
YEL048C	CTGCGGGGGGGG	F6	-0.716939777	-0.085941755	0.261335205	0.441849546	0.093015991	-0.097302478	-0.055723015	0.099610792	0.103368372	1.7	5.5	7.5	11.5	13.3	17.4	19.4	22.8	24.8
YEL048C	GAGACGGGGGGA	F6	0.101380294	-0.292252234	-1.564635395	-0.280042502	-0.229251795	-0.379654619	-0.829233289	-0.770114796	-1.442395172	1.7	5.5	7.5	11.5	13.3	17.4	19.4	22.8	24.8
YEL048C	TTCATTGCCGTC	F6	-0.848901095	-0.836218327	0.164563316	-1.234870419	0.0428426	-0.898383421	-0.639193389	-0.89889708	0.000908176	1.7	5.5	7.5	11.5	13.3	17.4	19.4	22.8	24.8
YEL048C	CAGCCGGCTCGA	F6	-0.473429343	-1.355564339	-0.94539176	-1.189431813	-1.943629422	-0.520697248	-1.646578731	-1.915742752	-1.551269229	1.7	5.5	7.5	11.5	13.3	17.4	19.4	22.8	24.8
YEL048C	GGGAGAAGGCGG	F6	0.30520397	0.378815735	0.880547268	0.960400389	1.02153086	0.659635764	1.614447349	0.950353402	0.712541977	1.7	5.5	7.5	11.5	13.3	17.4	19.4	22.8	24.8
YEL048C	ACAGGCTTGTAA	F6	-0.276930271	-0.806314929	-0.162536952	-0.704068785	-0.319245681	-1.025728634	-0.716315403	-2.560981596	-2.057105016	1.7	5.5	7.5	11.5	13.3	17.4	19.4	22.8	24.8
YEL048C	GGCGTATCACTC	F6	-0.079293949	0.204884803	-0.102355414	0.073713022	0.827716503	-0.420007573	0.480911004	0.008213589	-0.625413355	1.7	5.5	7.5	11.5	13.3	17.4	19.4	22.8	24.8
YEL048C	GGACCGTTGCGG	F6	-0.325119064	-0.564097529	-0.268585932	-0.372625415	0.090038291	-0.317909385	0.049647887	0.58049083	-0.593704495	1.7	5.5	7.5	11.5	13.3	17.4	19.4	22.8	24.8
YEL048C	AGATAGTGCAGA	F6	-0.707735086	-0.704512648	-1.361695337	-6.273089742	-3.65514781	-6.803336212	-1.609058693	-2.397141357	-6.593704495	1.7	5.5	7.5	11.5	13.3	17.4	19.4	22.8	24.8
YEL048C	GGGACCGGCGAG	F6	-0.019679092	-0.567009124	-0.163755959	-0.688127241	-0.70761523	0.207891043	-0.144390426	0.131237616	0.41752276	1.7	5.5	7.5	11.5	13.3	17.4	19.4	22.8	24.8
YEL048C	GGGGGGGTGGGG	F6	1.053627162	-0.75226578	-1.968532337	-2.114391996	-1.216342145	-5.644638466	-5.094217137	-4.938883329	-5.435006749	1.7	5.5	7.5	11.5	13.3	17.4	19.4	22.8	24.8
YEL048C	AGGTGTCGGGGC	F6	-0.672840296	-2.10172887	-2.046399008	-5.57077029	-5.760183281	-2.194126165	-5.550595431	-5.395261624	-5.891385044	1.7	5.5	7.5	11.5	13.3	17.4	19.4	22.8	24.8
YEL048C	GCCCGGGTAAAT	F6	-3.578099806	-0.55695546	0.135804323	0.611433041	-0.256051855	-3.91881343	-3.3683921	-3.213058292	-3.709181713	1.7	5.5	7.5	11.5	13.3	17.4	19.4	22.8	24.8
YEL048C	GCAGGCTTGTAA	F6	0.292264914	-1.026440743	0.720766824	-1.10316474	0.444387863	-1.218373712	0.13940254	-0.927656073	-0.6868139	1.7	5.5	7.5	11.5	13.3	17.4	19.4	22.8	24.8
YEL048C	GAGCGCGTGGGG	F6	0.707302413	-1.026440743	0.135804323	-0.688127241	2.444387863	0.366588789	3.032487336	3.946813044	1.991258005	1.7	5.5	7.5	11.5	13.3	17.4	19.4	22.8	24.8
YEL048C	GGGGAAAAGAGA	F6	1.251622929	-1.704512648	-3.864195677	-3.688127241	-3.877540232	-4.218373712	-3.667952382	-3.512618574	-4.008741995	1.7	5.5	7.5	11.5	13.3	17.4	19.4	22.8	24.8
YGR029W	AGGTTGGAGGTC	F6	-0.908194456	-1.822509858	-1.302073153	-1.565116351	-1.133040965	-1.352859044	-1.477196885	-1.880594037	-1.416245821	1.7	5.5	7.5	11.5	13.3	17.4	19.4	22.8	24.8
YGR029W	CGTCCCAGTCGG	F6	0.61257039	-0.402708672	-0.494780795	-0.860861776	-1.440221285	-1.551572919	-1.2985375	-2.348318122	-4.207011622	1.7	5.5	7.5	11.5	13.3	17.4	19.4	22.8	24.8
YGR029W	CCGGCACGAGCG	F6	1.462189915	0.588269101	1.705659931	2.323100015	1.646021725	2.216254516	1.50197262	2.10209127	1.898148601	1.7	5.5	7.5	11.5	13.3	17.4	19.4	22.8	24.8
YGR029W	CCGGGCCGTTGC	F6	0.003287241	-0.555369209	-0.849981818	-0.024410629	0.334613005	0.342583326	-0.326163865	-0.885427838	-0.008741995	1.7	5.5	7.5	11.5	13.3	17.4	19.4	22.8	24.8
YGR029W	CGCGGAAACGGA	F6	-0.777355182	-1.377515184	-0.563193421	0.004299957	-1.417059762	-0.6923049	-0.589342547	-3.671047937	-1.450964323	1.7	5.5	7.5	11.5	13.3	17.4	19.4	22.8	24.8
YGR029W	AACCACAGGCCT	F6	-0.529736784	-2.107360738	-1.558092549	-0.714599452	-2.752009349	-3.299293707	-1.056994673	-1.387087692	-1.932120713	1.7	5.5	7.5	11.5	13.3	17.4	19.4	22.8	24.8
YGR029W	TGTTAACGAGCA	F6	-0.475561644	-0.624342299	-1.584087758	0.089480338	-0.193042057	-0.143085584	-0.617326309	-1.413082901	-0.32424382	1.7	5.5	7.5	11.5	13.3	17.4	19.4	22.8	24.8
YGR029W	GCATAGAGGCAT	F6	-0.430201111	-0.289475149	-0.264733607	-1.645058519	-0.015043755	-0.770914735	-2.712346501	-2.097581075	-1.883211112	1.7	5.5	7.5	11.5	13.3	17.4	19.4	22.8	24.8
YGR029W	GGAGGAATGAGT	F6	0.4593749	0.725631744	1.642764312	0.587507202	0.122459768	-0.559410629	0.084120105	-3.760546088	0.065258587	1.7	5.5	7.5	11.5	13.3	17.4	19.4	22.8	24.8
YGR029W	TAAGCCGGCTGC	F6	-0.733270178	-1.026440743	-0.864195677	-3.351092254	-2.318112823	-1.073983802	-0.745954894	-1.175583587	-0.047216142	1.7	5.5	7.5	11.5	13.3	17.4	19.4	22.8	24.8
YGR029W	GGGTTGGAGGTC	F6	-0.58815347	-1.736934126	-1.226765756	-1.688127241	-1.588033614	-1.928867094	-1.378445765	-1.223111957	-1.719235377	1.7	5.5	7.5	11.5	13.3	17.4	19.4	22.8	24.8
YGR029W	CACAAAGAAGGT	F6	-5.087113453	-2.428539187	-1.751720948	-0.990690011	-5.086993597	-5.427827077	-4.877405748	-4.72207194	-5.21819536	1.7	5.5	7.5	11.5	13.3	17.4	19.4	22.8	24.8
YGR029W	GGGGGCGTGCGG	F6	-1.877660088	-3.611403244	-5.449158178	-5.273089742	-3.462502732	-5.803336212	-5.252914883	-5.097581075	-5.593704495	1.7	5.5	7.5	11.5	13.3	17.4	19.4	22.8	24.8
YGR029W	CGAGAGAGGAGG	F6	0.122339912	-0.274368256	-1.112123191	-3.936054754	-4.125467745	-4.466301225	-3.915879895	-3.760546088	-4.256669508	1.7	5.5	7.5	11.5	13.3	17.4	19.4	22.8	24.8
YKR003W	GGGGGGGTGCAC	F6	0.136553772	0.25786228	0.421410005	0.427716189	0.685566874	0.645233323	0.386554183	0.614894849	0.769526734	1.7	5.5	7.5	11.5	13.3	17.4	19.4	22.8	24.8
YKR003W	CTTCAAGAACAC	F6	0.176297401	-0.4036294	-0.577932218	-1.598330571	-1.315497138	-2.046752818	-2.297372637	-3.086424854	-2.907510429	1.7	5.5	7.5	11.5	13.3	17.4	19.4	22.8	24.8
YKR003W	CGATGTGGCACA	F6	0.323839451	0.719149015	0.482844704	0.395878734	0.542893408	0.579683466	0.416053593	0.046367441	0.255836226	1.7	5.5	7.5	11.5	13.3	17.4	19.4	22.8	24.8
YKR003W	GGGCAAGAACAG	F6	0.311972052	0.18761487	-0.113252305	-0.44665617	-0.347797464	-1.093511828	-1.369897783	-1.873183518	-2.443307519	1.7	5.5	7.5	11.5	13.3	17.4	19.4	22.8	24.8
YKR003W	GAAGGTGGTGGA	F6	-0.134316924	-0.79106268	-1.064688617	-2.014628066	-2.426433478	-4.714799538	-6.97173313	-7.816399322	-5.853091124	1.7	5.5	7.5	11.5	13.3	17.4	19.4	22.8	24.8
YKR003W	AGATTGGGGCGA	F6	1.079271191	1.31236117	1.623250318	1.178606228	1.589585779	1.723910791	1.505112327	1.369544936	1.341200477	1.7	5.5	7.5	11.5	13.3	17.4	19.4	22.8	24.8
YKR003W	CCAACGAGGGAC	F6	-0.29101121	-0.304741906	-0.900072713	-1.557543131	-1.403001721	-3.672752102	-7.822770491	-6.082474183	-8.163560104	1.7	5.5	7.5	11.5	13.3	17.4	19.4	22.8	24.8
YKR003W	CCGAGCTAGGCT	F6	-0.194332457	-0.291582812	-0.438665804	-2.113733982	-2.727644801	-3.362209484	-3.958629543	-3.803295735	-4.299419155	1.7	5.5	7.5	11.5	13.3	17.4	19.4	22.8	24.8
YKR003W	CGGGCGGCCTAG	F6	0.953463	1.176651122	-0.161177415	0.455463613	0.396634732	-0.252321043	-0.006754295	-1.690955815	-0.113078654	1.7	5.5	7.5	11.5	13.3	17.4	19.4	22.8	24.8
YKR003W	CTGGAACCAGTA	F6	0.13331103	-0.650472808	-0.688165313	-0.96666274	-0.910963233	-0.622440093	-2.000935665	-1.33658821	-1.684612991	1.7	5.5	7.5	11.5	13.3	17.4	19.4	22.8	24.8
YKR003W	CGGCGAGACGTA	F6	-0.499148464	-0.658053337	-1.06059289	-2.469486954	-1.776256896	-4.540301806	-3.864349595	-7.293978288	-7.790101708	1.7	5.5	7.5	11.5	13.3	17.4	19.4	22.8	24.8
YKR003W	TGAAGGACTAAA	F6	0.517641194	0.344815064	-0.102355414	-0.10316474	-0.292577731	-1.572010666	-0.869586243	-1.281293028	-6.532303951	1.7	5.5	7.5	11.5	13.3	17.4	19.4	22.8	24.8
YKR003W	GGGAGCATCTGC	F6	-1.123416502	-1.061630171	-3.069310107	-2.156276077	-2.252579663	-2.735432148	-3.042991813	-4.887658006	-7.383781426	1.7	5.5	7.5	11.5	13.3	17.4	19.4	22.8	24.8
YKR003W	GCCTGAGGCTTC	F6	0.35815285	-0.482505511	-0.798307741	-1.30031121	-2.9185675	-2.711913184	-6.409419368	-6.254085561	-6.750208981	1.7	5.5	7.5	11.5	13.3	17.4	19.4	22.8	24.8
YKR003W	CCTCATGAGAAC	F6	0.028363764	-0.297294653	-2.41068403	-6.482543107	-2.97151638	-3.31234986	-3.140440153	-6.307034441	-6.803157861	1.7	5.5	7.5	11.5	13.3	17.4	19.4	22.8	24.8
YKR003W	GGGTAGGGGGCG	F6	0.579197587	0.776867346	-0.582424709	-0.453661987	-0.462502732	-1.135911551	-1.533022802	-2.600081415	-5.681167336	1.7	5.5	7.5	11.5	13.3	17.4	19.4	22.8	24.8
YKR003W	TAGCGCACATAA	F6	0.067892128	-1.108902903	-1.619083179	-1.635659821	-6.632427734	-6.973261214	-6.422839884	-6.267506076	-6.763629497	1.7	5.5	7.5	11.5	13.3	17.4	19.4	22.8	24.8
YKR003W	ACCAGGAAAATG	F6	0.122339912	-1.821620951	-2.659375885	-2.870330572	-4.17522078	-3.779088666	-6.550595431	-6.395261624	-6.891385044	1.7	5.5	7.5	11.5	13.3	17.4	19.4	22.8	24.8
YKR003W	TAGGGGTGGTAG	F6	-0.047585089	-1.900909861	-1.245624784	-2.317483861	-2.258969338	-6.847730332	-3.975380907	-2.054512353	-6.638098615	1.7	5.5	7.5	11.5	13.3	17.4	19.4	22.8	24.8
YKR003W	CAGGATGAGGGT	F6	-0.708783176	-2.283828586	-5.12158352	-4.360552583	-5.134928074	-7.475761554	-6.925340225	-5.770006417	-7.266129837	1.7	5.5	7.5	11.5	13.3	17.4	19.4	22.8	24.8
YKR003W	GAGGCCCGGGAC	F6	0.793032287	0.716401417	0.012947575	-1.495482163	-1.907287575	-5.833083556	-5.282662226	-5.127328418	-3.301523744	1.7	5.5	7.5	11.5	13.3	17.4	19.4	22.8	24.8
YKR003W	TCCGCAGAGGGA	F6	-0.23806233	-0.814936638	-1.264126284	-2.936054754	-4.125467745	-6.78822932	-6.23780799	-6.082474183	-6.578597603	1.7	5.5	7.5	11.5	13.3	17.4	19.4	22.8	24.8
YKR003W	ACCAAAAACCCA	F6	-1.330172292	-0.498061771	-1.809747893	-2.481676363	-6.57797995	-3.011922834	-6.3683921	-6.213058292	-6.709181713	1.7	5.5	7.5	11.5	13.3	17.4	19.4	22.8	24.8
YKR003W	ACATAAAAGGAG	F6	-0.925594565	-7.283828586	-2.598021564	-6.945515084	-7.134928074	-7.475761554	-6.925340225	-6.770006417	-7.266129837	1.7	5.5	7.5	11.5	13.3	17.4	19.4	22.8	24.8
YKR003W	GAACGCGGTACG	F6	-0.763017522	-2.689405756	-2.395916157	-6.743409676	-6.932822667	-7.273656147	-6.723234817	-6.56790101	-7.06402443	1.7	5.5	7.5	11.5	13.3	17.4	19.4	22.8	24.8
YKR003W	ATGCGCATACAC	F6	0.272365356	-0.285527964	-1.099823926	-5.8779518	-6.06736479	-6.40819827	-5.857776941	-5.702443133	-6.198566553	1.7	5.5	7.5	11.5	13.3	17.4	19.4	22.8	24.8
YKR003W	GGGGGTGGGGGA	F6	-0.401222044	-2.286968293	-3.124723227	-4.948654791	-6.723030282	-7.063863762	-6.513442433	-6.358108625	-6.854232045	1.7	5.5	7.5	11.5	13.3	17.4	19.4	22.8	24.8
YKR003W	CTGGACTTGACA	F6	-1.512375623	-2.15419629	-1.792642416	-2.57077029	-6.760183281	-7.101016761	-6.550595431	-6.395261624	-6.891385044	1.7	5.5	7.5	11.5	13.3	17.4	19.4	22.8	24.8
YKR003W	GAGAGCGGACGC	F6	1.292264914	-0.356589345	-0.80006534	-0.340203937	-5.33697185	-5.67780533	-5.127384001	-4.972050193	-5.468173613	1.7	5.5	7.5	11.5	13.3	17.4	19.4	22.8	24.8
YKR003W	TCAAGACGGCAC	F6	1.929694835	1.388596756	2.505038133	-0.688127241	2.395478263	1.781626289	3.447524836	-0.097581075	2.360491815	1.7	5.5	7.5	11.5	13.3	17.4	19.4	22.8	24.8
YKR003W	CTGGTATAAGAG	F6	1.215449317	0.924649656	1.514315946	-3.595017837	0.385494174	0.682090615	1.125596741	-0.249584168	-0.215192872	1.7	5.5	7.5	11.5	13.3	17.4	19.4	22.8	24.8
YKR003W	GAGGGGCGAGTG	F6	-0.084110965	-2.763406337	-1.523158759	-1.507554995	-1.696967986	-1.665832688	-5.574842977	-5.41950917	-5.91563259	1.7	5.5	7.5	11.5	13.3	17.4	19.4	22.8	24.8
YKR003W	GAGCTGAACGTC	F6	-0.082479879	-2.207012989	-3.366696018	-1.316158464	-2.965003073	-5.305836553	-5.755415223	-5.600081415	-6.096204836	1.7	5.5	7.5	11.5	13.3	17.4	19.4	22.8	24.8
YKR003W	GGCGGGGTCTGG	F6	-0.823212303	-2.63941762	-6.564635395	-6.388566959	-6.57797995	-6.91881343	-6.3683921	-6.213058292	-6.709181713	1.7	5.5	7.5	11.5	13.3	17.4	19.4	22.8	24.8
YKR003W	AGCGGGATGTGA	F6	-0.231297042	-1.180768889	-2.387757633	-5.796651698	-3.401102188	-6.326898168	-3.454548744	-5.621143031	-6.117266451	1.7	5.5	7.5	11.5	13.3	17.4	19.4	22.8	24.8
YKR003W	GCGTGTGAAGGC	F6	0.347899613	-2.463846055	-1.494246067	-5.710495054	-5.899908045	-6.240741525	-5.690320195	-5.534986387	-6.031109808	1.7	5.5	7.5	11.5	13.3	17.4	19.4	22.8	24.8
YKR003W	AGTGAACGGAAG	F6	0.072586877	-1.15419629	-1.424910632	-2.400845289	-5.760183281	-6.101016761	-5.550595431	-5.395261624	-5.891385044	1.7	5.5	7.5	11.5	13.3	17.4	19.4	22.8	24.8
YKR003W	CGCGAGTGGGGG	F6	-1.821076559	-2.582834092	-3.338126865	-2.631543713	-3.936433921	-6.862229901	-6.311808572	-6.156474764	-6.652598184	1.7	5.5	7.5	11.5	13.3	17.4	19.4	22.8	24.8
YKR003W	CATGGGGCAGCC	F6	-1.340287045	-3.039264783	-6.684374639	-6.508306203	-6.697719194	-7.038552674	-6.488131344	-6.332797537	-6.828920957	1.7	5.5	7.5	11.5	13.3	17.4	19.4	22.8	24.8
YKR003W	AGGGTGCGGCAG	F6	0.122339912	-3.285175011	-3.608356773	-4.169253931	-2.036738826	-6.284462902	-5.734041572	-5.578707765	-6.074831185	1.7	5.5	7.5	11.5	13.3	17.4	19.4	22.8	24.8
YKR003W	CAAGGGCGGTCA	F6	-2.087113453	-0.681305257	-2.903724041	-3.312618106	-2.917068596	-6.427827077	-5.877405748	-5.72207194	-6.21819536	1.7	5.5	7.5	11.5	13.3	17.4	19.4	22.8	24.8
YKR003W	ATAACCACAGAT	F6	1.122339912	0.558521758	-1.070646555	-4.595017837	-1.784430827	-5.125264307	-4.574842977	-4.41950917	-4.91563259	1.7	5.5	7.5	11.5	13.3	17.4	19.4	22.8	24.8
YKR003W	GGGGGGTGCACC	F6	-1.047585089	-0.495926026	0.609735511	0.141947758	0.122459768	-0.388298713	-0.252914883	0.017896143	-0.008741995	1.7	5.5	7.5	11.5	13.3	17.4	19.4	22.8	24.8
YKR003W	CCGCGTTAAAGC	F6	-0.993137305	-0.463846055	-3.079208568	-5.710495054	-5.899908045	-6.240741525	-5.690320195	-5.534986387	-6.031109808	1.7	5.5	7.5	11.5	13.3	17.4	19.4	22.8	24.8
YKR003W	TCAAGACGGGGG	F6	-0.286465633	-3.123302282	-6.130982218	-5.954913782	-6.144326772	-6.485160252	-5.934738923	-5.779405115	-6.275528535	1.7	5.5	7.5	11.5	13.3	17.4	19.4	22.8	24.8
YKR003W	CGACGTATCGAG	F6	-0.494331448	-0.26460048	-2.065829538	-5.211689197	-3.079174093	-5.741935668	-5.191514338	-5.03618053	-5.532303951	1.7	5.5	7.5	11.5	13.3	17.4	19.4	22.8	24.8
YKR003W	GTGAGGGCGGCC	F6	-1.482522146	-2.40891038	-2.14712964	-5.8779518	-6.06736479	-6.40819827	-5.857776941	-5.702443133	-6.198566553	1.7	5.5	7.5	11.5	13.3	17.4	19.4	22.8	24.8
YKR003W	AGGGAAAAGCGT	F6	-2.00319097	-4.026440743	-6.449158178	-6.273089742	-6.462502732	-6.803336212	-6.252914883	-6.097581075	-6.593704495	1.7	5.5	7.5	11.5	13.3	17.4	19.4	22.8	24.8
YKR003W	CTGTAAGCAAAG	F6	-1.847286438	-1.996067094	-0.611429607	-5.242716093	-5.432129083	-1.52503505	-5.222541234	-5.067207426	-2.393405845	1.7	5.5	7.5	11.5	13.3	17.4	19.4	22.8	24.8
YKR003W	ATACGCGGCCGG	F6	0.766196102	-5.611403244	-5.449158178	-5.273089742	-5.462502732	-5.803336212	-5.252914883	-5.097581075	-5.593704495	1.7	5.5	7.5	11.5	13.3	17.4	19.4	22.8	24.8
YKR003W	AAACAAGGCAGG	F6	-0.50569131	-6.113903584	-5.951658518	-5.775590082	-5.965003073	-6.305836553	-5.755415223	-5.600081415	-6.096204836	1.7	5.5	7.5	11.5	13.3	17.4	19.4	22.8	24.8
YKR003W	CCGACTTACGAT	F6	-0.605580542	-2.432433103	-2.42219113	-2.094119601	-5.605460686	-5.946294166	-5.395872836	-5.240539029	-5.736662449	1.7	5.5	7.5	11.5	13.3	17.4	19.4	22.8	24.8
YKR003W	CGACCGGGGCAA	F6	0.672536995	-1.248833164	-0.147988643	-1.688127241	-4.684895154	-5.025728634	-4.475307304	-4.319973496	-4.816096917	1.7	5.5	7.5	11.5	13.3	17.4	19.4	22.8	24.8
YKR003W	ACTGAGGGCACT	F6	-0.638472424	-3.149823159	-5.794933015	-5.618864578	-5.808277569	-6.149111049	-5.598689719	-5.443355912	-5.939479332	1.7	5.5	7.5	11.5	13.3	17.4	19.4	22.8	24.8
YKR003W	AAGGGGGGAGGG	F6	-5.26997751	-2.833795665	-1.797081481	-0.222463669	-5.269857654	-5.610691134	-5.060269805	-2.583007902	-2.401059417	1.7	5.5	7.5	11.5	13.3	17.4	19.4	22.8	24.8
YKR003W	GGGGGGGGTGCA	F6	-0.877660088	-0.133355947	-0.671550599	-0.325557162	-0.684895154	0.061734208	-0.475307304	-0.512618574	-0.494168822	1.7	5.5	7.5	11.5	13.3	17.4	19.4	22.8	24.8
YKR003W	GAAAAGAATAAA	F6	-0.278198017	-0.983372021	-1.738664795	-4.73252136	-4.921934351	-1.67780533	-4.712346501	-4.557012694	-5.053136114	1.7	5.5	7.5	11.5	13.3	17.4	19.4	22.8	24.8
YKR003W	GCCCCCCAAAGT	F6	-2.146148923	-1.230799242	-5.592116132	-5.416047695	-4.605460686	-5.946294166	-3.810910336	-4.240539029	-5.736662449	1.7	5.5	7.5	11.5	13.3	17.4	19.4	22.8	24.8
YKR003W	ACGGTGAGCGGG	F6	0.416071116	-4.980637053	-1.358960369	-4.642323551	-1.66181154	-5.172570022	-4.622148692	-4.466814885	-4.962938305	1.7	5.5	7.5	11.5	13.3	17.4	19.4	22.8	24.8
YKR003W	GGATTGGGGCGA	F6	0.929694835	1.295487352	0.720766824	1.481797761	1.929814691	1.482066007	1.50197262	1.809309521	0.798612928	1.7	5.5	7.5	11.5	13.3	17.4	19.4	22.8	24.8
YKR003W	CGCGCATAGTAC	F6	1.479891917	-0.856515742	-0.404764058	-3.688127241	-3.877540232	-4.218373712	-3.667952382	-3.512618574	-4.008741995	1.7	5.5	7.5	11.5	13.3	17.4	19.4	22.8	24.8
YKR003W	CATCAGGCAAGA	F6	-2.380160428	-5.698866085	-3.214692924	-2.360552583	-5.549965574	-5.890799053	-5.340377724	-5.185043916	-5.681167336	1.7	5.5	7.5	11.5	13.3	17.4	19.4	22.8	24.8
YKR003W	TCACAGAGCGGG	F6	-0.161453054	-3.248833164	-4.671550599	-0.495482163	-4.684895154	-5.025728634	-4.475307304	-4.319973496	-4.816096917	1.7	5.5	7.5	11.5	13.3	17.4	19.4	22.8	24.8
YKR003W	AAGAGTAGTGTA	F6	-2.550085429	-2.891511163	-5.536621019	-5.360552583	-5.549965574	-5.890799053	-4.340377724	-4.185043916	-5.681167336	1.7	5.5	7.5	11.5	13.3	17.4	19.4	22.8	24.8
YKR003W	AGAGGGGGGGGC	F6	-1.140694493	0.476059597	-4.449158178	-4.273089742	-4.462502732	-4.803336212	-4.252914883	-4.097581075	-4.593704495	1.7	5.5	7.5	11.5	13.3	17.4	19.4	22.8	24.8
YKR003W	TAGGGGTTCCGA	F6	-2.952948215	-5.909083792	-5.746838726	-5.57077029	-5.760183281	-6.101016761	-5.550595431	-5.395261624	-5.891385044	1.7	5.5	7.5	11.5	13.3	17.4	19.4	22.8	24.8
YKR003W	ACCGACGGCGGC	F6	0.662908294	-0.485872362	1.720766824	-3.14755886	-3.33697185	-3.67780533	-3.127384001	-2.972050193	-3.468173613	1.7	5.5	7.5	11.5	13.3	17.4	19.4	22.8	24.8
YKR003W	GGGTTGGGCGTC	F6	-1.770744884	-1.404952366	-0.2427073	-4.388566959	-4.57797995	-4.91881343	-4.3683921	-4.213058292	-4.709181713	1.7	5.5	7.5	11.5	13.3	17.4	19.4	22.8	24.8
YKR003W	GCAGCCCATCAA	F6	-0.421980604	-5.15572376	-4.993478694	-4.817410258	-5.006823249	-5.347656728	-4.797235399	-4.641901591	-5.138025011	1.7	5.5	7.5	11.5	13.3	17.4	19.4	22.8	24.8
YKR003W	GGGGCCTTGTGT	F6	-0.816259543	-0.302075186	-4.387757633	-4.211689197	-4.401102188	-4.741935668	-4.191514338	-4.03618053	-4.532303951	1.7	5.5	7.5	11.5	13.3	17.4	19.4	22.8	24.8
YJR061W	AATCGAGAAAAA	F6	0.298889304	-0.160533639	0.274083698	1.009025406	1.631473416	1.148931177	1.807685128	1.773002517	1.512219506	1.7	5.5	7.5	11.5	13.3	17.4	19.4	22.8	24.8
YJR061W	CCACGTGAGGTC	F6	-0.612687877	-0.403208225	0.094497349	-0.080081127	0.92315096	-0.022822902	0.865691342	0.620647957	0.206986697	1.7	5.5	7.5	11.5	13.3	17.4	19.4	22.8	24.8
YJR061W	CACCAGCATACA	F6	0.537377412	-0.163944267	1.102637459	0.953979167	2.032261959	1.471941789	2.015573953	2.079611927	1.792353937	1.7	5.5	7.5	11.5	13.3	17.4	19.4	22.8	24.8
YJR061W	GGGTGAGGGCAG	F6	-0.545084748	-0.35506349	0.468379662	0.389875271	1.433661457	1.226411131	1.805978806	1.951662444	1.549253459	1.7	5.5	7.5	11.5	13.3	17.4	19.4	22.8	24.8
YJR061W	ATGGGGGGGGGT	F6	-0.212079127	-0.741463784	-0.783577217	-0.487214547	0.122459768	-1.491392206	-0.587333922	-0.097581075	-0.751245772	1.7	5.5	7.5	11.5	13.3	17.4	19.4	22.8	24.8
YJR061W	CGTTGGGCACCC	F6	-0.164541235	-1.00298177	-0.271371059	-0.489581562	0.946609933	-1.979186048	0.073735623	-0.051038489	-0.513214577	1.7	5.5	7.5	11.5	13.3	17.4	19.4	22.8	24.8
YJR061W	CGGGGCACCGAC	F6	-0.825192668	-2.45940015	-1.619083179	-1.273089742	-0.588033614	-2.973261214	-4.422839884	-1.808074458	-3.763629497	1.7	5.5	7.5	11.5	13.3	17.4	19.4	22.8	24.8
YJR061W	GATCGAGAAAAA	F6	0.537377412	-1.289475149	-0.127230083	-0.10316474	1.237936986	0.518591883	1.390941307	1.989881766	-0.134272877	1.7	5.5	7.5	11.5	13.3	17.4	19.4	22.8	24.8
YJR061W	GGGGTGAGGCAC	F6	-0.462622588	-0.804048322	-1.33368096	-2.536124147	-1.140574637	-3.803336212	-2.515949288	-4.682543576	-5.178666996	1.7	5.5	7.5	11.5	13.3	17.4	19.4	22.8	24.8
YJR061W	CGTGGGCGAACA	F6	-0.788392749	-2.581029595	-4.418784529	-5.242716093	-5.432129083	-5.772962563	-5.222541234	-5.067207426	-5.563330846	1.7	5.5	7.5	11.5	13.3	17.4	19.4	22.8	24.8
YJR061W	ATGGGGGGGGTC	F6	-1.462622588	-0.763406337	-0.186123772	-1.595017837	-0.462502732	-0.955339306	-1.252914883	-1.41950917	-1.91563259	1.7	5.5	7.5	11.5	13.3	17.4	19.4	22.8	24.8
YJR061W	ATGGGGGGGGGG	F6	-0.292697587	-0.026440743	-0.864195677	-0.688127241	0.929814691	-1.633411211	-0.667952382	0.487381426	-1.008741995	1.7	5.5	7.5	11.5	13.3	17.4	19.4	22.8	24.8
YKL024C	AAGGGGGGAATG	F6	0.386729598	-0.459671359	-1.290121492	-2.836519081	-4.125467745	-9.273656147	-5.138272317	-8.56790101	-9.06402443	1.7	5.5	7.5	11.5	13.3	17.4	19.4	22.8	24.8
YKL024C	GCGAACCGCCCG	F6	-0.07519732	-1.0401808	-1.790878999	-3.949794811	-2.926214078	-4.29561671	-6.80408907	-6.648755262	-7.729841183	1.7	5.5	7.5	11.5	13.3	17.4	19.4	22.8	24.8
YKL024C	GGAAGGCAAGCG	F6	0.05307725	-0.897157726	-1.471878254	-2.749527786	-3.818646542	-3.896445617	-5.082989881	-8.097581075	-5.2717764	1.7	5.5	7.5	11.5	13.3	17.4	19.4	22.8	24.8
YKL024C	TAGGTAGCAAGG	F6	0.079431321	-1.299018922	-1.136773856	-5.195921881	-3.970297372	-4.50377593	-4.590784521	-7.605375715	-8.101499135	1.7	5.5	7.5	11.5	13.3	17.4	19.4	22.8	24.8
YKL024C	GGACGAGGAAGG	F6	0.862472786	-0.28630787	-2.848428361	-1.838369876	-1.657414417	-4.55624335	-3.3683921	-4.213058292	-7.516536635	1.7	5.5	7.5	11.5	13.3	17.4	19.4	22.8	24.8
YKL024C	TGGGAACGCAGG	F6	-0.482040042	-1.464810746	-1.480352799	-4.235021701	-2.965003073	-3.67780533	-6.214846842	-7.059513034	-7.555636454	1.7	5.5	7.5	11.5	13.3	17.4	19.4	22.8	24.8
YKL024C	AGACGGGGTCAT	F6	-0.281726469	-1.22697373	-0.488227742	-2.814659647	-4.589035138	-5.666834212	-6.701375383	-6.546041576	-7.042164996	1.7	5.5	7.5	11.5	13.3	17.4	19.4	22.8	24.8
YKL024C	CGGAGCAAAAGA	F6	-0.208576966	-1.426620284	-3.28822196	-7.019044119	-3.120994268	-7.54929059	-3.413906759	-6.843535452	-7.339658873	1.7	5.5	7.5	11.5	13.3	17.4	19.4	22.8	24.8
YKL024C	GGGGAGTGGGGA	F6	0.255234183	-0.793241567	-1.411683472	-3.061585636	-2.903075324	-7.051263726	-6.500842396	-6.345508588	-6.841632009	1.7	5.5	7.5	11.5	13.3	17.4	19.4	22.8	24.8
[truncated: 22,290,957 more chars]
