# Supplementary material for: The Fitness Consequences of Aneuploidy Are Driven by Condition-Dependent Gene Effects
Source: PLoS Biol. 2015 May 26;13(5):e1002155. doi: 10.1371/journal.pbio.1002155 (PMC4444335; doi:10.1371/journal.pbio.1002155)
Supplement: S20 Table — This. csv file contains columns identical to those of S18 Table. (TXT) [file pbio.1002155.s028.txt]

S20 Table: Raw data for Tamp competition carried out under sulfate limitation.																				
																				
gene	mer	replicate	t1	t2	t3	t4	t5	t6	t7	t8	t9	g1	g2	g3	g4	g5	g6	g7	g8	g9
YMR176W	AGAGCAGCAGGG	F7	0.091351384	-0.314577199	-0.571107079	-2.068146489	-3.593719041	-6.007550613	-9.168120806	-8.152732345	-10.10098872	1.8	5.6	7.6	11.7	13.5	17.6	19.6	23.1	25.1
YMR176W	TCGATCCGGGCT	F7	0.450609235	-0.699347058	-1.453068616	-4.019315056	-5.647299459	-7.370459089	-7.86806427	-8.852675808	-8.800932188	1.8	5.6	7.6	11.7	13.5	17.6	19.6	23.1	25.1
YMR176W	AAAAGCACAAGA	F7	-0.060498125	-0.744725543	-2.025263238	-3.558963996	-6.681308351	-9.141433575	-9.054076255	-9.038687794	-8.986944173	1.8	5.6	7.6	11.7	13.5	17.6	19.6	23.1	25.1
YMR176W	CACAACAAGAAA	F7	0.810446707	-0.112113788	-0.313374167	-1.943750945	-2.783695569	-4.758393966	-7.478391568	-7.463003107	-7.411259486	1.8	5.6	7.6	11.7	13.5	17.6	19.6	23.1	25.1
YMR176W	CGACTCGGAGGG	F7	0.673884309	-0.121731791	-0.248652569	-0.996386297	-1.2464862	-4.706611424	-4.88228851	-7.188828143	-7.137084523	1.8	5.6	7.6	11.7	13.5	17.6	19.6	23.1	25.1
YMR176W	CCAGAGCAGAGC	F7	0.261389004	-0.388953993	-1.289294554	-2.763552129	-4.416411202	-4.876536426	-5.789179106	-6.773790644	-6.722047023	1.8	5.6	7.6	11.7	13.5	17.6	19.6	23.1	25.1
YMR176W	GGAGCAGCAGGG	F7	0.696604385	-0.557830905	-0.052255357	-1.709104345	-2.568414295	-5.291573925	-6.204216605	-6.188828143	-6.137084523	1.8	5.6	7.6	11.7	13.5	17.6	19.6	23.1	25.1
YMR176W	GGGACTGGCGCG	F7	1.12286914	-0.504431211	0.351641585	-1.738166811	-0.488952304	-5.150711389	-5.063354069	-5.047965608	-4.996221987	1.8	5.6	7.6	11.7	13.5	17.6	19.6	23.1	25.1
YMR176W	GGGAATGGGCAT	F7	-0.067652766	-3.596549413	-2.422300657	-6.052677434	-6.327024883	-6.465222012	-6.377864692	-5.362476231	-6.31073261	1.8	5.6	7.6	11.7	13.5	17.6	19.6	23.1	25.1
YMR176W	GTGCGCGGGCCG	F7	-0.87713086	1.780971008	4.637043804	4.35459033	3.732319578	0.719653331	0.22204815	0.822399112	-0.710819768	1.8	5.6	7.6	11.7	13.5	17.6	19.6	23.1	25.1
YMR176W	GAAAGCACAAGA	F7	0.264888145	-0.755081892	-1.095406309	-2.310745587	-3.585093036	-4.723290165	-4.635932845	-4.620544384	-4.568800763	1.8	5.6	7.6	11.7	13.5	17.6	19.6	23.1	25.1
YMR176W	CCATGGACAAAC	F7	-0.037595532	-0.244564084	-3.655277829	-0.378764011	-2.390077054	-4.113236684	-4.025879364	-4.010490902	-3.958747281	1.8	5.6	7.6	11.7	13.5	17.6	19.6	23.1	25.1
YMR176W	GGGGGGGGGGCG	F7	0.179452668	-2.862885182	-3.051206505	-2.096620782	-3.370968231	-4.50916536	-4.42180804	-4.406419578	-4.354675958	1.8	5.6	7.6	11.7	13.5	17.6	19.6	23.1	25.1
YLR142W	AGGGTAGCTGGC	F7	-0.713632128	-1.64049276	-0.527644549	-3.681583283	-3.634002637	-7.094127861	-7.006770541	-6.991382079	-6.939638459	1.8	5.6	7.6	11.7	13.5	17.6	19.6	23.1	25.1
YLR142W	TGCACTACAGGC	F7	0.578548624	-0.473842891	-0.013071376	-4.582047609	-4.856395058	-3.994592187	-4.907234867	-4.891846406	-4.840102785	1.8	5.6	7.6	11.7	13.5	17.6	19.6	23.1	25.1
YLR142W	GGGAGGGAAGGG	F7	-0.160923826	0.196008507	-4.214705237	-2.675157013	-3.534466963	-4.672664092	-4.585306772	-4.569918311	-4.51817469	1.8	5.6	7.6	11.7	13.5	17.6	19.6	23.1	25.1
YLR142W	CGGGGTCTAGGC	F7	0.12286914	-5.051919006	-4.655277829	-4.700692106	-4.975039555	-5.113236684	-5.025879364	-5.010490902	-4.958747281	1.8	5.6	7.6	11.7	13.5	17.6	19.6	23.1	25.1
YDL243C	GAAAGAATCCCT	F7	0.271574818	0.023304207	-0.03447659	-1.122511544	-1.98426054	-4.837618893	-5.95671245	-8.182332088	-9.590020086	1.8	5.6	7.6	11.7	13.5	17.6	19.6	23.1	25.1
YDL243C	AGGCTGCGGGTG	F7	0.266352067	-0.288539788	-0.127328555	-1.374376693	-2.331241953	-4.855092774	-5.815041169	-9.706543303	-8.069837182	1.8	5.6	7.6	11.7	13.5	17.6	19.6	23.1	25.1
YDL243C	GGTGTAGAGGGG	F7	0.542022747	0.220530826	0.411344455	-1.158021327	-1.968869787	-4.442051164	-5.814125463	-7.798737001	-7.746993381	1.8	5.6	7.6	11.7	13.5	17.6	19.6	23.1	25.1
YDL243C	AAAGGGAGTCCG	F7	0.407875242	0.145713391	0.314085581	-0.64761799	-0.839503279	-3.375035905	-5.185798971	-7.044879628	-7.578098508	1.8	5.6	7.6	11.7	13.5	17.6	19.6	23.1	25.1
YDL243C	GAGGAAAGAGGG	F7	0.126050387	-0.046158151	0.0821654	-1.561886315	-2.058626185	-4.04482022	-6.60131909	-7.585930629	-8.534187008	1.8	5.6	7.6	11.7	13.5	17.6	19.6	23.1	25.1
YDL243C	CCGCCTAGCTCA	F7	-0.30849856	-1.353787139	-2.638512946	-3.615214473	-5.315826677	-9.454023806	-9.366666486	-8.351278024	-9.299534404	1.8	5.6	7.6	11.7	13.5	17.6	19.6	23.1	25.1
YDL243C	GGGGGCGAACTG	F7	-0.673362404	-1.688170736	-2.084529187	-4.203192446	-4.307614894	-7.200699525	-8.113342205	-9.097953743	-9.046210123	1.8	5.6	7.6	11.7	13.5	17.6	19.6	23.1	25.1
YDL243C	GGAGGTAAGCGT	F7	0.524317574	0.423544232	0.128702585	-0.916711692	-1.634002637	-3.772199766	-4.877487524	-6.084491484	-7.617710364	1.8	5.6	7.6	11.7	13.5	17.6	19.6	23.1	25.1
YDL243C	AGAGCTCAGGAG	F7	0.110213839	-0.37640874	-0.363911054	-2.591528662	-2.612119519	-6.119550458	-7.617155638	-6.601767177	-7.550023556	1.8	5.6	7.6	11.7	13.5	17.6	19.6	23.1	25.1
YDL243C	GGGATGCGAGAA	F7	-0.507273344	-1.565663599	-3.42682018	-6.995796412	-5.685181361	-8.40834099	-8.32098367	-8.305595209	-8.253851588	1.8	5.6	7.6	11.7	13.5	17.6	19.6	23.1	25.1
YDL243C	GGGCGGCCGGTG	F7	-0.523493906	-0.83095854	-2.659737477	-4.792614595	-5.066962044	-7.205159173	-8.117801853	-8.102413392	-8.050669771	1.8	5.6	7.6	11.7	13.5	17.6	19.6	23.1	25.1
YDL243C	GCCTCTGAGCAC	F7	-0.335757628	-0.588978602	-0.691143281	-1.974717295	-2.28653945	-4.86530917	-6.585306772	-6.569918311	-7.51817469	1.8	5.6	7.6	11.7	13.5	17.6	19.6	23.1	25.1
YDL243C	TAGTTTGACCAT	F7	-0.792738673	-0.009105923	0.283699444	-0.8505241	-1.854223959	-3.432993679	-6.152991281	-7.13760282	-7.085859199	1.8	5.6	7.6	11.7	13.5	17.6	19.6	23.1	25.1
YDL243C	GGCAGATAGCGG	F7	1.401500401	0.050958174	-0.123557349	-1.128329642	-1.928745902	-5.12583672	-6.623441901	-6.60805344	-6.556309819	1.8	5.6	7.6	11.7	13.5	17.6	19.6	23.1	25.1
YDL243C	GTGCGCGGGCCG	F7	0.12286914	2.311485725	5.483420615	5.795162921	6.367405558	4.759181695	3.681479769	1.237436611	0.289180232	1.8	5.6	7.6	11.7	13.5	17.6	19.6	23.1	25.1
YDL243C	CGTGACTAGGAA	F7	0.132993357	-0.649957864	-1.309169921	-3.79515679	-3.29189666	-7.01505629	-6.92769897	-6.912310508	-6.860566888	1.8	5.6	7.6	11.7	13.5	17.6	19.6	23.1	25.1
YDL243C	GCGCGAGGTCCG	F7	-0.545924952	-2.09522279	-2.361546626	-4.184568481	-4.45891593	-6.404467981	-7.317110661	-7.3017222	-7.249978579	1.8	5.6	7.6	11.7	13.5	17.6	19.6	23.1	25.1
YDL243C	GGGCTGCGGGTG	F7	0.217196522	-0.31300514	0.164556033	-0.96177824	-2.351602906	-5.074762536	-4.987405216	-5.972016754	-5.920273134	1.8	5.6	7.6	11.7	13.5	17.6	19.6	23.1	25.1
YDL243C	GGCGGGGAGGGG	F7	-0.87713086	0.517936602	4.207359529	4.132197909	4.973327677	3.222153671	2.543976245	0.237436611	-0.125857267	1.8	5.6	7.6	11.7	13.5	17.6	19.6	23.1	25.1
YDL243C	GGGACCACCGAT	F7	1.482765085	1.122007926	1.043311094	0.099776431	-1.464077635	-4.772199766	-1.877487524	-4.669453984	-4.617710364	1.8	5.6	7.6	11.7	13.5	17.6	19.6	23.1	25.1
YDL243C	CGGGCCGGGACC	F7	-2.095554379	-0.915499808	-3.518858631	-6.371627829	-5.645975278	-6.784172407	-6.696815087	-6.681426626	-6.629683005	1.8	5.6	7.6	11.7	13.5	17.6	19.6	23.1	25.1
YDL243C	ATGTGTAGAGAG	F7	-0.87713086	0.780971008	4.721932702	4.717160409	5.179778555	3.304615831	1.807010651	0.237436611	0.874142733	1.8	5.6	7.6	11.7	13.5	17.6	19.6	23.1	25.1
YDL243C	TGAAGCGACTCG	F7	0.75291953	-1.196308915	-0.551740225	-4.845082015	-1.949504462	-5.257626593	-5.170269273	-5.154880811	-5.103137191	1.8	5.6	7.6	11.7	13.5	17.6	19.6	23.1	25.1
YDL243C	TTCCAAGCGAGG	F7	-0.766099548	-0.090295678	-1.881281504	-5.096620782	-5.370968231	-5.50916536	-5.42180804	-4.406419578	-5.354675958	1.8	5.6	7.6	11.7	13.5	17.6	19.6	23.1	25.1
YDL243C	GAAGGGAGTCCG	F7	0.582300758	-0.388953993	0.53124914	0.132197909	-1.14214954	-2.128343576	-4.362914351	-4.347525889	-4.295782269	1.8	5.6	7.6	11.7	13.5	17.6	19.6	23.1	25.1
YDL243C	TCGGACTGGGGG	F7	-0.614096454	-0.772282633	-1.577275317	-2.359655188	-3.634002637	-5.357162267	-5.269804946	-5.254416485	-5.202672864	1.8	5.6	7.6	11.7	13.5	17.6	19.6	23.1	25.1
YDL243C	AGGTGGGGCGAG	F7	-2.10742848	-2.927373908	-1.168162651	-2.38350193	-5.657849379	-5.796046508	-5.708689188	-5.693300726	-5.641557106	1.8	5.6	7.6	11.7	13.5	17.6	19.6	23.1	25.1
YDL243C	CCACTGTGAATT	F7	-5.92152498	-2.848385612	-3.12981634	-5.497158711	-3.449578066	-5.90970329	-5.822345969	-5.806957508	-5.755213887	1.8	5.6	7.6	11.7	13.5	17.6	19.6	23.1	25.1
YDL243C	AGAAGAAGGAAG	F7	1.997338258	-0.219028992	-0.407350315	-3.037727093	-3.312074542	-3.450271671	-3.362914351	-3.347525889	-3.295782269	1.8	5.6	7.6	11.7	13.5	17.6	19.6	23.1	25.1
YDL243C	GGGACTGGCGCG	F7	0.12286914	0.780971008	4.052081303	3.132197909	3.85785046	1.942045752	0.807010651	-0.762563389	-0.710819768	1.8	5.6	7.6	11.7	13.5	17.6	19.6	23.1	25.1
YDL243C	TTAGGGGTGGGG	F7	-0.555202765	-4.803991493	-3.407350315	-3.452764592	-4.727112041	-4.86530917	-4.77795185	-4.762563389	-4.710819768	1.8	5.6	7.6	11.7	13.5	17.6	19.6	23.1	25.1
YKR076W	TAAGGTTCCCTA	F7	-2.777595187	-7.611346415	-7.214705237	-7.260119514	-7.534466963	-7.672664092	-7.585306772	-7.569918311	-7.51817469	1.8	5.6	7.6	11.7	13.5	17.6	19.6	23.1	25.1
YKR076W	GACCAGGGCGAA	F7	0.653383856	-0.388953993	-0.899203412	-1.137262766	-2.411610215	-5.357162267	-5.269804946	-5.254416485	-5.202672864	1.8	5.6	7.6	11.7	13.5	17.6	19.6	23.1	25.1
YKR076W	GGGCGCACCCAA	F7	1.950688164	0.266397835	0.730153208	-0.774692687	-1.464077635	-2.602274764	-4.099879945	-4.084491484	-4.032747863	1.8	5.6	7.6	11.7	13.5	17.6	19.6	23.1	25.1
YKR076W	GAACATCGTCAT	F7	2.061468595	0.418400929	0.422724683	-0.452764592	-0.575108948	-3.035234172	-3.947876852	-3.93248839	-3.880744769	1.8	5.6	7.6	11.7	13.5	17.6	19.6	23.1	25.1
YKR076W	CGAGAAATGAAG	F7	0.29689854	-1.629962093	-0.992312816	-3.738166811	-1.842589258	-4.150711389	-5.063354069	-5.047965608	-4.996221987	1.8	5.6	7.6	11.7	13.5	17.6	19.6	23.1	25.1
YKR076W	GGGTGGCCCGAG	F7	0.637442313	-1.473842891	-1.366708331	-2.582047609	-3.856395058	-4.994592187	-4.907234867	-4.891846406	-4.840102785	1.8	5.6	7.6	11.7	13.5	17.6	19.6	23.1	25.1
YKR076W	ATCATGAACGAC	F7	0.303441385	1.418400929	0.007687184	-0.359655188	-0.464077635	-2.772199766	-3.684842446	-3.669453984	-3.617710364	1.8	5.6	7.6	11.7	13.5	17.6	19.6	23.1	25.1
YKR076W	CGACGGACCACG	F7	1.084394992	-0.051919006	-1.070315328	-3.700692106	-2.390077054	-4.113236684	-4.025879364	-4.010490902	-3.958747281	1.8	5.6	7.6	11.7	13.5	17.6	19.6	23.1	25.1
YKR076W	GCGGCAAATGGG	F7	-0.324589837	-1.388953993	-1.992312816	-2.359655188	-2.049040136	-4.772199766	-4.684842446	-4.669453984	-4.617710364	1.8	5.6	7.6	11.7	13.5	17.6	19.6	23.1	25.1
YKR076W	TTAGGTGGAGGA	F7	2.307293711	-0.263423111	-1.281819433	-1.912196211	-3.18654366	-3.324740789	-3.237383469	-3.221995007	-3.170251387	1.8	5.6	7.6	11.7	13.5	17.6	19.6	23.1	25.1
YKR076W	AGCAGCCGGGAG	F7	1.485439219	1.196008507	1.370257263	0.909805487	-0.949504462	-1.672664092	-2.585306772	-2.569918311	-2.51817469	1.8	5.6	7.6	11.7	13.5	17.6	19.6	23.1	25.1
YKR061W	CAGCGGGTCAGC	F7	0.651967644	0.055680623	-0.349634817	-1.176703506	-1.426938499	-4.257626593	-5.6556961	-7.154880811	-8.910492113	1.8	5.6	7.6	11.7	13.5	17.6	19.6	23.1	25.1
YKR061W	TGGGATACGAGG	F7	0.493584308	0.158775601	-0.454043551	-1.103529151	-1.699804695	-3.253039323	-5.072572599	-5.057184138	-7.005440517	1.8	5.6	7.6	11.7	13.5	17.6	19.6	23.1	25.1
YKR061W	ACACTTACCAGG	F7	1.060712664	0.360127887	-0.612464745	-1.072916521	-2.932226471	-4.240348602	-4.152991281	-6.13760282	-6.085859199	1.8	5.6	7.6	11.7	13.5	17.6	19.6	23.1	25.1
YKR061W	GGAAGGGAGGAG	F7	1.573530549	1.289117912	0.348724102	0.099776431	-1.634002637	-2.187237265	-3.684842446	-5.254416485	-4.202672864	1.8	5.6	7.6	11.7	13.5	17.6	19.6	23.1	25.1
YKR061W	GGAACGTGTGTG	F7	0.867612084	0.767914855	0.383196319	-0.492292956	-2.936565407	-2.074762536	-2.987405216	-3.972016754	-4.920273134	1.8	5.6	7.6	11.7	13.5	17.6	19.6	23.1	25.1
YKR061W	CGGGCAGGGGAG	F7	0.274872233	-0.330060304	-1.992312816	-0.622689594	-2.575108948	-5.035234172	-3.947876852	-4.93248839	-4.880744769	1.8	5.6	7.6	11.7	13.5	17.6	19.6	23.1	25.1
YKR061W	CGTGGCGATCGG	F7	0.512815658	-0.340044393	-0.095406309	-0.503390665	-2.585093036	-4.723290165	-3.635932845	-4.620544384	-3.568800763	1.8	5.6	7.6	11.7	13.5	17.6	19.6	23.1	25.1
YPL002C	AGAAGCGCGAAG	F7	-0.222794656	-0.368665071	-0.502830624	-1.356549277	-2.748591768	-6.945682587	-6.635932845	-9.427899306	-8.376155685	1.8	5.6	7.6	11.7	13.5	17.6	19.6	23.1	25.1
YPL002C	GAACCTCTGCCG	F7	0.732578303	0.524908563	0.34846134	-0.42801793	-1.902037724	-4.580803234	-5.952877533	-6.35252657	-7.885745451	1.8	5.6	7.6	11.7	13.5	17.6	19.6	23.1	25.1
YPL002C	CGTGTGAGGAAG	F7	0.241746536	0.027189443	-1.083653128	-1.714029905	-1.790437976	-4.214037324	-5.126680004	-6.111291543	-7.059547922	1.8	5.6	7.6	11.7	13.5	17.6	19.6	23.1	25.1
YPL002C	CCAGACGGAATG	F7	1.051133386	-0.825686564	-0.451071693	-0.933891282	-2.208238731	-4.609470266	-6.844041041	-6.828652579	-6.776908958	1.8	5.6	7.6	11.7	13.5	17.6	19.6	23.1	25.1
YPL002C	AGGCGTTGCGAG	F7	0.550290363	0.797459131	0.339530748	-0.686254722	-1.362700615	-2.723290165	-5.220895346	-6.205506885	-6.153763264	1.8	5.6	7.6	11.7	13.5	17.6	19.6	23.1	25.1
YPL002C	AACACATGCAGG	F7	0.355529897	0.517936602	-0.028838692	-0.159982843	-1.294152634	-2.379882343	-5.099879945	-6.084491484	-6.032747863	1.8	5.6	7.6	11.7	13.5	17.6	19.6	23.1	25.1
YPL002C	GCAGTAAGTATA	F7	0.677457991	0.21837632	0.084502781	0.275155862	-1.405183946	-2.86530917	-5.77795185	-5.762563389	-5.710819768	1.8	5.6	7.6	11.7	13.5	17.6	19.6	23.1	25.1
YPL002C	CGTTTCGCACTT	F7	0.645290174	0.604473353	0.483715313	-0.479236803	-0.650490759	-3.061706383	-3.974349063	-5.543923102	-5.492179482	1.8	5.6	7.6	11.7	13.5	17.6	19.6	23.1	25.1
YPL002C	CGGGGGGAGGCG	F7	0.537906639	-0.15448874	0.412077439	0.682164988	-1.229612382	-2.73037959	-3.865414691	-5.434988731	-5.38324511	1.8	5.6	7.6	11.7	13.5	17.6	19.6	23.1	25.1
YPL002C	GGAACACGTCGG	F7	0.487865957	-0.719102595	-0.928182479	-1.037727093	-1.77150616	-3.90970329	-4.237383469	-5.806957508	-4.170251387	1.8	5.6	7.6	11.7	13.5	17.6	19.6	23.1	25.1
YPL002C	GGAAGCGCGAAG	F7	0.265827094	0.365933509	0.49954028	-1.230372171	-1.727112041	-5.450271671	-5.362914351	-5.347525889	-5.295782269	1.8	5.6	7.6	11.7	13.5	17.6	19.6	23.1	25.1
YPL002C	GGGGGGGGGACG	F7	-1.244862645	-1.267938592	-1.921923488	-4.774692687	-6.049040136	-6.187237265	-6.099879945	-6.084491484	-6.032747863	1.8	5.6	7.6	11.7	13.5	17.6	19.6	23.1	25.1
YPL002C	CGATGCACGCGG	F7	-2.140165266	-3.388953993	-4.992312816	-6.037727093	-6.312074542	-6.450271671	-6.362914351	-6.347525889	-6.295782269	1.8	5.6	7.6	11.7	13.5	17.6	19.6	23.1	25.1
YPL002C	GCGAGATCGACA	F7	0.845335164	0.780971008	0.794283546	-0.967337765	-1.049040136	-3.187237265	-4.099879945	-4.084491484	-4.032747863	1.8	5.6	7.6	11.7	13.5	17.6	19.6	23.1	25.1
YPL002C	AGGTTACGACCA	F7	-1.710020874	-2.636881507	-2.918312235	-4.285654606	-5.560002055	-5.698199184	-5.610841864	-5.595453403	-5.543709782	1.8	5.6	7.6	11.7	13.5	17.6	19.6	23.1	25.1
YPL002C	GCCTTTTGTGAT	F7	1.470792443	0.196008507	0.303143067	-0.912196211	-0.864615565	-3.324740789	-3.237383469	-3.221995007	-3.170251387	1.8	5.6	7.6	11.7	13.5	17.6	19.6	23.1	25.1
YPL002C	AGACAGCCGAGG	F7	1.945991378	-3.504431211	-2.107790033	-3.15320431	-3.427551759	-3.565748888	-3.478391568	-3.463003107	-3.411259486	1.8	5.6	7.6	11.7	13.5	17.6	19.6	23.1	25.1
YPL002C	CATGGGCAGCTG	F7	-1.636122761	-5.263423111	-4.866781934	-4.912196211	-5.18654366	-5.324740789	-5.237383469	-5.221995007	-5.170251387	1.8	5.6	7.6	11.7	13.5	17.6	19.6	23.1	25.1
YOR101W	AGGGCCTACAGG	F7	-0.87713086	0.356473179	-0.794373438	-1.540227433	-4.077609288	-4.537734512	-5.450377192	-5.434988731	-6.38324511	1.8	5.6	7.6	11.7	13.5	17.6	19.6	23.1	25.1
YOR101W	CCACCTGGAGTA	F7	-0.078043554	-1.162445464	-1.350766787	-3.28926586	-6.370968231	-6.50916536	-6.42180804	-6.406419578	-5.354675958	1.8	5.6	7.6	11.7	13.5	17.6	19.6	23.1	25.1
YOR101W	GGAGGGCGGGAG	F7	0.013244649	-0.991618496	-3.442974225	-5.810316597	-6.084664046	-6.222861175	-6.135503855	-6.120115393	-6.068371773	1.8	5.6	7.6	11.7	13.5	17.6	19.6	23.1	25.1
YOR101W	CGCTCCACTCGG	F7	0.558968255	-0.05015208	-0.172885062	-5.125189934	-4.399537383	-5.537734512	-5.450377192	-5.434988731	-5.38324511	1.8	5.6	7.6	11.7	13.5	17.6	19.6	23.1	25.1
YOR101W	ATAAGAAGCTGA	F7	1.139942653	-0.388953993	-1.340236119	-4.845082015	-5.119429464	-5.257626593	-5.170269273	-5.154880811	-5.103137191	1.8	5.6	7.6	11.7	13.5	17.6	19.6	23.1	25.1
YOR101W	GCGGATGGGACG	F7	-0.034672137	-1.269655065	-1.943403216	-3.310745587	-5.585093036	-5.723290165	-5.635932845	-5.620544384	-5.568800763	1.8	5.6	7.6	11.7	13.5	17.6	19.6	23.1	25.1
YOR101W	TTGAGCTGTCTC	F7	-0.614096454	-2.64049276	-3.051206505	-5.096620782	-2.78600573	-5.50916536	-5.42180804	-5.406419578	-5.354675958	1.8	5.6	7.6	11.7	13.5	17.6	19.6	23.1	25.1
YOR282W	ACGGTCCACGAC	F7	0.068421356	-1.004290143	-0.992312816	-2.507212376	-2.575108948	-5.620196672	-6.532839352	-6.517450891	-6.46570727	1.8	5.6	7.6	11.7	13.5	17.6	19.6	23.1	25.1
YOR282W	AAGGAAGATAAG	F7	-0.158901829	-2.588262802	-1.361546626	-2.59960598	-3.681308351	-5.819505481	-5.732148161	-5.716759699	-5.665016078	1.8	5.6	7.6	11.7	13.5	17.6	19.6	23.1	25.1
YOR282W	GAGAAGAACGGG	F7	0.299746902	-0.420662853	-2.608984177	-2.168971626	-2.928745902	-5.388871126	-4.301513806	-5.286125345	-5.234381724	1.8	5.6	7.6	11.7	13.5	17.6	19.6	23.1	25.1
YOR282W	TCCACAGCGAAA	F7	0.269710528	0.433047705	-0.755273619	-1.090194513	-1.534466963	-4.672664092	-4.585306772	-4.569918311	-4.51817469	1.8	5.6	7.6	11.7	13.5	17.6	19.6	23.1	25.1
YOR282W	GGGAGCGAGAGG	F7	1.888403886	1.333512031	0.27072159	-0.189730186	-0.464077635	-2.187237265	-2.099879945	-3.084491484	-3.032747863	1.8	5.6	7.6	11.7	13.5	17.6	19.6	23.1	25.1
YOR282W	CTGGCCTAACTG	F7	0.553503494	-1.742590948	-1.345949771	-1.391364047	-1.928745902	-4.388871126	-4.301513806	-4.286125345	-4.234381724	1.8	5.6	7.6	11.7	13.5	17.6	19.6	23.1	25.1
YOR282W	GGGGGTAGGCTG	F7	-1.069775938	0.196008507	0.293089403	-1.452764592	-0.727112041	-3.86530917	-3.77795185	-3.762563389	-3.710819768	1.8	5.6	7.6	11.7	13.5	17.6	19.6	23.1	25.1
YOR282W	GGGGAGGCAGGC	F7	0.679262488	-1.306491833	-1.494813157	-1.540227433	-1.492646787	-3.952772011	-2.865414691	-3.85002623	-3.798282609	1.8	5.6	7.6	11.7	13.5	17.6	19.6	23.1	25.1
YGR145W	TGAGGAACGGAC	F7	0.625669323	-0.582327521	-0.797121056	-3.509959994	-2.917573974	-5.009967413	-4.922610093	-7.907221632	-7.855478011	1.8	5.6	7.6	11.7	13.5	17.6	19.6	23.1	25.1
YGR145W	ACCGTAGAAGAG	F7	0.622440149	0.39980371	-0.914834063	-1.173242064	-1.179100677	-7.04521826	-4.95786094	-4.942472479	-6.890728858	1.8	5.6	7.6	11.7	13.5	17.6	19.6	23.1	25.1
YGR145W	GCCGTAGAAGAG	F7	1.444797235	0.681435334	0.078076512	-0.774692687	-1.049040136	-3.187237265	-3.099879945	-3.084491484	-3.032747863	1.8	5.6	7.6	11.7	13.5	17.6	19.6	23.1	25.1
YGR145W	GAAAACGCGTAA	F7	-4.831327171	-1.057748085	-0.776584125	-4.406960903	-4.681308351	-4.819505481	-4.732148161	-4.716759699	-4.665016078	1.8	5.6	7.6	11.7	13.5	17.6	19.6	23.1	25.1
YOR025W	GGGTATACAAGT	F7	-1.093942249	-2.10097323	-6.83361507	-6.879029347	-7.153376796	-7.291573925	-7.204216605	-7.188828143	-7.137084523	1.8	5.6	7.6	11.7	13.5	17.6	19.6	23.1	25.1
YOR025W	GACCGGGGGACG	F7	-0.711707251	-1.223530384	-2.06135446	-5.194231579	-4.883616527	-6.606776157	-6.519418837	-6.504030375	-6.452286754	1.8	5.6	7.6	11.7	13.5	17.6	19.6	23.1	25.1
YOR025W	TAACGAGCCAGG	F7	1.267259049	-0.729990911	-3.655277829	-3.700692106	-3.975039555	-4.113236684	-4.025879364	-4.010490902	-3.958747281	1.8	5.6	7.6	11.7	13.5	17.6	19.6	23.1	25.1
YOR025W	GGTGGGCATAGG	F7	-5.710020874	-3.314953412	-4.24024033	-5.285654606	-5.560002055	-5.698199184	-5.610841864	-5.595453403	-5.543709782	1.8	5.6	7.6	11.7	13.5	17.6	19.6	23.1	25.1
YOR025W	AAGAAAGATATT	F7	2.12286914	1.973616086	-1.214705237	-2.260119514	-2.534466963	-2.672664092	-2.585306772	-2.569918311	-2.51817469	1.8	5.6	7.6	11.7	13.5	17.6	19.6	23.1	25.1
YPL020C	GGGTAAAGGGGC	F7	-0.092732054	-0.972928685	-1.555698238	-3.877054405	-4.736364354	-8.962024325	-9.874667005	-8.859278543	-9.807534923	1.8	5.6	7.6	11.7	13.5	17.6	19.6	23.1	25.1
YPL020C	GGCCAACCTGCT	F7	-0.045885318	-0.600458099	-0.674136856	-2.075694943	-3.256932988	-7.717058212	-8.629700892	-7.029349929	-7.562568809	1.8	5.6	7.6	11.7	13.5	17.6	19.6	23.1	25.1
YPL020C	AACGCAACCGGG	F7	0.295933849	0.688490092	1.391899557	-0.633336838	-1.671616928	-3.837294794	-5.450377192	-7.434988731	-7.38324511	1.8	5.6	7.6	11.7	13.5	17.6	19.6	23.1	25.1
YPL020C	GGGTGGGGAAGG	F7	0.416981857	0.92132766	0.916026996	-0.960106196	-1.937471907	-4.042502172	-4.82961397	-5.077259914	-7.347444389	1.8	5.6	7.6	11.7	13.5	17.6	19.6	23.1	25.1
YPL020C	AGCCACGGGGAA	F7	-0.241251391	-1.244564084	-2.319674797	-2.449153339	-4.666917259	-8.505554106	-7.418196786	-8.402808325	-8.351064704	1.8	5.6	7.6	11.7	13.5	17.6	19.6	23.1	25.1
YPL020C	CGGGGCATCAAT	F7	-0.463948918	-1.549636843	-1.902452204	-4.471428436	-4.745775885	-6.468935515	-6.796615694	-8.366189734	-7.314446113	1.8	5.6	7.6	11.7	13.5	17.6	19.6	23.1	25.1
YPL020C	CGCAGGCCCGAG	F7	-0.29216836	-0.917000455	-0.815815161	-2.942149433	-3.524619177	-7.055133729	-6.967776409	-7.952387948	-7.900644327	1.8	5.6	7.6	11.7	13.5	17.6	19.6	23.1	25.1
YPL020C	GAATGGGAGAGA	F7	-0.793607505	-0.892649113	-1.236364119	-1.963248877	-3.107535785	-6.103713909	-7.016356589	-7.000968128	-7.949224507	1.8	5.6	7.6	11.7	13.5	17.6	19.6	23.1	25.1
YPL020C	GAAGCTAGGGGG	F7	0.100501327	-0.553340811	-2.207325707	-4.738166811	-2.810880399	-7.472639484	-7.385282164	-7.369893702	-7.318150082	1.8	5.6	7.6	11.7	13.5	17.6	19.6	23.1	25.1
YPL020C	GAAGGTCGGGGC	F7	-0.979010474	-0.549177594	-1.544853839	-2.664268697	-2.727112041	-4.739778288	-7.237383469	-7.221995007	-7.170251387	1.8	5.6	7.6	11.7	13.5	17.6	19.6	23.1	25.1
YPL020C	GGTTGCCATCGG	F7	-0.756836627	-2.327553449	-1.37632342	-2.976326548	-4.443319075	-7.388871126	-7.301513806	-7.286125345	-7.234381724	1.8	5.6	7.6	11.7	13.5	17.6	19.6	23.1	25.1
YPL020C	AGGCCCGCGCGC	F7	0.354194686	0.24230216	-0.316202427	-1.976326548	-3.080748996	-6.388871126	-6.301513806	-6.286125345	-6.234381724	1.8	5.6	7.6	11.7	13.5	17.6	19.6	23.1	25.1
YPL020C	GAGAGTGACCGG	F7	0.493963291	0.116936936	0.196721008	-1.359655188	-2.14857581	-5.094127861	-5.006770541	-4.991382079	-5.939638459	1.8	5.6	7.6	11.7	13.5	17.6	19.6	23.1	25.1
YPL020C	TGGGGGCATGTA	F7	0.412375757	-0.651988399	-0.053713361	-1.37476208	-2.196597324	-4.035234172	-5.947876852	-5.93248839	-5.880744769	1.8	5.6	7.6	11.7	13.5	17.6	19.6	23.1	25.1
YPL020C	GACGATCAACGA	F7	0.641336229	-3.013444858	-2.809448759	-5.662217958	-5.936565407	-6.074762536	-5.987405216	-5.972016754	-5.920273134	1.8	5.6	7.6	11.7	13.5	17.6	19.6	23.1	25.1
YPL020C	TGGGAGGGAGGG	F7	-0.394979165	-0.423719412	-0.92519862	-1.845082015	-2.534466963	-4.257626593	-5.755231774	-5.739843312	-5.688099692	1.8	5.6	7.6	11.7	13.5	17.6	19.6	23.1	25.1
YPL020C	GTGGGCAGCCAG	F7	1.097778159	-0.018116298	0.863951706	0.689254413	-1.125661418	-4.723290165	-4.635932845	-4.620544384	-4.568800763	1.8	5.6	7.6	11.7	13.5	17.6	19.6	23.1	25.1
YPL020C	AGGCGGGGCGTG	F7	-1.642665607	-2.306491833	-2.494813157	-3.317835012	-3.399537383	-5.537734512	-6.450377192	-6.434988731	-6.38324511	1.8	5.6	7.6	11.7	13.5	17.6	19.6	23.1	25.1
YPL020C	AATGCCAACGGA	F7	0.434813146	0.892616364	-0.68036881	1.011182508	-2.000130535	-2.723290165	-2.635932845	-4.620544384	-4.568800763	1.8	5.6	7.6	11.7	13.5	17.6	19.6	23.1	25.1
YPL020C	AACCGTGTAAGC	F7	-3.150149355	-2.414044974	-6.26533131	-5.310745587	-6.585093036	-6.723290165	-6.635932845	-6.620544384	-6.568800763	1.8	5.6	7.6	11.7	13.5	17.6	19.6	23.1	25.1
YPL020C	CGCAGTATGAGG	F7	-6.066955419	-1.135835056	-1.789819952	-2.05762665	-2.457504981	-5.055133729	-5.967776409	-5.952387948	-5.900644327	1.8	5.6	7.6	11.7	13.5	17.6	19.6	23.1	25.1
YPL020C	GTGCGCGGGCCG	F7	-0.87713086	1.780971008	4.840577198	4.591629527	4.796449915	1.456618925	2.22204815	1.237436611	-0.710819768	1.8	5.6	7.6	11.7	13.5	17.6	19.6	23.1	25.1
YPL020C	GGCCGGGACAAA	F7	-0.149210406	-1.716528651	-3.822387815	-5.452764592	-5.727112041	-5.86530917	-5.77795185	-5.762563389	-5.710819768	1.8	5.6	7.6	11.7	13.5	17.6	19.6	23.1	25.1
YPL020C	GGGGGGCGGGGG	F7	-0.95959302	-3.388953993	-5.577275317	-5.622689594	-5.897037043	-6.035234172	-5.947876852	-5.93248839	-5.880744769	1.8	5.6	7.6	11.7	13.5	17.6	19.6	23.1	25.1
YPL020C	ACCTCCGTTGAG	F7	-0.87713086	-1.851297207	-4.361546626	-5.406960903	-5.681308351	-5.819505481	-5.732148161	-5.716759699	-5.665016078	1.8	5.6	7.6	11.7	13.5	17.6	19.6	23.1	25.1
YPL020C	GAGCTCGGGGAA	F7	-0.300342291	-4.686634542	-2.96806527	-5.335407641	-5.60975509	-5.74795222	-5.660594899	-5.645206438	-5.593462817	1.8	5.6	7.6	11.7	13.5	17.6	19.6	23.1	25.1
YPL020C	GACGCAACCGGG	F7	-0.047055862	0.196008507	1.066580873	-0.037727093	-1.897037043	-4.035234172	-3.947876852	-3.93248839	-3.880744769	1.8	5.6	7.6	11.7	13.5	17.6	19.6	23.1	25.1
YPL020C	GGCCACGGGGAA	F7	0.07706545	-0.996636571	-2.08542222	-2.130836497	-3.727112041	-4.86530917	-4.77795185	-4.762563389	-4.710819768	1.8	5.6	7.6	11.7	13.5	17.6	19.6	23.1	25.1
YPL020C	GGTATTGGTGGC	F7	-1.336562479	-5.263423111	-4.866781934	-1.912196211	-5.18654366	-5.324740789	-5.237383469	-5.221995007	-5.170251387	1.8	5.6	7.6	11.7	13.5	17.6	19.6	23.1	25.1
YPL020C	CAGTGCGCGGGA	F7	-1.941261198	-2.327553449	-4.930912271	-4.976326548	-5.250673997	-5.388871126	-5.301513806	-5.286125345	-5.234381724	1.8	5.6	7.6	11.7	13.5	17.6	19.6	23.1	25.1
YPL020C	AAGCGGGGCGCA	F7	1.345261561	-0.166561572	0.744652778	0.962272907	-2.897037043	-3.035234172	-2.947876852	-2.93248839	-2.880744769	1.8	5.6	7.6	11.7	13.5	17.6	19.6	23.1	25.1
YKL134C	TAAAACATCGAA	F7	1.029759735	-0.344559874	-0.599995393	-1.867802091	-2.727112041	-3.86530917	-3.77795185	-3.762563389	-3.710819768	1.8	5.6	7.6	11.7	13.5	17.6	19.6	23.1	25.1
YNL221C	ACGGGGTAGATA	F7	0.371813499	0.150974754	-0.372530761	-1.36136151	-2.627197459	-4.852857429	-6.917503203	-7.750111648	-9.020296122	1.8	5.6	7.6	11.7	13.5	17.6	19.6	23.1	25.1
YNL221C	GTTGGAAACTCC	F7	0.960777229	0.343984536	0.162452378	-1.710780923	-2.368457012	-4.570784478	-5.942858777	-5.60554222	-7.875726695	1.8	5.6	7.6	11.7	13.5	17.6	19.6	23.1	25.1
YNL221C	TTACAAGGATGA	F7	0.790599101	0.863738468	1.030181822	0.680986797	-0.018451816	-1.64409494	-3.42180804	-4.213774501	-5.577068379	1.8	5.6	7.6	11.7	13.5	17.6	19.6	23.1	25.1
YNL221C	TACGGGTCATGA	F7	0.531451617	0.311485725	0.070696981	-1.452764592	-2.364541962	-6.257626593	-6.170269273	-6.154880811	-7.103137191	1.8	5.6	7.6	11.7	13.5	17.6	19.6	23.1	25.1
YNL221C	CGGGGTAGCATC	F7	-0.311850725	0.319583192	0.12586861	-2.488388502	-1.969186828	-6.807823676	-6.720466355	-5.705077894	-6.653334273	1.8	5.6	7.6	11.7	13.5	17.6	19.6	23.1	25.1
YNL221C	AGACAAGCGGGA	F7	-0.362557687	0.701536541	0.070696981	-1.736557558	-2.627576368	-6.672664092	-5.585306772	-6.569918311	-6.51817469	1.8	5.6	7.6	11.7	13.5	17.6	19.6	23.1	25.1
YNL221C	GCGGGGTAGATA	F7	0.694025841	0.492990245	0.107222857	-1.12261599	-2.686470057	-4.994592187	-4.907234867	-5.891846406	-5.840102785	1.8	5.6	7.6	11.7	13.5	17.6	19.6	23.1	25.1
YNL221C	CGGGGGGGGGGA	F7	0.284332562	-0.323998552	0.045161889	-3.378764011	-2.274599836	-3.528274183	-6.025879364	-6.010490902	-5.958747281	1.8	5.6	7.6	11.7	13.5	17.6	19.6	23.1	25.1
YNL221C	CGGGGGGGGGAC	F7	0.663437521	0.82403973	-0.281819433	-0.912196211	-0.864615565	-3.324740789	-3.237383469	-3.221995007	-3.170251387	1.8	5.6	7.6	11.7	13.5	17.6	19.6	23.1	25.1
YLR371W	CTGTCGACGGGG	F7	-0.637590157	-0.944039453	-0.590042613	-1.724724228	-2.231732433	-4.106895157	-6.604500337	-6.004149375	-7.537368255	1.8	5.6	7.6	11.7	13.5	17.6	19.6	23.1	25.1
YLR371W	AGCGACAGACGG	F7	0.54510214	-1.277922681	-1.350766787	-1.637189163	-2.370968231	-3.924202859	-5.42180804	-5.406419578	-5.354675958	1.8	5.6	7.6	11.7	13.5	17.6	19.6	23.1	25.1
YJL185C	CTAGTGAAGACG	F7	0.663575246	0.356434517	-0.487394743	-1.017304375	-1.675169409	-3.850692074	-5.225677968	-7.380214508	-9.650398982	1.8	5.6	7.6	11.7	13.5	17.6	19.6	23.1	25.1
YJL185C	GAGGAATTGCCA	F7	1.322478165	-0.338648912	-0.639080601	-1.558963996	-1.717834227	-5.556471075	-6.054076255	-6.038687794	-6.986944173	1.8	5.6	7.6	11.7	13.5	17.6	19.6	23.1	25.1
YJL185C	GGAGGCACCGGA	F7	0.823308858	0.333512031	-0.670384721	-0.805066336	-2.933562919	-5.187237265	-5.684842446	-6.669453984	-6.617710364	1.8	5.6	7.6	11.7	13.5	17.6	19.6	23.1	25.1
YJL185C	GGGTGACGCGGC	F7	1.437742477	-0.161543497	-0.179939819	-0.810316597	-0.692346623	-3.637898674	-3.135503855	-5.120115393	-5.068371773	1.8	5.6	7.6	11.7	13.5	17.6	19.6	23.1	25.1
YJL185C	TGGGGAGTAGAG	F7	0.496327535	0.594557884	-0.166342216	-0.519878788	-1.18654366	-2.739778288	-3.652420968	-5.221995007	-5.170251387	1.8	5.6	7.6	11.7	13.5	17.6	19.6	23.1	25.1
YJL185C	GACGGCAAGTCG	F7	1.756741241	0.861589468	0.489556192	-1.503390665	-1.000130535	-3.723290165	-4.635932845	-3.620544384	-4.568800763	1.8	5.6	7.6	11.7	13.5	17.6	19.6	23.1	25.1
YOR150W	ACGCACCACGCG	F7	0.361655999	0.741976876	-0.243851583	-1.573058826	-1.464077635	-4.187237265	-3.836845539	-5.406419578	-6.354675958	1.8	5.6	7.6	11.7	13.5	17.6	19.6	23.1	25.1
YOR150W	GGATAGTGAACG	F7	-0.483467012	-0.545679497	-1.687458235	-3.317835012	-4.814574882	-4.537734512	-6.450377192	-6.434988731	-6.38324511	1.8	5.6	7.6	11.7	13.5	17.6	19.6	23.1	25.1
YOR150W	GCCGAAGGGGGG	F7	-0.626322757	-1.249791246	-2.903776141	-5.75654534	-6.030892789	-6.169089918	-6.081732598	-6.066344137	-6.014600516	1.8	5.6	7.6	11.7	13.5	17.6	19.6	23.1	25.1
YOR150W	CGGTAGCGCTCA	F7	-5.577570578	-0.504431211	-2.300435111	-3.56824181	-3.105623664	-5.565748888	-5.478391568	-5.463003107	-5.411259486	1.8	5.6	7.6	11.7	13.5	17.6	19.6	23.1	25.1
YOR150W	TCATGGCCATTA	F7	0.061468595	-1.388953993	-2.407350315	-4.037727093	-4.312074542	-4.450271671	-4.362914351	-4.347525889	-4.295782269	1.8	5.6	7.6	11.7	13.5	17.6	19.6	23.1	25.1
YPL058C	ACAATAGGTCTA	F7	0.018338556	-0.656649777	-1.750111914	-4.254957809	-4.944342757	-8.989430482	-8.902073162	-8.886684701	-8.83494108	1.8	5.6	7.6	11.7	13.5	17.6	19.6	23.1	25.1
YPL058C	CGGGGGGGGTGG	F7	-0.249607897	-0.56320492	-1.530527058	-3.251506384	-5.236347216	-7.249013463	-8.746618643	-8.731230182	-8.679486561	1.8	5.6	7.6	11.7	13.5	17.6	19.6	23.1	25.1
YPL058C	AGCGCGCGTAGG	F7	0.880609027	-0.208057874	-1.031382381	-2.486187594	-6.175572542	-6.898732172	-7.811374852	-7.79598639	-6.74424277	1.8	5.6	7.6	11.7	13.5	17.6	19.6	23.1	25.1
YPL058C	CGGAGGTCGCAG	F7	-0.635017106	-0.828157804	-1.026260148	-3.042528079	-4.501300099	-6.513966346	-7.011571527	-7.996183065	-7.944439445	1.8	5.6	7.6	11.7	13.5	17.6	19.6	23.1	25.1
YPL058C	CAGTCGAGTCAC	F7	-0.395916284	-1.06820409	-1.256525413	-4.389402531	-3.576287139	-7.801947109	-7.714589789	-7.699201328	-7.647457707	1.8	5.6	7.6	11.7	13.5	17.6	19.6	23.1	25.1
YPL058C	CAGCCGGGGCTG	F7	-0.262561897	-1.511350625	-0.655277829	-1.950670359	-2.679583671	-5.572668302	-7.485310982	-5.88496002	-7.4181789	1.8	5.6	7.6	11.7	13.5	17.6	19.6	23.1	25.1
YPL058C	CGGGGGGGGGGG	F7	-0.264153983	-0.499136911	-0.568813738	-1.40272391	-2.551540476	-4.689737606	-4.865414691	-6.171954325	-7.120210704	1.8	5.6	7.6	11.7	13.5	17.6	19.6	23.1	25.1
YPL058C	ATCCGGTGAGCG	F7	-0.076439668	-1.076363763	-0.992312816	-2.59960598	-3.806839234	-7.404467981	-7.317110661	-7.3017222	-7.249978579	1.8	5.6	7.6	11.7	13.5	17.6	19.6	23.1	25.1
YPL058C	CGGGGGGGGGGC	F7	-0.235322499	-0.62161475	-0.818981213	-2.007353444	-3.166223675	-4.682932428	-5.917503203	-6.902114741	-6.85037112	1.8	5.6	7.6	11.7	13.5	17.6	19.6	23.1	25.1
YPL058C	CCGGAGTGGCTC	F7	-0.297973981	-0.272140328	0.609927676	0.079086572	-1.34726397	-3.432993679	-5.152991281	-5.13760282	-6.085859199	1.8	5.6	7.6	11.7	13.5	17.6	19.6	23.1	25.1
YPL058C	CCAAGGAAGATG	F7	-0.529207557	0.809825871	-0.544853839	-1.40969587	-1.77150616	-2.90970329	-2.822345969	-5.806957508	-5.755213887	1.8	5.6	7.6	11.7	13.5	17.6	19.6	23.1	25.1
YPL058C	GGCTTACAGTGT	F7	-2.119987384	-0.046848017	-0.512703315	-0.744530717	-3.069504239	-3.207701368	-5.92769897	-5.912310508	-5.860566888	1.8	5.6	7.6	11.7	13.5	17.6	19.6	23.1	25.1
YPL058C	GGGGGCAGACGC	F7	-1.462093361	-0.182503116	-1.692752534	-1.930811889	-2.690586165	-5.150711389	-6.063354069	-6.047965608	-5.996221987	1.8	5.6	7.6	11.7	13.5	17.6	19.6	23.1	25.1
YPL058C	GCCAGCGGTAAA	F7	-0.342794433	-0.907084986	-1.564891592	-2.503390665	-5.585093036	-4.723290165	-5.635932845	-5.620544384	-5.568800763	1.8	5.6	7.6	11.7	13.5	17.6	19.6	23.1	25.1
YPL058C	GCAATAGGTCTA	F7	0.406662106	-0.627113731	-1.608984177	-3.976326548	-3.250673997	-5.388871126	-5.301513806	-5.286125345	-5.234381724	1.8	5.6	7.6	11.7	13.5	17.6	19.6	23.1	25.1
YPL058C	GTGCGCGGGCCG	F7	-1.87713086	-0.803991493	3.840577198	3.070797364	3.317282078	1.835130548	0.22204815	-0.177600888	-1.710819768	1.8	5.6	7.6	11.7	13.5	17.6	19.6	23.1	25.1
YPL058C	GACGGGAGAGCA	F7	1.07706545	-0.634066491	-0.599995393	-2.452764592	0.179778555	-3.86530917	-1.456023755	-3.762563389	-3.710819768	1.8	5.6	7.6	11.7	13.5	17.6	19.6	23.1	25.1
YPL058C	GGCGCGCGTAGG	F7	0.845335164	-0.219028992	-0.14431591	-2.774692687	-4.049040136	-4.187237265	-4.099879945	-4.084491484	-4.032747863	1.8	5.6	7.6	11.7	13.5	17.6	19.6	23.1	25.1
YPL058C	GGCGGGGAGGGG	F7	-0.87713086	0.780971008	4.116211641	3.35459033	3.916744149	1.942045752	2.029403072	-0.762563389	-0.710819768	1.8	5.6	7.6	11.7	13.5	17.6	19.6	23.1	25.1
YPL058C	CGGGGGGGGGCC	F7	-0.713632128	-0.988416064	-0.72927841	-2.096620782	-2.370968231	-2.924202859	-4.42180804	-4.406419578	-4.354675958	1.8	5.6	7.6	11.7	13.5	17.6	19.6	23.1	25.1
YPL058C	CACTATGATCAG	F7	0.299746902	-0.742590948	-2.345949771	-2.976326548	-4.250673997	-4.388871126	-4.301513806	-4.286125345	-4.234381724	1.8	5.6	7.6	11.7	13.5	17.6	19.6	23.1	25.1
YPL058C	GGGGTGGCGGCA	F7	0.592354423	-4.504431211	-4.107790033	-4.15320431	-4.427551759	-4.565748888	-4.478391568	-4.463003107	-4.411259486	1.8	5.6	7.6	11.7	13.5	17.6	19.6	23.1	25.1
YPL058C	CCCAAGGCACAG	F7	0.653383856	-0.973916494	-1.577275317	-3.622689594	-1.08968212	-4.035234172	-3.947876852	-3.93248839	-3.880744769	1.8	5.6	7.6	11.7	13.5	17.6	19.6	23.1	25.1
YPL058C	GGGTCGGTGATC	F7	-0.87713086	0.196008507	2.592649685	3.132197909	3.796449915	2.942045752	1.22204815	-0.762563389	-0.710819768	1.8	5.6	7.6	11.7	13.5	17.6	19.6	23.1	25.1
YMR208W	GGGCGCGCAAAT	F7	-0.061555431	-0.323726371	-0.711356502	-1.762720045	-3.806183612	-5.924202859	-8.006770541	-8.991382079	-9.939638459	1.8	5.6	7.6	11.7	13.5	17.6	19.6	23.1	25.1
YMR208W	GGGGAATCTGGC	F7	0.052414941	-0.323019723	-0.718936466	-2.24977757	-3.542272366	-5.736322729	-7.089538001	-9.881504461	-9.829760841	1.8	5.6	7.6	11.7	13.5	17.6	19.6	23.1	25.1
YMR208W	CCACGCAGCAGG	F7	-0.15739168	-0.4966927	-0.604282752	-1.838142118	-3.123716822	-7.676951451	-7.174556631	-8.15916817	-9.107424549	1.8	5.6	7.6	11.7	13.5	17.6	19.6	23.1	25.1
YMR208W	GGTCGAGGAAGG	F7	0.612302065	-0.060721322	-0.295929033	-1.158479252	-2.795396781	-5.226375659	-6.875983933	-6.860595472	-8.393814352	1.8	5.6	7.6	11.7	13.5	17.6	19.6	23.1	25.1
YMR208W	CGGGAAGAGCAA	F7	0.429530478	-0.239420781	-0.347849304	-1.935157359	-2.904650227	-4.97573316	-6.762844958	-8.332418997	-8.280675376	1.8	5.6	7.6	11.7	13.5	17.6	19.6	23.1	25.1
YMR208W	GTAGGGGAGTAC	F7	-0.924436575	-0.598316466	-1.274083784	-2.500070307	-4.359380257	-7.819505481	-7.732148161	-7.716759699	-7.665016078	1.8	5.6	7.6	11.7	13.5	17.6	19.6	23.1	25.1
YMR208W	ACTAAGCGATAC	F7	-1.577570578	-0.678460611	-1.660331057	-1.912196211	-3.427551759	-5.440218006	-5.352860686	-6.922434725	-6.870691105	1.8	5.6	7.6	11.7	13.5	17.6	19.6	23.1	25.1
YMR208W	ACGGGGCCTCAC	F7	0.542772394	-2.428482358	-2.157372062	-5.662217958	-4.936565407	-6.074762536	-4.987405216	-5.972016754	-5.920273134	1.8	5.6	7.6	11.7	13.5	17.6	19.6	23.1	25.1
YMR208W	GTGCGCGGGCCG	F7	-0.87713086	2.196008507	4.762574686	5.191091598	4.973327677	2.13469083	1.22204815	0.822399112	-0.710819768	1.8	5.6	7.6	11.7	13.5	17.6	19.6	23.1	25.1
YMR208W	GGCGGGGAGGGG	F7	0.12286914	1.517936602	4.116211641	4.35459033	3.796449915	1.13469083	1.22204815	0.237436611	-0.710819768	1.8	5.6	7.6	11.7	13.5	17.6	19.6	23.1	25.1
YMR208W	CCGGCCCGAGCG	F7	0.599307184	-0.627113731	-1.345949771	-1.654398453	-3.250673997	-4.388871126	-4.301513806	-4.286125345	-4.234381724	1.8	5.6	7.6	11.7	13.5	17.6	19.6	23.1	25.1
YCL058C	GGCAGGTGCGGG	F7	-0.918951036	-2.611346415	-2.951670832	-3.582047609	-4.856395058	-4.994592187	-4.907234867	-4.891846406	-4.840102785	1.8	5.6	7.6	11.7	13.5	17.6	19.6	23.1	25.1
YHL021C	TAAAACCACGGC	F7	0.101156884	0.483657976	0.553173829	0.246976991	-0.215036256	-2.101376528	-3.07960755	-4.649181589	-6.286737129	1.8	5.6	7.6	11.7	13.5	17.6	19.6	23.1	25.1
YHL021C	GGGGAGCCTCTG	F7	0.117229934	0.620395975	0.73032375	0.17956414	-0.26410328	-1.830097139	-3.116864125	-5.349403177	-7.127734555	1.8	5.6	7.6	11.7	13.5	17.6	19.6	23.1	25.1
YHL021C	AGAGGGGAGAAG	F7	-0.955133372	-0.390414951	-0.662230589	-1.384323536	-2.108156931	-3.931033352	-5.266887463	-8.12596812	-8.922221405	1.8	5.6	7.6	11.7	13.5	17.6	19.6	23.1	25.1
YHL021C	TCCCAAGGGGCC	F7	0.130597882	0.49581094	0.511630334	0.012408987	-0.794533789	-2.262802186	-2.880997508	-5.244120669	-6.37680162	1.8	5.6	7.6	11.7	13.5	17.6	19.6	23.1	25.1
YHL021C	GCTAAGGATGAG	F7	-0.079089689	-0.130801809	0.072806104	-0.755327362	-1.381976555	-4.074762536	-4.835402122	-7.334586834	-10.09019814	1.8	5.6	7.6	11.7	13.5	17.6	19.6	23.1	25.1
YHL021C	GATGGTAAGGAG	F7	-0.159959135	0.367693967	0.159531731	-0.929340502	-1.347381411	-3.940144403	-5.520211744	-8.592286124	-8.540542503	1.8	5.6	7.6	11.7	13.5	17.6	19.6	23.1	25.1
YHL021C	GCACCCGCGGGA	F7	-0.026631446	0.193752533	0.699081762	-0.16366789	-0.502145676	-2.379882343	-3.640448326	-5.177600888	-7.032747863	1.8	5.6	7.6	11.7	13.5	17.6	19.6	23.1	25.1
YHL021C	GCGACAGAGCAG	F7	0.331234676	0.409340296	0.606948068	0.248117196	-0.3767275	-2.178641241	-3.225933448	-5.274675324	-6.682363322	1.8	5.6	7.6	11.7	13.5	17.6	19.6	23.1	25.1
YHL021C	GTGCGCGGGCCG	F7	-0.199058955	3.196008507	6.298627586	7.446894434	7.916744149	6.894911776	6.0997924	4.255358519	3.748611851	1.8	5.6	7.6	11.7	13.5	17.6	19.6	23.1	25.1
YHL021C	GGGGACGATAGG	F7	-0.413648621	-0.612741446	-0.259070308	-0.959920293	-1.835171787	-3.607241017	-5.377864692	-9.362476231	-9.31073261	1.8	5.6	7.6	11.7	13.5	17.6	19.6	23.1	25.1
YHL021C	GGGGTATGTGGA	F7	-0.041984872	0.663422711	0.681307304	0.138955275	-0.803610179	-2.717375741	-3.705306548	-4.796833291	-6.445529388	1.8	5.6	7.6	11.7	13.5	17.6	19.6	23.1	25.1
YHL021C	GAGCAGGGAGCG	F7	-0.25383054	-0.095802275	-0.319430467	-0.792938396	-1.422380804	-2.899379846	-4.812022526	-7.299134405	-6.832353285	1.8	5.6	7.6	11.7	13.5	17.6	19.6	23.1	25.1
YHL021C	CGACACGGGGAG	F7	0.093121796	0.174823177	0.785294763	-0.146908904	-0.278812088	-2.265006123	-3.499576898	-5.377273233	-7.132884534	1.8	5.6	7.6	11.7	13.5	17.6	19.6	23.1	25.1
YHL021C	AAGGGGGGCGAG	F7	-0.136997987	-0.868842637	-0.434018266	-0.990932881	-1.797501369	-4.498634692	-4.963818395	-7.270358029	-8.803576909	1.8	5.6	7.6	11.7	13.5	17.6	19.6	23.1	25.1
YHL021C	GGCGGGGAGGGG	F7	-1.87713086	2.365933509	5.690681768	6.864648022	7.501706649	6.083058061	5.45086684	3.237436611	2.748611851	1.8	5.6	7.6	11.7	13.5	17.6	19.6	23.1	25.1
YHL021C	GGGAGGGGCGAG	F7	-0.625283528	-0.746023894	-0.824961758	-2.829734051	-3.000988007	-6.189811209	-6.32484631	-8.894420349	-7.842676729	1.8	5.6	7.6	11.7	13.5	17.6	19.6	23.1	25.1
YHL021C	AGAACATGATCT	F7	0.353352973	0.511104569	0.56396693	0.089932182	-0.704569472	-2.394562238	-3.596711535	-6.166285575	-6.114541954	1.8	5.6	7.6	11.7	13.5	17.6	19.6	23.1	25.1
YHL021C	CCACGGGGAGAC	F7	0.466050931	0.341369111	-0.203280404	-0.910922308	-1.013789289	-4.309527695	-4.222170375	-6.322259131	-7.855478011	1.8	5.6	7.6	11.7	13.5	17.6	19.6	23.1	25.1
YHL021C	GGGTCGGTGATC	F7	0.12286914	2.196008507	6.136970201	6.898910846	7.745917181	6.376276816	5.913210054	3.606670421	2.704217731	1.8	5.6	7.6	11.7	13.5	17.6	19.6	23.1	25.1
YHL021C	CGCGAGGGGGGG	F7	0.56437885	0.980279816	1.165689018	0.387294495	-0.298777719	-2.95723166	-3.795873758	-5.517450891	-5.050669771	1.8	5.6	7.6	11.7	13.5	17.6	19.6	23.1	25.1
YHL021C	GGGAGGGGGGAG	F7	0.254373923	-0.193318873	-0.034837433	-0.584294215	-0.912080923	-2.568745141	-3.783950591	-4.505527723	-5.301781009	1.8	5.6	7.6	11.7	13.5	17.6	19.6	23.1	25.1
YHL021C	GGTACCGGGGAG	F7	0.078246148	0.24638203	0.446331296	0.653104043	-0.857310764	-2.963799034	-3.940572051	-6.384615208	-5.332871587	1.8	5.6	7.6	11.7	13.5	17.6	19.6	23.1	25.1
YHL021C	GTCCGGGCCTTC	F7	-0.067462072	0.786364267	0.235857326	0.211053329	-0.308027709	-2.386846291	-3.346794685	-5.653334319	-5.601590698	1.8	5.6	7.6	11.7	13.5	17.6	19.6	23.1	25.1
YHL021C	AAGACAAGCCTG	F7	0.83424302	1.82776522	1.949041189	1.039440768	0.104943322	-1.78814131	-3.115821489	-5.270358029	-5.218614408	1.8	5.6	7.6	11.7	13.5	17.6	19.6	23.1	25.1
YHL021C	ACGAAGGTAGTG	F7	-0.994048612	0.02175758	0.398769951	-0.281880033	-0.735776902	-2.789581844	-3.839728048	-6.146267681	-5.50956156	1.8	5.6	7.6	11.7	13.5	17.6	19.6	23.1	25.1
YHL021C	CCAGCCCCCCTG	F7	0.70052684	-0.438994676	-0.02547968	-0.230372171	-1.18654366	-3.209263571	-6.822345969	-6.806957508	-6.755213887	1.8	5.6	7.6	11.7	13.5	17.6	19.6	23.1	25.1
YHL021C	GGAGGGGAGAAG	F7	-0.458046528	-0.397081874	-0.224872264	-1.436644927	-1.743413853	-3.533687679	-5.66872278	-7.23829682	-7.186553199	1.8	5.6	7.6	11.7	13.5	17.6	19.6	23.1	25.1
YHL021C	GCGACGCTGAAT	F7	0.051315879	-1.085762461	-1.039618531	-1.548979907	-1.823327356	-4.819505481	-5.732148161	-5.716759699	-6.665016078	1.8	5.6	7.6	11.7	13.5	17.6	19.6	23.1	25.1
YHL021C	GGGGTGGAGGGG	F7	2.110378196	-0.854617566	0.31963119	0.444141915	-0.263164941	-1.553365164	-2.050970345	-4.620544384	-3.568800763	1.8	5.6	7.6	11.7	13.5	17.6	19.6	23.1	25.1
YHL021C	GGAGGCGGTCGC	F7	0.633063872	-0.04103069	1.656780022	0.457037599	-1.071066442	-4.90970329	-4.822345969	-4.806957508	-4.755213887	1.8	5.6	7.6	11.7	13.5	17.6	19.6	23.1	25.1
YHL021C	AGCCAACCTGTG	F7	-0.87713086	1.517936602	4.91457778	5.191091598	5.482341325	3.594122448	3.309510991	0.237436611	-0.710819768	1.8	5.6	7.6	11.7	13.5	17.6	19.6	23.1	25.1
YHL021C	GAGGCACCGGCA	F7	-1.936024549	1.385042332	1.926073418	0.810269814	-2.370968231	-1.339240359	-3.42180804	-4.406419578	-4.354675958	1.8	5.6	7.6	11.7	13.5	17.6	19.6	23.1	25.1
YHL021C	GGTAGGGGGTGC	F7	-0.396505019	0.384453597	0.689946886	-1.071674425	-2.153376796	-5.291573925	-5.204216605	-5.188828143	-4.137084523	1.8	5.6	7.6	11.7	13.5	17.6	19.6	23.1	25.1
YHL021C	GAGGGTAGGTTC	F7	0.551712439	-0.697076289	0.351641585	1.056249055	-0.427551759	-2.980786388	-4.478391568	-3.463003107	-4.411259486	1.8	5.6	7.6	11.7	13.5	17.6	19.6	23.1	25.1
YHL021C	GGGGGCGGCGGG	F7	0.260372663	0.574520131	1.27072159	1.032662235	-0.049040136	-2.187237265	-3.099879945	-4.084491484	-2.447785362	1.8	5.6	7.6	11.7	13.5	17.6	19.6	23.1	25.1
YHL021C	AAACGTGAGCGA	F7	-0.87713086	1.517936602	3.762574686	4.454126003	5.179778555	3.456618925	1.807010651	-0.762563389	-0.710819768	1.8	5.6	7.6	11.7	13.5	17.6	19.6	23.1	25.1
YHL021C	GAGATTTGGCGG	F7	0.12286914	0.780971008	4.052081303	4.547235408	4.594816054	3.527008253	2.22204815	0.822399112	0.289180232	1.8	5.6	7.6	11.7	13.5	17.6	19.6	23.1	25.1
YHL021C	CGTTCGCCGGAG	F7	0.081048964	-0.232834792	-0.214705237	-1.12261599	-3.856395058	-3.994592187	-4.907234867	-4.891846406	-4.840102785	1.8	5.6	7.6	11.7	13.5	17.6	19.6	23.1	25.1
YHL021C	GTGCCCGACGGA	F7	0.12286914	0.196008507	2.91457778	4.454126003	4.85785046	3.304615831	1.22204815	0.822399112	-0.710819768	1.8	5.6	7.6	11.7	13.5	17.6	19.6	23.1	25.1
YHL021C	GGGAACTATCGC	F7	-0.87713086	0.780971008	4.116211641	4.501431718	4.558290178	2.13469083	1.22204815	-0.762563389	-0.710819768	1.8	5.6	7.6	11.7	13.5	17.6	19.6	23.1	25.1
YHL021C	GGAACATGATCT	F7	0.12286914	-0.038456746	0.971161308	-0.315261068	-1.241685214	-2.187237265	-4.099879945	-4.084491484	-4.032747863	1.8	5.6	7.6	11.7	13.5	17.6	19.6	23.1	25.1
YHL021C	GAGGGGGGCGAG	F7	0.588532712	-0.388953993	-0.340236119	-0.675157013	-0.418989746	-1.935698498	-4.170269273	-4.154880811	-3.103137191	1.8	5.6	7.6	11.7	13.5	17.6	19.6	23.1	25.1
YHL021C	GAAGGGAGACGG	F7	0.70783164	-2.91946871	-0.200899438	-2.56824181	-1.620196837	-4.565748888	-4.478391568	-3.463003107	-4.411259486	1.8	5.6	7.6	11.7	13.5	17.6	19.6	23.1	25.1
YHL021C	ACGACGGGTCCA	F7	-0.209706199	-2.569526239	-0.794373438	-4.540227433	-3.229612382	-4.952772011	-4.865414691	-4.85002623	-4.798282609	1.8	5.6	7.6	11.7	13.5	17.6	19.6	23.1	25.1
YHL021C	TAAAGCCACGGC	F7	0.248400022	0.058504984	0.833657784	1.087803789	0.398418841	-3.324740789	-2.237383469	-3.221995007	-3.170251387	1.8	5.6	7.6	11.7	13.5	17.6	19.6	23.1	25.1
YHL021C	CTAAGGCGACGA	F7	-0.099523282	-0.611346415	1.177612185	-0.938191419	-0.534466963	-3.672664092	-1.000344271	-3.569918311	-3.51817469	1.8	5.6	7.6	11.7	13.5	17.6	19.6	23.1	25.1
YHL021C	TATAGGTGGATG	F7	-0.955133372	-1.244564084	0.045161889	0.20619849	-1.167684632	-3.113236684	-4.025879364	-4.010490902	-3.958747281	1.8	5.6	7.6	11.7	13.5	17.6	19.6	23.1	25.1
YHL021C	AGAAAGAGCTCG	F7	0.836564955	-4.447847682	-4.051206505	-4.096620782	-4.370968231	-4.50916536	-4.42180804	-4.406419578	-4.354675958	1.8	5.6	7.6	11.7	13.5	17.6	19.6	23.1	25.1
YHL021C	ACTGGGGTAGAA	F7	-0.87713086	-0.611346415	-4.214705237	-3.260119514	-2.534466963	-4.672664092	-3.000344271	-4.569918311	-4.51817469	1.8	5.6	7.6	11.7	13.5	17.6	19.6	23.1	25.1
YHL021C	GACCCAGTGTGA	F7	-5.784021456	-5.710882088	-5.314240911	-3.774692687	-5.634002637	-5.772199766	-5.684842446	-5.669453984	-5.617710364	1.8	5.6	7.6	11.7	13.5	17.6	19.6	23.1	25.1
YHL021C	CCTTGTTCTAGA	F7	-0.462093361	0.611046007	2.592649685	2.869163503	3.388365176	0.871656424	-1.362914351	-1.347525889	-1.295782269	1.8	5.6	7.6	11.7	13.5	17.6	19.6	23.1	25.1
YHL021C	TAACGCCGCCAT	F7	-0.614096454	-0.125919588	2.663039013	1.225307313	2.343277287	-1.187237265	-0.514917444	-2.084491484	-2.032747863	1.8	5.6	7.6	11.7	13.5	17.6	19.6	23.1	25.1
YHL021C	GAGACAAGCCTG	F7	-0.23970094	0.611046007	1.123164401	-0.037727093	0.272887959	-1.035234172	-2.947876852	-2.93248839	-2.880744769	1.8	5.6	7.6	11.7	13.5	17.6	19.6	23.1	25.1
YHL021C	GGCAACACCGTG	F7	-1.462093361	0.611046007	2.177612185	3.049735748	2.775388299	1.549728329	-1.362914351	-1.347525889	-1.295782269	1.8	5.6	7.6	11.7	13.5	17.6	19.6	23.1	25.1
YHL021C	AAAAGGGGGCGA	F7	-1.199058955	0.681435334	3.177612185	1.032662235	0.535922365	-2.187237265	-2.099879945	-2.084491484	-2.032747863	1.8	5.6	7.6	11.7	13.5	17.6	19.6	23.1	25.1
YDR023W	GGGGAGGCAGGC	F7	-0.169086875	0.196008507	-1.118845222	-6.486187594	-4.175572542	-6.898732172	-6.811374852	-6.79598639	-6.74424277	1.8	5.6	7.6	11.7	13.5	17.6	19.6	23.1	25.1
YDR023W	AGTGCGACAGGA	F7	-0.561629035	-2.388953993	-4.314240911	-3.944617688	-3.634002637	-6.357162266	-6.269804946	-6.254416485	-6.202672864	1.8	5.6	7.6	11.7	13.5	17.6	19.6	23.1	25.1
YER103W	GGGCAGCACAGG	F7	-0.074421106	-0.062099808	-0.426961334	-1.285005475	-2.305596331	-5.282512553	-6.088240029	-6.88020649	-9.828462869	1.8	5.6	7.6	11.7	13.5	17.6	19.6	23.1	25.1
YER103W	ACAAAAAAGCGG	F7	-0.297758041	-0.089969147	-0.511435948	-1.004636306	-2.202531695	-4.57245911	-5.359570908	-8.514107448	-7.877401326	1.8	5.6	7.6	11.7	13.5	17.6	19.6	23.1	25.1
YER103W	CACCATGGGGGA	F7	-0.014980396	-0.313138212	-0.714649108	-1.421958545	-2.192610875	-4.925356554	-6.481855424	-9.466466962	-8.414723341	1.8	5.6	7.6	11.7	13.5	17.6	19.6	23.1	25.1
YER103W	GGAAGGGCATGG	F7	0.498671476	0.028281062	-0.273049224	-1.143560005	-2.277309124	-5.085357651	-7.45743195	-6.857080987	-7.390299868	1.8	5.6	7.6	11.7	13.5	17.6	19.6	23.1	25.1
YER103W	GCGCGCGGAGGG	F7	0.104431891	-0.488489667	-0.421156115	-1.260119514	-2.026320059	-4.70508557	-5.755231774	-7.061771407	-8.010027786	1.8	5.6	7.6	11.7	13.5	17.6	19.6	23.1	25.1
YER103W	GCCCAAAGGGGG	F7	0.334678222	-0.518761341	-0.483117823	-2.677395486	-3.305379889	-6.028539519	-4.941182199	-7.510756238	-7.459012618	1.8	5.6	7.6	11.7	13.5	17.6	19.6	23.1	25.1
YER103W	AGAGGTCGACGC	F7	0.629221806	-1.619566922	-1.779319093	-1.82473337	-3.864615565	-3.739778288	-5.237383469	-6.221995007	-6.170251387	1.8	5.6	7.6	11.7	13.5	17.6	19.6	23.1	25.1
YER103W	GTGCGCGGGCCG	F7	-0.462093361	1.780971008	4.293089403	4.98464072	5.2878383	3.073290285	2.543976245	-0.347525889	-1.295782269	1.8	5.6	7.6	11.7	13.5	17.6	19.6	23.1	25.1
YER103W	GCAAAAAAGCGG	F7	0.148404232	0.003363429	0.211559517	-0.452764592	-2.212538868	-3.672664092	-4.585306772	-5.569918311	-5.51817469	1.8	5.6	7.6	11.7	13.5	17.6	19.6	23.1	25.1
YER103W	AAACGTGGGCCA	F7	-0.193987966	-0.596186608	-0.602901124	-2.280583617	-1.484541738	-4.430093789	-5.92769897	-4.912310508	-5.860566888	1.8	5.6	7.6	11.7	13.5	17.6	19.6	23.1	25.1
YER103W	TCCGAATTGCTA	F7	1.302192839	-0.033473339	0.312541765	-2.540227433	-2.492646787	-4.952772011	-4.865414691	-4.85002623	-4.798282609	1.8	5.6	7.6	11.7	13.5	17.6	19.6	23.1	25.1
YER103W	AGGTGCCCAACG	F7	0.965327863	0.092915014	0.056596784	-0.988817492	-2.263164941	-3.723290165	-4.635932845	-4.620544384	-4.568800763	1.8	5.6	7.6	11.7	13.5	17.6	19.6	23.1	25.1
YER103W	GGCGGGGAGGGG	F7	-1.87713086	0.196008507	3.293089403	3.070797364	3.558290178	1.942045752	1.807010651	-1.762563389	-1.710819768	1.8	5.6	7.6	11.7	13.5	17.6	19.6	23.1	25.1
YER103W	GGGTCGGTGATC	F7	-0.87713086	0.196008507	4.116211641	4.547235408	4.732319578	2.13469083	2.391973151	0.237436611	-0.710819768	1.8	5.6	7.6	11.7	13.5	17.6	19.6	23.1	25.1
YER103W	CAAGACAGTAGA	F7	-1.140165266	-2.273476776	-5.577275317	-5.622689594	-5.897037043	-6.035234172	-5.947876852	-5.93248839	-5.880744769	1.8	5.6	7.6	11.7	13.5	17.6	19.6	23.1	25.1
YER103W	AAAAACGGCGGT	F7	0.385903546	-2.125919588	-0.854809292	-2.037727093	-1.049040136	-2.772199766	-4.684842446	-4.669453984	-4.617710364	1.8	5.6	7.6	11.7	13.5	17.6	19.6	23.1	25.1
YER103W	GGGTATAGAAGC	F7	1.345261561	-2.973916494	0.422724683	-3.622689594	-2.312074542	-4.035234172	-3.947876852	-3.93248839	-3.880744769	1.8	5.6	7.6	11.7	13.5	17.6	19.6	23.1	25.1
YOL108C	ACGGGGACGGGA	F7	0.165304406	-0.101896358	-1.014007887	-0.790933328	-1.400883809	-3.931398361	-4.25907854	-4.828652579	-5.776908958	1.8	5.6	7.6	11.7	13.5	17.6	19.6	23.1	25.1
YOL108C	AGGACCCCACAA	F7	-2.75977391	-0.364706447	0.169438254	0.124023977	-0.854867588	-1.940597297	-3.660594899	-5.645206438	-5.593462817	1.8	5.6	7.6	11.7	13.5	17.6	19.6	23.1	25.1
YOL108C	GGAAGGTGGGAG	F7	0.615909151	0.964682961	0.230079605	-1.622689594	0.325355379	-4.620196672	-4.532839352	-4.517450891	-4.46570727	1.8	5.6	7.6	11.7	13.5	17.6	19.6	23.1	25.1
YOL108C	GGCTTATCGGGT	F7	0.422429422	0.624851806	0.415771923	-1.56824181	-0.257626758	-4.565748888	-4.478391568	-4.463003107	-4.411259486	1.8	5.6	7.6	11.7	13.5	17.6	19.6	23.1	25.1
YOL108C	CGCGTCTACAGC	F7	0.233900452	-1.862885182	-1.466244004	-4.096620782	-3.370968231	-4.50916536	-4.42180804	-4.406419578	-4.354675958	1.8	5.6	7.6	11.7	13.5	17.6	19.6	23.1	25.1
YGR232W	GGGAGCATCTGC	F7	-0.117181948	-1.069133562	-0.981820442	-1.058943579	-2.097223669	-4.963341253	-7.875983933	-7.860595472	-7.808851851	1.8	5.6	7.6	11.7	13.5	17.6	19.6	23.1	25.1
YGR232W	CCGGGGAGGGAA	F7	-0.536093942	-0.637633106	-0.314240911	-1.452764592	-1.826647715	-5.357162266	-6.269804946	-7.254416485	-7.202672864	1.8	5.6	7.6	11.7	13.5	17.6	19.6	23.1	25.1
YGR232W	GCTACGGCGTAT	F7	0.774945836	-0.219028992	-0.477739643	-0.452764592	-1.87150195	-4.672664092	-6.170269273	-6.154880811	-6.103137191	1.8	5.6	7.6	11.7	13.5	17.6	19.6	23.1	25.1
YGR232W	CGCGGGGAGAGC	F7	-0.056836882	-1.172142604	-0.678204226	-4.247180458	-2.821088189	-5.074762536	-6.572367716	-6.556979255	-6.505235634	1.8	5.6	7.6	11.7	13.5	17.6	19.6	23.1	25.1
YGR232W	GACGGGTGGCGG	F7	0.70783164	-0.399601238	-0.494813157	-1.955264933	-2.492646787	-4.952772011	-5.865414691	-5.85002623	-5.798282609	1.8	5.6	7.6	11.7	13.5	17.6	19.6	23.1	25.1
YGR232W	GGAAACCACCAA	F7	-2.718433114	0.261596849	-1.248652569	-1.071674425	-2.153376796	-5.291573925	-5.204216605	-5.188828143	-5.137084523	1.8	5.6	7.6	11.7	13.5	17.6	19.6	23.1	25.1
YGR232W	CGAAAGAGAGGG	F7	1.015953936	-1.611346415	1.872757604	-0.452764592	-1.212538868	-3.672664092	-3.585306772	-3.569918311	-3.51817469	1.8	5.6	7.6	11.7	13.5	17.6	19.6	23.1	25.1
YGR232W	AGGTGATCGCAA	F7	-0.269448283	-1.388953993	0.107222857	-1.260119514	-1.797501369	-3.257626593	-3.170269273	-4.154880811	-4.103137191	1.8	5.6	7.6	11.7	13.5	17.6	19.6	23.1	25.1
YER079W	AGGGGGGGGCGC	F7	0.231050791	0.123252165	-0.304664651	-1.154683239	-1.929928924	-5.796046508	-5.708689188	-7.693300726	-7.641557106	1.8	5.6	7.6	11.7	13.5	17.6	19.6	23.1	25.1
YER079W	GGGGGGCGGACA	F7	0.448445012	0.660412084	0.858724545	0.162317897	-0.476303938	-3.847161823	-4.081732598	-7.066344137	-7.014600516	1.8	5.6	7.6	11.7	13.5	17.6	19.6	23.1	25.1
YER079W	AACGCATAAAGA	F7	-0.908979726	-0.00657066	-0.691965252	-1.832536762	-1.635578492	-5.119550458	-5.295227543	-6.016804676	-7.550023556	1.8	5.6	7.6	11.7	13.5	17.6	19.6	23.1	25.1
YER079W	CGGCGCGGCAGG	F7	0.921235279	0.344871893	0.046367652	-1.452764592	-1.791242378	-4.803908626	-6.301513806	-6.286125345	-6.234381724	1.8	5.6	7.6	11.7	13.5	17.6	19.6	23.1	25.1
YER079W	AAGGGCATACAC	F7	-0.672311068	-0.071924698	-0.080539999	-1.428517046	-1.854867588	-4.426024125	-5.660594899	-5.060243937	-6.593462817	1.8	5.6	7.6	11.7	13.5	17.6	19.6	23.1	25.1
YER079W	ATGGCGCGGTGA	F7	-0.678585181	-1.591770876	-1.530732731	-3.96846443	-4.072886878	-4.573654086	-7.293651688	-5.278263227	-7.226519606	1.8	5.6	7.6	11.7	13.5	17.6	19.6	23.1	25.1
YER079W	GCGGGCGAAAGG	F7	0.808233537	0.55641075	-0.487520664	-1.574755117	-3.351602906	-5.074762536	-5.987405216	-5.972016754	-5.920273134	1.8	5.6	7.6	11.7	13.5	17.6	19.6	23.1	25.1
YER079W	CGAACGTGCTCG	F7	-2.187470981	-1.436259708	-1.661106908	-3.59960598	-3.873953429	-5.819505481	-5.732148161	-6.716759699	-6.665016078	1.8	5.6	7.6	11.7	13.5	17.6	19.6	23.1	25.1
YER079W	AGGATGCACGCA	F7	-0.29216836	0.122007926	0.025609092	-3.774692687	-3.049040136	-5.187237265	-5.099879945	-5.084491484	-5.032747863	1.8	5.6	7.6	11.7	13.5	17.6	19.6	23.1	25.1
YER079W	AGCTAGGTGGAC	F7	-1.040629593	-1.087784459	-1.307814642	-2.090194513	-3.534466963	-5.672664092	-5.585306772	-5.569918311	-5.51817469	1.8	5.6	7.6	11.7	13.5	17.6	19.6	23.1	25.1
YER079W	AAAAGCACAAGA	F7	-1.555202765	-0.482063398	-0.744385303	-4.037727093	-2.727112041	-3.86530917	-5.362914351	-5.347525889	-5.295782269	1.8	5.6	7.6	11.7	13.5	17.6	19.6	23.1	25.1
YER079W	GGGGGGGGGCGC	F7	-0.083581738	-0.01044237	0.77322193	-0.189730186	-0.634002637	-2.187237265	-3.684842446	-3.669453984	-3.617710364	1.8	5.6	7.6	11.7	13.5	17.6	19.6	23.1	25.1
YER079W	GGGCGTAGCGGC	F7	-2.250589256	-5.636881507	-4.24024033	-5.285654606	-5.560002055	-5.698199184	-5.610841864	-5.595453403	-5.543709782	1.8	5.6	7.6	11.7	13.5	17.6	19.6	23.1	25.1
YGL131C	TATGCTCACGTT	F7	0.890423054	-0.28941832	-1.712204897	-2.201225825	-3.418989746	-7.257626593	-7.170269273	-7.154880811	-7.103137191	1.8	5.6	7.6	11.7	13.5	17.6	19.6	23.1	25.1
YGL131C	AGAGGCGCGCGA	F7	-0.951555701	-1.559886815	-2.190726374	-3.766655368	-4.888999723	-6.349124947	-7.261767627	-7.246379166	-7.194635545	1.8	5.6	7.6	11.7	13.5	17.6	19.6	23.1	25.1
YGL131C	GTGGTGAGGCAG	F7	-0.853284118	-5.125919588	-6.314240911	-6.359655188	-6.634002637	-6.772199766	-6.684842446	-6.669453984	-6.617710364	1.8	5.6	7.6	11.7	13.5	17.6	19.6	23.1	25.1
YGL131C	TAGCAGCCACTG	F7	-0.395597949	-3.209983852	-2.327915848	-5.180685047	-5.455032496	-5.593229625	-5.505872305	-5.490483843	-5.438740223	1.8	5.6	7.6	11.7	13.5	17.6	19.6	23.1	25.1
YOR236W	AAGGACGATGAA	F7	-1.105662419	-1.454756052	-0.679603251	-1.992497839	-3.436770289	-5.159929919	-6.072572599	-7.057184138	-7.005440517	1.8	5.6	7.6	11.7	13.5	17.6	19.6	23.1	25.1
YOR236W	CGGAGAGCCCCG	F7	1.159395016	0.817496884	1.555174979	0.753686285	-0.764586746	-2.343356467	-3.478391568	-5.047965608	-4.996221987	1.8	5.6	7.6	11.7	13.5	17.6	19.6	23.1	25.1
YOR236W	CATGGGGCAGCC	F7	-0.181137047	-1.05553026	-1.243851583	-6.096620782	-6.370968231	-4.50916536	-6.42180804	-6.406419578	-6.354675958	1.8	5.6	7.6	11.7	13.5	17.6	19.6	23.1	25.1
YOR236W	ACACGAAAGCGC	F7	-0.971767734	-2.459343321	-1.992312816	-3.622689594	-3.38246387	-5.257626593	-6.755231774	-6.739843312	-6.688099692	1.8	5.6	7.6	11.7	13.5	17.6	19.6	23.1	25.1
YOR236W	GGCAGGAGGAGG	F7	-0.414787646	-1.047917076	-1.899203412	-1.774692687	-4.218965137	-5.357162267	-5.269804946	-5.254416485	-5.202672864	1.8	5.6	7.6	11.7	13.5	17.6	19.6	23.1	25.1
YOR236W	GGGTGGGGCAAA	F7	-2.532482689	-4.196308915	-0.992312816	-5.430044516	-5.704391965	-5.842589094	-5.755231774	-5.739843312	-5.688099692	1.8	5.6	7.6	11.7	13.5	17.6	19.6	23.1	25.1
YJR097W	GGGCACACGGAA	F7	0.141326044	0.46110538	0.004587945	-0.496771774	-1.233746181	-2.896605301	-4.3202099	-7.041787033	-6.575005913	1.8	5.6	7.6	11.7	13.5	17.6	19.6	23.1	25.1
YJR097W	GGGCTGGCGGGA	F7	-0.107743788	0.361067754	-0.10301628	-1.94256986	-2.071066442	-3.324740789	-5.237383469	-5.806957508	-7.755213887	1.8	5.6	7.6	11.7	13.5	17.6	19.6	23.1	25.1
YJR097W	GGCGTGACTCTG	F7	-0.089434464	0.734677356	0.261198816	-0.139977151	-0.837536031	-3.042847356	-4.762844958	-7.332418997	-7.280675376	1.8	5.6	7.6	11.7	13.5	17.6	19.6	23.1	25.1
YJR097W	TTGGGGGCGTAC	F7	0.945991378	-0.449148775	-0.664846538	-0.983279309	-2.427551759	-4.980786388	-5.156463473	-7.463003107	-5.826296985	1.8	5.6	7.6	11.7	13.5	17.6	19.6	23.1	25.1
YJR097W	GCGGGGGGGCAG	F7	-0.478581484	-0.526457517	-0.837034591	-2.249231198	-2.964151238	-5.90970329	-5.500417875	-7.806957508	-7.755213887	1.8	5.6	7.6	11.7	13.5	17.6	19.6	23.1	25.1
YJR097W	ACCACAAATAGA	F7	0.213066949	-0.046692896	-0.039618531	-1.205327041	-1.275315992	-3.556471075	-4.732148161	-7.038687794	-5.986944173	1.8	5.6	7.6	11.7	13.5	17.6	19.6	23.1	25.1
YJR097W	AAGCAGGCGTCT	F7	0.974346615	0.672446551	0.495352483	-0.766873183	-0.824409242	-3.803908626	-4.301513806	-6.286125345	-6.234381724	1.8	5.6	7.6	11.7	13.5	17.6	19.6	23.1	25.1
YJR097W	TACTTAAGTGTA	F7	-0.428372743	-0.691516763	-0.190538926	-1.269900535	-1.579013402	-4.267407614	-6.987405216	-5.972016754	-5.920273134	1.8	5.6	7.6	11.7	13.5	17.6	19.6	23.1	25.1
YJR097W	CGCCGGTAAACG	F7	-0.734005918	-0.660866551	-0.363761047	-2.27793079	-2.2178592	-4.214037324	-5.126680004	-5.526329042	-7.059547922	1.8	5.6	7.6	11.7	13.5	17.6	19.6	23.1	25.1
YJR097W	GGCGCGCGCGGG	F7	-0.462093361	-0.469873989	-1.281819433	-1.864890496	-3.508471755	-7.231631384	-6.144274064	-7.128885603	-7.077141982	1.8	5.6	7.6	11.7	13.5	17.6	19.6	23.1	25.1
YJR097W	GCGCGGAGGGGT	F7	0.136165962	-0.035317039	-0.407350315	-1.253455784	-2.897037043	-3.81284175	-4.210911257	-4.93248839	-6.46570727	1.8	5.6	7.6	11.7	13.5	17.6	19.6	23.1	25.1
YJR097W	ATGCAGAGGATC	F7	-0.093448767	-0.085404428	0.243065247	-0.17158284	-2.030892789	-5.169089918	-3.496770098	-6.066344137	-6.014600516	1.8	5.6	7.6	11.7	13.5	17.6	19.6	23.1	25.1
YJR097W	GGTGTAGGCCGG	F7	-1.099523282	-0.203261676	-0.827682114	-1.790634231	-2.649944181	-5.37310381	-6.28574649	-6.270358029	-6.218614408	1.8	5.6	7.6	11.7	13.5	17.6	19.6	23.1	25.1
YJR097W	CCTGACATAACG	F7	-1.391704033	-7.125919588	-2.641815569	-4.452764592	-5.464077635	-5.187237265	-7.099879945	-7.084491484	-7.032747863	1.8	5.6	7.6	11.7	13.5	17.6	19.6	23.1	25.1
YJR097W	GGGAGTGCGAGG	F7	-0.317703452	-1.388953993	-1.152777488	-0.641798417	-3.560002055	-4.113236684	-4.025879364	-5.595453403	-5.543709782	1.8	5.6	7.6	11.7	13.5	17.6	19.6	23.1	25.1
YJR097W	GGGGACTGCAAA	F7	1.095902092	-0.310951481	-3.162237818	-4.207652094	-4.481999543	-4.620196672	-4.532839352	-4.517450891	-4.46570727	1.8	5.6	7.6	11.7	13.5	17.6	19.6	23.1	25.1
YJR097W	GCCACAAATAGA	F7	0.215978544	0.459042913	0.27072159	-0.552300266	-1.634002637	-3.772199766	-3.684842446	-3.669453984	-3.617710364	1.8	5.6	7.6	11.7	13.5	17.6	19.6	23.1	25.1
YJR097W	CTGGGATAGGGG	F7	-1.87713086	-0.280429537	-4.407350315	-1.867802091	-4.727112041	-4.86530917	-4.77795185	-4.762563389	-4.710819768	1.8	5.6	7.6	11.7	13.5	17.6	19.6	23.1	25.1
YJR097W	AGGGTAGACGCG	F7	-4.87713086	-0.803991493	-1.407350315	-4.452764592	-2.14214954	-4.86530917	-4.77795185	-4.762563389	-4.710819768	1.8	5.6	7.6	11.7	13.5	17.6	19.6	23.1	25.1
YJR097W	CAGAGAGCGGTG	F7	1.082227155	-3.973916494	-3.577275317	-3.622689594	-3.897037043	-4.035234172	-3.947876852	-3.93248839	-3.880744769	1.8	5.6	7.6	11.7	13.5	17.6	19.6	23.1	25.1
YGL221C	TATGGACGTTAG	F7	0.179169537	0.088300396	-0.316082258	-2.076519576	-2.908862478	-5.943966114	-7.014150071	-8.377273233	-8.647457707	1.8	5.6	7.6	11.7	13.5	17.6	19.6	23.1	25.1
YGL221C	GAGGCAGAATCA	F7	0.051669081	-0.213635733	0.071112564	-1.204471485	-2.032920471	-4.978472522	-5.891115202	-6.723723647	-7.993908121	1.8	5.6	7.6	11.7	13.5	17.6	19.6	23.1	25.1
YGL221C	GGGGGAGTGAGC	F7	0.020989526	0.529547893	-0.268522611	-1.527532361	-2.601581159	-8.49466579	-6.085380375	-8.391920009	-7.340176388	1.8	5.6	7.6	11.7	13.5	17.6	19.6	23.1	25.1
YGL221C	AAGGTAGGTGTG	F7	0.28239897	0.085332276	-0.228084267	-1.587607134	-2.486445448	-4.887676983	-5.122247758	-8.106859297	-6.470153175	1.8	5.6	7.6	11.7	13.5	17.6	19.6	23.1	25.1
YGL221C	TCCGGGCTAGGC	F7	-0.075814855	0.026083506	-0.31740819	-1.916420797	-2.144964556	-3.96123359	-6.195804365	-6.180415904	-7.128672283	1.8	5.6	7.6	11.7	13.5	17.6	19.6	23.1	25.1
YGL221C	AGGAACAAGAGT	F7	-0.557250594	-0.451689749	0.007687184	-1.27038785	-2.166223675	-7.004860523	-6.917503203	-6.902114741	-6.85037112	1.8	5.6	7.6	11.7	13.5	17.6	19.6	23.1	25.1
YGL221C	TCGAAGGGGGGG	F7	-1.023972249	0.148702793	-0.132727935	-0.821998402	-1.873953429	-5.23454298	-4.732148161	-6.716759699	-6.665016078	1.8	5.6	7.6	11.7	13.5	17.6	19.6	23.1	25.1
YGL221C	GAATGTCAGACG	F7	-3.258559967	-4.973916494	-7.036706935	-8.082121212	-8.356468661	-8.49466579	-8.40730847	-8.391920009	-8.340176388	1.8	5.6	7.6	11.7	13.5	17.6	19.6	23.1	25.1
YGL221C	CATCCAGGAAGC	F7	1.416228082	1.196008507	1.329615279	0.084263432	-1.00721996	-4.537734512	-4.450377192	-5.434988731	-5.38324511	1.8	5.6	7.6	11.7	13.5	17.6	19.6	23.1	25.1
YGL221C	GGGGACCTGGCC	F7	0.12286914	-0.266963469	-0.272420735	-1.125189934	-1.875975427	-6.537734512	-4.865414691	-6.434988731	-6.38324511	1.8	5.6	7.6	11.7	13.5	17.6	19.6	23.1	25.1
YGL221C	CGTGGAGGGGGC	F7	0.92217179	0.158040657	-0.674136856	-1.719551133	-2.18654366	-4.132095711	-4.044738391	-6.029349929	-5.977606309	1.8	5.6	7.6	11.7	13.5	17.6	19.6	23.1	25.1
YGL221C	GGCAGAGGGACA	F7	-2.447879502	-7.462202975	-7.065561798	-7.110976075	-7.385323524	-7.523520653	-7.436163333	-7.420774871	-7.369031251	1.8	5.6	7.6	11.7	13.5	17.6	19.6	23.1	25.1
YGL221C	GCGCGGGCGGGG	F7	0.657906415	0.581298663	-0.852135158	-0.023080317	-3.341821885	-4.480019014	-5.392661694	-5.377273233	-5.325529612	1.8	5.6	7.6	11.7	13.5	17.6	19.6	23.1	25.1
YGL221C	CGGGAAAGCACG	F7	-1.632018362	-2.443401777	-2.939845396	-5.792614595	-6.066962044	-6.205159173	-6.117801853	-6.102413392	-6.050669771	1.8	5.6	7.6	11.7	13.5	17.6	19.6	23.1	25.1
YGL221C	ACCGGACGGTCC	F7	-1.831327171	0.856522041	0.030770797	-1.406960903	-1.681308351	-4.819505481	-3.732148161	-4.716759699	-4.665016078	1.8	5.6	7.6	11.7	13.5	17.6	19.6	23.1	25.1
YGL221C	GGACGTAATTCT	F7	-5.899498673	-2.241396805	-1.037400706	-2.667777483	-4.749479854	-5.887676983	-5.800319663	-5.784931202	-5.733187581	1.8	5.6	7.6	11.7	13.5	17.6	19.6	23.1	25.1
YGL221C	GAGGTAGGTGTG	F7	0.260372663	-0.318564666	0.078076512	-1.774692687	-2.464077635	-3.187237265	-4.099879945	-4.084491484	-4.032747863	1.8	5.6	7.6	11.7	13.5	17.6	19.6	23.1	25.1
YGL221C	ACATACTGCTCG	F7	0.620368799	-3.891454334	0.592649685	-1.540227433	-2.229612382	-2.367809511	-3.865414691	-3.85002623	-3.798282609	1.8	5.6	7.6	11.7	13.5	17.6	19.6	23.1	25.1
YGL221C	ATGTGTAGAGAG	F7	-0.87713086	1.196008507	4.177612185	3.132197909	3.272887959	1.942045752	0.22204815	-0.762563389	-0.710819768	1.8	5.6	7.6	11.7	13.5	17.6	19.6	23.1	25.1
YGL221C	GGGAACAAGAGT	F7	0.12286914	0.418400929	0.592649685	-1.452764592	0.009853553	-3.450271671	-3.362914351	-3.347525889	-3.295782269	1.8	5.6	7.6	11.7	13.5	17.6	19.6	23.1	25.1
YGL221C	GTAGCGCGCAGG	F7	-1.599596885	-2.526457517	-1.12981634	-4.497158711	-3.18654366	-4.90970329	-4.822345969	-4.806957508	-4.755213887	1.8	5.6	7.6	11.7	13.5	17.6	19.6	23.1	25.1
YLL034C	ATTAGTGGCGTG	F7	-0.434128352	-1.055774764	-2.38527215	-4.9242259	-6.861538361	-9.584697991	-9.497340671	-9.48195221	-9.430208589	1.8	5.6	7.6	11.7	13.5	17.6	19.6	23.1	25.1
YLL034C	CCGGGTAGAGCC	F7	0.07624298	-0.604353828	-1.151129122	-2.896983117	-4.227914094	-8.009967413	-8.922610093	-8.907221632	-7.855478011	1.8	5.6	7.6	11.7	13.5	17.6	19.6	23.1	25.1
YLL034C	GACGGGGCGGGC	F7	-0.081888433	-0.282825643	-1.325296099	-3.026755975	-4.175572542	-6.483694672	-6.074409257	-7.380948891	-8.32920527	1.8	5.6	7.6	11.7	13.5	17.6	19.6	23.1	25.1
YLL034C	ACAGTACTGAGA	F7	0.275446898	0.063668741	-1.075113121	-2.254383145	-4.3767275	-7.836852724	-7.749495404	-7.734106943	-7.682363322	1.8	5.6	7.6	11.7	13.5	17.6	19.6	23.1	25.1
YLL034C	GGCATGCACGGC	F7	-0.030561658	-1.342615279	-2.131529755	-4.389937755	-7.123716822	-8.261913951	-8.174556631	-8.15916817	-8.107424549	1.8	5.6	7.6	11.7	13.5	17.6	19.6	23.1	25.1
YLL034C	GGGTTGATGACG	F7	0.246100906	-0.498699399	-1.178409108	-3.16242284	-4.699804695	-6.159929919	-6.072572599	-6.057184138	-7.005440517	1.8	5.6	7.6	11.7	13.5	17.6	19.6	23.1	25.1
YLL034C	GGGGAGGCCGAC	F7	0.158058568	-0.121473683	-0.702806199	-5.792614595	-5.066962044	-6.205159173	-6.117801853	-6.102413392	-6.050669771	1.8	5.6	7.6	11.7	13.5	17.6	19.6	23.1	25.1
YLL034C	GTAGACCGGGCA	F7	1.245488426	-0.803991493	-0.717690436	-5.406960903	-5.681308351	-5.819505481	-5.732148161	-5.716759699	-5.665016078	1.8	5.6	7.6	11.7	13.5	17.6	19.6	23.1	25.1
YLL034C	GGGGGGAACGGG	F7	0.187964168	-2.019004384	-0.97028651	-2.475132405	-4.749479854	-5.887676983	-5.800319663	-5.784931202	-5.733187581	1.8	5.6	7.6	11.7	13.5	17.6	19.6	23.1	25.1
YLL034C	CGAACGGCATGA	F7	-0.767506369	-1.193938011	-2.847922907	-2.530767104	-3.975039555	-3.528274183	-6.025879364	-6.010490902	-5.958747281	1.8	5.6	7.6	11.7	13.5	17.6	19.6	23.1	25.1
YLL034C	ATAAGGACTGCC	F7	-0.462093361	-2.388953993	-4.799667738	-5.845082015	-5.119429464	-6.257626593	-6.170269273	-6.154880811	-6.103137191	1.8	5.6	7.6	11.7	13.5	17.6	19.6	23.1	25.1
YLL034C	CGCACATTGGGT	F7	-0.362557687	-1.026383914	-0.892777143	-5.260119514	-5.534466963	-5.672664092	-5.585306772	-5.569918311	-5.51817469	1.8	5.6	7.6	11.7	13.5	17.6	19.6	23.1	25.1
YLL034C	CAGGCGCAAGGG	F7	-1.038594283	-2.628419928	-3.816741251	-5.862155528	-6.136502977	-6.274700106	-6.187342786	-6.171954325	-6.120210704	1.8	5.6	7.6	11.7	13.5	17.6	19.6	23.1	25.1
YLL034C	AAGCGTCCATTG	F7	-4.964593702	0.430473761	0.090149344	-1.080795815	-3.229612382	-4.952772011	-4.865414691	-4.85002623	-4.798282609	1.8	5.6	7.6	11.7	13.5	17.6	19.6	23.1	25.1
YLL034C	GCAGTACTGAGA	F7	0.179452668	0.137114818	-0.591774886	-1.511658281	-2.370968231	-4.50916536	-3.42180804	-4.406419578	-4.354675958	1.8	5.6	7.6	11.7	13.5	17.6	19.6	23.1	25.1
YLL034C	GGGGGAAACCGG	F7	-0.099523282	-1.026383914	-1.536633332	-1.774692687	-4.856395058	-4.994592187	-4.907234867	-4.891846406	-4.840102785	1.8	5.6	7.6	11.7	13.5	17.6	19.6	23.1	25.1
YLL034C	GTTAGTGGCGTG	F7	-0.305974159	-1.763349508	-2.214705237	-4.582047609	-3.856395058	-4.994592187	-4.907234867	-4.891846406	-4.840102785	1.8	5.6	7.6	11.7	13.5	17.6	19.6	23.1	25.1
YLL034C	AAATCGGAGTAG	F7	0.07706545	-4.803991493	-2.08542222	-4.452764592	-4.727112041	-4.86530917	-4.77795185	-4.762563389	-4.710819768	1.8	5.6	7.6	11.7	13.5	17.6	19.6	23.1	25.1
YBR039W	CCGGCGCGTTCG	F7	-0.318529553	0.447650045	0.448192159	0.433683924	0.105530031	-1.563823155	-2.510214626	-4.251849411	-5.522033886	1.8	5.6	7.6	11.7	13.5	17.6	19.6	23.1	25.1
YBR039W	CGTGTGAGGAAG	F7	0.212046727	0.812777416	0.927532862	0.960027467	0.444058919	-1.269171594	-2.164112272	-3.769310221	-5.1326041	1.8	5.6	7.6	11.7	13.5	17.6	19.6	23.1	25.1
YBR039W	ACCAGAAGCAGG	F7	0.43320926	1.564395913	1.911426642	2.008097089	1.9228169	0.543155675	-0.296277158	-1.580448978	-3.29054562	1.8	5.6	7.6	11.7	13.5	17.6	19.6	23.1	25.1
YBR039W	CAACGCGCAACA	F7	0.374407907	1.71298417	1.672820033	2.453209716	1.813671011	-0.195850395	-1.016463937	-3.306883905	-4.617710364	1.8	5.6	7.6	11.7	13.5	17.6	19.6	23.1	25.1
YBR039W	ATAGGGTATTGC	F7	-0.120244572	0.597481279	0.573232231	0.214660069	-0.00721996	-1.842348022	-2.770257458	-3.85002623	-4.935786133	1.8	5.6	7.6	11.7	13.5	17.6	19.6	23.1	25.1
YBR039W	AGAGCACGCCGA	F7	0.38368572	0.511272872	0.097884993	0.458109517	-0.411847676	-1.954435061	-2.539503083	-3.823674903	-5.8874085	1.8	5.6	7.6	11.7	13.5	17.6	19.6	23.1	25.1
YBR039W	AGGATGGACAGG	F7	1.70216289	1.423242192	1.617886976	1.906028797	1.379196861	-0.392057057	-1.187342786	-2.712522706	-3.798282609	1.8	5.6	7.6	11.7	13.5	17.6	19.6	23.1	25.1
YBR039W	CAGAGAAGCAAC	F7	-0.489161604	0.101826068	-0.156884583	-0.354301953	-0.879711166	-2.413209577	-3.849414213	-5.249063251	-6.782282131	1.8	5.6	7.6	11.7	13.5	17.6	19.6	23.1	25.1
YBR039W	CGGGGGGGTAGG	F7	-0.545616717	-0.096172244	0.201458927	-0.42891785	-0.634002637	-2.099774424	-3.225410827	-4.862099062	-5.032747863	1.8	5.6	7.6	11.7	13.5	17.6	19.6	23.1	25.1
YBR039W	ACAGTTTGAGGG	F7	0.803179517	0.257409052	0.306126926	-0.925700475	-0.86820436	-3.611263548	-6.108868728	-6.093480267	-7.041736646	1.8	5.6	7.6	11.7	13.5	17.6	19.6	23.1	25.1
YBR039W	AGCGGCGAGAGC	F7	0.239908561	1.000457698	1.662071086	1.626306979	1.426921588	-0.400346446	-1.535381547	-2.45287889	-4.275604387	1.8	5.6	7.6	11.7	13.5	17.6	19.6	23.1	25.1
YBR039W	CCGGTGAGAGGG	F7	-0.185253156	0.887886212	1.487156556	1.204347694	0.845466735	-0.627149433	-1.741425974	-3.726037513	-4.411259486	1.8	5.6	7.6	11.7	13.5	17.6	19.6	23.1	25.1
YBR039W	GGGTGGGGAGGG	F7	-0.456799061	0.278470667	-0.035381538	-0.001068622	-0.529172663	-2.952772011	-3.405983073	-5.85002623	-6.798282609	1.8	5.6	7.6	11.7	13.5	17.6	19.6	23.1	25.1
YBR039W	GGGTGTGTGGGC	F7	0.004224643	0.407512612	0.314348522	-0.613229264	-1.805114553	-3.528274183	-5.025879364	-6.595453403	-6.543709782	1.8	5.6	7.6	11.7	13.5	17.6	19.6	23.1	25.1
YBR039W	GAGGAAAAGTAG	F7	-0.223933624	0.423675871	-0.233320916	-1.075201798	-2.427551759	-3.928318968	-6.64831657	-4.632928108	-5.581184488	1.8	5.6	7.6	11.7	13.5	17.6	19.6	23.1	25.1
YBR039W	TAAGGTGTGTGT	F7	-1.119491698	-0.295379878	0.058826033	-0.560824338	-0.060238343	-2.143293917	-4.377864692	-4.362476231	-4.725770109	1.8	5.6	7.6	11.7	13.5	17.6	19.6	23.1	25.1
YBR039W	GCCAGAAGCAGG	F7	0.238346357	1.225755851	1.680112526	2.371663843	1.916744149	0.13469083	-0.662474633	-2.762563389	-3.295782269	1.8	5.6	7.6	11.7	13.5	17.6	19.6	23.1	25.1
YBR039W	CGGGTGGGGAAG	F7	0.588532712	-0.495869197	-0.477739643	-1.385650396	-0.727112041	-2.672664092	-3.585306772	-5.154880811	-5.103137191	1.8	5.6	7.6	11.7	13.5	17.6	19.6	23.1	25.1
YBR039W	GTAGGGTATTGC	F7	1.12286914	0.839864697	1.762574686	1.006667027	1.482341325	-1.057954248	-1.192989349	-2.762563389	-3.710819768	1.8	5.6	7.6	11.7	13.5	17.6	19.6	23.1	25.1
YBR039W	TATACCGAGCAA	F7	0.153896035	-0.803991493	-0.471480653	-2.976326548	-1.443319075	-4.388871126	-4.301513806	-5.286125345	-5.234381724	1.8	5.6	7.6	11.7	13.5	17.6	19.6	23.1	25.1
YBR039W	GGAATTGCATCA	F7	-2.725127767	-0.886453653	-1.876835599	-1.815334672	-5.897037043	-4.035234172	-3.14052193	-5.93248839	-5.880744769	1.8	5.6	7.6	11.7	13.5	17.6	19.6	23.1	25.1
YBR039W	GGGATGGACAGG	F7	2.76672533	2.003363429	2.762574686	2.869163503	2.732319578	1.456618925	-0.77795185	-1.762563389	-1.710819768	1.8	5.6	7.6	11.7	13.5	17.6	19.6	23.1	25.1
YBR039W	GGAGCACGCCGA	F7	0.810925133	0.113546347	0.230079605	0.284201002	-0.08968212	-2.035234172	-2.362914351	-3.93248839	-3.880744769	1.8	5.6	7.6	11.7	13.5	17.6	19.6	23.1	25.1
YBR039W	GGGGCACGAGTA	F7	1.888403886	0.333512031	0.078076512	-0.189730186	-0.727112041	-3.187237265	-3.099879945	-2.084491484	-3.032747863	1.8	5.6	7.6	11.7	13.5	17.6	19.6	23.1	25.1
YBR039W	GGCGGCGAGAGC	F7	0.12286914	0.611046007	1.91457778	1.769627829	1.388365176	-0.450271671	-1.362914351	-2.347525889	-2.295782269	1.8	5.6	7.6	11.7	13.5	17.6	19.6	23.1	25.1
YBR039W	GCAGTTTGAGGG	F7	1.563441731	0.71058168	1.592649685	0.547235408	-0.949504462	-2.672664092	-2.585306772	-2.569918311	-2.51817469	1.8	5.6	7.6	11.7	13.5	17.6	19.6	23.1	25.1
YBR235W	GGGAGTAGCGGA	F7	0.644335678	2.910712615	3.743369696	5.068975434	5.208594027	5.087670816	4.619541166	4.140273316	3.311773524	1.8	5.6	7.6	11.7	13.5	17.6	19.6	23.1	25.1
YBR235W	TCGACGTGCCAA	F7	1.102796537	3.132982024	3.965255404	5.37500179	5.420000596	5.312002777	4.859311206	4.422782817	3.548992595	1.8	5.6	7.6	11.7	13.5	17.6	19.6	23.1	25.1
YBR235W	GGACTGTACTGA	F7	1.067291792	1.934650679	2.59892683	3.561839821	3.569430735	3.023575637	2.137858063	1.035173531	-0.125857267	1.8	5.6	7.6	11.7	13.5	17.6	19.6	23.1	25.1
YBR235W	AAAGTGGGGCAC	F7	0.562781308	1.376580753	1.475080088	2.243487329	1.907178172	1.392488587	0.701488682	-0.268203437	-1.14127232	1.8	5.6	7.6	11.7	13.5	17.6	19.6	23.1	25.1
YBR235W	AGCCGGGAGGCG	F7	0.099333625	0.852323441	1.332413912	2.206509718	1.975839521	1.423560636	0.715456713	-0.109213913	-0.802373706	1.8	5.6	7.6	11.7	13.5	17.6	19.6	23.1	25.1
YBR235W	GGAGCGCGGCCC	F7	-0.149428187	0.269143212	0.539754736	0.866853342	0.993604201	0.111421051	-0.962376421	-1.75106775	-2.467150687	1.8	5.6	7.6	11.7	13.5	17.6	19.6	23.1	25.1
YBR235W	GCGCCAGGACGC	F7	1.009212358	2.526653819	2.923294997	4.106467634	3.990045072	3.384917459	2.425581544	1.684895588	0.566714208	1.8	5.6	7.6	11.7	13.5	17.6	19.6	23.1	25.1
YBR235W	GGGTCGGGTGGG	F7	-0.253694212	0.940751452	0.705124414	1.497653379	0.933799313	-0.192119486	-0.858122199	-2.802091753	-3.335310633	1.8	5.6	7.6	11.7	13.5	17.6	19.6	23.1	25.1
YBR235W	GGGTGGCAGGCG	F7	0.907140449	1.726523224	2.930519323	3.496251479	3.102962957	2.193584519	0.752562867	-0.347525889	-1.295782269	1.8	5.6	7.6	11.7	13.5	17.6	19.6	23.1	25.1
YBR235W	AGGAGTAGCGGA	F7	0.537906639	3.196008507	3.815042106	4.893010245	5.302635302	4.942045752	4.337525367	3.974402205	3.791680573	1.8	5.6	7.6	11.7	13.5	17.6	19.6	23.1	25.1
YBR235W	ACGGGGCACGGG	F7	-0.87713086	0.196008507	3.840577198	5.524515331	6.370920042	5.719653331	5.104691199	3.69686823	3.748611851	1.8	5.6	7.6	11.7	13.5	17.6	19.6	23.1	25.1
YBR235W	GGCCGGGAGGCG	F7	-0.336562479	0.361067754	0.718180567	1.67276629	1.671437335	0.845184213	-0.362914351	-0.719494667	-1.170251387	1.8	5.6	7.6	11.7	13.5	17.6	19.6	23.1	25.1
YBR235W	GAAGTGGGGCAC	F7	0.12286914	0.702968496	1.514647173	2.276587818	2.594816054	1.441352168	0.296048731	-1.20313598	-0.958747281	1.8	5.6	7.6	11.7	13.5	17.6	19.6	23.1	25.1
YBR235W	GGAGTGTGCAAC	F7	-0.511846396	-0.294317119	-0.245599245	-0.528052719	-0.183490336	-0.618669203	-1.268277477	-1.475281437	-4.593462817	1.8	5.6	7.6	11.7	13.5	17.6	19.6	23.1	25.1
YBR235W	GGGGGTAGCGGA	F7	-0.462093361	2.517936602	3.095150025	4.171726273	4.331781648	4.164438173	3.72454849	3.111905729	2.404657449	1.8	5.6	7.6	11.7	13.5	17.6	19.6	23.1	25.1
YBR235W	AAGGGGAAGTAG	F7	-0.87713086	-0.803991493	2.400004607	4.973500163	5.520815472	4.889578332	4.507450369	2.407361613	2.289180232	1.8	5.6	7.6	11.7	13.5	17.6	19.6	23.1	25.1
YBR235W	GGGAGGAGCGGA	F7	0.12286914	1.517936602	2.762574686	3.717160409	4.796449915	5.222153671	4.080029145	3.822399112	2.874142733	1.8	5.6	7.6	11.7	13.5	17.6	19.6	23.1	25.1
YBR235W	GGGAGTGGCGGA	F7	-0.462093361	1.196008507	1.815042106	3.049735748	4.114190213	4.104317181	3.495066644	3.237436611	2.16364935	1.8	5.6	7.6	11.7	13.5	17.6	19.6	23.1	25.1
YBR235W	TCGGCGTGCCAA	F7	-1.87713086	1.003363429	2.293089403	2.939552831	3.44281296	3.263973847	3.080029145	1.69686823	1.611108327	1.8	5.6	7.6	11.7	13.5	17.6	19.6	23.1	25.1
YBR235W	GGAGATAAGTGG	F7	-0.87713086	-0.803991493	2.762574686	3.939552831	5.203625296	3.992671825	3.614365573	1.822399112	2.096535154	1.8	5.6	7.6	11.7	13.5	17.6	19.6	23.1	25.1
YBR235W	NGGAGTAGCGGA	F7	1.444797235	1.780971008	1.91457778	4.132197909	4.130868954	3.889578332	3.029403072	3.144327207	2.611108327	1.8	5.6	7.6	11.7	13.5	17.6	19.6	23.1	25.1
YBR235W	TCGACATGCCAA	F7	-0.87713086	1.780971008	2.400004607	3.35459033	4.272887959	3.77854702	3.22204815	3.629754034	2.98961995	1.8	5.6	7.6	11.7	13.5	17.6	19.6	23.1	25.1
YBR235W	TCAACGTGCCAA	F7	0.12286914	2.365933509	3.052081303	4.247675126	3.732319578	3.527008253	3.469975663	3.407361613	1.874142733	1.8	5.6	7.6	11.7	13.5	17.6	19.6	23.1	25.1
YBR235W	AAAAGGGGGCGA	F7	0.12286914	1.196008507	4.637043804	4.454126003	4.227084269	2.304615831	1.22204815	-0.762563389	-0.710819768	1.8	5.6	7.6	11.7	13.5	17.6	19.6	23.1	25.1
YBR235W	CCGACGTGCCAA	F7	-1.87713086	1.196008507	1.177612185	2.717160409	2.973327677	2.719653331	2.029403072	1.237436611	0.289180232	1.8	5.6	7.6	11.7	13.5	17.6	19.6	23.1	25.1
YBR235W	TTGACGTGCCAA	F7	-0.87713086	1.517936602	2.762574686	3.132197909	3.44281296	3.594122448	3.745610106	2.044791533	2.459105233	1.8	5.6	7.6	11.7	13.5	17.6	19.6	23.1	25.1
YIL063C	ATGTGCGGGCCG	F7	-0.48931483	-0.790570977	-1.911778104	-3.04739019	-3.23153983	-6.414131079	-8.326773759	-8.311385297	-9.259641676	1.8	5.6	7.6	11.7	13.5	17.6	19.6	23.1	25.1
YIL063C	GGTGATTGGGCG	F7	-0.139438651	-0.312865378	-1.312425058	-2.593906693	-4.552752316	-6.498304367	-7.410947047	-8.395558586	-8.343814965	1.8	5.6	7.6	11.7	13.5	17.6	19.6	23.1	25.1
YIL063C	AGGCGGCCACGC	F7	-0.249940124	-0.069885553	-1.606130179	-2.023513234	-4.800361023	-5.523520653	-6.436163333	-6.420774871	-6.369031251	1.8	5.6	7.6	11.7	13.5	17.6	19.6	23.1	25.1
YIL063C	GGGAAAAACGCC	F7	-0.193158354	-1.486801317	-5.338087653	-5.38350193	-5.657849379	-5.796046508	-5.708689188	-5.693300726	-5.641557106	1.8	5.6	7.6	11.7	13.5	17.6	19.6	23.1	25.1
YIL063C	GTGTGCGGGCCG	F7	-0.174112598	-0.908328153	-1.511686975	-2.557101252	-5.153376796	-5.291573925	-5.204216605	-5.188828143	-5.137084523	1.8	5.6	7.6	11.7	13.5	17.6	19.6	23.1	25.1
YKL151C	GGGTTAGGTCCA	F7	-0.142532281	0.091819657	0.028234561	-0.793538748	-2.043139535	-4.626121506	-6.123726687	-7.278263227	-9.226519606	1.8	5.6	7.6	11.7	13.5	17.6	19.6	23.1	25.1
YKL151C	AACAAGCTCCAT	F7	-0.271607037	-0.31167828	-0.215856171	-1.003619239	-2.053649389	-4.250740207	-4.982810642	-6.732956927	-7.4181789	1.8	5.6	7.6	11.7	13.5	17.6	19.6	23.1	25.1
YKL151C	CATCACTGTTTC	F7	0.639141934	-0.442366513	-0.421592238	-1.254461879	-3.361081883	-5.686906015	-6.184511195	-8.754085235	-8.702341614	1.8	5.6	7.6	11.7	13.5	17.6	19.6	23.1	25.1
YKL151C	CTGGCTGAGAGC	F7	-0.263053809	-0.260147979	-0.587445716	-1.938668422	-2.338546753	-4.936175501	-5.848818181	-9.003354721	-7.9516111	1.8	5.6	7.6	11.7	13.5	17.6	19.6	23.1	25.1
YKL151C	GGCCAGGGGACA	F7	0.043492959	0.08361727	-0.07495671	-1.342763408	-1.308988562	-4.147625409	-4.557767749	-6.307914034	-8.578098508	1.8	5.6	7.6	11.7	13.5	17.6	19.6	23.1	25.1
YKL151C	CGAAACGAGCGT	F7	-0.145002471	-0.154111515	-0.915899701	-1.572271687	-2.900058394	-4.518248465	-6.678818658	-8.663430197	-8.611686576	1.8	5.6	7.6	11.7	13.5	17.6	19.6	23.1	25.1
YKL151C	TGAGGGGCACCA	F7	0.021331113	0.342397994	-0.017035245	-0.679833501	-1.769756378	-4.966847197	-4.657097455	-7.449063916	-6.397320295	1.8	5.6	7.6	11.7	13.5	17.6	19.6	23.1	25.1
YKL151C	GGAAGGGCGGAC	F7	0.23209821	0.154903304	-1.210658404	-1.200577569	-1.845293467	-4.341042601	-4.66872278	-6.23829682	-7.186553199	1.8	5.6	7.6	11.7	13.5	17.6	19.6	23.1	25.1
YKL151C	CGCAAAGTGCGA	F7	0.82013461	0.314653004	-0.428108876	-0.675157013	-2.768932217	-4.409629686	-5.322272366	-6.891846406	-6.840102785	1.8	5.6	7.6	11.7	13.5	17.6	19.6	23.1	25.1
YKL151C	ACACACCTGAAA	F7	-0.682809205	-0.719294328	-0.663690069	-1.774692687	-2.015873272	-5.028539519	-5.941182199	-7.510756238	-7.459012618	1.8	5.6	7.6	11.7	13.5	17.6	19.6	23.1	25.1
YKL151C	CAGGAATACGGC	F7	-1.188591956	-0.242564506	-0.586056202	-1.969340118	-3.606257646	-5.229881602	-5.879489877	-7.449063916	-7.397320295	1.8	5.6	7.6	11.7	13.5	17.6	19.6	23.1	25.1
YKL151C	GGAAACGGAACT	F7	1.042086485	0.560164838	0.000527392	-0.467119885	-1.861761568	-2.523520653	-6.436163333	-6.420774871	-6.369031251	1.8	5.6	7.6	11.7	13.5	17.6	19.6	23.1	25.1
YKL151C	CCGGAAACGGGC	F7	-1.034672137	-0.089082819	-1.127827787	-0.750030633	-2.907021131	-6.04521826	-5.372898439	-6.942472479	-6.890728858	1.8	5.6	7.6	11.7	13.5	17.6	19.6	23.1	25.1
YKL151C	CCGGCTTGCGCG	F7	-0.303756334	-0.769775777	-1.618247098	-1.663661375	-4.370968231	-3.831093455	-6.743736135	-6.728347673	-6.676604053	1.8	5.6	7.6	11.7	13.5	17.6	19.6	23.1	25.1
YKL151C	AGCAACGCGACG	F7	0.670356935	1.302923711	0.477172467	0.49065188	-2.105623664	-2.980786388	-4.478391568	-4.463003107	-4.411259486	1.8	5.6	7.6	11.7	13.5	17.6	19.6	23.1	25.1
YKL151C	GACAAGCTCCAT	F7	0.083340776	-0.258557356	0.512479336	-0.138656002	-1.614637312	-3.074762536	-4.987405216	-4.972016754	-4.920273134	1.8	5.6	7.6	11.7	13.5	17.6	19.6	23.1	25.1
YKL151C	AAAACAGGCGAC	F7	-1.540095873	1.830724043	1.929684672	0.386770736	-0.390077054	-2.113236684	-4.025879364	-4.010490902	-3.958747281	1.8	5.6	7.6	11.7	13.5	17.6	19.6	23.1	25.1
YKL151C	TAGAGCGAAATG	F7	-5.105949551	-1.945347342	-1.051206505	-1.28926586	-2.496499113	-6.094127861	-6.006770541	-5.991382079	-5.939638459	1.8	5.6	7.6	11.7	13.5	17.6	19.6	23.1	25.1
YKL151C	ATAGCCGAGACA	F7	0.015953936	1.848085204	-0.407350315	-3.260119514	-1.534466963	-3.672664092	-3.585306772	-3.569918311	-3.51817469	1.8	5.6	7.6	11.7	13.5	17.6	19.6	23.1	25.1
YKL151C	TGCATTAGCGTA	F7	2.555828547	1.574520131	1.078076512	-0.774692687	1.758314786	-2.187237265	-2.099879945	-2.084491484	-2.032747863	1.8	5.6	7.6	11.7	13.5	17.6	19.6	23.1	25.1
YKL151C	GCACACCTGAAA	F7	-1.125058374	-0.466956505	-0.333349734	-1.700692106	-1.390077054	-4.113236684	-4.025879364	-4.010490902	-3.958747281	1.8	5.6	7.6	11.7	13.5	17.6	19.6	23.1	25.1
YLR454W	GGGCTGAGAGGG	F7	-0.275880014	-1.170963086	-1.672863923	-3.438057283	-4.817374291	-7.291174452	-10.59613456	-11.58074609	-10.52900247	1.8	5.6	7.6	11.7	13.5	17.6	19.6	23.1	25.1
YLR454W	AAGGAGTGGGGG	F7	-0.16300726	-1.039879757	-1.24900819	-3.099230707	-4.503974793	-7.529697193	-8.764267968	-10.33384201	-10.28209839	1.8	5.6	7.6	11.7	13.5	17.6	19.6	23.1	25.1
YLR454W	AGTGATCTGAGA	F7	-0.300283178	-1.187018597	-1.410822507	-3.371844597	-3.935698663	-6.478286047	-8.156463473	-9.463003107	-9.411259486	1.8	5.6	7.6	11.7	13.5	17.6	19.6	23.1	25.1
YLR454W	AAGAACAAGGGG	F7	0.071142865	-0.102249543	-0.010128874	-1.159762903	-2.115201501	-4.344896985	-5.842502166	-7.312540531	-8.582725006	1.8	5.6	7.6	11.7	13.5	17.6	19.6	23.1	25.1
YLR454W	CGCCGAGGGGAG	F7	-0.065307566	-0.329203186	-0.716965149	-1.903975704	-2.402219165	-5.550985536	-7.229162962	-8.535702595	-9.483958975	1.8	5.6	7.6	11.7	13.5	17.6	19.6	23.1	25.1
YLR454W	AAGGCCCATTAC	F7	-0.680035658	-1.206285861	-2.07994709	-5.032251963	-4.908050035	-8.319265659	-9.816870839	-9.801482378	-8.749738757	1.8	5.6	7.6	11.7	13.5	17.6	19.6	23.1	25.1
YLR454W	CCCGTGTGCGGA	F7	0.333658053	-0.153141056	-1.06135446	-2.89655103	-4.298654026	-6.021813656	-6.782453242	-9.088992876	-9.037249255	1.8	5.6	7.6	11.7	13.5	17.6	19.6	23.1	25.1
YLR454W	AAGGTGAACACA	F7	-0.474115889	-1.12193424	-1.547650148	-3.043725833	-4.470076376	-9.363161007	-6.953875592	-8.260415226	-9.208671605	1.8	5.6	7.6	11.7	13.5	17.6	19.6	23.1	25.1
YLR454W	CGAGCAGCCAGG	F7	-0.443519976	-0.908878065	-1.677439479	-3.452764592	-3.727112041	-6.222861175	-9.135503855	-9.120115393	-9.068371773	1.8	5.6	7.6	11.7	13.5	17.6	19.6	23.1	25.1
YLR454W	GGAGGATCAGTG	F7	0.438556295	0.532394655	0.255068325	-0.689062615	-0.880268829	-3.896787402	-5.311930422	-7.881504461	-7.829760841	1.8	5.6	7.6	11.7	13.5	17.6	19.6	23.1	25.1
YLR454W	ACCAGATGGTGG	F7	-1.069117624	-0.562628879	-0.357519159	-0.922604477	-2.659578883	-5.570365516	-6.483008196	-8.052582236	-8.000838615	1.8	5.6	7.6	11.7	13.5	17.6	19.6	23.1	25.1
YLR454W	CGCAGTTAGGAC	F7	-0.639954622	-0.781554104	-1.495944239	-2.770177206	-3.090328344	-7.182721784	-8.095364464	-8.079976002	-8.028232382	1.8	5.6	7.6	11.7	13.5	17.6	19.6	23.1	25.1
YLR454W	CGCGGGGGGCGG	F7	-0.584083885	-0.341019516	-0.16834318	-1.389199463	-1.688637893	-3.659725037	-5.572367716	-7.556979255	-7.505235634	1.8	5.6	7.6	11.7	13.5	17.6	19.6	23.1	25.1
YLR454W	AAGGGGCGCTCG	F7	1.014616249	0.521408794	0.756769064	-1.020449101	-2.195260877	-6.240348602	-5.152991281	-6.13760282	-6.085859199	1.8	5.6	7.6	11.7	13.5	17.6	19.6	23.1	25.1
YLR454W	ATCGGGTAAAGT	F7	-0.654738439	0.055830849	0.085689696	-0.78138734	-2.022567925	-3.81284175	-3.72548443	-6.517450891	-6.46570727	1.8	5.6	7.6	11.7	13.5	17.6	19.6	23.1	25.1
YLR454W	GTGCGCGGGCCG	F7	-1.462093361	0.418400929	4.651543374	4.438006338	4.964049863	2.679011346	1.22204815	-0.347525889	-0.710819768	1.8	5.6	7.6	11.7	13.5	17.6	19.6	23.1	25.1
YLR454W	GAGGAGTGGGGG	F7	-0.014634384	-1.235942375	-0.75986673	-2.912196211	-3.565055283	-7.025180507	-6.937823187	-6.922434725	-6.870691105	1.8	5.6	7.6	11.7	13.5	17.6	19.6	23.1	25.1
YLR454W	GGGGGCGGGAGG	F7	-0.837602496	-2.915022805	-3.577275317	-5.622689594	-7.481999543	-7.620196672	-7.532839352	-7.517450891	-7.46570727	1.8	5.6	7.6	11.7	13.5	17.6	19.6	23.1	25.1
YLR454W	ATAGAGGGGGTA	F7	0.826476137	-0.205354055	-1.013071376	-1.260119514	-2.271432557	-4.994592187	-5.907234867	-5.891846406	-5.840102785	1.8	5.6	7.6	11.7	13.5	17.6	19.6	23.1	25.1
YLR454W	CTGGTAAGGCCC	F7	-2.299363861	-0.963190088	-1.56654891	-4.933891282	-6.793201232	-4.931398361	-6.844041041	-6.828652579	-6.776908958	1.8	5.6	7.6	11.7	13.5	17.6	19.6	23.1	25.1
YLR454W	GGGAGGGGGGAG	F7	-2.078764721	-0.350273525	-1.608984177	-0.806401547	-2.665711496	-4.388871126	-5.301513806	-6.286125345	-6.234381724	1.8	5.6	7.6	11.7	13.5	17.6	19.6	23.1	25.1
YLR454W	CCTTGGCGGCGG	F7	-1.199058955	-0.125919588	-0.72927841	-1.967337765	-2.589608517	-4.602274764	-6.099879945	-6.084491484	-6.032747863	1.8	5.6	7.6	11.7	13.5	17.6	19.6	23.1	25.1
YLR454W	CCGAGATCTTGT	F7	-0.627152607	-0.155463863	-1.294875586	-2.854863036	-2.766640405	-6.074762536	-4.987405216	-5.972016754	-5.920273134	1.8	5.6	7.6	11.7	13.5	17.6	19.6	23.1	25.1
YLR454W	TCAGGGTGCTTC	F7	-2.346616144	-1.803991493	0.612549242	-1.037727093	-4.312074542	-4.035234172	-5.947876852	-5.93248839	-5.880744769	1.8	5.6	7.6	11.7	13.5	17.6	19.6	23.1	25.1
YLR454W	GAGAACAAGGGG	F7	0.263046798	-0.331238496	-0.115169564	-1.260119514	-1.534466963	-3.480019014	-3.392661694	-5.377273233	-5.325529612	1.8	5.6	7.6	11.7	13.5	17.6	19.6	23.1	25.1
YLR454W	TTGGGAACCTTA	F7	-1.516541145	-0.213104158	-0.992312816	-4.792614595	-4.481999543	-6.205159173	-6.117801853	-6.102413392	-6.050669771	1.8	5.6	7.6	11.7	13.5	17.6	19.6	23.1	25.1
YLR454W	GGTGGGGCCGGG	F7	-0.099523282	0.581298663	-0.067863849	-2.482511936	-3.756859384	-3.480019014	-5.392661694	-5.377273233	-5.325529612	1.8	5.6	7.6	11.7	13.5	17.6	19.6	23.1	25.1
YLR454W	GGGTCGGTGATC	F7	-0.87713086	1.196008507	4.984967107	5.191091598	5.295255772	3.77854702	2.029403072	0.237436611	-0.710819768	1.8	5.6	7.6	11.7	13.5	17.6	19.6	23.1	25.1
YLR454W	GGTGATCTGAGA	F7	-0.183233988	-1.191014616	-0.587922561	-2.955264933	-3.00721996	-4.367809511	-5.865414691	-5.85002623	-5.798282609	1.8	5.6	7.6	11.7	13.5	17.6	19.6	23.1	25.1
YLR454W	GCGAGGAATACC	F7	-0.784021456	-0.675258179	-3.051206505	-3.359655188	-3.634002637	-6.094127861	-5.006770541	-5.991382079	-5.939638459	1.8	5.6	7.6	11.7	13.5	17.6	19.6	23.1	25.1
YLR454W	GACGGGAGAGCA	F7	2.35168783	0.655440126	0.177612185	0.006667027	-1.14214954	-3.86530917	-3.77795185	-2.762563389	-3.710819768	1.8	5.6	7.6	11.7	13.5	17.6	19.6	23.1	25.1
YLR454W	ACTGGCCCAGAG	F7	0.332322505	0.102899103	-0.159422802	-0.64540967	-2.14214954	-3.86530917	-4.77795185	-4.762563389	-4.710819768	1.8	5.6	7.6	11.7	13.5	17.6	19.6	23.1	25.1
YLR454W	GAGGCCCATTAC	F7	-0.340102837	-1.084099412	-1.272420735	-4.125189934	-5.399537383	-5.537734512	-5.450377192	-5.434988731	-5.38324511	1.8	5.6	7.6	11.7	13.5	17.6	19.6	23.1	25.1
YLR454W	AGCCGTGGGGGC	F7	0.12286914	-2.773617844	-4.961939167	-3.007353444	-3.281700893	-3.834935521	-5.332540702	-5.31715224	-5.26540862	1.8	5.6	7.6	11.7	13.5	17.6	19.6	23.1	25.1
YLR454W	ACAGGGCACAGC	F7	-0.774037367	-3.558878995	-2.162237818	-5.207652094	-4.481999543	-5.620196672	-5.532839352	-5.517450891	-5.46570727	1.8	5.6	7.6	11.7	13.5	17.6	19.6	23.1	25.1
YLR454W	GAGGTGAACACA	F7	0.229784344	-0.334506209	-0.407350315	-2.56824181	-2.842589258	-4.565748888	-4.478391568	-4.463003107	-4.411259486	1.8	5.6	7.6	11.7	13.5	17.6	19.6	23.1	25.1
YLR454W	CGGGGGCTGGGG	F7	-1.720405357	-3.14976633	-5.338087653	-5.38350193	-5.657849379	-5.796046508	-5.708689188	-5.693300726	-5.641557106	1.8	5.6	7.6	11.7	13.5	17.6	19.6	23.1	25.1
YLR454W	GCCAGATGGTGG	F7	-0.661402169	-0.851297207	-0.902115007	-1.59960598	-2.681308351	-4.819505481	-4.732148161	-4.716759699	-4.665016078	1.8	5.6	7.6	11.7	13.5	17.6	19.6	23.1	25.1
YLR454W	GCAAGGGGGTGG	F7	-5.269448283	-1.736877297	-1.214705237	-3.845082015	-2.534466963	-4.257626593	-4.170269273	-5.154880811	-5.103137191	1.8	5.6	7.6	11.7	13.5	17.6	19.6	23.1	25.1
YLR454W	TCCAAATGCCCG	F7	0.184269684	-0.005625354	-3.930912271	-1.976326548	-4.250673997	-4.388871126	-4.301513806	-4.286125345	-4.234381724	1.8	5.6	7.6	11.7	13.5	17.6	19.6	23.1	25.1
YPR087W	AGACTCTAGGCA	F7	-5.92152498	-5.848385612	-5.451744435	-5.497158711	-5.77150616	-5.90970329	-5.822345969	-5.806957508	-5.755213887	1.8	5.6	7.6	11.7	13.5	17.6	19.6	23.1	25.1
YPR001W	AAGCGCAAGACG	F7	0.298333576	0.164071097	0.191259402	-1.392343806	-2.240426501	-5.19017854	-7.132568564	-8.380214508	-9.650398982	1.8	5.6	7.6	11.7	13.5	17.6	19.6	23.1	25.1
YPR001W	CACCGGCCGAAC	F7	0.392446391	0.740179125	0.563503339	-0.458020318	-1.830399849	-4.061706383	-5.296277158	-7.865851197	-9.814107576	1.8	5.6	7.6	11.7	13.5	17.6	19.6	23.1	25.1
YPR001W	GAAGAATAACTG	F7	-0.022125927	0.063668741	-0.050967034	-1.18272216	-1.425637101	-3.836852724	-5.634018187	-6.149144442	-8.267325823	1.8	5.6	7.6	11.7	13.5	17.6	19.6	23.1	25.1
YPR001W	GGACCGAACGGT	F7	0.070762709	0.05533342	-0.054561257	-1.502346621	-2.181677905	-6.074762536	-5.987405216	-8.972016754	-8.920273134	1.8	5.6	7.6	11.7	13.5	17.6	19.6	23.1	25.1
YPR001W	CCGGCATAGAAC	F7	0.373469263	-0.005039012	0.053857365	0.184665328	-1.09471771	-3.692346458	-5.720466355	-7.290040395	-7.238296774	1.8	5.6	7.6	11.7	13.5	17.6	19.6	23.1	25.1
YPR001W	AGGCTAACCCAA	F7	-0.082762955	-0.37438788	-1.071646842	-1.51254582	-3.05437358	-5.140103289	-7.860100891	-8.84471243	-8.792968809	1.8	5.6	7.6	11.7	13.5	17.6	19.6	23.1	25.1
YPR001W	AGGAGGCGGGTC	F7	-0.115401026	-0.109859737	0.476095427	-0.373176327	-0.545273718	-2.895774451	-3.996044134	-5.828652579	-6.098837053	1.8	5.6	7.6	11.7	13.5	17.6	19.6	23.1	25.1
YPR001W	TGGATGAGGGGC	F7	0.688178525	0.691288294	0.49918533	-1.159874202	-1.679978065	-4.140103289	-5.538172797	-7.84471243	-7.792968809	1.8	5.6	7.6	11.7	13.5	17.6	19.6	23.1	25.1
YPR001W	GGGTGGGCAGCG	F7	0.12286914	0.021082825	0.010181039	-0.572407839	-1.544485719	-3.64791743	-5.630949438	-7.937489071	-7.885745451	1.8	5.6	7.6	11.7	13.5	17.6	19.6	23.1	25.1
YPR001W	CGCTGCCCGCCC	F7	0.16899831	-0.604850703	-0.509865226	-0.522112639	-1.483302203	-2.731123823	-4.721769015	-6.876305555	-5.824561934	1.8	5.6	7.6	11.7	13.5	17.6	19.6	23.1	25.1
YPR001W	GAGTGTGAAGCC	F7	0.507936823	-0.415294386	-0.860861962	-3.79380151	-4.068148959	-5.791308589	-7.025879364	-8.010490902	-7.958747281	1.8	5.6	7.6	11.7	13.5	17.6	19.6	23.1	25.1
YPR001W	CAGCCAAAACCG	F7	0.44175678	0.085584518	0.212618635	0.054195397	-0.366230312	-2.850202278	-4.347807458	-5.332418997	-7.280675376	1.8	5.6	7.6	11.7	13.5	17.6	19.6	23.1	25.1
YPR001W	AAGGGCAGGGGA	F7	0.169832619	-0.28412402	-0.940224305	-1.839787715	-3.727112041	-6.367809511	-7.865414691	-7.85002623	-7.798282609	1.8	5.6	7.6	11.7	13.5	17.6	19.6	23.1	25.1
YPR001W	CGCGGGGGGTGG	F7	0.526060396	0.33718457	-0.919998611	-3.386876656	-4.883616527	-7.606776157	-5.519418837	-7.504030375	-7.452286754	1.8	5.6	7.6	11.7	13.5	17.6	19.6	23.1	25.1
YPR001W	GTGCGCGGGCCG	F7	0.12286914	3.196008507	6.569929608	6.981863636	7.511292698	5.889578332	4.614365573	2.937876329	0.874142733	1.8	5.6	7.6	11.7	13.5	17.6	19.6	23.1	25.1
YPR001W	AGAGGGGAGAAG	F7	0.02629588	0.08829469	0.103065232	-0.484242824	-1.173627772	-2.662322148	-4.896892923	-6.881504461	-5.829760841	1.8	5.6	7.6	11.7	13.5	17.6	19.6	23.1	25.1
YPR001W	AGCGGATCGAAG	F7	0.347935695	0.82403973	1.133218066	0.756182298	-0.063161244	-2.04463287	-3.722810296	-5.029349929	-5.977606309	1.8	5.6	7.6	11.7	13.5	17.6	19.6	23.1	25.1
YPR001W	CGCTATGACCAC	F7	-1.033472889	-0.324145698	-0.653329557	-1.662217958	-2.503605999	-5.396690631	-5.309333311	-7.293944849	-6.242201229	1.8	5.6	7.6	11.7	13.5	17.6	19.6	23.1	25.1
YPR001W	AGGTGGAGCCAG	F7	-0.74707032	-0.509544134	0.464642072	0.028768319	-0.477752572	-1.892789907	-4.18394421	-6.490483843	-5.438740223	1.8	5.6	7.6	11.7	13.5	17.6	19.6	23.1	25.1
YPR001W	GAGCGCAAGACG	F7	0.364943927	0.124925409	0.431368778	-1.398316808	-2.427551759	-3.980786388	-6.478391568	-6.463003107	-6.411259486	1.8	5.6	7.6	11.7	13.5	17.6	19.6	23.1	25.1
YPR001W	GGGAGTCTGGGA	F7	-1.329643065	-0.256503697	-0.911392821	-1.693772692	-4.205159338	-7.150711389	-7.063354069	-7.047965608	-6.996221987	1.8	5.6	7.6	11.7	13.5	17.6	19.6	23.1	25.1
YPR001W	GGCGGGGAGGGG	F7	-0.87713086	2.896448225	5.425539699	6.14714825	6.520815472	4.862611284	3.976935652	1.559364706	0.289180232	1.8	5.6	7.6	11.7	13.5	17.6	19.6	23.1	25.1
YPR001W	ACGAACCCCGGG	F7	-0.115290597	0.148179982	-0.202991817	-0.976326548	-2.443319075	-4.066943031	-6.301513806	-6.286125345	-6.234381724	1.8	5.6	7.6	11.7	13.5	17.6	19.6	23.1	25.1
YPR001W	GGGTCGGTGATC	F7	-1.87713086	1.003363429	4.45063068	4.737059967	5.250167882	3.594122448	2.922487868	-0.177600888	0.611108327	1.8	5.6	7.6	11.7	13.5	17.6	19.6	23.1	25.1
YPR001W	GCTCAGGGCAGT	F7	2.113591326	0.158533802	1.114602388	-2.15320431	-2.01251426	-2.343356467	-2.741425974	-5.047965608	-4.996221987	1.8	5.6	7.6	11.7	13.5	17.6	19.6	23.1	25.1
YPR001W	TCCGGCCCAGGG	F7	1.105167138	1.105243043	0.907523022	0.096573999	-1.17777345	-4.222861175	-4.135503855	-5.120115393	-5.068371773	1.8	5.6	7.6	11.7	13.5	17.6	19.6	23.1	25.1
YPR001W	GGGTGTGAGGAG	F7	1.2272058	0.681435334	0.91457778	0.582859318	-1.14214954	-2.379882343	-5.099879945	-3.499528983	-5.032747863	1.8	5.6	7.6	11.7	13.5	17.6	19.6	23.1	25.1
YPR001W	GCAGCATTCGGA	F7	0.242168068	0.623429731	0.349378534	-1.140820586	-4.585093036	-4.138327665	-4.635932845	-5.620544384	-5.568800763	1.8	5.6	7.6	11.7	13.5	17.6	19.6	23.1	25.1
YPR001W	ATGTGTAGAGAG	F7	-0.87713086	1.517936602	5.052081303	5.501431718	5.3603508	4.041581425	3.22204815	1.559364706	0.289180232	1.8	5.6	7.6	11.7	13.5	17.6	19.6	23.1	25.1
YPR001W	TTGTCGGGGGAG	F7	1.12286914	-0.964456165	-0.070315328	-0.241260487	-0.451477598	-3.528274183	-3.025879364	-5.010490902	-3.373784781	1.8	5.6	7.6	11.7	13.5	17.6	19.6	23.1	25.1
YPR001W	GGGTTGGAGGGA	F7	-0.642665607	0.356473179	-2.272420735	-1.037727093	-2.814574882	-5.537734512	-3.865414691	-5.434988731	-5.38324511	1.8	5.6	7.6	11.7	13.5	17.6	19.6	23.1	25.1
YPR001W	GAGAGGTGCGAG	F7	-1.064757863	0.123858722	0.520499899	-2.225354096	-0.762735951	-3.637898674	-5.135503855	-5.120115393	-5.068371773	1.8	5.6	7.6	11.7	13.5	17.6	19.6	23.1	25.1
YPR001W	CGAGCCCCTGTA	F7	-0.104541356	-0.929522375	-1.670384721	-1.230372171	-0.788512586	-3.450271671	-5.362914351	-5.347525889	-5.295782269	1.8	5.6	7.6	11.7	13.5	17.6	19.6	23.1	25.1
YPR001W	CATAACTCCAGA	F7	-2.663727222	-1.26865976	-1.70851985	-1.10185743	-3.513708403	-3.166478705	-5.886476307	-5.871087845	-5.819344225	1.8	5.6	7.6	11.7	13.5	17.6	19.6	23.1	25.1
YPR001W	GGGAGGAGAGGC	F7	1.292794141	2.810718351	2.80210305	1.795162921	0.080242881	-1.86530917	-2.77795185	-1.762563389	-2.710819768	1.8	5.6	7.6	11.7	13.5	17.6	19.6	23.1	25.1
YPR001W	GGGCTAACCCAA	F7	0.363877239	-0.456068189	-0.059427012	-1.037727093	-2.449578066	-3.90970329	-4.822345969	-4.806957508	-4.755213887	1.8	5.6	7.6	11.7	13.5	17.6	19.6	23.1	25.1
YPR001W	CTGGACAAGGAA	F7	-3.947520188	-4.196308915	-2.629742737	-1.675157013	-3.312074542	-5.257626593	-6.170269273	-6.154880811	-6.103137191	1.8	5.6	7.6	11.7	13.5	17.6	19.6	23.1	25.1
YPR001W	GGGAGGCGGGTC	F7	-0.536093942	-0.25145047	0.145190708	0.032662235	-1.049040136	-4.772199766	-3.684842446	-3.669453984	-4.617710364	1.8	5.6	7.6	11.7	13.5	17.6	19.6	23.1	25.1
YPR001W	GCAGAAGCAGTC	F7	-2.846757211	-0.358580344	-0.502507548	-2.685425349	-1.581261175	-3.834935521	-5.332540702	-5.31715224	-5.26540862	1.8	5.6	7.6	11.7	13.5	17.6	19.6	23.1	25.1
YPR001W	ATTTCGGGATGG	F7	-1.968278748	-6.418701337	-6.022060159	-6.067474436	-6.341821885	-6.480019014	-6.392661694	-6.377273233	-6.325529612	1.8	5.6	7.6	11.7	13.5	17.6	19.6	23.1	25.1
YPR001W	CAGAGCTGGTGC	F7	1.336993945	-4.447847682	0.533755996	-1.511658281	-2.370968231	-3.50916536	-4.42180804	-4.406419578	-4.354675958	1.8	5.6	7.6	11.7	13.5	17.6	19.6	23.1	25.1
YPR001W	AGATGAGGAGAG	F7	-4.784021456	-1.01044237	0.440646591	-0.359655188	-1.049040136	-1.450271671	-3.684842446	-3.669453984	-4.617710364	1.8	5.6	7.6	11.7	13.5	17.6	19.6	23.1	25.1
YPR001W	GATAGCGACACT	F7	-0.24636467	-0.298756184	-1.361546626	-1.237035901	-1.681308351	-4.819505481	-2.732148161	-4.716759699	-4.665016078	1.8	5.6	7.6	11.7	13.5	17.6	19.6	23.1	25.1
YPR001W	GGGACTGGCGCG	F7	-0.87713086	1.517936602	3.840577198	4.405216403	3.796449915	2.13469083	1.22204815	-0.762563389	-0.710819768	1.8	5.6	7.6	11.7	13.5	17.6	19.6	23.1	25.1
YPR001W	TGGAGGGCCGAG	F7	0.052479812	0.558578587	-0.799667738	-3.845082015	-1.534466963	-4.257626593	-4.170269273	-4.154880811	-4.103137191	1.8	5.6	7.6	11.7	13.5	17.6	19.6	23.1	25.1
YPR001W	GGGCAGGAGGGG	F7	-0.172586744	-4.558878995	-0.840309723	-1.622689594	-1.674644621	-1.298268577	-4.532839352	-4.517450891	-4.46570727	1.8	5.6	7.6	11.7	13.5	17.6	19.6	23.1	25.1
YPR001W	GAGGAAGAAAGT	F7	-2.336562479	-5.263423111	-1.866781934	-2.590268116	-5.18654366	-5.324740789	-5.237383469	-5.221995007	-5.170251387	1.8	5.6	7.6	11.7	13.5	17.6	19.6	23.1	25.1
YPR001W	CTGGTCCCCACA	F7	-4.964593702	-0.984563738	-4.494813157	-2.218299338	-2.00721996	-4.952772011	-3.865414691	-4.85002623	-4.798282609	1.8	5.6	7.6	11.7	13.5	17.6	19.6	23.1	25.1
YPR001W	GCAGTGTAGGGA	F7	-1.509399076	-0.670724962	-3.361546626	-4.406960903	-3.096345851	-4.819505481	-4.732148161	-4.716759699	-4.665016078	1.8	5.6	7.6	11.7	13.5	17.6	19.6	23.1	25.1
YPR001W	TGACAACACAAC	F7	-1.87713086	2.655440126	2.680112526	2.006667027	0.594816054	0.13469083	-1.77795185	-1.762563389	-1.710819768	1.8	5.6	7.6	11.7	13.5	17.6	19.6	23.1	25.1
YPR001W	ACACCAACTCTG	F7	0.412375757	-3.973916494	0.007687184	-0.815334672	-2.897037043	-4.035234172	-3.947876852	-3.93248839	-3.880744769	1.8	5.6	7.6	11.7	13.5	17.6	19.6	23.1	25.1
YPR001W	CGGGCGTGGCGA	F7	-0.047055862	-0.273476776	-1.992312816	-1.300761499	-1.312074542	-4.035234172	-3.947876852	-3.93248839	-2.880744769	1.8	5.6	7.6	11.7	13.5	17.6	19.6	23.1	25.1
YPR001W	GACTGTTAGGTA	F7	-0.514560781	-0.026383914	-0.044780236	-0.938191419	-0.364541962	-2.087701592	-2.000344271	-3.569918311	-3.51817469	1.8	5.6	7.6	11.7	13.5	17.6	19.6	23.1	25.1
YPR001W	GGAGGGGAGAAG	F7	-0.407645577	-0.182503116	0.799100562	-0.56824181	-1.842589258	-1.980786388	-1.893429068	-3.463003107	-3.411259486	1.8	5.6	7.6	11.7	13.5	17.6	19.6	23.1	25.1
YOR244W	AGGCAGGGATGA	F7	-0.004042973	-0.881994005	-1.070315328	-6.0226202	-3.127042648	-5.435164778	-6.347807458	-6.332418997	-6.280675376	1.8	5.6	7.6	11.7	13.5	17.6	19.6	23.1	25.1
YOR244W	GACCAGGGCAGG	F7	-1.833187513	-0.849315483	-1.053066847	-2.882752433	-4.742062383	-5.465222012	-5.377864692	-6.362476231	-6.31073261	1.8	5.6	7.6	11.7	13.5	17.6	19.6	23.1	25.1
YOR244W	ACGAGAACAAGG	F7	-5.400692816	-0.935236026	-4.930912271	-3.976326548	-5.250673997	-5.388871126	-5.301513806	-5.286125345	-5.234381724	1.8	5.6	7.6	11.7	13.5	17.6	19.6	23.1	25.1
YOR244W	GGACACTAAAGG	F7	0.309282264	-4.661972488	-2.26533131	-4.310745587	-4.585093036	-4.723290165	-4.635932845	-4.620544384	-4.568800763	1.8	5.6	7.6	11.7	13.5	17.6	19.6	23.1	25.1
YOR244W	ATACAGTACTAA	F7	1.470792443	-0.263423111	-0.544853839	0.547235408	-3.18654366	-3.324740789	-3.237383469	-3.221995007	-3.170251387	1.8	5.6	7.6	11.7	13.5	17.6	19.6	23.1	25.1
YOR244W	TTGCAGAAAAAC	F7	-0.218167778	-4.051919006	0.344722171	-0.241260487	-3.975039555	-4.113236684	-4.025879364	-4.010490902	-3.958747281	1.8	5.6	7.6	11.7	13.5	17.6	19.6	23.1	25.1
YMR228W	TGTAAGAGGGGA	F7	-0.63289405	-0.935903168	-1.049456723	-2.051802278	-3.243687567	-6.551809697	-6.464452377	-6.449063916	-6.397320295	1.8	5.6	7.6	11.7	13.5	17.6	19.6	23.1	25.1
YMR228W	GTTCGGCCAGGG	F7	-3.105949551	-6.032810183	-5.636169006	-5.681583283	-5.955930732	-6.094127861	-6.006770541	-5.991382079	-5.939638459	1.8	5.6	7.6	11.7	13.5	17.6	19.6	23.1	25.1
YMR228W	GGGGTGCCGGAG	F7	-3.52098705	-1.64049276	-2.466244004	-5.096620782	-3.049040136	-4.50916536	-4.42180804	-5.406419578	-5.354675958	1.8	5.6	7.6	11.7	13.5	17.6	19.6	23.1	25.1
YDL167C	GGAGGGTGCGCG	F7	0.304358547	0.282278166	0.043120877	-0.40520734	-1.20973419	-3.470691212	-5.383333892	-7.615872944	-7.564129323	1.8	5.6	7.6	11.7	13.5	17.6	19.6	23.1	25.1
YDL167C	GAGAACTTGTCA	F7	0.710708401	1.169856219	0.609824828	0.58138363	0.108352187	-2.161550621	-4.576693642	-6.146267681	-7.094524061	1.8	5.6	7.6	11.7	13.5	17.6	19.6	23.1	25.1
YDL167C	TGGGTTGTGAGA	F7	-0.054917979	0.496874987	0.550214418	0.357574188	-0.606817807	-1.725906114	-4.886476307	-6.871087845	-6.819344225	1.8	5.6	7.6	11.7	13.5	17.6	19.6	23.1	25.1
YDL167C	GGGGTGCGGGGG	F7	0.688466316	1.011583936	0.982216496	0.947773337	-0.348600418	-2.421702519	-4.836845539	-6.406419578	-6.354675958	1.8	5.6	7.6	11.7	13.5	17.6	19.6	23.1	25.1
YDL167C	ACTACTTTTGCG	F7	-2.416136071	-9.001208186	-8.604567008	-8.649981285	-8.924328734	-9.062525863	-8.975168543	-8.959780082	-8.908036461	1.8	5.6	7.6	11.7	13.5	17.6	19.6	23.1	25.1
YDL167C	ACACAGGTGAAA	F7	0.140147131	1.213286499	0.693343684	0.726784828	-0.124871549	-2.333458006	-4.568028781	-4.552640319	-6.085859199	1.8	5.6	7.6	11.7	13.5	17.6	19.6	23.1	25.1
YDL167C	ACGGAGCGGGGC	F7	0.927318331	0.236085947	-0.469634594	-0.695621116	-1.484541738	-3.693128195	-5.92769897	-5.912310508	-5.860566888	1.8	5.6	7.6	11.7	13.5	17.6	19.6	23.1	25.1
YDL167C	GCAGTGTAGGGA	F7	-0.684485782	0.24663458	-1.044780236	-0.012192001	-0.490072844	-2.502739091	-5.585306772	-5.569918311	-5.51817469	1.8	5.6	7.6	11.7	13.5	17.6	19.6	23.1	25.1
YDL167C	TGCGGCCGGTGG	F7	-2.947520188	0.869780275	-1.214705237	-1.675157013	-2.534466963	-4.257626593	-5.170269273	-5.154880811	-5.103137191	1.8	5.6	7.6	11.7	13.5	17.6	19.6	23.1	25.1
YDL167C	GTAACGACAGAG	F7	-2.119987384	-1.705811099	-1.650206839	-5.602511712	-2.706934159	-6.01505629	-5.92769897	-5.912310508	-5.860566888	1.8	5.6	7.6	11.7	13.5	17.6	19.6	23.1	25.1
YDL167C	ACTGTAGAGTGG	F7	0.248400022	-0.17596027	0.040108662	-0.590268116	-2.601581159	-2.324740789	-4.237383469	-4.221995007	-4.170251387	1.8	5.6	7.6	11.7	13.5	17.6	19.6	23.1	25.1
YDL167C	GCACAGGTGAAA	F7	3.029759735	2.517936602	3.052081303	3.247675126	2.732319578	-0.86530917	-0.77795185	-0.762563389	-0.710819768	1.8	5.6	7.6	11.7	13.5	17.6	19.6	23.1	25.1
YIL030C	AGTAACTGCAGG	F7	0.170963428	-0.503412718	-1.845208522	-3.505332643	-3.825483782	-7.917877221	-8.830519901	-7.815131439	-8.763387819	1.8	5.6	7.6	11.7	13.5	17.6	19.6	23.1	25.1
YIL030C	GGCGACGGGAGG	F7	0.477785647	-0.474884172	-1.158562159	-4.53695972	-4.704391965	-6.649944016	-7.562586696	-8.547198234	-7.495454614	1.8	5.6	7.6	11.7	13.5	17.6	19.6	23.1	25.1
YIL030C	AGGCGTGATCGG	F7	0.621970904	-0.740028434	-1.565779678	-3.833586376	-4.107933825	-8.416055956	-7.328698636	-8.313310174	-8.261566553	1.8	5.6	7.6	11.7	13.5	17.6	19.6	23.1	25.1
YIL030C	GGCTGGGAGAGG	F7	1.128450172	0.334528371	-1.061025566	-1.820135658	-2.21477734	-4.876536426	-6.789179106	-5.188828143	-6.722047023	1.8	5.6	7.6	11.7	13.5	17.6	19.6	23.1	25.1
YIL030C	CGGCGGGGGGGG	F7	0.349297074	-0.084099412	-0.992312816	-1.424750216	-2.592182461	-3.663265394	-7.035339693	-7.019951231	-6.968207611	1.8	5.6	7.6	11.7	13.5	17.6	19.6	23.1	25.1
YIL030C	CGAAGGGCGGAA	F7	0.680646811	0.410133313	-0.913702981	-1.374154757	-3.522971324	-5.831093455	-5.743736135	-6.728347673	-6.676604053	1.8	5.6	7.6	11.7	13.5	17.6	19.6	23.1	25.1
YIL030C	AGGGGGGCCGGA	F7	0.542583126	1.089093303	0.183844139	-0.293286378	-2.293458864	-4.132095711	-5.044738391	-6.029349929	-5.977606309	1.8	5.6	7.6	11.7	13.5	17.6	19.6	23.1	25.1
YIL030C	CGGGTGGGGGCG	F7	0.80450766	0.279264011	-1.36512208	-4.526013574	-3.063395429	-6.523520653	-6.436163333	-6.420774871	-6.369031251	1.8	5.6	7.6	11.7	13.5	17.6	19.6	23.1	25.1
YIL030C	GAACAGGGGGCC	F7	1.033935411	-0.469572454	-2.471480653	-3.654398453	-4.250673997	-6.388871126	-6.301513806	-6.286125345	-6.234381724	1.8	5.6	7.6	11.7	13.5	17.6	19.6	23.1	25.1
YIL030C	CAGAGCAACTGG	F7	1.105167138	-1.702111879	-2.76490232	-1.640391595	-3.499701545	-5.222861175	-5.135503855	-5.120115393	-5.068371773	1.8	5.6	7.6	11.7	13.5	17.6	19.6	23.1	25.1
YIL030C	GGCAGGAGGGGA	F7	1.35168783	-1.634066491	-1.822387815	-4.452764592	-4.727112041	-4.86530917	-4.77795185	-4.762563389	-4.710819768	1.8	5.6	7.6	11.7	13.5	17.6	19.6	23.1	25.1
YIL030C	GGTAACTGCAGG	F7	0.560990252	-0.51026029	-0.902115007	-2.821998402	-2.681308351	-3.819505481	-4.732148161	-4.716759699	-4.665016078	1.8	5.6	7.6	11.7	13.5	17.6	19.6	23.1	25.1
YIL030C	GGTGAGAGGTCC	F7	3.246251555	2.433047705	0.592649685	-2.260119514	-2.534466963	-2.672664092	-2.585306772	-2.569918311	-2.51817469	1.8	5.6	7.6	11.7	13.5	17.6	19.6	23.1	25.1
YIL030C	GGGCGTGATCGG	F7	0.345261561	-0.903527166	-1.992312816	-2.037727093	-3.049040136	-4.772199766	-4.684842446	-4.669453984	-4.617710364	1.8	5.6	7.6	11.7	13.5	17.6	19.6	23.1	25.1
YIL030C	GTGCGCGGGCCG	F7	-0.87713086	0.780971008	3.762574686	4.006667027	3.520815472	2.835130548	0.22204815	-0.762563389	-0.710819768	1.8	5.6	7.6	11.7	13.5	17.6	19.6	23.1	25.1
YDR152W	ACCTCGAGGACA	F7	-0.397702774	-0.517208484	-1.23277681	-2.365653928	-2.282449373	-4.778198506	-7.690841186	-6.675452725	-7.623709104	1.8	5.6	7.6	11.7	13.5	17.6	19.6	23.1	25.1
YDR152W	CCAGCGCTGCTC	F7	-0.757715693	-2.381649193	-4.222047213	-4.489853911	-5.76420136	-7.48736099	-7.40000367	-7.384615208	-7.332871587	1.8	5.6	7.6	11.7	13.5	17.6	19.6	23.1	25.1
YDR152W	AGCATCGGCGCA	F7	0.092495491	-1.301491152	-2.822387815	-6.037727093	-3.50471962	-6.450271671	-6.362914351	-6.347525889	-5.295782269	1.8	5.6	7.6	11.7	13.5	17.6	19.6	23.1	25.1
YDR152W	GGAAACAGGCGC	F7	-0.637943196	-3.564803829	-6.338087653	-4.798539429	-6.657849379	-6.796046508	-6.708689188	-6.693300726	-6.641557106	1.8	5.6	7.6	11.7	13.5	17.6	19.6	23.1	25.1
YDR152W	TGGCCGCATACC	F7	-1.004242778	-0.969577558	-2.197427246	-2.242841523	-5.102151472	-6.240348602	-6.152991281	-6.13760282	-6.085859199	1.8	5.6	7.6	11.7	13.5	17.6	19.6	23.1	25.1
YDR152W	GGGCGCACCCAA	F7	-0.82466344	-0.717576741	-2.425272223	-3.792614595	-6.066962044	-6.205159173	-6.117801853	-6.102413392	-6.050669771	1.8	5.6	7.6	11.7	13.5	17.6	19.6	23.1	25.1
YDR152W	GGGTTGAGCATG	F7	0.523407069	-2.447847682	-1.051206505	-5.096620782	-5.370968231	-5.50916536	-5.42180804	-5.406419578	-5.354675958	1.8	5.6	7.6	11.7	13.5	17.6	19.6	23.1	25.1
YDR152W	GCCTCGGGTGAT	F7	-5.216980863	-6.143841496	-5.747200318	-5.792614595	-6.066962044	-6.205159173	-6.117801853	-6.102413392	-6.050669771	1.8	5.6	7.6	11.7	13.5	17.6	19.6	23.1	25.1
YDR152W	AGGGAGAGGGGG	F7	-1.215932774	-1.060331246	-4.83361507	-4.879029347	-5.153376796	-5.291573925	-5.204216605	-5.188828143	-5.137084523	1.8	5.6	7.6	11.7	13.5	17.6	19.6	23.1	25.1
YDR152W	AGGAAAGGGGAA	F7	-0.269448283	-0.495869197	-1.477739643	-0.675157013	-2.119429464	-3.257626593	-4.170269273	-4.154880811	-4.103137191	1.8	5.6	7.6	11.7	13.5	17.6	19.6	23.1	25.1
YPL259C	GCGGAGGGGAGA	F7	-0.120614695	-0.348987586	-0.694671517	-1.696933956	-2.855382285	-5.533687679	-7.154149608	-7.87572674	-9.40894562	1.8	5.6	7.6	11.7	13.5	17.6	19.6	23.1	25.1
YPL259C	CGGGGGGGCGCG	F7	0.011684951	-0.062828132	-0.091166203	-1.130454377	-1.903740583	-4.296358987	-6.168359683	-7.737933722	-9.271152602	1.8	5.6	7.6	11.7	13.5	17.6	19.6	23.1	25.1
YPL259C	GGAGGCGATATG	F7	0.609673899	-0.207814204	0.033983928	-1.122177415	-2.020376378	-4.919385843	-6.001953524	-7.986565063	-6.934821442	1.8	5.6	7.6	11.7	13.5	17.6	19.6	23.1	25.1
YPL259C	CTCAGGTAATGA	F7	-0.851135652	-0.115031271	-0.665148073	-1.461534802	-3.923509254	-5.646668884	-7.144274064	-7.128885603	-7.077141982	1.8	5.6	7.6	11.7	13.5	17.6	19.6	23.1	25.1
YPL259C	GGGGGCAGGAGG	F7	0.466353378	0.43820941	0.030770797	-1.468361447	-1.944342757	-5.404467981	-3.995182566	-6.3017222	-6.249978579	1.8	5.6	7.6	11.7	13.5	17.6	19.6	23.1	25.1
YPL259C	AGGGAGTGTGGG	F7	0.895903989	0.578728286	-1.711131064	-1.75654534	-4.030892789	-6.169089918	-6.081732598	-6.066344137	-6.014600516	1.8	5.6	7.6	11.7	13.5	17.6	19.6	23.1	25.1
YPL259C	CTAGAGAGAGTA	F7	-2.632018362	0.669939696	0.085689696	-0.563795905	-1.575108948	-5.620196672	-2.532839352	-4.517450891	-5.46570727	1.8	5.6	7.6	11.7	13.5	17.6	19.6	23.1	25.1
YPL259C	GGGGTCACGGGT	F7	2.405803103	1.611046007	-0.72927841	0.547235408	-3.634002637	-2.187237265	-3.684842446	-3.669453984	-3.617710364	1.8	5.6	7.6	11.7	13.5	17.6	19.6	23.1	25.1
YPL259C	GGGAAGGACTAT	F7	-1.555202765	0.070477625	-0.992312816	-0.867802091	-5.312074542	-5.450271671	-5.362914351	-5.347525889	-5.295782269	1.8	5.6	7.6	11.7	13.5	17.6	19.6	23.1	25.1
YPL259C	GGCGCACTGTGC	F7	-1.176691142	0.196008507	-0.50045972	-2.130836497	-3.727112041	-4.86530917	-3.77795185	-4.762563389	-4.710819768	1.8	5.6	7.6	11.7	13.5	17.6	19.6	23.1	25.1
YPL259C	GGGGGAGTAACG	F7	-4.269448283	0.263122703	-0.340236119	0.242380826	-4.119429464	-4.257626593	-4.170269273	-4.154880811	-4.103137191	1.8	5.6	7.6	11.7	13.5	17.6	19.6	23.1	25.1
YPL259C	ATGTGTAGAGAG	F7	0.12286914	0.780971008	3.762574686	3.717160409	3.732319578	1.456618925	0.22204815	-0.762563389	-0.710819768	1.8	5.6	7.6	11.7	13.5	17.6	19.6	23.1	25.1
YGR134W	GCGTAGTGAGGG	F7	-0.478303588	-0.322022985	-0.605763874	-2.029689774	-2.963000305	-4.541770025	-5.261767627	-5.246379166	-6.194635545	1.8	5.6	7.6	11.7	13.5	17.6	19.6	23.1	25.1
YGR134W	GTGGGAAAGGCG	F7	-0.08472628	1.225452285	0.162661844	-1.008283315	-1.519669961	-4.143293917	-6.377864692	-6.362476231	-6.31073261	1.8	5.6	7.6	11.7	13.5	17.6	19.6	23.1	25.1
YGR134W	AGCAGAGGAAGG	F7	-0.399083563	-1.151914796	-1.514265519	-2.452764592	-2.534466963	-4.087701592	-4.585306772	-5.569918311	-5.51817469	1.8	5.6	7.6	11.7	13.5	17.6	19.6	23.1	25.1
YGR134W	CGACATCGCGGC	F7	-0.362557687	0.848085204	1.692185358	-0.452764592	-1.212538868	-2.672664092	-3.585306772	-3.569918311	-3.51817469	1.8	5.6	7.6	11.7	13.5	17.6	19.6	23.1	25.1
YGR134W	GGCTGCGCGCTG	F7	-1.023972249	-0.298756184	-4.361546626	-0.500070307	-2.681308351	-4.819505481	-4.732148161	-4.716759699	-4.665016078	1.8	5.6	7.6	11.7	13.5	17.6	19.6	23.1	25.1
YGR134W	GGGGAGGCTGGG	F7	-0.725127767	-0.973916494	-2.162237818	-1.885723999	-3.481999543	-4.620196672	-4.532839352	-4.517450891	-4.46570727	1.8	5.6	7.6	11.7	13.5	17.6	19.6	23.1	25.1
YIL104C	GGGGGGACGGGC	F7	-0.233806365	-0.081570216	-0.64607811	-1.564800382	-2.648099538	-5.797523922	-7.388238507	-8.10981564	-8.64303452	1.8	5.6	7.6	11.7	13.5	17.6	19.6	23.1	25.1
YIL104C	AGGGGACAGGGC	F7	-0.230414386	-0.674753923	-1.047433713	-1.801989902	-3.87964544	-6.520342909	-8.01794809	-9.587522129	-9.535778509	1.8	5.6	7.6	11.7	13.5	17.6	19.6	23.1	25.1
YIL104C	CGAGAAATGAAG	F7	-0.594987631	-0.10443986	-1.41893829	-2.418548877	-3.992456608	-7.831093455	-6.158773634	-7.728347673	-6.676604053	1.8	5.6	7.6	11.7	13.5	17.6	19.6	23.1	25.1
YIL104C	AGGGACCGTAGA	F7	-0.327573696	-0.777996284	-0.940782515	-1.774692687	-2.554275444	-5.061706383	-6.559311564	-7.543923102	-7.492179482	1.8	5.6	7.6	11.7	13.5	17.6	19.6	23.1	25.1
YIL104C	TGGATTGGGCAG	F7	-0.07782821	-0.730928031	-0.565612399	-0.812660537	-3.408936081	-4.810167616	-7.044738391	-7.029349929	-6.977606309	1.8	5.6	7.6	11.7	13.5	17.6	19.6	23.1	25.1
YIL104C	AAGACACAGCCA	F7	-0.652064305	-2.748849939	-2.674136856	-3.397623038	-3.534466963	-5.132095711	-7.044738391	-7.029349929	-6.977606309	1.8	5.6	7.6	11.7	13.5	17.6	19.6	23.1	25.1
YIL104C	GGAGAGGGATGG	F7	-1.081489359	-1.724557025	-0.302380756	-1.657123091	-1.700144993	-5.593229625	-6.505872305	-6.490483843	-6.438740223	1.8	5.6	7.6	11.7	13.5	17.6	19.6	23.1	25.1
YIL104C	GAAGCGGGGTCT	F7	0.71687678	-0.105647193	0.112656744	-1.721253428	-3.870069995	-5.593229625	-5.505872305	-5.490483843	-5.438740223	1.8	5.6	7.6	11.7	13.5	17.6	19.6	23.1	25.1
YIL104C	GGGGGACAGGGC	F7	0.01789958	-0.177449888	-0.485352827	-2.115729605	-4.560002055	-4.698199184	-5.610841864	-5.595453403	-5.543709782	1.8	5.6	7.6	11.7	13.5	17.6	19.6	23.1	25.1
YIL104C	GTGCGCGGGCCG	F7	0.12286914	-0.803991493	4.116211641	4.717160409	4.272887959	2.13469083	1.543976245	0.822399112	0.289180232	1.8	5.6	7.6	11.7	13.5	17.6	19.6	23.1	25.1
YIL104C	GAATCAACGTGA	F7	0.515186563	-2.482063398	-1.08542222	-2.130836497	-3.14214954	-4.86530917	-4.77795185	-4.762563389	-4.710819768	1.8	5.6	7.6	11.7	13.5	17.6	19.6	23.1	25.1
YIL104C	GGGGACCGTAGA	F7	0.537906639	-0.219028992	0.467118803	0.132197909	-1.312074542	-3.450271671	-3.362914351	-3.347525889	-3.295782269	1.8	5.6	7.6	11.7	13.5	17.6	19.6	23.1	25.1
YBL084C	GAAGGCAGGACT	F7	0.034738229	-0.056378654	0.154873261	-1.148758405	-1.788977297	-5.942124767	-6.117801853	-7.424341486	-7.372597866	1.8	5.6	7.6	11.7	13.5	17.6	19.6	23.1	25.1
YBL084C	TACTGGCAGGGG	F7	0.070639181	-0.797593722	-0.81174057	-1.908993779	-4.370968231	-7.679090361	-6.006770541	-7.57634458	-7.524600959	1.8	5.6	7.6	11.7	13.5	17.6	19.6	23.1	25.1
YBL084C	GGGGGAGGGGGC	F7	0.060584861	0.294188901	0.728304784	-0.473228695	-1.554931066	-3.430093789	-4.92769897	-5.912310508	-4.860566888	1.8	5.6	7.6	11.7	13.5	17.6	19.6	23.1	25.1
YBL084C	AGACTCGGAGAT	F7	-1.341799127	-6.912515949	-6.515874772	-6.561289049	-6.835636498	-6.973833627	-6.886476307	-6.871087845	-6.819344225	1.8	5.6	7.6	11.7	13.5	17.6	19.6	23.1	25.1
YKL010C	AGGGGCGAGCCG	F7	0.34014995	0.351888773	0.212895162	-0.601492945	-1.831759325	-3.794106619	-5.550023795	-7.814743253	-8.570354554	1.8	5.6	7.6	11.7	13.5	17.6	19.6	23.1	25.1
YKL010C	TGGGGATATGCA	F7	0.334373245	0.380118846	0.060388364	-0.373797758	-1.777738114	-3.723290165	-5.298897858	-8.868471897	-8.816728277	1.8	5.6	7.6	11.7	13.5	17.6	19.6	23.1	25.1
YKL010C	GAGGCGGGGGGG	F7	0.646590695	0.51131366	0.540318221	-0.219401053	-1.953180121	-4.161766578	-5.58898243	-6.380948891	-8.32920527	1.8	5.6	7.6	11.7	13.5	17.6	19.6	23.1	25.1
YKL010C	GGGAGGAGAGGC	F7	0.012686222	-1.891454334	-2.285359791	-3.452764592	-5.814574882	-7.952772011	-7.865414691	-7.85002623	-7.798282609	1.8	5.6	7.6	11.7	13.5	17.6	19.6	23.1	25.1
YKL010C	GGGGGCGAGCCG	F7	0.319669847	0.006530708	0.536066156	-0.475132405	-1.842589258	-3.887676983	-5.215357162	-6.784931202	-6.733187581	1.8	5.6	7.6	11.7	13.5	17.6	19.6	23.1	25.1
YKL010C	CGGGGGAGGAGC	F7	-0.682219175	-1.741835017	-2.912878349	-5.443719453	-5.718066901	-8.178192125	-8.090834805	-8.075446344	-8.023702723	1.8	5.6	7.6	11.7	13.5	17.6	19.6	23.1	25.1
YKL010C	CATTTAGATAAG	F7	-1.089580478	-1.394952734	-2.51288473	-5.780691428	-5.055038877	-5.778198506	-7.690841186	-7.675452725	-7.623709104	1.8	5.6	7.6	11.7	13.5	17.6	19.6	23.1	25.1
YKL010C	TACACGGGCGGT	F7	-0.729032221	-1.350479846	-2.44687868	-5.247180458	-5.199599813	-7.659725037	-7.572367716	-7.556979255	-7.505235634	1.8	5.6	7.6	11.7	13.5	17.6	19.6	23.1	25.1
YKL010C	CCGGGCGGGCCA	F7	-0.513623662	-2.092560991	-2.503274735	-5.870617107	-7.144964556	-6.283161685	-7.195804365	-7.180415904	-7.128672283	1.8	5.6	7.6	11.7	13.5	17.6	19.6	23.1	25.1
YKL010C	ATAGTAGCCCTC	F7	-0.340377453	-0.887649422	-2.749742513	-5.017549211	-6.876859161	-7.01505629	-6.92769897	-6.912310508	-6.860566888	1.8	5.6	7.6	11.7	13.5	17.6	19.6	23.1	25.1
YKL010C	AGGCATGAAAGG	F7	-0.851745542	-1.956943416	-3.486301657	-4.046289106	-6.127991477	-7.266188606	-7.178831286	-7.163442825	-7.111699204	1.8	5.6	7.6	11.7	13.5	17.6	19.6	23.1	25.1
YKL010C	GTGCGCGGGCCG	F7	-0.87713086	2.896448225	5.018914439	5.939552831	5.764741055	4.527008253	3.22204815	0.822399112	1.289180232	1.8	5.6	7.6	11.7	13.5	17.6	19.6	23.1	25.1
YKL010C	CGAAACAACCCT	F7	0.614257525	-1.212076231	-1.515874772	-1.037727093	-4.250673997	-4.973833627	-5.886476307	-5.871087845	-5.819344225	1.8	5.6	7.6	11.7	13.5	17.6	19.6	23.1	25.1
YKL010C	GGGGTGCGGGCG	F7	1.105167138	-0.769226075	-1.064462602	-1.109876879	-0.914739044	-4.222861175	-3.550541354	-5.120115393	-5.068371773	1.8	5.6	7.6	11.7	13.5	17.6	19.6	23.1	25.1
YKL010C	GGCGGGGAGGGG	F7	-0.462093361	0.932974101	4.21714055	4.662712625	4.44281296	3.13469083	1.444440571	0.237436611	-1.295782269	1.8	5.6	7.6	11.7	13.5	17.6	19.6	23.1	25.1
YKL010C	GACGGGGCGCAA	F7	0.07706545	-0.41167407	-1.822387815	-5.452764592	-5.727112041	-5.86530917	-5.77795185	-5.762563389	-5.710819768	1.8	5.6	7.6	11.7	13.5	17.6	19.6	23.1	25.1
YKL010C	GGGTCGGTGATC	F7	0.12286914	1.780971008	4.236505874	4.939552831	4.973327677	3.77854702	2.029403072	2.044791533	-0.710819768	1.8	5.6	7.6	11.7	13.5	17.6	19.6	23.1	25.1
YKL010C	AAGTGGGGAGCG	F7	0.001562844	-1.36587038	-3.776584125	-2.085032808	-5.681308351	-5.819505481	-5.732148161	-5.716759699	-5.665016078	1.8	5.6	7.6	11.7	13.5	17.6	19.6	23.1	25.1
YKL010C	CATGGGTGGTGG	F7	0.362056804	-3.14976633	-1.878656034	-5.38350193	-5.657849379	-5.796046508	-5.708689188	-5.693300726	-5.641557106	1.8	5.6	7.6	11.7	13.5	17.6	19.6	23.1	25.1
YKL010C	TAGGGGAATTGG	F7	0.588532712	0.125619179	-4.799667738	-1.845082015	-5.119429464	-5.257626593	-5.170269273	-5.154880811	-5.103137191	1.8	5.6	7.6	11.7	13.5	17.6	19.6	23.1	25.1
YKL010C	GGCGCGCGGGGG	F7	-0.379631201	-2.191014616	-2.172885062	-5.540227433	-5.814574882	-5.952772011	-5.865414691	-5.85002623	-5.798282609	1.8	5.6	7.6	11.7	13.5	17.6	19.6	23.1	25.1
YKL010C	GAATAGGGGACG	F7	0.395887634	-0.634066491	-3.992312816	-3.452764592	-5.312074542	-5.450271671	-5.362914351	-5.347525889	-5.295782269	1.8	5.6	7.6	11.7	13.5	17.6	19.6	23.1	25.1
YKL010C	AGCCACGAGAAG	F7	-1.18293929	-3.957796829	-4.883083746	-4.928498023	-6.202845472	-6.341042601	-6.253685281	-6.23829682	-6.186553199	1.8	5.6	7.6	11.7	13.5	17.6	19.6	23.1	25.1
YKL010C	GGGGGAAGGAGC	F7	-1.35825755	-1.410649065	-1.385976665	-5.518853783	-5.793201232	-5.931398361	-5.844041041	-5.828652579	-5.776908958	1.8	5.6	7.6	11.7	13.5	17.6	19.6	23.1	25.1
YKL010C	ACACGAGAACGG	F7	1.015953936	-2.611346415	-1.077201714	-4.582047609	-4.856395058	-4.994592187	-4.907234867	-4.891846406	-4.840102785	1.8	5.6	7.6	11.7	13.5	17.6	19.6	23.1	25.1
YKL010C	GGTTGCACCGGC	F7	-0.059994917	-0.874380821	-3.214705237	-2.037727093	-3.119429464	-5.257626593	-5.170269273	-5.154880811	-5.103137191	1.8	5.6	7.6	11.7	13.5	17.6	19.6	23.1	25.1
YKL010C	AAGGGACAGCGA	F7	-0.548508113	-0.475368745	-3.248652569	-4.879029347	-3.153376796	-5.291573925	-3.619254104	-5.188828143	-5.137084523	1.8	5.6	7.6	11.7	13.5	17.6	19.6	23.1	25.1
YKL010C	GAAGATGGGGGA	F7	-0.87713086	-1.910906697	-2.214705237	-5.260119514	-5.534466963	-5.672664092	-5.585306772	-5.569918311	-5.51817469	1.8	5.6	7.6	11.7	13.5	17.6	19.6	23.1	25.1
YKL010C	ATCCTGAGGACT	F7	-1.555202765	-1.716528651	-5.407350315	-5.452764592	-5.727112041	-5.86530917	-5.77795185	-5.762563389	-5.710819768	1.8	5.6	7.6	11.7	13.5	17.6	19.6	23.1	25.1
YKL010C	ATGTGTAGAGAG	F7	-0.87713086	2.196008507	3.293089403	3.869163503	4.179778555	2.456618925	0.807010651	-0.762563389	-0.710819768	1.8	5.6	7.6	11.7	13.5	17.6	19.6	23.1	25.1
YKL010C	AAGCTGGGGGGA	F7	-0.29216836	0.655440126	-1.992312816	-4.037727093	-4.312074542	-4.450271671	-4.362914351	-4.347525889	-4.295782269	1.8	5.6	7.6	11.7	13.5	17.6	19.6	23.1	25.1
YKL010C	TGTGACAGAGAG	F7	-0.255642484	-0.41696837	-2.107790033	-3.15320431	-4.427551759	-4.565748888	-4.478391568	-4.463003107	-4.411259486	1.8	5.6	7.6	11.7	13.5	17.6	19.6	23.1	25.1
YKL010C	AGGGAATCGCGG	F7	-3.234682865	-1.354188575	-1.76490232	-4.810316597	-5.084664046	-5.222861175	-5.135503855	-5.120115393	-5.068371773	1.8	5.6	7.6	11.7	13.5	17.6	19.6	23.1	25.1
YKL010C	CGGATACTCCAA	F7	0.558968255	0.693508167	-2.494813157	-3.540227433	-2.814574882	-3.952772011	-3.865414691	-3.85002623	-3.798282609	1.8	5.6	7.6	11.7	13.5	17.6	19.6	23.1	25.1
YOL037C	CAGGGCGGCGGG	F7	0.465407514	-0.080582222	-0.125411952	-1.277084916	-2.159552587	-3.340394053	-5.726967921	-8.881504461	-7.829760841	1.8	5.6	7.6	11.7	13.5	17.6	19.6	23.1	25.1
YOL037C	GACTAGCTGCGG	F7	-0.298726076	-0.145682842	-0.317003813	-0.931337748	-1.604856291	-4.817054002	-5.518192576	-6.640307639	-8.910492113	1.8	5.6	7.6	11.7	13.5	17.6	19.6	23.1	25.1
YOL037C	GGGTGGAAAATG	F7	-0.092590567	-0.201530402	-0.307999971	-1.29244623	-1.926523807	-4.562971804	-4.627617577	-6.782154117	-8.730410496	1.8	5.6	7.6	11.7	13.5	17.6	19.6	23.1	25.1
YOL037C	AGGGGAGGCCGG	F7	-0.462093361	-0.873700465	-1.389316393	-2.907666552	-3.085798686	-6.178192125	-8.090834805	-8.075446344	-9.023702723	1.8	5.6	7.6	11.7	13.5	17.6	19.6	23.1	25.1
YOL037C	AGGGAACGCCGG	F7	-0.666292666	-0.495305975	-1.60313738	-2.682498989	-5.027235766	-7.48736099	-6.40000367	-7.384615208	-7.332871587	1.8	5.6	7.6	11.7	13.5	17.6	19.6	23.1	25.1
YOL037C	AGTGGGCGGAGG	F7	0.444797235	0.66167208	0.177612185	-0.230372171	-1.075035345	-2.450271671	-3.170269273	-3.832952717	-6.103137191	1.8	5.6	7.6	11.7	13.5	17.6	19.6	23.1	25.1
YOL037C	GTGCGCGGGCCG	F7	-1.462093361	0.196008507	3.095150025	4.247675126	4.973327677	2.549728329	2.22204815	0.974402205	0.704217731	1.8	5.6	7.6	11.7	13.5	17.6	19.6	23.1	25.1
YOL037C	CGTGATGCGAGA	F7	1.454712704	-0.492047486	-0.943403216	-4.310745587	-1.585093036	-3.723290165	-3.635932845	-4.620544384	-4.568800763	1.8	5.6	7.6	11.7	13.5	17.6	19.6	23.1	25.1
YOL037C	GGGGGAGGCCGG	F7	-0.225054164	-0.611346415	-0.892777143	-2.260119514	-2.312074542	-3.672664092	-5.170269273	-5.154880811	-5.103137191	1.8	5.6	7.6	11.7	13.5	17.6	19.6	23.1	25.1
YOL037C	GAACAAAGGCCA	F7	-6.400692816	-3.742590948	-3.123557349	-5.976326548	-4.665711496	-6.388871126	-6.301513806	-6.286125345	-6.234381724	1.8	5.6	7.6	11.7	13.5	17.6	19.6	23.1	25.1
YOL037C	GAGGCAGCCGAT	F7	0.747360005	-4.388953993	-3.992312816	-4.037727093	-3.312074542	-4.450271671	-4.362914351	-4.347525889	-4.295782269	1.8	5.6	7.6	11.7	13.5	17.6	19.6	23.1	25.1
YPR192W	AGGAGCCAATGT	F7	0.328272868	0.222547889	-0.149250314	-1.014819418	-1.568106454	-4.284663349	-6.139203075	-9.371742127	-10.31999851	1.8	5.6	7.6	11.7	13.5	17.6	19.6	23.1	25.1
YPR192W	CGGAGGGTCCCC	F7	0.539473934	0.055574803	-0.161845834	-1.264831642	-1.710481367	-4.938209717	-6.886476307	-7.60805344	-9.14127232	1.8	5.6	7.6	11.7	13.5	17.6	19.6	23.1	25.1
YPR192W	AGTGGGGAGTGT	F7	0.304733755	-0.366155865	-0.698634198	-1.9042255	-2.813576132	-5.273701356	-6.951878782	-9.258418416	-9.206674795	1.8	5.6	7.6	11.7	13.5	17.6	19.6	23.1	25.1
YPR192W	TAAAGGATGGCA	F7	-0.193764655	-0.399601238	-0.952555107	-2.338593572	-2.814574882	-5.026772593	-6.379987864	-7.171954325	-9.120210704	1.8	5.6	7.6	11.7	13.5	17.6	19.6	23.1	25.1
YPR192W	GAACCTCTGCCG	F7	0.044866628	-0.416330432	-0.579989701	-1.943262409	-2.694931635	-4.698199184	-6.096268691	-8.402808325	-8.351064704	1.8	5.6	7.6	11.7	13.5	17.6	19.6	23.1	25.1
YPR192W	GACGTACACTTT	F7	-0.230363075	-1.129567365	0.346997357	-1.872667847	-1.206721542	-4.172737695	-4.085380375	-7.391920009	-7.340176388	1.8	5.6	7.6	11.7	13.5	17.6	19.6	23.1	25.1
YPR192W	GGGAGCCAATGT	F7	0.88186104	0.315747752	0.121028657	-0.661351214	-1.298268742	-3.980786388	-5.478391568	-6.463003107	-6.411259486	1.8	5.6	7.6	11.7	13.5	17.6	19.6	23.1	25.1
YPR192W	AAGTGCGCTCAA	F7	0.592354423	0.044005414	-1.220264763	-1.387669564	-1.842589258	-3.428245365	-5.800319663	-6.784931202	-6.733187581	1.8	5.6	7.6	11.7	13.5	17.6	19.6	23.1	25.1
YPR192W	CAAAAGTGAGCT	F7	-0.645805314	-0.219028992	-0.953632348	-2.332470358	-4.080748996	-5.803908626	-6.301513806	-7.286125345	-7.234381724	1.8	5.6	7.6	11.7	13.5	17.6	19.6	23.1	25.1
YPR192W	GGCGCGGAGGGC	F7	-0.491840704	0.603666476	-0.595795405	-1.160583841	-1.093894372	-6.480019014	-4.807699194	-5.377273233	-4.740567111	1.8	5.6	7.6	11.7	13.5	17.6	19.6	23.1	25.1
YPR192W	GGGGTGGGAAGG	F7	-0.316015101	-2.110237965	-2.222610435	-3.96846443	-7.242811879	-6.381009008	-7.293651688	-7.278263227	-7.226519606	1.8	5.6	7.6	11.7	13.5	17.6	19.6	23.1	25.1
YPR192W	GGGACGGGAAGT	F7	-0.09773	-1.255370839	-1.829583316	-4.518853783	-3.62327623	-5.931398361	-6.844041041	-4.828652579	-6.776908958	1.8	5.6	7.6	11.7	13.5	17.6	19.6	23.1	25.1
YPR192W	AGGAACGCCTGA	F7	-2.372390558	-5.531911947	-7.457198865	-7.502613142	-7.776960591	-7.91515772	-7.8278004	-7.812411938	-7.760668317	1.8	5.6	7.6	11.7	13.5	17.6	19.6	23.1	25.1
YPR192W	TAACGGCAGGTA	F7	-0.006898735	-0.36587038	-1.487077508	-2.532491785	-2.096345851	-6.404467981	-5.317110661	-6.3017222	-6.249978579	1.8	5.6	7.6	11.7	13.5	17.6	19.6	23.1	25.1
YPR192W	GGGTCGGTGATC	F7	-1.87713086	0.517936602	3.49954028	4.070797364	4.250167882	2.456618925	1.029403072	0.237436611	-0.125857267	1.8	5.6	7.6	11.7	13.5	17.6	19.6	23.1	25.1
YPR192W	GGTGGGGAGTGT	F7	0.353166759	-1.044999592	-0.522827533	-2.56824181	-3.105623664	-3.243820793	-5.478391568	-5.463003107	-5.411259486	1.8	5.6	7.6	11.7	13.5	17.6	19.6	23.1	25.1
YPR192W	GCGGCGTCAGGG	F7	2.272616259	0.003363429	0.49954028	-3.452764592	-3.727112041	-3.86530917	-3.77795185	-3.762563389	-3.710819768	1.8	5.6	7.6	11.7	13.5	17.6	19.6	23.1	25.1
YPR192W	GGGAGGGTCCCC	F7	2.210331981	0.517936602	1.91457778	0.869163503	-0.14214954	-1.86530917	-2.77795185	-2.762563389	-2.710819768	1.8	5.6	7.6	11.7	13.5	17.6	19.6	23.1	25.1
YLR217W	TCCGCATCATAA	F7	0.295933849	-0.29508707	-0.804981538	-2.574992852	-3.478971851	-6.345089434	-8.257732114	-9.242343653	-9.190600032	1.8	5.6	7.6	11.7	13.5	17.6	19.6	23.1	25.1
YLR217W	AGACGGAACGGA	F7	0.475251031	0.243314222	-0.591774886	-3.594120441	-3.634002637	-6.50916536	-6.42180804	-7.991382079	-7.939638459	1.8	5.6	7.6	11.7	13.5	17.6	19.6	23.1	25.1
YLR217W	CAAGGGCCCCCT	F7	-0.734836978	-0.058255689	-0.858011724	-2.384051842	-2.955381029	-6.222861175	-8.135503855	-8.120115393	-8.068371773	1.8	5.6	7.6	11.7	13.5	17.6	19.6	23.1	25.1
YLR217W	GGGAGATAGGGA	F7	0.654979758	0.631656286	-0.151251957	-1.079852569	-5.846053114	-5.399287742	-5.896892923	-6.881504461	-6.829760841	1.8	5.6	7.6	11.7	13.5	17.6	19.6	23.1	25.1
YLR217W	TAGAGGGGATAA	F7	0.12286914	-0.582635118	-1.262615222	-2.334501711	-4.19381166	-6.501933791	-6.414576471	-7.399188009	-7.347444389	1.8	5.6	7.6	11.7	13.5	17.6	19.6	23.1	25.1
YLR217W	GGACAGGAGGGC	F7	0.351894653	1.074702211	-0.624581032	-1.59960598	-6.266270852	-6.404467981	-6.317110661	-6.3017222	-6.249978579	1.8	5.6	7.6	11.7	13.5	17.6	19.6	23.1	25.1
YLR217W	TTGTGTTTAGCA	F7	0.235343869	0.714475596	0.290086915	-0.96177824	-1.614637312	-1.615330917	-4.987405216	-4.972016754	-4.920273134	1.8	5.6	7.6	11.7	13.5	17.6	19.6	23.1	25.1
YLR217W	GGGACGGGAGGG	F7	-0.988162173	-1.973916494	-5.162237818	-2.400297172	-5.481999543	-5.620196672	-5.532839352	-5.517450891	-5.46570727	1.8	5.6	7.6	11.7	13.5	17.6	19.6	23.1	25.1
YLR217W	GGACGGAACGGA	F7	0.70783164	0.517936602	0.27072159	-2.189730186	-3.049040136	-4.187237265	-4.099879945	-4.084491484	-4.032747863	1.8	5.6	7.6	11.7	13.5	17.6	19.6	23.1	25.1
YLR217W	ACAGCAAAGGGG	F7	2.596800328	1.026083506	0.230079605	0.836742025	-1.897037043	-3.035234172	-2.947876852	-2.93248839	-2.880744769	1.8	5.6	7.6	11.7	13.5	17.6	19.6	23.1	25.1
YLR217W	TGGTTGCAGCGA	F7	-0.735111855	0.244918108	-0.564891592	-4.310745587	-4.585093036	-2.40136207	-4.635932845	-4.620544384	-4.568800763	1.8	5.6	7.6	11.7	13.5	17.6	19.6	23.1	25.1
YLR217W	GCGCCGCCCGGA	F7	-1.602955897	-1.060331246	-2.511686975	-2.557101252	-5.153376796	-5.291573925	-5.204216605	-5.188828143	-5.137084523	1.8	5.6	7.6	11.7	13.5	17.6	19.6	23.1	25.1
YLR217W	CAGGTGGCAGGG	F7	-0.047055862	1.196008507	-0.769920395	-2.037727093	-1.575108948	-4.035234172	-3.947876852	-3.93248839	-3.880744769	1.8	5.6	7.6	11.7	13.5	17.6	19.6	23.1	25.1
YLR217W	GGAGGTCGGAAC	F7	1.65892204	1.266397835	0.078076512	-2.774692687	-3.049040136	-3.187237265	-3.099879945	-3.084491484	-3.032747863	1.8	5.6	7.6	11.7	13.5	17.6	19.6	23.1	25.1
YPR125W	CGCGCAGGCTAT	F7	0.59964028	0.387271031	-0.00122387	-0.613833243	-1.351701616	-3.723290165	-5.613212769	-7.690933712	-8.224152592	1.8	5.6	7.6	11.7	13.5	17.6	19.6	23.1	25.1
YPR125W	AGCCGGCTGAGG	F7	0.028023988	-0.402752843	-0.933534779	-2.206207232	-3.082677733	-6.435887753	-9.740847855	-8.403531299	-10.67371577	1.8	5.6	7.6	11.7	13.5	17.6	19.6	23.1	25.1
YPR125W	GGCAGCGTGGGC	F7	0.201295787	0.453659716	0.337652598	-1.651178151	-2.001474453	-5.764162447	-6.261767627	-7.246379166	-7.194635545	1.8	5.6	7.6	11.7	13.5	17.6	19.6	23.1	25.1
YPR125W	GTGCGCGGGCCG	F7	-1.87713086	1.896448225	4.932499688	5.569603221	5.842743567	3.992671825	2.976935652	1.237436611	0.289180232	1.8	5.6	7.6	11.7	13.5	17.6	19.6	23.1	25.1
YPR125W	GGGAGGAGCGGC	F7	0.592354423	0.378211839	-0.107790033	-0.693772692	-4.427551759	-4.980786388	-6.478391568	-6.463003107	-5.411259486	1.8	5.6	7.6	11.7	13.5	17.6	19.6	23.1	25.1
YPR125W	GGCCGGCTGAGG	F7	0.380256982	-0.594538127	-0.257603196	-2.130836497	-2.727112041	-5.86530917	-6.77795185	-6.762563389	-6.710819768	1.8	5.6	7.6	11.7	13.5	17.6	19.6	23.1	25.1
YPR125W	GGGTATAGAGAC	F7	0.396434213	0.58303163	0.332782558	-0.831276215	-2.328016086	-6.37310381	-4.28574649	-6.270358029	-6.218614408	1.8	5.6	7.6	11.7	13.5	17.6	19.6	23.1	25.1
YPR125W	GAAGACAATCGA	F7	-0.380897278	0.394337224	0.131318533	-3.0226202	-2.390077054	-3.113236684	-5.347807458	-6.332418997	-6.280675376	1.8	5.6	7.6	11.7	13.5	17.6	19.6	23.1	25.1
YPR125W	GGAGAATGGGGA	F7	0.058738802	-0.742590948	-0.930912271	-2.27588683	-3.665711496	-6.388871126	-6.301513806	-6.286125345	-6.234381724	1.8	5.6	7.6	11.7	13.5	17.6	19.6	23.1	25.1
YPR125W	GGCGGGGAGGGG	F7	-0.87713086	2.365933509	5.052081303	5.547235408	6.130868954	4.08888714	2.22204815	-0.762563389	-0.710819768	1.8	5.6	7.6	11.7	13.5	17.6	19.6	23.1	25.1
YPR125W	CGGGGTGACGAA	F7	0.472811611	0.330938087	0.04950736	-0.665758315	-1.940105764	-5.537734512	-5.450377192	-5.434988731	-5.38324511	1.8	5.6	7.6	11.7	13.5	17.6	19.6	23.1	25.1
YPR125W	GGGTCGGTGATC	F7	-1.462093361	0.932974101	4.052081303	4.35459033	5.080242881	3.357083251	2.096517268	0.237436611	-1.295782269	1.8	5.6	7.6	11.7	13.5	17.6	19.6	23.1	25.1
YPR125W	TAACGCTCTGAG	F7	-0.029133954	-1.125919588	-1.14431591	-0.552300266	-4.634002637	-4.772199766	-4.684842446	-4.669453984	-4.617710364	1.8	5.6	7.6	11.7	13.5	17.6	19.6	23.1	25.1
YPR125W	GGGAGCCACGGA	F7	0.637442313	0.388653585	-0.629742737	-1.675157013	0.165972755	-2.087701592	-3.585306772	-3.569918311	-3.51817469	1.8	5.6	7.6	11.7	13.5	17.6	19.6	23.1	25.1
YPR125W	TTGAGCCCGCGC	F7	0.248400022	1.058504984	1.656780022	-2.912196211	-3.18654366	-3.324740789	-3.237383469	-3.221995007	-3.170251387	1.8	5.6	7.6	11.7	13.5	17.6	19.6	23.1	25.1
YPR125W	AGGATGTAGTGA	F7	0.582300758	1.102899103	1.293089403	1.35459033	-1.14214954	-2.86530917	-2.77795185	-2.762563389	-2.710819768	1.8	5.6	7.6	11.7	13.5	17.6	19.6	23.1	25.1
YMR276W	GGGACAGCAGGC	F7	0.12286914	-0.803991493	0.007687184	-2.622689594	-2.312074542	-4.035234172	-3.947876852	-3.93248839	-3.880744769	1.8	5.6	7.6	11.7	13.5	17.6	19.6	23.1	25.1
YJL216C	AGAGCCGGCAAC	F7	-0.114589019	-0.07525981	-0.294582385	-1.524914378	-2.582163705	-4.966521422	-6.398538261	-10.29004039	-10.23829677	1.8	5.6	7.6	11.7	13.5	17.6	19.6	23.1	25.1
YJL216C	GGGGAGGAGTGA	F7	0.345433443	0.074301072	-0.266459797	-1.505454853	-2.59717598	-5.138728803	-7.683639699	-7.668251237	-8.353473211	1.8	5.6	7.6	11.7	13.5	17.6	19.6	23.1	25.1
YJL216C	GGAGGGTGGTAA	F7	-0.237166102	-0.54898857	-1.284259068	-3.211836854	-3.818759642	-7.126881773	-7.624486954	-9.194060993	-10.14231737	1.8	5.6	7.6	11.7	13.5	17.6	19.6	23.1	25.1
YJL216C	ACTGAAAACAGA	F7	0.485671856	0.406084249	0.208683631	-0.926928454	-2.679738783	-4.339473032	-6.398957101	-8.190923561	-9.139179941	1.8	5.6	7.6	11.7	13.5	17.6	19.6	23.1	25.1
YJL216C	CACGGATGCCGC	F7	-0.54111336	-0.763078299	-1.768874585	-3.752888317	-5.027235766	-9.07232349	-8.98496617	-8.969577709	-8.917834088	1.8	5.6	7.6	11.7	13.5	17.6	19.6	23.1	25.1
YJL216C	CGTGATGCGAGA	F7	0.116189984	-0.528791706	-1.29520881	-2.751556188	-4.163407161	-6.623532385	-6.951212564	-8.520786603	-8.469042983	1.8	5.6	7.6	11.7	13.5	17.6	19.6	23.1	25.1
YJL216C	CTAAGGCGACGA	F7	-0.724231961	0.004642982	-0.214705237	-1.535753957	-2.127291582	-5.388871126	-4.40842901	-8.093480267	-8.041736646	1.8	5.6	7.6	11.7	13.5	17.6	19.6	23.1	25.1
YJL216C	CTCCGCTTGGTG	F7	0.226156948	-0.160135303	-0.076433437	-1.167362373	-1.945752328	-5.543381075	-6.192989349	-6.177600888	-7.710819768	1.8	5.6	7.6	11.7	13.5	17.6	19.6	23.1	25.1
YJL216C	CAACCGCGACGG	F7	0.250624687	0.06561187	-0.499272805	-0.452764592	-1.781559825	-5.205159173	-5.117801853	-7.102413392	-7.050669771	1.8	5.6	7.6	11.7	13.5	17.6	19.6	23.1	25.1
YJL216C	GGAGCCGGCAAC	F7	0.418325023	-0.034604421	0.362036757	-1.157308709	-1.938616146	-4.324740789	-6.237383469	-6.221995007	-6.170251387	1.8	5.6	7.6	11.7	13.5	17.6	19.6	23.1	25.1
YJL216C	CGGTGGGGGGGC	F7	-1.042468592	-0.948865122	-2.309653641	-2.355067918	-4.214377868	-6.159929919	-7.072572599	-7.057184138	-7.005440517	1.8	5.6	7.6	11.7	13.5	17.6	19.6	23.1	25.1
YJL216C	AATAAGCTCCGG	F7	-0.360072424	-0.532689471	-1.311135	-2.140820586	-5.585093036	-6.723290165	-6.635932845	-6.620544384	-6.568800763	1.8	5.6	7.6	11.7	13.5	17.6	19.6	23.1	25.1
YJL216C	AACAGTGATCAA	F7	1.925832293	0.196008507	-0.438377211	-0.547921825	-2.696738392	-5.419898022	-5.332540702	-5.31715224	-4.26540862	1.8	5.6	7.6	11.7	13.5	17.6	19.6	23.1	25.1
YJL216C	AACGGCCGGAGT	F7	-0.063543984	0.455395136	0.040108662	-0.796718993	-1.601581159	-4.324740789	-4.822345969	-5.806957508	-5.755213887	1.8	5.6	7.6	11.7	13.5	17.6	19.6	23.1	25.1
YJL216C	GCTGAAAACAGA	F7	0.390349451	0.055830849	0.159690277	-0.815334672	-2.312074542	-5.620196672	-4.532839352	-5.517450891	-5.46570727	1.8	5.6	7.6	11.7	13.5	17.6	19.6	23.1	25.1
YJL216C	GGCACCCGGAGG	F7	1.592354423	0.887886212	0.699564889	-0.56824181	-1.257626758	-4.565748888	-4.478391568	-4.463003107	-4.411259486	1.8	5.6	7.6	11.7	13.5	17.6	19.6	23.1	25.1
YJL216C	GGGTGCGGGGAG	F7	-0.623374268	-0.646450216	-0.020327192	-2.345849388	-1.842589258	-3.243820793	-5.478391568	-5.463003107	-5.411259486	1.8	5.6	7.6	11.7	13.5	17.6	19.6	23.1	25.1
YJL216C	CAGAGAGAGGAA	F7	0.189983336	0.558578587	-1.799667738	-2.037727093	-2.312074542	-2.672664092	-5.170269273	-5.154880811	-5.103137191	1.8	5.6	7.6	11.7	13.5	17.6	19.6	23.1	25.1
YJL216C	CTACTCGCTCTC	F7	0.91294607	-2.219028992	-4.992312816	-5.037727093	-5.312074542	-5.450271671	-5.362914351	-5.347525889	-5.295782269	1.8	5.6	7.6	11.7	13.5	17.6	19.6	23.1	25.1
YJL216C	AGGGCGCGGGGG	F7	0.075563425	-0.851297207	-0.45465603	-1.59960598	-1.096345851	-4.819505481	-3.14718566	-4.716759699	-4.665016078	1.8	5.6	7.6	11.7	13.5	17.6	19.6	23.1	25.1
YJL216C	CGGGCCGGGACC	F7	1.274872233	0.611046007	0.592649685	0.699238501	-0.897037043	-3.035234172	-2.947876852	-2.93248839	-2.880744769	1.8	5.6	7.6	11.7	13.5	17.6	19.6	23.1	25.1
YNL260C	AAACAACAAGAA	F7	0.332522449	0.446659189	0.160245053	-0.967337765	-2.096037616	-4.080322061	-5.478391568	-8.369893702	-9.318150082	1.8	5.6	7.6	11.7	13.5	17.6	19.6	23.1	25.1
YNL260C	CCGTGGAGACGC	F7	0.298899504	0.310299228	0.182742425	-1.171491068	-2.275108215	-4.413305345	-6.325948024	-6.532951984	-9.066170864	1.8	5.6	7.6	11.7	13.5	17.6	19.6	23.1	25.1
YNL260C	AGGACACCGGGA	F7	-0.02261372	0.2865208	0.281063534	-1.156668166	-2.00475086	-4.481749902	-6.481855424	-6.466466962	-8.414723341	1.8	5.6	7.6	11.7	13.5	17.6	19.6	23.1	25.1
YNL260C	GGAGCCCGGGGG	F7	-0.356911124	0.091267675	-0.132243077	-0.742720297	-2.017067746	-6.023161339	-5.087807113	-8.242343653	-7.190600032	1.8	5.6	7.6	11.7	13.5	17.6	19.6	23.1	25.1
YNL260C	CCCGTACAAAGG	F7	0.746426886	0.442845686	0.225140555	-0.445878207	-1.390077054	-4.76531338	-6.485310982	-7.469922521	-7.4181789	1.8	5.6	7.6	11.7	13.5	17.6	19.6	23.1	25.1
YNL260C	CGGGTGGGGAAG	F7	0.198817993	0.271957361	-0.473845727	-0.804236963	-2.129210485	-4.200293418	-5.987405216	-7.556979255	-6.505235634	1.8	5.6	7.6	11.7	13.5	17.6	19.6	23.1	25.1
YNL260C	AGGATGGTCGGG	F7	0.100842833	-0.526457517	-0.544853839	-5.497158711	-2.964151238	-5.90970329	-5.822345969	-5.806957508	-5.755213887	1.8	5.6	7.6	11.7	13.5	17.6	19.6	23.1	25.1
YNL260C	GTGCGCGGGCCG	F7	0.12286914	1.517936602	4.49954028	5.247675126	5.381412416	3.527008253	2.391973151	1.237436611	-0.710819768	1.8	5.6	7.6	11.7	13.5	17.6	19.6	23.1	25.1
YNL260C	TTGTAGACTGAA	F7	1.376625732	-0.841466198	-0.233320916	-2.15320431	-2.690586165	-5.150711389	-5.063354069	-5.047965608	-4.996221987	1.8	5.6	7.6	11.7	13.5	17.6	19.6	23.1	25.1
YNL260C	GAACAACAAGAA	F7	0.274872233	0.196008507	0.882156302	-0.815334672	-1.575108948	-4.035234172	-4.947876852	-4.93248839	-4.880744769	1.8	5.6	7.6	11.7	13.5	17.6	19.6	23.1	25.1
YNL260C	GGGACACCGGGA	F7	-0.207279462	-0.619566922	-0.343219978	-1.452764592	-2.18654366	-3.002812694	-5.237383469	-5.221995007	-5.170251387	1.8	5.6	7.6	11.7	13.5	17.6	19.6	23.1	25.1
YNL260C	GGCGGGGAGGGG	F7	-0.87713086	2.003363429	4.116211641	4.973500163	4.594816054	2.719653331	1.543976245	0.237436611	-0.710819768	1.8	5.6	7.6	11.7	13.5	17.6	19.6	23.1	25.1
YOL026C	ATTGCGCATAAA	F7	0.274054611	0.187811354	0.089127243	-1.096110003	-2.000811855	-4.521478621	-4.334585628	-5.641125261	-7.174344141	1.8	5.6	7.6	11.7	13.5	17.6	19.6	23.1	25.1
YOL026C	AACGGGGGAGGT	F7	0.464828939	-0.908547424	-1.326350593	-2.860512055	-4.504093314	-6.642290443	-8.139895624	-7.124507162	-8.072763542	1.8	5.6	7.6	11.7	13.5	17.6	19.6	23.1	25.1
YOL026C	GGTGGGGGGGGG	F7	0.247741107	-1.039619741	-1.561550964	-3.877054405	-4.9169366	-8.377061824	-8.289704504	-8.274316042	-8.222572422	1.8	5.6	7.6	11.7	13.5	17.6	19.6	23.1	25.1
YOL026C	GCTAATACGCTC	F7	-0.169311612	0.611046007	-0.269846792	-0.867802091	-1.207737882	-5.772199766	-3.684842446	-5.669453984	-5.617710364	1.8	5.6	7.6	11.7	13.5	17.6	19.6	23.1	25.1
YOL026C	GAGGGAGGGCAT	F7	-0.30138689	-1.121332318	-1.454043551	-3.287953722	-5.02173279	-7.159929919	-7.072572599	-7.057184138	-7.005440517	1.8	5.6	7.6	11.7	13.5	17.6	19.6	23.1	25.1
YOL026C	GGGGTCGGTGGC	F7	-0.454188163	-0.504431211	-1.160257453	-1.790634231	-3.427551759	-6.37310381	-6.28574649	-6.270358029	-6.218614408	1.8	5.6	7.6	11.7	13.5	17.6	19.6	23.1	25.1
YOL026C	GGCGGAGGCAAA	F7	-0.307118701	-1.08197624	-6.007263158	-6.052677434	-6.327024883	-6.465222012	-6.377864692	-6.362476231	-6.31073261	1.8	5.6	7.6	11.7	13.5	17.6	19.6	23.1	25.1
YOL026C	GCTTAAGAGGCG	F7	-1.505162083	-0.163533879	-0.246885643	-1.540227433	-2.644649881	-4.952772011	-5.865414691	-5.85002623	-5.798282609	1.8	5.6	7.6	11.7	13.5	17.6	19.6	23.1	25.1
YOL026C	GGGGGGGGTGGT	F7	0.731678382	-0.955994586	-0.407350315	-2.189730186	-2.049040136	-5.187237265	-3.514917444	-5.084491484	-5.032747863	1.8	5.6	7.6	11.7	13.5	17.6	19.6	23.1	25.1
YOL026C	TCAAGGGACGCA	F7	-0.630970273	-5.230256247	-5.83361507	-5.879029347	-6.153376796	-6.291573925	-6.204216605	-6.188828143	-6.137084523	1.8	5.6	7.6	11.7	13.5	17.6	19.6	23.1	25.1
YOL026C	CGTAACGGGGGC	F7	0.238346357	0.311485725	-0.769920395	-1.452764592	-3.312074542	-4.035234172	-4.947876852	-4.93248839	-4.880744769	1.8	5.6	7.6	11.7	13.5	17.6	19.6	23.1	25.1
YOL026C	ACGGGCAAGAGG	F7	-1.964593702	-3.628419928	-3.494813157	-5.862155528	-6.136502977	-6.274700106	-6.187342786	-6.171954325	-6.120210704	1.8	5.6	7.6	11.7	13.5	17.6	19.6	23.1	25.1
YOL026C	GTTGCGCATAAA	F7	1.582300758	1.003363429	1.840577198	0.547235408	-0.405183946	-1.280346669	-2.77795185	-2.762563389	-2.710819768	1.8	5.6	7.6	11.7	13.5	17.6	19.6	23.1	25.1
YOL026C	GGCGGAAGCGGC	F7	-2.174811409	-5.686634542	-5.289993365	-5.335407641	-5.60975509	-5.74795222	-5.660594899	-5.645206438	-5.593462817	1.8	5.6	7.6	11.7	13.5	17.6	19.6	23.1	25.1
YOL026C	CGGGGGACGGGA	F7	3.12286914	1.003363429	2.400004607	-1.452764592	-0.727112041	-1.86530917	-1.77795185	-1.762563389	-1.710819768	1.8	5.6	7.6	11.7	13.5	17.6	19.6	23.1	25.1
YOR291W	GCAGGGGGACCG	F7	-1.215932774	0.150565537	-0.765135332	-1.7451736	-2.679445607	-3.93793697	-6.789179106	-7.358753145	-7.307009524	1.8	5.6	7.6	11.7	13.5	17.6	19.6	23.1	25.1
YOR291W	ACTTAGTGTGCG	F7	-0.422126954	-0.66501508	-0.952346409	-1.436644927	-2.320202423	-4.7560801	-5.446330359	-8.23829682	-8.186553199	1.8	5.6	7.6	11.7	13.5	17.6	19.6	23.1	25.1
YOR291W	AGATAGTGCAGG	F7	-1.364482564	-1.418100339	-1.486421886	-2.823602288	-3.634002637	-6.094127861	-6.42180804	-7.991382079	-7.939638459	1.8	5.6	7.6	11.7	13.5	17.6	19.6	23.1	25.1
YOR291W	GGCGGCGGAGAG	F7	-0.666913153	-0.432022715	-0.450419037	-1.877262421	-2.940105764	-4.73037959	-4.865414691	-7.434988731	-7.38324511	1.8	5.6	7.6	11.7	13.5	17.6	19.6	23.1	25.1
YOR291W	CCCAGGCGTAAC	F7	0.848694176	-0.841466198	-3.107790033	-3.15320431	-2.690586165	-3.343356467	-6.063354069	-6.047965608	-5.996221987	1.8	5.6	7.6	11.7	13.5	17.6	19.6	23.1	25.1
YOR291W	AGCGCCGACTTA	F7	-0.477523402	0.164981612	0.652770677	0.6073564	0.003701326	-2.6125431	-5.332540702	-5.31715224	-5.26540862	1.8	5.6	7.6	11.7	13.5	17.6	19.6	23.1	25.1
YOR291W	CGAGGGAAACAG	F7	0.035406298	-2.569526239	-0.909850656	-1.955264933	-2.814574882	-4.952772011	-4.865414691	-4.85002623	-4.798282609	1.8	5.6	7.6	11.7	13.5	17.6	19.6	23.1	25.1
YOR291W	GGGGGCAGGAAG	F7	2.980850135	2.283471349	2.177612185	1.547235408	1.44281296	-1.86530917	-1.77795185	-1.762563389	-1.710819768	1.8	5.6	7.6	11.7	13.5	17.6	19.6	23.1	25.1
YOR291W	GGAGCACCCCGA	F7	-2.269448283	-0.196308915	0.107222857	-0.385650396	-0.949504462	-4.257626593	-4.170269273	-4.154880811	-4.103137191	1.8	5.6	7.6	11.7	13.5	17.6	19.6	23.1	25.1
YOR291W	GCTTAGTGTGCG	F7	0.334373245	-0.145028411	-1.655277829	-0.700692106	-1.390077054	-3.113236684	-4.025879364	-4.010490902	-3.958747281	1.8	5.6	7.6	11.7	13.5	17.6	19.6	23.1	25.1
YML066C	CGGAAAGGGGAG	F7	-0.204266523	0.058504984	-0.064462602	-1.309746283	-2.17777345	-4.594829952	-5.507472632	-8.579547012	-9.527803391	1.8	5.6	7.6	11.7	13.5	17.6	19.6	23.1	25.1
YML066C	GGCCGGAGCCTA	F7	0.332983231	-0.178839902	-0.444503314	-1.528052719	-3.117901994	-3.889971224	-5.201163281	-7.060243937	-7.593462817	1.8	5.6	7.6	11.7	13.5	17.6	19.6	23.1	25.1
YML066C	AGGCTTCCGTGA	F7	-0.797696393	-1.316899056	-1.450772596	-2.858756952	-4.355496822	-6.400584547	-7.728264726	-9.297838765	-9.246095145	1.8	5.6	7.6	11.7	13.5	17.6	19.6	23.1	25.1
YML066C	CCAGGATACGTC	F7	-0.184185679	0.391454029	0.160063984	-0.915938612	-1.910178142	-4.457766207	-6.785446387	-6.770057925	-8.303276805	1.8	5.6	7.6	11.7	13.5	17.6	19.6	23.1	25.1
YML066C	ATGGCTGAACAT	F7	0.062831557	0.077588014	0.052081303	-1.143436534	-1.296477687	-4.301408285	-6.716551305	-6.701162844	-8.234381724	1.8	5.6	7.6	11.7	13.5	17.6	19.6	23.1	25.1
YML066C	GAATCTCACCAG	F7	0.675134603	0.329096741	0.505186843	-0.29229992	-1.355143264	-3.059687215	-4.672769613	-6.072418651	-7.605637531	1.8	5.6	7.6	11.7	13.5	17.6	19.6	23.1	25.1
YML066C	TTGAATGGTGAG	F7	0.311798802	0.542659032	0.586700418	-0.777664254	-1.097335693	-3.330690055	-5.117801853	-6.687375892	-7.635632272	1.8	5.6	7.6	11.7	13.5	17.6	19.6	23.1	25.1
YML066C	GGGGGGGGTGTG	F7	-0.872643469	-0.016678814	-0.411851708	-1.179281237	-2.122804191	-4.732307039	-5.782453242	-6.504030375	-8.037249255	1.8	5.6	7.6	11.7	13.5	17.6	19.6	23.1	25.1
YML066C	GCCAGACAGAAA	F7	-0.197309173	-0.890579178	-1.808448624	-2.051802278	-3.71317285	-5.966847197	-7.464452377	-7.449063916	-7.397320295	1.8	5.6	7.6	11.7	13.5	17.6	19.6	23.1	25.1
YML066C	GAAATTTGATCG	F7	-0.697152194	-4.378900329	-3.245293557	-4.027673428	-6.886983378	-7.025180507	-6.937823187	-6.922434725	-6.870691105	1.8	5.6	7.6	11.7	13.5	17.6	19.6	23.1	25.1
YML066C	GCCAAGTGATCG	F7	-1.28776318	-0.844255363	-1.651972684	-3.635986416	-6.495296366	-6.633493495	-6.546136175	-6.530747713	-6.479004093	1.8	5.6	7.6	11.7	13.5	17.6	19.6	23.1	25.1
YML066C	TAAGGTGAGGGG	F7	-1.304552084	-7.089393712	-3.692752534	-6.738166811	-7.01251426	-7.150711389	-7.063354069	-7.047965608	-6.996221987	1.8	5.6	7.6	11.7	13.5	17.6	19.6	23.1	25.1
YML066C	GATTGCGGTGGG	F7	-0.825905537	-0.655468968	-1.197427246	-2.657879022	-4.102151472	-3.918420507	-6.152991281	-6.13760282	-6.085859199	1.8	5.6	7.6	11.7	13.5	17.6	19.6	23.1	25.1
YML066C	CACAAGTGCGTC	F7	0.518007082	-1.671887957	-1.204857451	-5.642589151	-5.9169366	-6.055133729	-5.967776409	-5.952387948	-5.900644327	1.8	5.6	7.6	11.7	13.5	17.6	19.6	23.1	25.1
YML066C	GGGGGGGGTAGG	F7	0.865372917	-0.803991493	-1.937865032	-3.56824181	-2.842589259	-4.565748888	-5.478391568	-5.463003107	-5.411259486	1.8	5.6	7.6	11.7	13.5	17.6	19.6	23.1	25.1
YML066C	AACAGGGCGGTG	F7	-0.678585181	-0.927373908	-0.814525697	-2.061573835	-4.657849379	-5.796046508	-5.708689188	-5.693300726	-5.641557106	1.8	5.6	7.6	11.7	13.5	17.6	19.6	23.1	25.1
YML066C	GGGGGTCCGAGG	F7	0.370796653	0.750597359	0.293089403	-1.867802091	-2.405183946	-4.86530917	-4.77795185	-4.762563389	-4.710819768	1.8	5.6	7.6	11.7	13.5	17.6	19.6	23.1	25.1
YML066C	GGGTCGGTGATC	F7	-0.87713086	1.196008507	3.984967107	4.30212291	4.945313301	3.13469083	2.029403072	0.237436611	-0.710819768	1.8	5.6	7.6	11.7	13.5	17.6	19.6	23.1	25.1
YML066C	GAGTGAGCAACA	F7	-0.719589583	-1.597540615	-0.715472611	-4.15320431	-5.427551759	-5.565748888	-5.478391568	-5.463003107	-5.411259486	1.8	5.6	7.6	11.7	13.5	17.6	19.6	23.1	25.1
YML066C	GGGCTTCCGTGA	F7	-0.29216836	-0.955994586	-0.559353409	-1.774692687	-3.049040136	-5.187237265	-5.099879945	-4.084491484	-5.032747863	1.8	5.6	7.6	11.7	13.5	17.6	19.6	23.1	25.1
YML066C	CAACAGGAAGGT	F7	-1.362557687	-0.219028992	0.429150952	-0.260119514	-2.949504462	-4.672664092	-4.585306772	-4.569918311	-4.51817469	1.8	5.6	7.6	11.7	13.5	17.6	19.6	23.1	25.1
YML066C	GTGGCTGAACAT	F7	-0.632018362	-0.388953993	-1.354882895	-1.037727093	-0.897037043	-3.035234172	-4.532839352	-4.517450891	-4.46570727	1.8	5.6	7.6	11.7	13.5	17.6	19.6	23.1	25.1
YML066C	GAAAACGAAGGA	F7	1.907140449	1.196008507	-0.577275317	0.836742025	0.562394576	-1.035234172	-2.947876852	-2.93248839	-2.880744769	1.8	5.6	7.6	11.7	13.5	17.6	19.6	23.1	25.1
YML066C	AGGGCAGGAGAA	F7	-0.091255666	-0.492047486	-1.095406309	-3.310745587	-4.585093036	-4.723290165	-3.050970345	-4.620544384	-4.568800763	1.8	5.6	7.6	11.7	13.5	17.6	19.6	23.1	25.1
YML066C	CAACTACCGCAG	F7	-1.23970094	-5.558878995	-5.162237818	-5.207652094	-5.481999543	-5.620196672	-5.532839352	-5.517450891	-5.46570727	1.8	5.6	7.6	11.7	13.5	17.6	19.6	23.1	25.1
YML066C	TGAACGGGGGGG	F7	-0.181985442	-0.495869197	-1.477739643	-0.260119514	-2.119429464	-4.257626593	-4.170269273	-4.154880811	-4.103137191	1.8	5.6	7.6	11.7	13.5	17.6	19.6	23.1	25.1
YML066C	GGGAAAGGGGAG	F7	-0.069775938	-0.103551775	0.293089403	-0.282839591	-1.727112041	-3.86530917	-3.77795185	-3.762563389	-3.710819768	1.8	5.6	7.6	11.7	13.5	17.6	19.6	23.1	25.1
YML066C	ATAATTGTGTGT	F7	-0.199058955	-1.862885182	-2.051206505	-1.511658281	-2.049040136	-2.924202859	-4.42180804	-4.406419578	-4.354675958	1.8	5.6	7.6	11.7	13.5	17.6	19.6	23.1	25.1
YML066C	CAACAGACAAAA	F7	-4.125058374	-0.244564084	0.152077093	-3.700692106	-0.975039555	-4.113236684	-4.025879364	-2.010490902	-3.958747281	1.8	5.6	7.6	11.7	13.5	17.6	19.6	23.1	25.1
YLR145W	TTTCAGGGAGGC	F7	-0.068496386	-0.314729408	-1.608984177	-3.19871897	-4.058028919	-5.611263548	-7.108868728	-7.093480267	-7.041736646	1.8	5.6	7.6	11.7	13.5	17.6	19.6	23.1	25.1
YLR145W	GGTGAGCGAAAG	F7	0.697777976	-0.962689239	-1.532881197	-6.037727093	-6.312074542	-6.450271671	-6.362914351	-6.347525889	-6.295782269	1.8	5.6	7.6	11.7	13.5	17.6	19.6	23.1	25.1
YLR145W	AGGTGTAGGCCC	F7	-0.099523282	0.119046525	-0.316584851	-3.719551133	-3.18654366	-4.54713321	-5.044738391	-6.029349929	-5.977606309	1.8	5.6	7.6	11.7	13.5	17.6	19.6	23.1	25.1
YLR145W	AGTGGAGGAAAG	F7	-1.491840704	-0.026383914	-0.498498203	-1.260119514	-1.882390267	-5.480019014	-5.392661694	-5.377273233	-5.325529612	1.8	5.6	7.6	11.7	13.5	17.6	19.6	23.1	25.1
YPL095C	CCCTGCTCTGTT	F7	0.350279636	0.019786267	-0.474225159	-0.959460036	-2.432587349	-5.708288002	-6.357896276	-7.927470315	-7.875726695	1.8	5.6	7.6	11.7	13.5	17.6	19.6	23.1	25.1
YPL095C	AAGGGGCGCCGC	F7	0.161173028	0.14999611	-0.048378878	-1.253664492	-1.242609722	-4.496284069	-6.57885175	-7.563463289	-7.511719668	1.8	5.6	7.6	11.7	13.5	17.6	19.6	23.1	25.1
YPL095C	TCGCGAGTGGAA	F7	0.510794793	0.149214296	0.497492452	-0.515500347	-1.526813391	-4.834935521	-6.332540702	-6.31715224	-6.26540862	1.8	5.6	7.6	11.7	13.5	17.6	19.6	23.1	25.1
YPL095C	CCACAATGTGGT	F7	-1.654738439	-0.886453653	-1.117843698	-1.163257975	-3.312074542	-6.035234172	-5.947876852	-5.93248839	-5.880744769	1.8	5.6	7.6	11.7	13.5	17.6	19.6	23.1	25.1
YPL095C	AGAACCGGGACT	F7	-0.826504787	0.11657404	-2.407350315	-2.260119514	-3.212538868	-4.087701592	-4.000344271	-5.569918311	-5.51817469	1.8	5.6	7.6	11.7	13.5	17.6	19.6	23.1	25.1
YPL095C	AAAGGCGGGCGT	F7	1.048868558	0.961543254	1.078076512	-2.774692687	-3.049040136	-3.187237265	-3.099879945	-3.084491484	-3.032747863	1.8	5.6	7.6	11.7	13.5	17.6	19.6	23.1	25.1
YDR419W	TCGCGGCTCTGT	F7	1.065535965	-0.026383914	-0.46468349	-1.632088292	-1.993898582	-4.54713321	-4.044738391	-6.029349929	-5.977606309	1.8	5.6	7.6	11.7	13.5	17.6	19.6	23.1	25.1
YDR419W	CACGGGCCGAGC	F7	-0.11813896	-0.91946871	-0.915144956	-2.375596732	-2.06498168	-6.37310381	-6.28574649	-6.270358029	-6.218614408	1.8	5.6	7.6	11.7	13.5	17.6	19.6	23.1	25.1
YDR419W	GGGGTGCGCAGA	F7	1.528861499	1.828276723	1.556123809	0.473234826	0.950959864	-2.187237265	-1.514917444	-4.084491484	-4.032747863	1.8	5.6	7.6	11.7	13.5	17.6	19.6	23.1	25.1
YDR419W	TTAGTGCGGCGG	F7	-0.023972249	0.124455246	-0.717690436	-1.947529284	-3.681308351	-4.23454298	-5.732148161	-5.716759699	-5.665016078	1.8	5.6	7.6	11.7	13.5	17.6	19.6	23.1	25.1
YDR419W	CCGGAAGGCACT	F7	0.620368799	0.356473179	0.714640209	-2.955264933	-2.814574882	-4.952772011	-4.865414691	-4.85002623	-4.798282609	1.8	5.6	7.6	11.7	13.5	17.6	19.6	23.1	25.1
YDR419W	GGCGGGAGAAGG	F7	-1.014634384	-6.070778033	-4.674136856	-5.719551133	-5.993898582	-6.132095711	-6.044738391	-6.029349929	-5.977606309	1.8	5.6	7.6	11.7	13.5	17.6	19.6	23.1	25.1
YBR263W	GGGCTGGAGCAG	F7	0.480421144	2.843980806	3.843624789	5.23985091	5.387745755	5.405319882	4.937765055	4.568353489	3.828892967	1.8	5.6	7.6	11.7	13.5	17.6	19.6	23.1	25.1
YBR263W	GTGCGCGGGCCG	F7	-0.87713086	3.365933509	7.487467448	10.23022999	11.26299192	11.79646893	11.68863449	11.15107404	11.23827739	1.8	5.6	7.6	11.7	13.5	17.6	19.6	23.1	25.1
YBR263W	GCTGCAACAATG	F7	0.090756955	2.230746921	3.150131449	4.230119603	4.122711022	3.425897736	2.688063671	1.801070603	0.88619036	1.8	5.6	7.6	11.7	13.5	17.6	19.6	23.1	25.1
YBR263W	CTAAGCGGCCGG	F7	0.66928406	2.212218734	2.808038718	3.937610853	3.806690603	3.237415381	2.466109573	1.534702652	0.417764438	1.8	5.6	7.6	11.7	13.5	17.6	19.6	23.1	25.1
YBR263W	GAGATATGGGTG	F7	0.462139131	2.158622091	2.541424361	3.684738932	3.499826566	2.906134233	2.09590712	1.172238345	0.040833269	1.8	5.6	7.6	11.7	13.5	17.6	19.6	23.1	25.1
YBR263W	GAGGGCGAGCTA	F7	1.107328289	2.309899474	2.86211036	3.756688774	3.532698464	3.013836435	2.441493287	1.534418349	0.744859716	1.8	5.6	7.6	11.7	13.5	17.6	19.6	23.1	25.1
YBR263W	ACAGGGGTAGAT	F7	0.795294482	2.37093419	2.737307928	4.066871661	4.068927568	3.531295611	2.75342961	1.688647723	0.289180232	1.8	5.6	7.6	11.7	13.5	17.6	19.6	23.1	25.1
YBR263W	CGGAGGCGTTGG	F7	-1.571027733	1.953807605	3.124172926	3.557038583	3.502755501	2.638733335	2.154933954	0.456076898	-0.065914727	1.8	5.6	7.6	11.7	13.5	17.6	19.6	23.1	25.1
YBR263W	ATAGCCGAGACA	F7	0.684748027	1.447547274	1.453673272	2.082272683	1.56506871	0.442813125	-0.407768587	-1.752782368	-3.003601517	1.8	5.6	7.6	11.7	13.5	17.6	19.6	23.1	25.1
YBR263W	GGGCACTCGGGG	F7	0.85222155	1.884718933	2.112906496	2.695912676	1.870450496	0.78158108	-0.095142026	-1.310051184	-3.373784781	1.8	5.6	7.6	11.7	13.5	17.6	19.6	23.1	25.1
YBR263W	CTGGACAAGGAA	F7	-1.298594629	1.674548949	1.871625634	2.346322714	2.223978358	0.49083464	0.260016	-1.184027157	-2.769713457	1.8	5.6	7.6	11.7	13.5	17.6	19.6	23.1	25.1
YBR263W	ACGGAGTTGGCC	F7	0.851195816	0.269470669	0.696485496	1.229339067	0.564350773	-0.287542171	-1.200184851	-1.54325036	-2.253347002	1.8	5.6	7.6	11.7	13.5	17.6	19.6	23.1	25.1
YBR263W	ACGGGGTCTCGG	F7	2.019033329	2.712584033	3.445092496	4.496251479	3.851155807	3.174219194	2.807010651	1.900401624	0.441183325	1.8	5.6	7.6	11.7	13.5	17.6	19.6	23.1	25.1
YBR263W	AAACAGCGGGTG	F7	3.424038674	4.365933509	3.935041882	4.949333851	4.924964656	4.456618925	3.824084164	3.262971703	1.803753405	1.8	5.6	7.6	11.7	13.5	17.6	19.6	23.1	25.1
YBR263W	TGAGGAATGGTG	F7	0.080433873	0.579337147	0.461405151	1.392907261	1.334288504	0.684377856	0.179612884	-0.444823091	-1.819344225	1.8	5.6	7.6	11.7	13.5	17.6	19.6	23.1	25.1
YBR263W	CAGTTAGAGACG	F7	-0.87713086	-0.803991493	3.762574686	5.737059967	6.639210173	6.673849641	6.371795269	5.070326625	5.096535154	1.8	5.6	7.6	11.7	13.5	17.6	19.6	23.1	25.1
YBR263W	GAAGTATGGTCA	F7	-3.336562479	0.984504402	2.940572988	4.053588074	4.205773763	3.594122448	2.463056249	2.478444711	-0.585288886	1.8	5.6	7.6	11.7	13.5	17.6	19.6	23.1	25.1
YBR263W	ATGGGGGGGCGC	F7	0.70783164	0.122007926	0.91457778	1.510709532	2.189364603	1.336324691	0.292437478	-1.084491484	-2.225392941	1.8	5.6	7.6	11.7	13.5	17.6	19.6	23.1	25.1
YBR263W	TGTCTGGGGGGA	F7	-0.913656736	-0.916466222	-0.114568566	-0.019805185	0.236362083	-0.187237265	-1.055485826	-1.692174061	-3.225392941	1.8	5.6	7.6	11.7	13.5	17.6	19.6	23.1	25.1
YBR263W	CGGACAAGGCGC	F7	-5.047055862	1.435474442	1.177612185	2.049735748	1.562394576	-0.035234172	0.006319459	-1.610560295	-2.073389847	1.8	5.6	7.6	11.7	13.5	17.6	19.6	23.1	25.1
YBR263W	GAGGGAGAAACG	F7	-5.006413877	0.973616086	1.13579201	1.225307313	1.552995878	1.11393227	0.046961443	-0.499528983	-0.933212189	1.8	5.6	7.6	11.7	13.5	17.6	19.6	23.1	25.1
YBR263W	GGGGACGGGGGG	F7	0.997338258	2.820499372	3.329615279	4.266053655	3.973327677	3.739552888	2.807010651	1.900401624	1.16364935	1.8	5.6	7.6	11.7	13.5	17.6	19.6	23.1	25.1
YBR263W	GGGGCGGAATGG	F7	0.307293711	0.984504402	0.303143067	2.56353722	1.45731253	1.430146713	0.762616531	-0.134532166	-0.469811669	1.8	5.6	7.6	11.7	13.5	17.6	19.6	23.1	25.1
YBR263W	AGGCTGGAGCAG	F7	-0.462093361	2.196008507	3.53124914	4.893010245	4.916744149	4.699475449	4.160647605	3.510455106	3.227779687	1.8	5.6	7.6	11.7	13.5	17.6	19.6	23.1	25.1
YBR263W	GTCCAGAGCCCG	F7	-1.230767815	0.098711306	0.461405151	0.381225456	0.68006334	0.037393628	-1.131588805	-1.96419725	-2.912453629	1.8	5.6	7.6	11.7	13.5	17.6	19.6	23.1	25.1
YBR263W	GCAGGGGTAGAT	F7	1.12286914	3.134607963	3.865668179	4.606129097	5.009853553	4.407709324	3.160647605	1.974402205	0.704217731	1.8	5.6	7.6	11.7	13.5	17.6	19.6	23.1	25.1
YBR263W	CAACCGCGACGG	F7	-1.384090849	0.084977195	-1.162237818	0.315909862	-0.08968212	-0.713306077	-2.210911257	-2.517450891	-3.143779175	1.8	5.6	7.6	11.7	13.5	17.6	19.6	23.1	25.1
YBR263W	GAGCTGGAGCAG	F7	-1.462093361	0.611046007	1.815042106	3.606129097	3.935852972	3.63719117	2.637085649	2.237436611	2.289180232	1.8	5.6	7.6	11.7	13.5	17.6	19.6	23.1	25.1
YBR263W	TGGCGGCCGCGC	F7	-1.671546727	-6.598407359	-6.201766182	-6.247180458	-6.521527907	-6.659725037	-6.572367716	-6.556979255	-6.505235634	1.8	5.6	7.6	11.7	13.5	17.6	19.6	23.1	25.1
YBR263W	GTAGCCGAGACA	F7	0.750900362	0.736576889	1.888105568	2.257728791	1.398418841	-0.002812694	-0.915455374	-2.221995007	-3.170251387	1.8	5.6	7.6	11.7	13.5	17.6	19.6	23.1	25.1
YBR263W	CATATGGGGGAG	F7	-0.336562479	-0.456068189	-0.059427012	1.409731884	-1.18654366	-1.739778288	-1.237383469	-2.637032507	-2.585288886	1.8	5.6	7.6	11.7	13.5	17.6	19.6	23.1	25.1
YBR263W	GGGCCGGAGCAG	F7	-1.462093361	0.196008507	1.815042106	2.869163503	3.211487414	2.871656424	2.543976245	2.237436611	2.404657449	1.8	5.6	7.6	11.7	13.5	17.6	19.6	23.1	25.1
YBR263W	ACACGCGATAAG	F7	-0.87713086	0.780971008	2.592649685	4.454126003	4.44281296	3.222153671	1.543976245	0.237436611	-0.710819768	1.8	5.6	7.6	11.7	13.5	17.6	19.6	23.1	25.1
YBR263W	CATAAGAGGAGC	F7	-2.718433114	-0.323365652	-1.83361507	-3.879029347	-3.153376796	-3.291573925	-5.204216605	-5.188828143	-5.137084523	1.8	5.6	7.6	11.7	13.5	17.6	19.6	23.1	25.1
YBR263W	AAAAGGGGGCGA	F7	-0.87713086	2.003363429	4.052081303	3.869163503	4.027775461	1.942045752	0.22204815	-0.762563389	-0.710819768	1.8	5.6	7.6	11.7	13.5	17.6	19.6	23.1	25.1
YBR263W	GGGCAGAGGGGT	F7	-1.462093361	0.932974101	2.708126902	3.35459033	3.732319578	1.13469083	0.22204815	-1.347525889	-1.295782269	1.8	5.6	7.6	11.7	13.5	17.6	19.6	23.1	25.1
YBR263W	GCGGAGTTGGCC	F7	0.997338258	0.611046007	2.177612185	1.769627829	1.388365176	0.357083251	-0.040986256	-2.347525889	-2.295782269	1.8	5.6	7.6	11.7	13.5	17.6	19.6	23.1	25.1
YHR209W	TGGGCCGGGGAG	F7	0.473804519	0.405931577	-0.042850209	-0.607252949	-1.401711754	-3.347263805	-4.152991281	-6.13760282	-8.893214121	1.8	5.6	7.6	11.7	13.5	17.6	19.6	23.1	25.1
YHR209W	GGCGCCTGGAGA	F7	0.585309508	-0.236198124	-0.351230229	-1.258614355	-2.13914079	-4.86230042	-6.359905601	-8.666445234	-7.614701614	1.8	5.6	7.6	11.7	13.5	17.6	19.6	23.1	25.1
YHR209W	GCGCGGGAGAAA	F7	0.531405073	0.261942777	-0.492868387	-1.063911025	-1.579266573	-4.662322148	-5.089538001	-6.296541961	-7.829760841	1.8	5.6	7.6	11.7	13.5	17.6	19.6	23.1	25.1
YHR209W	GCGTGAGGGGGG	F7	0.387111327	0.570611142	0.115896401	-0.445533023	-0.855942021	-3.332008789	-4.82961397	-6.399188009	-7.347444389	1.8	5.6	7.6	11.7	13.5	17.6	19.6	23.1	25.1
YHR209W	GGCGAGCCGGAC	F7	0.243163373	1.087484051	0.461405151	-0.888863707	-1.220926654	-2.973833627	-5.301513806	-6.871087845	-6.819344225	1.8	5.6	7.6	11.7	13.5	17.6	19.6	23.1	25.1
YHR209W	CCGATAGATACT	F7	0.422429422	-0.424704018	-1.140956897	-1.220318506	-2.427551759	-4.440218006	-5.937823187	-6.922434725	-6.870691105	1.8	5.6	7.6	11.7	13.5	17.6	19.6	23.1	25.1
YHR209W	AGATGTAGCTCG	F7	1.499938789	0.799586686	-0.586674015	-3.134588632	-3.408936081	-5.132095711	-6.044738391	-6.029349929	-5.977606309	1.8	5.6	7.6	11.7	13.5	17.6	19.6	23.1	25.1
YHR209W	CTAGGTGGCACG	F7	0.814746844	-1.030500023	-0.885397612	-1.799567356	-2.510013919	-5.73567389	-6.64831657	-6.632928108	-6.581184488	1.8	5.6	7.6	11.7	13.5	17.6	19.6	23.1	25.1
YHR209W	GGATGTGAAGGG	F7	0.537906639	-1.196308915	0.754921114	-0.385650396	-0.475573274	-3.672664092	-2.362914351	-5.154880811	-5.103137191	1.8	5.6	7.6	11.7	13.5	17.6	19.6	23.1	25.1
YHR209W	GGACGTGTGGGA	F7	-1.477523402	-2.899148726	-1.502507548	-2.306913726	-5.281700893	-6.419898022	-6.332540702	-6.31715224	-6.26540862	1.8	5.6	7.6	11.7	13.5	17.6	19.6	23.1	25.1
YHR209W	AAAACGGAGCGC	F7	-0.962019758	-1.93327451	-1.288705819	-1.260119514	-2.856395058	-4.994592187	-5.907234867	-5.891846406	-5.840102785	1.8	5.6	7.6	11.7	13.5	17.6	19.6	23.1	25.1
YHR209W	TGGGGGGAGCAG	F7	-0.716666188	1.108545666	-0.246885643	-0.452764592	-2.00721996	-2.367809511	-4.865414691	-4.85002623	-4.798282609	1.8	5.6	7.6	11.7	13.5	17.6	19.6	23.1	25.1
YHR209W	GGCGGGGAGGGG	F7	-0.87713086	0.780971008	3.840577198	4.676518425	5.272887959	3.77854702	2.391973151	-0.762563389	0.289180232	1.8	5.6	7.6	11.7	13.5	17.6	19.6	23.1	25.1
YHR209W	TGGGAGGGGGCG	F7	-0.614096454	-0.25145047	-1.72927841	-0.421055732	-1.411610215	-4.357162267	-3.269804946	-5.254416485	-5.202672864	1.8	5.6	7.6	11.7	13.5	17.6	19.6	23.1	25.1
YHR209W	TACGCGGAAGAG	F7	-1.500061211	-1.82285052	-1.973697138	-5.719551133	-4.993898582	-6.132095711	-6.044738391	-6.029349929	-5.977606309	1.8	5.6	7.6	11.7	13.5	17.6	19.6	23.1	25.1
YHR209W	ACGAGCGGGGGT	F7	-0.95959302	-2.067025899	-2.992312816	-4.622689594	-5.897037043	-6.035234172	-4.947876852	-5.93248839	-5.880744769	1.8	5.6	7.6	11.7	13.5	17.6	19.6	23.1	25.1
YHR209W	GGGTCGGTGATC	F7	-0.87713086	0.780971008	3.762574686	4.405216403	4.796449915	3.13469083	1.807010651	0.237436611	-0.710819768	1.8	5.6	7.6	11.7	13.5	17.6	19.6	23.1	25.1
YHR209W	CGGGACATCAGG	F7	-1.162533079	-1.00193087	-1.692752534	-1.738166811	-1.553082641	-4.150711389	-3.478391568	-5.047965608	-4.996221987	1.8	5.6	7.6	11.7	13.5	17.6	19.6	23.1	25.1
YHR209W	CGCCAGAACTGG	F7	0.582300758	-0.482063398	-0.822387815	-2.452764592	-0.990146447	-4.450271671	-4.362914351	-4.347525889	-4.295782269	1.8	5.6	7.6	11.7	13.5	17.6	19.6	23.1	25.1
YHR209W	CGTCGGCCCACA	F7	1.2272058	-0.038456746	-2.14431591	-1.774692687	-4.049040136	-2.602274764	-4.099879945	-4.084491484	-4.032747863	1.8	5.6	7.6	11.7	13.5	17.6	19.6	23.1	25.1
YHR209W	GAGTAAGGTCGA	F7	-6.105949551	-4.447847682	-2.636169006	-5.681583283	-5.955930732	-6.094127861	-6.006770541	-5.991382079	-5.939638459	1.8	5.6	7.6	11.7	13.5	17.6	19.6	23.1	25.1
YHR209W	GGGTCGGGGGGA	F7	-0.160923826	-2.026383914	-1.629742737	-4.260119514	-1.727112041	-3.672664092	-4.585306772	-4.569918311	-4.51817469	1.8	5.6	7.6	11.7	13.5	17.6	19.6	23.1	25.1
YHR209W	GACAGGGCAGGC	F7	1.307293711	1.543931811	-2.866781934	-2.912196211	-1.601581159	-2.324740789	-3.237383469	-3.221995007	-3.170251387	1.8	5.6	7.6	11.7	13.5	17.6	19.6	23.1	25.1
YHR209W	GGGGGGGGGGGG	F7	0.930224062	0.311485725	-0.992312816	-0.037727093	-0.990146447	-3.450271671	-3.362914351	-3.347525889	-3.295782269	1.8	5.6	7.6	11.7	13.5	17.6	19.6	23.1	25.1
YHR209W	GGAGGGGGGCCT	F7	0.345261561	-0.514484876	-1.255347222	-3.622689594	-3.897037043	-4.035234172	-3.947876852	-3.93248839	-3.880744769	1.8	5.6	7.6	11.7	13.5	17.6	19.6	23.1	25.1
YHR209W	CGGGGTGCAGGC	F7	2.970866046	0.459042913	-1.72927841	-0.189730186	-0.464077635	-0.187237265	-2.099879945	-2.084491484	-2.032747863	1.8	5.6	7.6	11.7	13.5	17.6	19.6	23.1	25.1
YNL059C	GGTGGGAGGCCG	F7	0.193258468	0.227035403	-0.195390094	-1.302770124	-2.250673997	-4.924202859	-6.244930278	-8.345019034	-9.293275413	1.8	5.6	7.6	11.7	13.5	17.6	19.6	23.1	25.1
YNL059C	TGAGTCCGAGAA	F7	0.268192168	0.748371321	0.610829701	-0.541698321	-1.128277366	-3.907744436	-4.932279997	-6.170648127	-9.819344225	1.8	5.6	7.6	11.7	13.5	17.6	19.6	23.1	25.1
YNL059C	AGGGGGGGGGGG	F7	0.225230857	-0.172636086	-0.14903832	-1.540227433	-2.041985378	-4.73037959	-4.450377192	-6.434988731	-7.38324511	1.8	5.6	7.6	11.7	13.5	17.6	19.6	23.1	25.1
YNL059C	AGGGGGGGGGGC	F7	0.083875008	-0.174829188	-0.466244004	-1.637189163	-2.496499113	-4.286772939	-5.42180804	-6.991382079	-6.939638459	1.8	5.6	7.6	11.7	13.5	17.6	19.6	23.1	25.1
YNL059C	GTGCGCGGGCCG	F7	0.70783164	2.655440126	6.068383116	6.117091016	6.261572646	4.420093049	3.391973151	2.044791533	0.289180232	1.8	5.6	7.6	11.7	13.5	17.6	19.6	23.1	25.1
YNL059C	AGAAATGGCGGT	F7	-0.297706543	0.425490353	-0.068934098	-0.766425071	-2.848127442	-6.308252666	-6.220895346	-5.205506885	-6.153763264	1.8	5.6	7.6	11.7	13.5	17.6	19.6	23.1	25.1
YNL059C	AGGGGGGGGGCC	F7	0.521418516	0.380433078	0.040108662	-0.912196211	-1.18654366	-2.739778288	-4.237383469	-4.221995007	-4.170251387	1.8	5.6	7.6	11.7	13.5	17.6	19.6	23.1	25.1
YNL059C	ATGTGTAGAGAG	F7	-1.462093361	0.196008507	3.708126902	3.284201002	3.817208475	2.13469083	0.637085649	0.237436611	0.289180232	1.8	5.6	7.6	11.7	13.5	17.6	19.6	23.1	25.1
YNL059C	GGTCAGGGGAGA	F7	-0.371895552	-0.670724962	-4.361546626	-2.406960903	-4.681308351	-2.819505481	-4.732148161	-4.716759699	-4.665016078	1.8	5.6	7.6	11.7	13.5	17.6	19.6	23.1	25.1
YNL059C	CACAGCCCGTTC	F7	-2.199058955	0.639615159	-1.051206505	-4.096620782	-4.370968231	-4.50916536	-3.42180804	-4.406419578	-4.354675958	1.8	5.6	7.6	11.7	13.5	17.6	19.6	23.1	25.1
YFR042W	GAGCGATGCATG	F7	0.267919473	-0.120726918	-0.478433413	-2.130836497	-3.218098394	-4.86530917	-6.478391568	-8.463003107	-8.411259486	1.8	5.6	7.6	11.7	13.5	17.6	19.6	23.1	25.1
YFR042W	GGGCCATAACCT	F7	0.341292659	-0.129391779	-0.177052696	-1.629642354	-2.105623664	-6.565748888	-6.478391568	-6.463003107	-6.411259486	1.8	5.6	7.6	11.7	13.5	17.6	19.6	23.1	25.1
YFR042W	GCCGTCGACGAG	F7	0.456606537	-0.160926037	-0.896735156	-1.642589151	-5.9169366	-4.470171228	-4.967776409	-5.952387948	-5.900644327	1.8	5.6	7.6	11.7	13.5	17.6	19.6	23.1	25.1
YFR042W	CATCTTGACTCC	F7	0.12286914	-0.036164935	-1.44687868	-2.662217958	-5.936565407	-5.074762536	-5.987405216	-5.972016754	-5.920273134	1.8	5.6	7.6	11.7	13.5	17.6	19.6	23.1	25.1
YFR042W	GAAGACCAGAGC	F7	0.033601802	-0.05553026	-1.466244004	-1.92669578	-3.370968231	-5.50916536	-5.42180804	-5.406419578	-5.354675958	1.8	5.6	7.6	11.7	13.5	17.6	19.6	23.1	25.1
YFR042W	TGGTACGCATCA	F7	0.7395405	-0.710882088	-1.72927841	-3.359655188	-5.218965137	-4.357162267	-5.269804946	-5.254416485	-5.202672864	1.8	5.6	7.6	11.7	13.5	17.6	19.6	23.1	25.1
YFR042W	CCGAAACCGTGC	F7	0.363877239	2.464497343	1.220680907	0.257728791	-1.601581159	-1.002812694	-3.237383469	-3.221995007	-3.170251387	1.8	5.6	7.6	11.7	13.5	17.6	19.6	23.1	25.1
YMR289W	ATTGGTCGCCGG	F7	-0.462093361	-0.803991493	0.255614697	-1.230372171	-1.727112041	-2.86530917	-4.362914351	-4.347525889	-4.295782269	1.8	5.6	7.6	11.7	13.5	17.6	19.6	23.1	25.1
YNL291C	AAGACAAGGCAC	F7	-0.221513806	-0.674751881	-1.313734613	-2.325378153	-3.37680346	-5.756586576	-7.553752038	-8.068878294	-10.18705967	1.8	5.6	7.6	11.7	13.5	17.6	19.6	23.1	25.1
YNL291C	CCGCGGCACGGG	F7	-0.174331869	0.419496785	0.098756765	-0.847482107	-1.513516568	-3.719458304	-5.010612607	-5.995224145	-6.26540862	1.8	5.6	7.6	11.7	13.5	17.6	19.6	23.1	25.1
YNL291C	CTATTTCTGGGT	F7	-0.045446609	-0.344559874	-0.051474889	-1.52315392	-3.534466963	-4.350735997	-5.362914351	-8.154880811	-8.103137191	1.8	5.6	7.6	11.7	13.5	17.6	19.6	23.1	25.1
YNL291C	CAGCAGTGTTCA	F7	0.341174604	0.432614788	0.256366297	-0.921151516	-1.657403069	-4.064089034	-7.436163333	-7.420774871	-7.369031251	1.8	5.6	7.6	11.7	13.5	17.6	19.6	23.1	25.1
YNL291C	GAAGCGCACGGG	F7	-0.801842733	-0.523883574	-1.064958118	-2.505232012	-3.14214954	-6.672664092	-4.77795185	-7.569918311	-7.51817469	1.8	5.6	7.6	11.7	13.5	17.6	19.6	23.1	25.1
YNL291C	GAGACAAGGCAC	F7	0.134364779	-0.769775777	-0.700709258	-2.026231454	-2.692896326	-5.831093455	-5.158773634	-6.728347673	-6.676604053	1.8	5.6	7.6	11.7	13.5	17.6	19.6	23.1	25.1
YNL291C	CAGGGAGAGCAT	F7	-0.386991906	-1.708131477	-0.250948758	-2.901225093	-3.175572542	-4.313769671	-6.811374852	-6.79598639	-6.74424277	1.8	5.6	7.6	11.7	13.5	17.6	19.6	23.1	25.1
YNL291C	GGGGGGACGCAG	F7	-0.271409799	-0.712843605	-0.504647517	-2.51689493	-2.250673997	-6.388871126	-5.301513806	-6.286125345	-6.234381724	1.8	5.6	7.6	11.7	13.5	17.6	19.6	23.1	25.1
YNL291C	GCCAGGGGGCGT	F7	-0.462093361	-0.925982017	-2.03184118	-6.247180458	-2.199599813	-6.659725037	-6.572367716	-6.556979255	-6.505235634	1.8	5.6	7.6	11.7	13.5	17.6	19.6	23.1	25.1
YNL291C	ATATTGCGACCG	F7	-1.114170058	-7.170313707	-6.77367253	-6.819086806	-7.093434255	-7.231631384	-7.144274064	-7.128885603	-7.077141982	1.8	5.6	7.6	11.7	13.5	17.6	19.6	23.1	25.1
YNL291C	ACGCGAGACGTG	F7	-4.047055862	0.026083506	-1.577275317	-2.622689594	-2.575108948	-3.450271671	-4.947876852	-4.93248839	-4.880744769	1.8	5.6	7.6	11.7	13.5	17.6	19.6	23.1	25.1
YNL291C	AGGGAAGACACG	F7	-5.199058955	-1.803991493	-2.14431591	-1.189730186	-5.049040136	-5.187237265	-5.099879945	-5.084491484	-5.032747863	1.8	5.6	7.6	11.7	13.5	17.6	19.6	23.1	25.1
YNL291C	GGGCACTCAGGA	F7	-4.125058374	0.340398417	-0.070315328	-2.700692106	-2.390077054	-3.113236684	-2.440916863	-4.010490902	-3.958747281	1.8	5.6	7.6	11.7	13.5	17.6	19.6	23.1	25.1
YNL291C	GGAGGGGGGCGG	F7	0.066285611	-4.504431211	-3.107790033	-4.15320431	-4.427551759	-2.980786388	-4.478391568	-4.463003107	-4.411259486	1.8	5.6	7.6	11.7	13.5	17.6	19.6	23.1	25.1
YLR353W	CGTCGGGACGCC	F7	0.179051975	-0.317820817	-0.829930577	-2.162784572	-3.068264703	-5.657123241	-7.154728422	-7.461268055	-8.409524435	1.8	5.6	7.6	11.7	13.5	17.6	19.6	23.1	25.1
YLR353W	GGAATTGTAGAC	F7	-0.167386735	-0.266234835	-1.258046371	-2.352929325	-2.945017071	-8.191738657	-7.104381337	-7.088992876	-9.037249255	1.8	5.6	7.6	11.7	13.5	17.6	19.6	23.1	25.1
YLR353W	GTAGTGCGACAG	F7	-1.789668019	-0.009575626	-0.915497219	-0.671404879	-2.6396492	-3.86530917	-6.77795185	-6.762563389	-6.710819768	1.8	5.6	7.6	11.7	13.5	17.6	19.6	23.1	25.1
YLR353W	CGTGTCCAGACC	F7	0.186999477	0.094128893	-1.696856933	-2.104841289	-6.18654366	-6.324740789	-6.237383469	-6.221995007	-6.170251387	1.8	5.6	7.6	11.7	13.5	17.6	19.6	23.1	25.1
YLR353W	TAAGAGGCAAGG	F7	0.04040698	0.113546347	-1.769920395	-4.622689594	-3.312074542	-5.035234172	-4.947876852	-4.93248839	-4.880744769	1.8	5.6	7.6	11.7	13.5	17.6	19.6	23.1	25.1
YJL108C	GGGGGGCAGGGA	F7	-0.198468775	0.65006375	0.573635307	-0.306913726	-1.302660511	-4.596775784	-5.448017919	-6.210237036	-6.965848338	1.8	5.6	7.6	11.7	13.5	17.6	19.6	23.1	25.1
YJL108C	GGCAGGGAATGC	F7	-1.001757515	0.119387226	-0.220937191	-0.040216645	-1.292311287	-4.344778542	-3.95786094	-5.620544384	-7.890728858	1.8	5.6	7.6	11.7	13.5	17.6	19.6	23.1	25.1
YJL108C	CATGAGACAAAG	F7	-0.220275441	-0.418207798	-0.130342967	-1.550796675	-2.695861107	-5.641413158	-7.875983933	-7.860595472	-7.808851851	1.8	5.6	7.6	11.7	13.5	17.6	19.6	23.1	25.1
YJL108C	GCCTGAGGCTTC	F7	-0.158901829	-0.203598951	-1.191621624	-2.947529284	-3.681308351	-4.819505481	-6.732148161	-6.716759699	-6.665016078	1.8	5.6	7.6	11.7	13.5	17.6	19.6	23.1	25.1
YJL108C	GGCTGCCACTGG	F7	-2.675496999	-0.897100897	-1.237425314	-2.251130731	-3.727112041	-5.187237265	-7.099879945	-7.084491484	-5.447785362	1.8	5.6	7.6	11.7	13.5	17.6	19.6	23.1	25.1
YJL108C	AAAACTCGATGG	F7	-0.216980863	-0.717576741	-0.499272805	-1.092174877	-2.366522326	-4.620196672	-5.117801853	-6.102413392	-6.050669771	1.8	5.6	7.6	11.7	13.5	17.6	19.6	23.1	25.1
YJL108C	CTGGGGGGTGGG	F7	-0.941261198	0.694814364	-0.123557349	-1.51689493	-2.080748996	-5.388871126	-4.301513806	-5.286125345	-5.234381724	1.8	5.6	7.6	11.7	13.5	17.6	19.6	23.1	25.1
YJL108C	CGACTCCTCGAG	F7	-1.770215656	-1.135197401	-1.605289693	-1.56824181	-2.690586165	-4.565748888	-4.478391568	-6.047965608	-5.996221987	1.8	5.6	7.6	11.7	13.5	17.6	19.6	23.1	25.1
YJL108C	GTGCGCGGGCCG	F7	-0.87713086	1.517936602	4.236505874	5.21966075	5.295255772	2.719653331	2.922487868	0.822399112	-0.710819768	1.8	5.6	7.6	11.7	13.5	17.6	19.6	23.1	25.1
YJL108C	AAGGGGTGCGAG	F7	-0.787863522	0.749944112	-2.376976666	-2.199998522	-3.696738392	-5.419898022	-5.332540702	-5.31715224	-5.26540862	1.8	5.6	7.6	11.7	13.5	17.6	19.6	23.1	25.1
YJL108C	GGTGGGGGGAGG	F7	-1.169912609	-0.663813835	0.562902341	-2.745546341	-4.341821885	-5.480019014	-5.392661694	-5.377273233	-5.325529612	1.8	5.6	7.6	11.7	13.5	17.6	19.6	23.1	25.1
YJL108C	GGGCGGGGGAAG	F7	-0.968278748	-2.611346415	-1.437097659	-1.160583841	-5.341821885	-5.480019014	-5.392661694	-5.377273233	-5.325529612	1.8	5.6	7.6	11.7	13.5	17.6	19.6	23.1	25.1
YJL108C	GGCGGGGAGGGG	F7	-0.87713086	1.196008507	3.762574686	4.191091598	4.558290178	2.304615831	2.22204815	0.822399112	-0.710819768	1.8	5.6	7.6	11.7	13.5	17.6	19.6	23.1	25.1
YJL108C	TCAGGTAGGGCG	F7	1.631882787	0.402459385	-3.107790033	-2.15320431	-0.620196837	-3.565748888	-3.478391568	-3.463003107	-3.411259486	1.8	5.6	7.6	11.7	13.5	17.6	19.6	23.1	25.1
YIL091C	CACAGCCTGGCC	F7	0.790293801	0.133685228	-0.319887474	-0.896371244	-2.21466204	-4.560454589	-5.865414691	-7.265063729	-7.798282609	1.8	5.6	7.6	11.7	13.5	17.6	19.6	23.1	25.1
YIL091C	GGGGGCAGAGGG	F7	-0.167441879	-0.139249918	-1.038894952	-1.382145517	-1.93988646	-4.841383331	-6.416991024	-7.401602562	-8.934821442	1.8	5.6	7.6	11.7	13.5	17.6	19.6	23.1	25.1
YIL091C	GCCAGGCGTAAA	F7	0.284413	-0.296271991	-0.899630814	-1.21966747	-1.909052419	-6.001445858	-6.914088538	-7.483662577	-8.431918957	1.8	5.6	7.6	11.7	13.5	17.6	19.6	23.1	25.1
YIL091C	CGAGATTGCCAA	F7	0.582652335	-0.855170217	-0.961697449	-2.441207561	-3.462788939	-6.40834099	-5.999055575	-7.305595209	-8.253851588	1.8	5.6	7.6	11.7	13.5	17.6	19.6	23.1	25.1
YIL091C	TGGACGCCAAGC	F7	0.993995921	-0.352690449	-1.101247188	-0.855612682	-2.215690005	-5.383634478	-6.296277158	-7.865851197	-6.229145076	1.8	5.6	7.6	11.7	13.5	17.6	19.6	23.1	25.1
YIL091C	AGACAAAATAGG	F7	0.290710827	-0.250599071	-0.76724626	-1.260119514	-2.18654366	-3.324740789	-7.044738391	-6.029349929	-6.977606309	1.8	5.6	7.6	11.7	13.5	17.6	19.6	23.1	25.1
YIL091C	GCGCAAAGGAGC	F7	-0.926883895	-1.87927962	-1.830561746	-3.528052719	-3.802400168	-5.74795222	-5.075632399	-6.645206438	-6.593462817	1.8	5.6	7.6	11.7	13.5	17.6	19.6	23.1	25.1
YIL091C	TAACGGAGACGC	F7	-0.225054164	-0.704455819	-0.822387815	-1.675157013	-1.834027245	-4.672664092	-4.585306772	-3.569918311	-5.51817469	1.8	5.6	7.6	11.7	13.5	17.6	19.6	23.1	25.1
YIL091C	TGCCGGTCGATT	F7	0.582300758	-0.388953993	-1.184957894	-2.715798998	-2.990146447	-5.450271671	-5.362914351	-5.347525889	-5.295782269	1.8	5.6	7.6	11.7	13.5	17.6	19.6	23.1	25.1
YIL091C	GTGCGCGGGCCG	F7	-0.462093361	-0.388953993	3.651543374	4.516861759	4.642121769	2.357083251	1.807010651	0.652474111	-1.295782269	1.8	5.6	7.6	11.7	13.5	17.6	19.6	23.1	25.1
YIL091C	GCGGGAGAGGGG	F7	-1.236211954	-0.329082537	-1.383102769	-2.750445141	-2.287826996	-4.162989719	-5.660594899	-5.645206438	-5.593462817	1.8	5.6	7.6	11.7	13.5	17.6	19.6	23.1	25.1
YIL091C	AGAGGGCGGCGA	F7	-1.29216836	0.083533778	-0.72927841	-0.604767686	-4.049040136	-5.187237265	-5.099879945	-5.084491484	-5.032747863	1.8	5.6	7.6	11.7	13.5	17.6	19.6	23.1	25.1
YIL091C	CGGGCCCGGGAG	F7	0.238346357	1.896448225	1.255614697	-0.037727093	-1.727112041	-2.450271671	-3.362914351	-3.347525889	-3.295782269	1.8	5.6	7.6	11.7	13.5	17.6	19.6	23.1	25.1
YIL091C	GGACAAAATAGG	F7	0.12286914	0.089093303	-0.407350315	-0.090194513	-1.949504462	-2.087701592	-3.585306772	-3.569918311	-3.51817469	1.8	5.6	7.6	11.7	13.5	17.6	19.6	23.1	25.1
YIL091C	ATGTGTAGAGAG	F7	-0.87713086	0.780971008	2.762574686	2.547235408	4.130868954	1.456618925	0.22204815	-0.762563389	-0.710819768	1.8	5.6	7.6	11.7	13.5	17.6	19.6	23.1	25.1
YMR236W	AGTGGGCCGCAG	F7	-0.114630174	0.337020817	-0.344340518	-1.850728578	-2.627576368	-7.087701592	-6.000344271	-7.569918311	-8.51817469	1.8	5.6	7.6	11.7	13.5	17.6	19.6	23.1	25.1
YMR236W	GCGAGCAGCAAA	F7	1.98680759	0.35950724	-0.243851583	-1.28926586	-2.370968231	-2.187237265	-4.42180804	-4.406419578	-4.354675958	1.8	5.6	7.6	11.7	13.5	17.6	19.6	23.1	25.1
YMR236W	GCAAGGAAAGAA	F7	1.189983336	1.01314445	1.154528572	-0.260119514	-1.797501369	-3.257626593	-4.170269273	-4.154880811	-4.103137191	1.8	5.6	7.6	11.7	13.5	17.6	19.6	23.1	25.1
YMR236W	GGAGGTGAAGAT	F7	-2.87713086	-0.803991493	0.400004607	-0.365301751	-2.727112041	-4.86530917	-4.77795185	-4.762563389	-4.710819768	1.8	5.6	7.6	11.7	13.5	17.6	19.6	23.1	25.1
YMR236W	GGTGGGCCGCAG	F7	0.324503001	-0.425479869	0.27072159	-0.604767686	-1.727112041	-4.187237265	-4.099879945	-4.084491484	-4.032747863	1.8	5.6	7.6	11.7	13.5	17.6	19.6	23.1	25.1
YGR118W	AAACTACGCTGA	F7	-0.879650852	-3.381420321	-3.399816643	-5.615155921	-4.982612774	-9.027700499	-8.940343179	-8.924954717	-8.873211097	1.8	5.6	7.6	11.7	13.5	17.6	19.6	23.1	25.1
YGR118W	CAGTAACCGACG	F7	0.067015905	-0.249791246	-1.318813641	-3.17158284	-4.030892789	-5.169089918	-6.081732598	-6.066344137	-6.014600516	1.8	5.6	7.6	11.7	13.5	17.6	19.6	23.1	25.1
YGR118W	TCCGGGTGGGTG	F7	0.744357516	-1.656434304	-1.844755628	-1.387669564	-3.164517353	-3.887676983	-5.800319663	-5.784931202	-5.733187581	1.8	5.6	7.6	11.7	13.5	17.6	19.6	23.1	25.1
YGR118W	TGGTAGGGGGAG	F7	-0.353568904	0.053989502	-1.599995393	-1.867802091	-2.14214954	-4.86530917	-5.77795185	-5.762563389	-5.710819768	1.8	5.6	7.6	11.7	13.5	17.6	19.6	23.1	25.1
YGR118W	CGCAAATAGTAA	F7	-1.083581738	0.333512031	-1.992312816	-2.037727093	-1.634002637	-4.772199766	-4.684842446	-4.669453984	-4.617710364	1.8	5.6	7.6	11.7	13.5	17.6	19.6	23.1	25.1
YGR118W	CGGAAGATTATC	F7	0.274872233	-1.388953993	0.422724683	-0.815334672	-2.312074542	-3.035234172	-3.947876852	-3.93248839	-3.880744769	1.8	5.6	7.6	11.7	13.5	17.6	19.6	23.1	25.1
YGR118W	GGTATGCCAACC	F7	0.970866046	-1.540957087	-3.72927841	-2.189730186	-4.049040136	-4.187237265	-4.099879945	-4.084491484	-4.032747863	1.8	5.6	7.6	11.7	13.5	17.6	19.6	23.1	25.1
YHR170W	GGGCGCGATAAG	F7	0.320957672	0.205430814	0.135307152	-0.881440093	-1.546882031	-3.669758361	-5.117438316	-7.394831604	-9.080053578	1.8	5.6	7.6	11.7	13.5	17.6	19.6	23.1	25.1
YHR170W	CATCGATGCAGC	F7	-2.399462373	-7.998748347	-7.60210717	-7.647521447	-7.921868896	-8.060066025	-7.972708705	-7.957320243	-7.905576622	1.8	5.6	7.6	11.7	13.5	17.6	19.6	23.1	25.1
YHR170W	ATCCGGTGAGCG	F7	0.390802345	1.239510146	-0.115169564	-0.819546923	-1.093894372	-2.672664092	-2.807699194	-5.377273233	-5.325529612	1.8	5.6	7.6	11.7	13.5	17.6	19.6	23.1	25.1
YHR170W	ACGCGGATAAAT	F7	0.72010997	1.08053129	-0.300435111	0.583761284	-0.05831795	-5.150711389	-5.063354069	-3.047965608	-4.996221987	1.8	5.6	7.6	11.7	13.5	17.6	19.6	23.1	25.1
YHR170W	GAAGGCGGCGGG	F7	-0.072681669	-0.368776111	-0.802209933	-3.017549211	-3.876859161	-6.01505629	-4.92769897	-5.912310508	-5.860566888	1.8	5.6	7.6	11.7	13.5	17.6	19.6	23.1	25.1
YHR170W	AGGGAGGATGAG	F7	-0.276738319	-0.758187803	-0.902115007	-2.59960598	-2.359380257	-3.819505481	-4.14718566	-4.131797198	-5.665016078	1.8	5.6	7.6	11.7	13.5	17.6	19.6	23.1	25.1
YHR170W	AGGGGCCGGCAC	F7	-0.047055862	-0.611346415	-2.062702144	-1.430044516	-3.704391965	-5.842589094	-5.755231774	-5.739843312	-5.688099692	1.8	5.6	7.6	11.7	13.5	17.6	19.6	23.1	25.1
YHR170W	GCGGAGGAAGCT	F7	-0.897030418	-2.408853551	-0.842287372	-3.320661056	-5.9169366	-3.733205634	-5.967776409	-5.952387948	-5.900644327	1.8	5.6	7.6	11.7	13.5	17.6	19.6	23.1	25.1
YHR170W	TAGAGAAGCATG	F7	-0.205753608	-3.558878995	-1.255347222	-1.748220476	-5.481999543	-3.298268577	-5.532839352	-5.517450891	-5.46570727	1.8	5.6	7.6	11.7	13.5	17.6	19.6	23.1	25.1
YHR170W	AGAAAATGGCTG	F7	0.657205567	-1.077009987	-4.26533131	-4.310745587	-4.585093036	-4.723290165	-4.635932845	-4.620544384	-4.568800763	1.8	5.6	7.6	11.7	13.5	17.6	19.6	23.1	25.1
YHR170W	GGGTGAGGCCGC	F7	-0.670679983	-1.697076289	-0.785861939	-0.831276215	-4.427551759	-4.565748888	-4.478391568	-4.463003107	-4.411259486	1.8	5.6	7.6	11.7	13.5	17.6	19.6	23.1	25.1
YPL192C	TAAGGGCCCCGG	F7	0.054221793	-0.411929482	-0.614626533	-2.016432314	-3.275012448	-6.129416611	-6.849414213	-8.834025751	-8.782282131	1.8	5.6	7.6	11.7	13.5	17.6	19.6	23.1	25.1
YPL192C	TAAAGGATGGCA	F7	-0.374204128	-0.25574077	-0.767850531	-1.767461118	-3.904305043	-8.501933791	-8.414576471	-8.399188009	-8.347444389	1.8	5.6	7.6	11.7	13.5	17.6	19.6	23.1	25.1
YPL192C	AGCCGGGAGGCG	F7	0.331268289	0.136302261	-0.093241725	-2.138656002	-1.766640405	-3.752834441	-4.987405216	-5.972016754	-6.920273134	1.8	5.6	7.6	11.7	13.5	17.6	19.6	23.1	25.1
YPL192C	AAGCACGGAGAG	F7	-0.661402169	-1.343150304	-0.776584125	-2.184568481	-2.806839234	-6.404467981	-5.317110661	-6.3017222	-6.249978579	1.8	5.6	7.6	11.7	13.5	17.6	19.6	23.1	25.1
YPL192C	TCGGGGCGGGGG	F7	0.444797235	-0.294977845	-0.300435111	-0.831276215	-2.427551759	-5.565748888	-5.478391568	-5.463003107	-5.411259486	1.8	5.6	7.6	11.7	13.5	17.6	19.6	23.1	25.1
YPL192C	CCGGGGGCAAGT	F7	-2.441031745	-3.721529333	-6.494813157	-6.540227433	-6.814574882	-6.952772011	-6.865414691	-6.85002623	-6.798282609	1.8	5.6	7.6	11.7	13.5	17.6	19.6	23.1	25.1
YPL192C	GAAGATGAGGGG	F7	-1.532482689	-0.973916494	-0.92519862	-3.108116421	-4.119429464	-4.842589094	-5.755231774	-5.739843312	-5.688099692	1.8	5.6	7.6	11.7	13.5	17.6	19.6	23.1	25.1
YPL192C	CTGCAGCGGCGG	F7	-0.232225819	-2.585351206	-3.603747528	-5.234124306	-5.508471755	-5.646668884	-5.559311564	-5.543923102	-5.492179482	1.8	5.6	7.6	11.7	13.5	17.6	19.6	23.1	25.1
YPL192C	AGGCGCGATAAC	F7	-0.725127767	0.669939696	1.066580873	0.077750125	-1.575108948	-2.450271671	-2.947876852	-3.93248839	-3.880744769	1.8	5.6	7.6	11.7	13.5	17.6	19.6	23.1	25.1
YPL192C	GGGCTGAGAGGG	F7	1.528861499	-2.125919588	-0.559353409	-3.774692687	-2.464077635	-4.187237265	-4.099879945	-4.084491484	-4.032747863	1.8	5.6	7.6	11.7	13.5	17.6	19.6	23.1	25.1
YPL192C	GGCCGGGAGGCG	F7	0.744357516	0.196008507	1.214138061	-2.15320431	-1.427551759	-3.565748888	-2.478391568	-3.463003107	-3.411259486	1.8	5.6	7.6	11.7	13.5	17.6	19.6	23.1	25.1
YPL192C	GGGATACAGTAG	F7	-4.87713086	-0.344559874	-1.08542222	-4.452764592	-2.727112041	-4.86530917	-4.77795185	-4.762563389	-4.710819768	1.8	5.6	7.6	11.7	13.5	17.6	19.6	23.1	25.1
YPL192C	GCGCGTCCGCAA	F7	1.65892204	0.961543254	0.27072159	-0.774692687	-3.049040136	-3.187237265	-3.099879945	-3.084491484	-3.032747863	1.8	5.6	7.6	11.7	13.5	17.6	19.6	23.1	25.1
YPL192C	GAAGGAGGAGCG	F7	0.670356935	-0.334506209	0.592649685	-1.15320431	-2.427551759	-2.565748888	-3.478391568	-3.463003107	-3.411259486	1.8	5.6	7.6	11.7	13.5	17.6	19.6	23.1	25.1
YPL192C	TAGACCAGCCCC	F7	-5.577570578	-5.504431211	-5.107790033	-5.15320431	-5.427551759	-5.565748888	-5.478391568	-5.463003107	-5.411259486	1.8	5.6	7.6	11.7	13.5	17.6	19.6	23.1	25.1
YGR256W	TCGAGTGGGGGG	F7	0.475405221	-0.295053855	-0.301640874	-1.115729605	-1.65311146	-4.546196091	-5.458838771	-7.765378404	-7.713634784	1.8	5.6	7.6	11.7	13.5	17.6	19.6	23.1	25.1
YGR256W	GGTACACATCGC	F7	0.12286914	-0.292585599	-0.525994812	-1.49123874	-2.020843244	-4.376271089	-6.288913769	-7.010490902	-8.543709782	1.8	5.6	7.6	11.7	13.5	17.6	19.6	23.1	25.1
YGR256W	AGCCACGAGAAG	F7	0.085609521	-0.460160944	-0.198449347	-0.850199775	-1.295818651	-4.006905449	-6.241476223	-5.904159667	-8.174344141	1.8	5.6	7.6	11.7	13.5	17.6	19.6	23.1	25.1
YGR256W	CGGGGGGGAAGG	F7	0.43508208	-0.116269418	-0.167087217	-1.180080016	-1.063637512	-4.49951519	-4.827195369	-6.396769408	-6.929988288	1.8	5.6	7.6	11.7	13.5	17.6	19.6	23.1	25.1
YGR256W	CATAGTGGTGGG	F7	0.302989908	-0.557680444	-0.695152626	-1.941264253	-2.637844703	-7.419898022	-8.332540702	-8.31715224	-8.26540862	1.8	5.6	7.6	11.7	13.5	17.6	19.6	23.1	25.1
YGR256W	CTGAACTCCGCC	F7	0.45821775	0.281090008	-0.126449489	-1.216951655	-1.740658573	-3.284848062	-6.519418837	-7.504030375	-7.452286754	1.8	5.6	7.6	11.7	13.5	17.6	19.6	23.1	25.1
YGR256W	CAGGGAGCGGGA	F7	-0.302097477	-0.434183247	-0.234130736	-0.901843665	-2.607530425	-3.883231078	-5.380836259	-6.687375892	-7.635632272	1.8	5.6	7.6	11.7	13.5	17.6	19.6	23.1	25.1
YGR256W	AAGGAGGTCCGA	F7	0.808358516	-1.155976821	-0.07652582	-1.352237716	-1.803462927	-3.880259512	-5.377864692	-6.362476231	-6.31073261	1.8	5.6	7.6	11.7	13.5	17.6	19.6	23.1	25.1
YGR256W	CTGGACACAAAC	F7	1.534682738	-0.325944196	-0.407350315	-1.938191419	-1.28653945	-4.087701592	-5.585306772	-4.569918311	-5.51817469	1.8	5.6	7.6	11.7	13.5	17.6	19.6	23.1	25.1
YGR256W	CAACACGCGGGC	F7	0.163511124	0.06672549	-0.492239213	-0.774692687	-2.686470057	-4.994592187	-4.907234867	-5.891846406	-5.840102785	1.8	5.6	7.6	11.7	13.5	17.6	19.6	23.1	25.1
YGR256W	GACGCTTGAAGA	F7	0.278988342	-0.611346415	-1.077201714	-1.058485653	-1.271432557	-2.994592187	-4.907234867	-5.891846406	-5.840102785	1.8	5.6	7.6	11.7	13.5	17.6	19.6	23.1	25.1
YGR256W	CCGCACCAGGAG	F7	-0.481992918	-0.501962955	-0.953318684	-2.835234229	-2.457504981	-6.055133729	-5.967776409	-5.952387948	-5.900644327	1.8	5.6	7.6	11.7	13.5	17.6	19.6	23.1	25.1
YGR256W	GCGCCGCGTCAT	F7	1.147531194	-0.414044974	0.194100308	-0.223282746	-1.415168035	-4.723290165	-4.635932845	-4.620544384	-4.568800763	1.8	5.6	7.6	11.7	13.5	17.6	19.6	23.1	25.1
YGR256W	GGCCACGAGAAG	F7	0.643701303	0.13187817	0.461405151	-0.069435953	-1.080748996	-4.388871126	-2.301513806	-4.286125345	-4.234381724	1.8	5.6	7.6	11.7	13.5	17.6	19.6	23.1	25.1
YGR256W	GGGTCGGTGATC	F7	-1.462093361	-0.388953993	2.592649685	3.820253902	4.211487414	1.549728329	1.807010651	-1.347525889	-0.295782269	1.8	5.6	7.6	11.7	13.5	17.6	19.6	23.1	25.1
YGR256W	GGGGGGTCGAGG	F7	1.741778972	0.558578587	-0.214705237	-0.938191419	-0.534466963	-2.672664092	-3.585306772	-3.569918311	-3.51817469	1.8	5.6	7.6	11.7	13.5	17.6	19.6	23.1	25.1
YGR256W	GGGCGGGGGCAC	F7	1.315514218	1.848085204	1.244726381	1.547235408	-2.534466963	-1.087701592	-1.585306772	-2.569918311	-2.51817469	1.8	5.6	7.6	11.7	13.5	17.6	19.6	23.1	25.1
YGR256W	ATGTGTAGAGAG	F7	-0.87713086	-0.803991493	3.293089403	3.634698249	3.973327677	1.942045752	0.22204815	-0.762563389	-0.710819768	1.8	5.6	7.6	11.7	13.5	17.6	19.6	23.1	25.1
YDL231C	TCAAGCAGGCGC	F7	0.26765368	-0.299816167	-0.4161837	-1.436794586	-2.018288811	-4.527411069	-6.363432467	-7.884096906	-11.15428138	1.8	5.6	7.6	11.7	13.5	17.6	19.6	23.1	25.1
YDL231C	GGAGTGGCCGTC	F7	-0.198777426	-1.483190063	-2.325263613	-3.418267348	-4.640775865	-8.188363931	-8.51604411	-9.085618149	-11.03387453	1.8	5.6	7.6	11.7	13.5	17.6	19.6	23.1	25.1
YDL231C	CGCAACAATGGG	F7	0.065752169	-0.028607893	0.028864739	-0.718468185	-1.60692448	-3.587241949	-4.769973793	-6.842048173	-8.790304552	1.8	5.6	7.6	11.7	13.5	17.6	19.6	23.1	25.1
YDL231C	CGGCAAGTGGGC	F7	0.480421144	0.199760642	0.283811589	-0.950264252	-1.323389855	-3.405877552	-4.77795185	-6.762563389	-6.295782269	1.8	5.6	7.6	11.7	13.5	17.6	19.6	23.1	25.1
YDL231C	CCGCATGCAAGC	F7	-0.122082907	-0.246731921	-0.093241725	-0.78774884	-0.956743289	-3.785255919	-4.349975295	-6.141941756	-8.090198135	1.8	5.6	7.6	11.7	13.5	17.6	19.6	23.1	25.1
YDL231C	ATGCGGAGGGGG	F7	0.243163373	0.685908811	0.23901273	-1.128329642	-2.215050087	-5.12583672	-6.623441901	-5.286125345	-6.556309819	1.8	5.6	7.6	11.7	13.5	17.6	19.6	23.1	25.1
YDL231C	GGTTAGCGGGAT	F7	-0.647343779	0.334455277	-0.346382298	-1.162314729	-1.524125019	-3.984250243	-6.311930422	-6.881504461	-7.829760841	1.8	5.6	7.6	11.7	13.5	17.6	19.6	23.1	25.1
YDL231C	GCCGCGCGCAAG	F7	0.346169202	-0.281811826	-0.178616367	-1.302033156	-1.671017479	-3.884502735	-6.019537837	-6.589111876	-7.537368255	1.8	5.6	7.6	11.7	13.5	17.6	19.6	23.1	25.1
YDL231C	TGCGGAGGCTAC	F7	1.194331502	-0.049103991	-0.257603196	-1.408370473	-1.054686699	-4.057954248	-5.192989349	-6.762563389	-6.710819768	1.8	5.6	7.6	11.7	13.5	17.6	19.6	23.1	25.1
YDL231C	CGCAGTCGACCG	F7	0.000663207	-0.767831829	-0.569970516	-1.460106567	-2.349163861	-4.317435988	-6.40000367	-7.384615208	-7.332871587	1.8	5.6	7.6	11.7	13.5	17.6	19.6	23.1	25.1
YDL231C	GGTAAACCACGC	F7	0.941628825	0.846262468	0.708126902	-0.978833404	-0.727112041	-4.035234172	-3.14052193	-4.93248839	-5.880744769	1.8	5.6	7.6	11.7	13.5	17.6	19.6	23.1	25.1
YDL231C	ACCGCCACCGTG	F7	0.394171162	-0.465575275	-1.149854093	-1.140820586	-2.170055537	-4.308252666	-5.220895346	-6.205506885	-6.153763264	1.8	5.6	7.6	11.7	13.5	17.6	19.6	23.1	25.1
YDL231C	GGCGGGGAGGGG	F7	-0.87713086	1.196008507	4.680112526	5.613324598	5.682278895	3.942045752	3.22204815	0.237436611	0.874142733	1.8	5.6	7.6	11.7	13.5	17.6	19.6	23.1	25.1
YDL231C	GGGTCGGTGATC	F7	-0.87713086	-0.219028992	3.680112526	4.006667027	4.74862139	2.942045752	0.543976245	0.559364706	-1.710819768	1.8	5.6	7.6	11.7	13.5	17.6	19.6	23.1	25.1
YDL231C	ATGTGTAGAGAG	F7	-0.462093361	0.611046007	3.095150025	3.820253902	4.331781648	2.250168047	1.637085649	-1.347525889	-1.295782269	1.8	5.6	7.6	11.7	13.5	17.6	19.6	23.1	25.1
YDL231C	CTCGGTGGGCGG	F7	0.213066949	-0.588262802	-1.776584125	-0.706521184	-2.681308351	-4.819505481	-2.410220066	-4.716759699	-4.665016078	1.8	5.6	7.6	11.7	13.5	17.6	19.6	23.1	25.1
YDL231C	TAGGGAAAGCGT	F7	3.582300758	2.044005414	0.27072159	-0.189730186	-0.049040136	-2.187237265	-2.099879945	-2.084491484	-2.032747863	1.8	5.6	7.6	11.7	13.5	17.6	19.6	23.1	25.1
YDL231C	AGTCGGTGGTGA	F7	-1.74220128	-5.476416835	-3.079775657	-2.803261839	-5.399537383	-5.537734512	-5.450377192	-5.434988731	-5.38324511	1.8	5.6	7.6	11.7	13.5	17.6	19.6	23.1	25.1
YDL231C	CGGGGCAGGCGT	F7	2.292794141	-1.803991493	-2.992312816	-3.037727093	-3.312074542	-3.450271671	-3.362914351	-3.347525889	-3.295782269	1.8	5.6	7.6	11.7	13.5	17.6	19.6	23.1	25.1
YDL231C	AGGGCGGGTGCC	F7	-0.599596885	-2.848385612	-1.281819433	-4.497158711	-4.77150616	-4.90970329	-4.822345969	-4.806957508	-4.755213887	1.8	5.6	7.6	11.7	13.5	17.6	19.6	23.1	25.1
YDL231C	GTGCGGAGGGGG	F7	0.402977059	0.295544181	-0.214705237	-1.260119514	-1.949504462	-2.672664092	-3.585306772	-2.569918311	-3.51817469	1.8	5.6	7.6	11.7	13.5	17.6	19.6	23.1	25.1
YKR074W	GAAAAATGAGTG	F7	0.313543877	-0.229257617	-0.792735024	-2.202449438	-3.207543958	-7.077544976	-6.524524084	-8.782154117	-8.508018075	1.8	5.6	7.6	11.7	13.5	17.6	19.6	23.1	25.1
YKR074W	GCAAGCCACTTG	F7	0.033106205	0.061199093	-0.142682516	-0.922344166	-1.768139309	-4.978744934	-5.455288499	-7.641533899	-8.326755872	1.8	5.6	7.6	11.7	13.5	17.6	19.6	23.1	25.1
YKR074W	GGAGGAACCGGC	F7	0.194978848	-0.118544249	-0.293643742	-1.796213494	-2.96603036	-4.836031378	-6.096597361	-7.540640518	-9.488896898	1.8	5.6	7.6	11.7	13.5	17.6	19.6	23.1	25.1
YKR074W	CACAGTCGGATC	F7	-0.011032147	0.094128893	-0.581379715	-1.619414462	-2.486103942	-5.476743882	-6.237383469	-6.958960601	-8.492179482	1.8	5.6	7.6	11.7	13.5	17.6	19.6	23.1	25.1
YKR074W	AACGGGGGCGGG	F7	1.10750483	0.318990007	0.403493593	-0.79624883	-1.727112041	-4.288520601	-4.660594899	-7.645206438	-6.008500317	1.8	5.6	7.6	11.7	13.5	17.6	19.6	23.1	25.1
YKR074W	GCGAGGCGGCGA	F7	0.12286914	0.23494417	-0.237912629	-1.837428442	-2.919130813	-4.227252944	-6.139895624	-6.539544662	-8.072763542	1.8	5.6	7.6	11.7	13.5	17.6	19.6	23.1	25.1
YKR074W	AAAGACCAACAC	F7	-0.111596114	0.319390923	0.191287122	-0.997085108	-1.727112041	-7.994592187	-6.907234867	-7.891846406	-7.840102785	1.8	5.6	7.6	11.7	13.5	17.6	19.6	23.1	25.1
YKR074W	CAGAGACGGCGG	F7	0.019033329	0.418400929	0.459814002	-0.637796486	-1.394536702	-5.298268577	-5.532839352	-7.517450891	-5.880744769	1.8	5.6	7.6	11.7	13.5	17.6	19.6	23.1	25.1
YKR074W	AAGCACGAGGGC	F7	-0.559234519	0.002404509	-0.83361507	-0.915555223	-1.693945177	-5.61350202	-4.356219698	-6.510756238	-7.459012618	1.8	5.6	7.6	11.7	13.5	17.6	19.6	23.1	25.1
YKR074W	CTCACGAGGACA	F7	-0.750218748	0.065947967	-0.342499171	-0.988817492	-1.497630195	-3.607812948	-5.635932845	-7.205506885	-7.153763264	1.8	5.6	7.6	11.7	13.5	17.6	19.6	23.1	25.1
YKR074W	AGTAAGGCGGTA	F7	1.249626282	0.476116426	-0.407350315	-0.675157013	-2.254359044	-4.480019014	-5.392661694	-6.377273233	-6.325529612	1.8	5.6	7.6	11.7	13.5	17.6	19.6	23.1	25.1
YKR074W	GTGCGCGGGCCG	F7	0.12286914	2.517936602	5.255614697	5.676518425	5.945313301	3.679011346	2.637085649	1.974402205	-1.295782269	1.8	5.6	7.6	11.7	13.5	17.6	19.6	23.1	25.1
YKR074W	CCGGCGGGCGAA	F7	-0.266173151	0.297291843	0.303143067	-0.649161805	-1.601581159	-5.646668884	-5.559311564	-5.543923102	-5.492179482	1.8	5.6	7.6	11.7	13.5	17.6	19.6	23.1	25.1
YKR074W	CCACAATGTGGT	F7	-2.427327943	-1.406655995	-1.594977319	-4.810316597	-3.084664046	-6.222861175	-5.135503855	-6.120115393	-6.068371773	1.8	5.6	7.6	11.7	13.5	17.6	19.6	23.1	25.1
YKR074W	GGGGGGGGCGAA	F7	-0.598414832	-1.211166874	-1.250624812	-1.798539429	-4.657849379	-5.796046508	-5.708689188	-5.693300726	-5.641557106	1.8	5.6	7.6	11.7	13.5	17.6	19.6	23.1	25.1
YKR074W	GGCCCGGATAGT	F7	0.029759735	0.240402627	0.347537187	-1.282839591	-2.14214954	-4.86530917	-4.77795185	-4.762563389	-4.710819768	1.8	5.6	7.6	11.7	13.5	17.6	19.6	23.1	25.1
YKR074W	ATGTGTAGAGAG	F7	-1.462093361	0.611046007	3.400004607	4.006667027	3.642121769	1.719653331	1.22204815	-0.347525889	-1.295782269	1.8	5.6	7.6	11.7	13.5	17.6	19.6	23.1	25.1
YKR074W	ACAGGAGAAGAT	F7	-0.766947942	-5.781271416	-5.384630239	-5.430044516	-5.704391965	-5.842589094	-5.755231774	-5.739843312	-5.688099692	1.8	5.6	7.6	11.7	13.5	17.6	19.6	23.1	25.1
YKR074W	GGGGAATAACGT	F7	-2.090124584	-0.61843584	-3.079775657	-4.125189934	-5.399537383	-5.537734512	-5.450377192	-5.434988731	-5.38324511	1.8	5.6	7.6	11.7	13.5	17.6	19.6	23.1	25.1
YKR074W	GACGGGGGCGGG	F7	0.800941045	-0.540957087	0.440646591	-0.967337765	-1.049040136	-4.187237265	-4.099879945	-4.084491484	-4.032747863	1.8	5.6	7.6	11.7	13.5	17.6	19.6	23.1	25.1
YKR074W	GAGCACGAGGGC	F7	0.88186104	0.196008507	0.799100562	0.016720691	-1.105623664	-3.565748888	-3.478391568	-3.463003107	-3.411259486	1.8	5.6	7.6	11.7	13.5	17.6	19.6	23.1	25.1
YKR074W	GAAGACCAACAC	F7	0.210331981	-0.103551775	0.177612185	0.006667027	-1.14214954	-3.86530917	-3.77795185	-3.762563389	-3.710819768	1.8	5.6	7.6	11.7	13.5	17.6	19.6	23.1	25.1
YKR074W	GGGCAAAGGGGG	F7	-0.614096454	-2.125919588	-4.536633332	-2.997085108	-4.856395058	-4.994592187	-4.907234867	-4.891846406	-4.840102785	1.8	5.6	7.6	11.7	13.5	17.6	19.6	23.1	25.1
YLR350W	GGGATGGGAAGG	F7	-0.530955219	-0.227202923	-0.798140268	-1.943090219	-2.439830089	-6.74795222	-6.660594899	-5.645206438	-6.593462817	1.8	5.6	7.6	11.7	13.5	17.6	19.6	23.1	25.1
YLR350W	CAACAGGGGAGG	F7	0.463906058	-0.681134745	-0.81174057	-1.189730186	-2.218965137	-6.357162266	-6.269804946	-6.254416485	-6.202672864	1.8	5.6	7.6	11.7	13.5	17.6	19.6	23.1	25.1
YLR350W	GGGCACGGAAGC	F7	0.05415639	-0.982328734	-1.18975888	-5.879029347	-6.153376796	-6.291573925	-6.204216605	-6.188828143	-6.137084523	1.8	5.6	7.6	11.7	13.5	17.6	19.6	23.1	25.1
YLR350W	CAGAGACGGCGA	F7	-2.10742848	-0.525275465	-1.637647935	-2.38350193	-4.072886878	-5.796046508	-5.708689188	-5.693300726	-5.641557106	1.8	5.6	7.6	11.7	13.5	17.6	19.6	23.1	25.1
YLR350W	CGATGCGCAGGG	F7	-1.152765303	-6.327553449	-4.930912271	-5.976326548	-6.250673997	-6.388871126	-6.301513806	-6.286125345	-6.234381724	1.8	5.6	7.6	11.7	13.5	17.6	19.6	23.1	25.1
YLR350W	GCGAAAAGGTCA	F7	-1.7965124	-3.661972488	-5.850293811	-5.895708088	-6.170055537	-6.308252666	-6.220895346	-6.205506885	-6.153763264	1.8	5.6	7.6	11.7	13.5	17.6	19.6	23.1	25.1
YLR350W	GGGTGTGAAGGC	F7	1.252152157	-1.482063398	0.293089403	-2.452764592	-3.727112041	-2.86530917	-3.77795185	-3.762563389	-3.710819768	1.8	5.6	7.6	11.7	13.5	17.6	19.6	23.1	25.1
YLR350W	TGAAGGTCGCTT	F7	-2.540095873	0.270009089	-1.070315328	0.106662816	-1.975039555	-2.528274183	-4.025879364	-4.010490902	-3.958747281	1.8	5.6	7.6	11.7	13.5	17.6	19.6	23.1	25.1
YLR350W	GGGGCTATGGGA	F7	-1.199058955	-5.125919588	-2.72927841	-3.774692687	-5.049040136	-5.187237265	-5.099879945	-5.084491484	-5.032747863	1.8	5.6	7.6	11.7	13.5	17.6	19.6	23.1	25.1
YOR018W	GGGGGACTCCCA	F7	-0.326438262	-1.953738612	-1.972134934	-4.017549211	-4.876859161	-6.01505629	-5.92769897	-5.912310508	-5.860566888	1.8	5.6	7.6	11.7	13.5	17.6	19.6	23.1	25.1
YOR018W	TGAATAACGTAT	F7	-0.427327943	-1.839615402	-4.76490232	-4.810316597	-5.084664046	-5.222861175	-5.135503855	-5.120115393	-5.068371773	1.8	5.6	7.6	11.7	13.5	17.6	19.6	23.1	25.1
YOR018W	GGGAACGCGCAC	F7	-1.632018362	-5.558878995	-5.162237818	-5.207652094	-5.481999543	-4.035234172	-5.532839352	-5.517450891	-5.46570727	1.8	5.6	7.6	11.7	13.5	17.6	19.6	23.1	25.1
YFL027C	CGACGGCGCCGC	F7	-0.496858779	-2.611346415	-2.577275317	-5.430044516	-5.704391965	-5.842589094	-5.755231774	-5.739843312	-5.688099692	1.8	5.6	7.6	11.7	13.5	17.6	19.6	23.1	25.1
YKL144C	GGGAATAGTCCA	F7	0.231336311	0.494827488	0.310917467	-0.507136367	-1.735038957	-4.055133729	-5.897387081	-7.46696112	-8.222572422	1.8	5.6	7.6	11.7	13.5	17.6	19.6	23.1	25.1
YKL144C	GGGAGGGCGAGG	F7	-0.031721748	-0.352195443	-0.746836782	-2.406960903	-3.645684442	-5.682001957	-7.469113755	-9.038687794	-8.986944173	1.8	5.6	7.6	11.7	13.5	17.6	19.6	23.1	25.1
YKL144C	CTGGAGGAGGCA	F7	-0.37005547	0.262981061	-0.122667346	-0.823817198	-1.761801462	-3.260745935	-5.173388615	-6.617431772	-7.565688151	1.8	5.6	7.6	11.7	13.5	17.6	19.6	23.1	25.1
YKL144C	TAGTGGTGAGGG	F7	0.325686023	-0.502164604	-0.090876651	-1.556194182	-2.285107494	-6.178192125	-6.090834805	-6.075446344	-7.023702723	1.8	5.6	7.6	11.7	13.5	17.6	19.6	23.1	25.1
YKL144C	GTACACGCCAGG	F7	-0.314194666	0.478043875	0.177612185	-1.32723371	-2.016618658	-4.002812694	-5.237383469	-6.221995007	-6.170251387	1.8	5.6	7.6	11.7	13.5	17.6	19.6	23.1	25.1
YKL144C	ACGCGGAGCCGG	F7	-0.793066595	0.224577659	-0.591774886	-1.009157941	-2.201043229	-4.924202859	-6.42180804	-4.821457078	-6.354675958	1.8	5.6	7.6	11.7	13.5	17.6	19.6	23.1	25.1
YKL144C	CCACGCAGCAGG	F7	0.402977059	0.154188332	-0.366708331	-2.412122608	-5.856395058	-3.994592187	-4.907234867	-5.891846406	-5.840102785	1.8	5.6	7.6	11.7	13.5	17.6	19.6	23.1	25.1
YKL144C	ACCCATGCGAAG	F7	-0.162533079	-6.089393712	-2.885397612	-5.738166811	-6.01251426	-3.828783294	-6.063354069	-6.047965608	-5.996221987	1.8	5.6	7.6	11.7	13.5	17.6	19.6	23.1	25.1
YKL144C	GAACGAACCTGA	F7	-0.307765215	-4.758187803	-4.361546626	-4.406960903	-4.681308351	-4.819505481	-4.732148161	-4.716759699	-4.665016078	1.8	5.6	7.6	11.7	13.5	17.6	19.6	23.1	25.1
YDL024C	CGAAAGAGAGGG	F7	0.675410163	-0.384452601	-0.286334914	-2.019805185	-2.224611701	-4.86530917	-4.984402728	-7.084491484	-8.617710364	1.8	5.6	7.6	11.7	13.5	17.6	19.6	23.1	25.1
YDL024C	TGTAGCAGGCCG	F7	0.011959826	-0.04222944	0.154036538	-1.109642275	-1.682071077	-5.166043043	-8.663648223	-7.648259762	-8.596516141	1.8	5.6	7.6	11.7	13.5	17.6	19.6	23.1	25.1
YDL024C	ATTCGCAAGGTA	F7	0.365795972	0.210907384	0.152433622	-1.151956844	-1.526998292	-3.64791743	-5.367915032	-6.35252657	-7.885745451	1.8	5.6	7.6	11.7	13.5	17.6	19.6	23.1	25.1
YDL024C	GCGGGGGCAAGG	F7	0.38815952	0.53276125	0.420182489	-0.176246957	-1.484541738	-3.430093789	-6.51266147	-6.497273009	-6.445529388	1.8	5.6	7.6	11.7	13.5	17.6	19.6	23.1	25.1
YDL024C	AAAGGGACAAAG	F7	-0.654208718	-0.632830778	-1.38162004	-3.249036015	-3.871306767	-6.883973014	-7.381578195	-8.366189734	-8.314446113	1.8	5.6	7.6	11.7	13.5	17.6	19.6	23.1	25.1
YDL024C	TTGGTGCTAGCC	F7	0.372847393	1.344107146	0.842627938	-0.047508114	-0.766640405	-4.074762536	-4.402442715	-5.972016754	-5.920273134	1.8	5.6	7.6	11.7	13.5	17.6	19.6	23.1	25.1
YDL024C	AAGGACACATGT	F7	-0.24777424	-1.482063398	-0.341261125	-0.867802091	-1.682717922	-3.695384169	-3.318520231	-5.762563389	-6.710819768	1.8	5.6	7.6	11.7	13.5	17.6	19.6	23.1	25.1
YDL024C	GGGGGGGCCGGC	F7	-1.055048652	-2.349641069	-2.383634246	-4.367647978	-4.905029833	-7.365155057	-7.277797737	-7.262409276	-7.210665655	1.8	5.6	7.6	11.7	13.5	17.6	19.6	23.1	25.1
YDL024C	AACACATGCAGG	F7	-0.353568904	-1.803991493	-2.947918697	-3.64540967	-6.727112041	-6.86530917	-6.77795185	-6.762563389	-6.710819768	1.8	5.6	7.6	11.7	13.5	17.6	19.6	23.1	25.1
YDL024C	ACGCGGACTGTG	F7	-3.964593702	2.375332207	1.459383154	1.459772567	1.092315713	-0.952772011	-3.865414691	-3.85002623	-3.798282609	1.8	5.6	7.6	11.7	13.5	17.6	19.6	23.1	25.1
YDL024C	GTGCGCGGGCCG	F7	-1.462093361	0.932974101	3.865668179	4.547235408	5.06296489	2.456618925	1.637085649	0.237436611	-1.295782269	1.8	5.6	7.6	11.7	13.5	17.6	19.6	23.1	25.1
YDL024C	GGCGCGGTGCAC	F7	-1.396505019	0.229175371	0.375838296	-0.631101833	-0.831448701	-3.706611424	-3.619254104	-5.188828143	-5.137084523	1.8	5.6	7.6	11.7	13.5	17.6	19.6	23.1	25.1
YDL024C	AGGGCCGCAGCG	F7	0.415650889	0.159482631	-0.269846792	-0.867802091	-1.348600418	-5.187237265	-5.099879945	-5.084491484	-5.032747863	1.8	5.6	7.6	11.7	13.5	17.6	19.6	23.1	25.1
YDL024C	CAGCCTAGTGTG	F7	0.28559864	-0.963190088	-4.473439506	-5.518853783	-5.793201232	-5.931398361	-5.844041041	-5.828652579	-5.776908958	1.8	5.6	7.6	11.7	13.5	17.6	19.6	23.1	25.1
YDL024C	AGGGGTGGGGGG	F7	-0.004886407	-1.294317119	-0.897675942	-3.335407641	-5.60975509	-5.74795222	-5.660594899	-5.645206438	-5.593462817	1.8	5.6	7.6	11.7	13.5	17.6	19.6	23.1	25.1
YDL024C	CCAGGAAAATCA	F7	0.900476718	-1.125919588	-0.951670832	-1.582047609	-2.271432557	-4.994592187	-4.907234867	-4.891846406	-4.840102785	1.8	5.6	7.6	11.7	13.5	17.6	19.6	23.1	25.1
YDL024C	CGAGACGCGGTA	F7	-1.365878046	-6.246934989	-3.042938889	-5.895708088	-6.170055537	-6.308252666	-6.220895346	-6.205506885	-6.153763264	1.8	5.6	7.6	11.7	13.5	17.6	19.6	23.1	25.1
YDL024C	ACGAGGGGAAGA	F7	-0.26179471	-2.358580344	-1.154584245	-2.422390943	-4.281700893	-5.419898022	-5.332540702	-5.31715224	-5.26540862	1.8	5.6	7.6	11.7	13.5	17.6	19.6	23.1	25.1
YDL024C	GGGGTGCCGGCA	F7	-0.427327943	-2.161543497	0.042452602	-3.225354096	-3.499701545	-5.222861175	-5.135503855	-5.120115393	-5.068371773	1.8	5.6	7.6	11.7	13.5	17.6	19.6	23.1	25.1
YDL024C	GGGTCGGTGATC	F7	-1.462093361	-0.388953993	3.177612185	2.962272907	3.732319578	2.250168047	1.637085649	0.237436611	-1.295782269	1.8	5.6	7.6	11.7	13.5	17.6	19.6	23.1	25.1
YDL024C	GGCAAGGCGATA	F7	-2.462093361	1.418400929	0.946286639	-3.622689594	-3.897037043	-3.035234172	-3.947876852	-3.93248839	-3.880744769	1.8	5.6	7.6	11.7	13.5	17.6	19.6	23.1	25.1
YDL024C	GGGGGGAAGACC	F7	-5.125058374	-0.964456165	-1.655277829	-4.700692106	-1.65311146	-5.113236684	-5.025879364	-5.010490902	-4.958747281	1.8	5.6	7.6	11.7	13.5	17.6	19.6	23.1	25.1
YDL024C	GCGGGTGACTCG	F7	0.895458644	-4.388953993	-2.992312816	-4.037727093	-4.312074542	-4.450271671	-4.362914351	-4.347525889	-4.295782269	1.8	5.6	7.6	11.7	13.5	17.6	19.6	23.1	25.1
YDL024C	GAACGGGATGGT	F7	2.020989526	-3.263423111	1.040108662	-2.912196211	-3.18654366	-3.324740789	-3.237383469	-3.221995007	-3.170251387	1.8	5.6	7.6	11.7	13.5	17.6	19.6	23.1	25.1
YDL024C	GTTCGCAAGGTA	F7	0.637442313	-0.803991493	0.785294763	-0.938191419	-0.727112041	-2.672664092	-3.585306772	-3.569918311	-3.51817469	1.8	5.6	7.6	11.7	13.5	17.6	19.6	23.1	25.1
YDL024C	CGGAGGCGAGAC	F7	-0.95959302	-4.973916494	-1.992312816	-4.622689594	-4.897037043	-5.035234172	-4.947876852	-4.93248839	-4.880744769	1.8	5.6	7.6	11.7	13.5	17.6	19.6	23.1	25.1
YDR009W	GGGGCGCGGCAG	F7	-0.818122449	-0.81840415	-1.41598062	-3.61982426	-4.794636035	-8.83972376	-8.75236644	-8.736977978	-8.685234358	1.8	5.6	7.6	11.7	13.5	17.6	19.6	23.1	25.1
YDL110C	GTGGGGCCGCTA	F7	-0.044240846	0.150204818	0.493980755	-0.228391807	-1.27780464	-4.317821375	-4.77795185	-7.141075012	-9.411259486	1.8	5.6	7.6	11.7	13.5	17.6	19.6	23.1	25.1
YDL110C	GGGCGGAGCGTG	F7	0.132009794	0.966210431	0.852113693	-0.078019799	-0.733238144	-3.193363368	-5.075632399	-7.645206438	-7.008500317	1.8	5.6	7.6	11.7	13.5	17.6	19.6	23.1	25.1
YDL110C	ACTAGCTAAAAG	F7	-0.602414649	0.257995394	-0.042436295	-0.143560005	-1.1398056	-3.296861756	-4.45743195	-6.442043488	-7.390299868	1.8	5.6	7.6	11.7	13.5	17.6	19.6	23.1	25.1
YDL110C	ACGGGGCGCCTC	F7	-0.528056623	-0.310527346	-0.020801373	-0.381991518	-1.784663064	-4.179199946	-5.676805127	-7.246379166	-7.194635545	1.8	5.6	7.6	11.7	13.5	17.6	19.6	23.1	25.1
YDL110C	TTAAACGAAACA	F7	0.582300758	0.701536541	0.893819219	-0.282839591	-1.28653945	-4.350735997	-6.585306772	-6.569918311	-6.51817469	1.8	5.6	7.6	11.7	13.5	17.6	19.6	23.1	25.1
YDL110C	TCAGGGTGCTTC	F7	-0.090837554	0.227035403	0.113481848	-1.168971626	-0.881440187	-2.973833627	-6.886476307	-5.871087845	-6.819344225	1.8	5.6	7.6	11.7	13.5	17.6	19.6	23.1	25.1
YDL110C	ACAAGGAGGCCG	F7	0.310147708	0.292684527	0.021901043	-0.204085479	-0.959058769	-4.201592558	-5.436163333	-6.420774871	-6.369031251	1.8	5.6	7.6	11.7	13.5	17.6	19.6	23.1	25.1
YDL110C	TAGACCAGCCCC	F7	-3.144903185	-3.997763236	-6.923050154	-6.96846443	-7.242811879	-7.381009008	-7.293651688	-7.278263227	-7.226519606	1.8	5.6	7.6	11.7	13.5	17.6	19.6	23.1	25.1
YDL110C	AGTTTGGACGGA	F7	0.351138127	-0.845811668	0.463366668	-1.12261599	-4.856395058	-2.994592187	-2.907234867	-4.891846406	-3.840102785	1.8	5.6	7.6	11.7	13.5	17.6	19.6	23.1	25.1
YDL110C	ACGGGGAGTTGC	F7	-1.269448283	-2.28941832	-3.799667738	-5.845082015	-5.119429464	-6.257626593	-6.170269273	-6.154880811	-6.103137191	1.8	5.6	7.6	11.7	13.5	17.6	19.6	23.1	25.1
YDL110C	ACAACCCCGCCG	F7	0.814746844	0.887886212	0.799100562	1.094723203	0.479338836	-3.565748888	-3.478391568	-1.878040606	-3.411259486	1.8	5.6	7.6	11.7	13.5	17.6	19.6	23.1	25.1
YDL110C	GGCCAGGGCTGG	F7	-2.379631201	-1.721529333	0.205626562	-4.540227433	-1.644649881	-4.952772011	-4.865414691	-4.85002623	-4.798282609	1.8	5.6	7.6	11.7	13.5	17.6	19.6	23.1	25.1
YDL110C	GAGCGAGGGCGG	F7	-0.140165266	-1.166561572	-4.577275317	-4.622689594	-4.897037043	-5.035234172	-4.947876852	-4.93248839	-4.880744769	1.8	5.6	7.6	11.7	13.5	17.6	19.6	23.1	25.1
YDL110C	AGCTTGGGCAAC	F7	-1.061555431	-0.540957087	0.118718496	-1.511658281	-4.370968231	-4.50916536	-3.42180804	-4.406419578	-4.354675958	1.8	5.6	7.6	11.7	13.5	17.6	19.6	23.1	25.1
YDL110C	GCTAGCTAAAAG	F7	-0.324589837	0.459042913	0.685759089	-0.774692687	-0.826647715	-2.772199766	-2.684842446	-3.669453984	-3.617710364	1.8	5.6	7.6	11.7	13.5	17.6	19.6	23.1	25.1
YOR356W	GGATGGTGCGCG	F7	0.461731072	0.465908816	0.311435263	-0.404543382	-1.2464862	-3.500160547	-4.582728228	-6.304305361	-8.837524241	1.8	5.6	7.6	11.7	13.5	17.6	19.6	23.1	25.1
YOR356W	AACGTTGGCACC	F7	0.523091761	0.347317831	0.121028657	-0.718576083	-1.416324504	-4.478286047	-4.390928727	-8.463003107	-7.411259486	1.8	5.6	7.6	11.7	13.5	17.6	19.6	23.1	25.1
YOR356W	GAAACGATAACA	F7	0.270481679	0.130790848	0.396584546	-1.08224576	-2.057032927	-4.664715339	-4.107872736	-5.940481181	-8.210665655	1.8	5.6	7.6	11.7	13.5	17.6	19.6	23.1	25.1
YOR356W	AGTAGCGCGCTG	F7	-1.295121677	-0.523363027	-0.416228467	-1.409175324	-0.790437976	-3.126574483	-4.541717504	-7.111291543	-6.059547922	1.8	5.6	7.6	11.7	13.5	17.6	19.6	23.1	25.1
YOR356W	AGGGGGAGAAGA	F7	-1.133470614	-0.727755907	-0.663690069	-1.820135658	-3.153376796	-4.291573925	-4.789179106	-6.773790644	-6.722047023	1.8	5.6	7.6	11.7	13.5	17.6	19.6	23.1	25.1
YOR356W	AGAGCACCGCAA	F7	0.395887634	0.134607963	-0.219723312	-0.815334672	-2.196597324	-5.035234172	-4.947876852	-5.93248839	-5.880744769	1.8	5.6	7.6	11.7	13.5	17.6	19.6	23.1	25.1
YOR356W	CAGTTATTCCAA	F7	-1.617888034	-1.507273961	-2.226110001	-3.119521184	-3.256365109	-6.853993857	-6.766636537	-6.751248075	-6.699504455	1.8	5.6	7.6	11.7	13.5	17.6	19.6	23.1	25.1
YOR356W	GGGAGGGGCGGA	F7	-0.420273185	0.567977285	0.007687184	-0.540227433	-2.077609288	-3.537734512	-4.450377192	-5.434988731	-5.38324511	1.8	5.6	7.6	11.7	13.5	17.6	19.6	23.1	25.1
YOR356W	GACGTTGGCACC	F7	0.167263259	-0.160135303	0.236505874	-0.752324874	-1.919757119	-3.86530917	-4.77795185	-4.762563389	-4.710819768	1.8	5.6	7.6	11.7	13.5	17.6	19.6	23.1	25.1
YOR356W	ACAGAGCCGCCA	F7	1.186999477	-1.04103069	-1.451744435	-1.912196211	-4.77150616	-4.90970329	-4.822345969	-4.806957508	-4.755213887	1.8	5.6	7.6	11.7	13.5	17.6	19.6	23.1	25.1
YOR356W	GCGTAAACGAGC	F7	-1.212733892	-1.444449106	-2.327915848	-4.180685047	-1.870069995	-5.593229625	-5.505872305	-5.490483843	-5.438740223	1.8	5.6	7.6	11.7	13.5	17.6	19.6	23.1	25.1
YOR356W	GGCGGGGAGGGG	F7	-0.87713086	0.196008507	3.91457778	4.247675126	4.227084269	2.719653331	2.543976245	-0.762563389	-0.710819768	1.8	5.6	7.6	11.7	13.5	17.6	19.6	23.1	25.1
YOR356W	GATAGGGGAAGG	F7	-1.29216836	0.311485725	-0.822387815	0.049735748	-1.312074542	-2.86530917	-4.362914351	-4.347525889	-4.295782269	1.8	5.6	7.6	11.7	13.5	17.6	19.6	23.1	25.1
YOR356W	GCGGAGGCGATG	F7	-0.442728036	-2.206089936	-0.916363963	-3.077255457	-4.936565407	-5.074762536	-4.987405216	-4.972016754	-4.920273134	1.8	5.6	7.6	11.7	13.5	17.6	19.6	23.1	25.1
YOR356W	GATAGAGACCCG	F7	-3.073528073	-3.263423111	-1.72927841	-5.234124306	-5.508471755	-5.646668884	-5.559311564	-3.543923102	-5.492179482	1.8	5.6	7.6	11.7	13.5	17.6	19.6	23.1	25.1
YOR356W	GGCCGCACGCAG	F7	-0.529207557	0.643467484	-1.281819433	-3.912196211	-1.379188738	-4.324740789	-4.237383469	-4.221995007	-4.170251387	1.8	5.6	7.6	11.7	13.5	17.6	19.6	23.1	25.1
YOR356W	AAGGGAGCGAGG	F7	-0.555202765	0.283471349	0.177612185	-0.130836497	-1.405183946	-2.86530917	-3.77795185	-3.762563389	-3.710819768	1.8	5.6	7.6	11.7	13.5	17.6	19.6	23.1	25.1
YOR356W	GCAGGAAGGCAA	F7	-5.125058374	-1.351479288	-1.847922907	-4.700692106	-2.167684632	-5.113236684	-5.025879364	-5.010490902	-4.958747281	1.8	5.6	7.6	11.7	13.5	17.6	19.6	23.1	25.1
YGL057C	TCAAATGCAAAG	F7	-0.422200634	-0.826640232	-1.376227798	-2.164484235	-5.731613433	-8.191738657	-7.104381337	-8.088992876	-8.037249255	1.8	5.6	7.6	11.7	13.5	17.6	19.6	23.1	25.1
YGL057C	TCAGGCGAGAGG	F7	-2.173747867	-0.869282953	-1.273332967	-2.749381598	-4.547291003	-5.100525632	-7.598130813	-7.582742351	-7.53099873	1.8	5.6	7.6	11.7	13.5	17.6	19.6	23.1	25.1
YGL057C	AGGGTGTGTGGG	F7	0.567653982	-0.043179157	-3.577275317	-4.037727093	-5.897037043	-6.035234172	-5.947876852	-5.93248839	-5.880744769	1.8	5.6	7.6	11.7	13.5	17.6	19.6	23.1	25.1
YGL057C	AGGGCGGAGTAT	F7	-1.550902628	-0.584678464	-2.303514504	-2.711498861	-3.793201232	-4.931398361	-5.844041041	-5.828652579	-5.776908958	1.8	5.6	7.6	11.7	13.5	17.6	19.6	23.1	25.1
YGL057C	ATACGCGGCCGG	F7	0.790293801	0.500863089	1.149043033	-1.218299338	-3.814574882	-3.952772011	-3.865414691	-3.85002623	-3.798282609	1.8	5.6	7.6	11.7	13.5	17.6	19.6	23.1	25.1
YGL057C	AGGGTGGTCCAG	F7	0.12286914	-0.015495598	-1.544853839	-3.912196211	-4.18654366	-4.324740789	-4.237383469	-1.900066912	-4.170251387	1.8	5.6	7.6	11.7	13.5	17.6	19.6	23.1	25.1
YOR229W	AGTGGAGGGTCA	F7	-0.067462072	-0.302445	-0.860715933	-2.5361806	-4.39549055	-6.341042601	-5.66872278	-7.23829682	-7.186553199	1.8	5.6	7.6	11.7	13.5	17.6	19.6	23.1	25.1
YOR229W	GAGGGGGGCGCG	F7	-1.469706545	-2.729990911	-4.392243423	-7.0226202	-7.296967649	-7.435164778	-7.347807458	-7.332418997	-7.280675376	1.8	5.6	7.6	11.7	13.5	17.6	19.6	23.1	25.1
YOR229W	GGGAAGGCAGGA	F7	-0.108456406	0.026083506	-0.840309723	-2.985259673	-5.066962044	-6.205159173	-6.117801853	-6.102413392	-6.050669771	1.8	5.6	7.6	11.7	13.5	17.6	19.6	23.1	25.1
YOR229W	GGGGGACAGAGG	F7	-1.12674475	-2.457995638	-0.59422845	-3.872303484	-4.468579027	-4.606776157	-5.519418837	-6.504030375	-6.452286754	1.8	5.6	7.6	11.7	13.5	17.6	19.6	23.1	25.1
YOR229W	CGCGAAGGCCGA	F7	0.490600924	-0.234625847	-0.661106908	-0.500070307	-1.681308351	-2.23454298	-4.732148161	-4.716759699	-4.665016078	1.8	5.6	7.6	11.7	13.5	17.6	19.6	23.1	25.1
YOR229W	ACAGCGTAGCGG	F7	-0.941261198	-1.157628447	-1.608984177	-0.728399035	-5.250673997	-5.388871126	-5.301513806	-5.286125345	-5.234381724	1.8	5.6	7.6	11.7	13.5	17.6	19.6	23.1	25.1
YOR229W	GGGCTAAGTTCG	F7	-3.336562479	0.228429985	-2.059427012	-2.912196211	-5.18654366	-5.324740789	-5.237383469	-5.221995007	-5.170251387	1.8	5.6	7.6	11.7	13.5	17.6	19.6	23.1	25.1
YJR063W	CACTCACGACGC	F7	0.634799353	0.557244364	0.338708427	-0.519078846	-1.768508663	-3.670265596	-5.687244936	-7.408822069	-6.942040949	1.8	5.6	7.6	11.7	13.5	17.6	19.6	23.1	25.1
YJR063W	GGGGACCGGAGA	F7	0.049968593	0.441512989	0.254954274	-0.473826208	-1.485139251	-4.836330103	-4.623441901	-8.19301594	-8.14127232	1.8	5.6	7.6	11.7	13.5	17.6	19.6	23.1	25.1
YJR063W	GGAGGCAAGAAC	F7	-0.344007291	0.187497007	0.431186262	-1.054800606	-1.355143264	-2.574260388	-4.017417785	-7.171954325	-7.120210704	1.8	5.6	7.6	11.7	13.5	17.6	19.6	23.1	25.1
YJR063W	GATGGGAGACGG	F7	0.671234487	-0.668764112	-0.733454086	-1.639465306	-2.406852767	-4.978009303	-7.212580078	-7.197191616	-7.145447996	1.8	5.6	7.6	11.7	13.5	17.6	19.6	23.1	25.1
YJR063W	GGTGCGGCGGAA	F7	-0.434957231	-1.370806647	-2.048166051	-2.641068123	-2.9719991	-5.432124324	-6.081732598	-7.651306638	-7.599563017	1.8	5.6	7.6	11.7	13.5	17.6	19.6	23.1	25.1
YJR063W	ATGGACATGCAG	F7	0.811940044	-0.28941832	-0.214705237	-1.160583841	-3.01989379	-4.158090919	-5.392661694	-6.377273233	-6.325529612	1.8	5.6	7.6	11.7	13.5	17.6	19.6	23.1	25.1
YJR063W	GGCACATAACAG	F7	-0.23970094	0.181361731	-0.544853839	-0.558559256	-1.712612471	-5.49466579	-6.40730847	-5.391920009	-6.340176388	1.8	5.6	7.6	11.7	13.5	17.6	19.6	23.1	25.1
YJR063W	CGCGGAACGTGC	F7	-0.820547332	-0.540957087	-1.015582595	-1.28926586	-3.370968231	-5.246130954	-6.743736135	-6.728347673	-6.676604053	1.8	5.6	7.6	11.7	13.5	17.6	19.6	23.1	25.1
YJR063W	CAGGAGGCGGAT	F7	-0.821989306	-2.748849939	-1.866781934	-5.719551133	-5.993898582	-6.132095711	-6.044738391	-6.029349929	-5.977606309	1.8	5.6	7.6	11.7	13.5	17.6	19.6	23.1	25.1
YJR063W	CGCGGGAGACAG	F7	1.88186104	1.743496303	1.415771923	-0.345849388	-3.427551759	-0.758393966	-2.478391568	-3.463003107	-3.411259486	1.8	5.6	7.6	11.7	13.5	17.6	19.6	23.1	25.1
YJR063W	ACAGGGGTCTCC	F7	0.380026979	-0.913615984	-2.179939819	-4.810316597	-5.084664046	-5.222861175	-5.135503855	-5.120115393	-5.068371773	1.8	5.6	7.6	11.7	13.5	17.6	19.6	23.1	25.1
YJR063W	GAAGGGGGGCTG	F7	-1.099523282	-2.611346415	-2.629742737	-4.260119514	-3.534466963	-5.672664092	-5.585306772	-5.569918311	-5.51817469	1.8	5.6	7.6	11.7	13.5	17.6	19.6	23.1	25.1
YJR063W	GAAAAATGAGTG	F7	-0.170862063	-4.051919006	-1.333349734	-4.700692106	-4.975039555	-5.113236684	-5.025879364	-5.010490902	-4.958747281	1.8	5.6	7.6	11.7	13.5	17.6	19.6	23.1	25.1
YJR063W	AGGCTGAAGTAT	F7	1.62536948	-1.067025899	-0.992312816	-1.037727093	-0.727112041	-3.450271671	-3.362914351	-3.347525889	-3.295782269	1.8	5.6	7.6	11.7	13.5	17.6	19.6	23.1	25.1
YGL223C	TCGACAACGCGC	F7	0.87737218	0.787873868	-0.09166316	-0.056005827	-1.216696494	-3.176895321	-6.896892923	-5.881504461	-6.829760841	1.8	5.6	7.6	11.7	13.5	17.6	19.6	23.1	25.1
YGL223C	AAGCGAGGAACG	F7	0.565740847	-0.147945894	-1.049645991	-1.217050792	-2.578861082	-7.717058212	-5.629700892	-6.61431243	-7.562568809	1.8	5.6	7.6	11.7	13.5	17.6	19.6	23.1	25.1
YGL223C	CGACGGTGTGGG	F7	1.152312918	0.01394818	-0.614945735	-2.297789932	-2.469043888	-5.465222012	-6.377864692	-7.362476231	-7.31073261	1.8	5.6	7.6	11.7	13.5	17.6	19.6	23.1	25.1
YGL223C	TCCACGCCGAAG	F7	0.953456368	-0.025018372	-0.491742503	-1.452764592	-1.353653646	-4.739778288	-5.237383469	-7.221995007	-7.170251387	1.8	5.6	7.6	11.7	13.5	17.6	19.6	23.1	25.1
YGL223C	AGAAGCACGAGG	F7	-0.545149101	-0.009666519	-1.281819433	-2.290707834	-4.302020877	-6.025180507	-5.937823187	-5.337472225	-6.870691105	1.8	5.6	7.6	11.7	13.5	17.6	19.6	23.1	25.1
YGL223C	GCCGGCAGGCAG	F7	0.979744198	0.044005414	-1.81174057	-1.552300266	-3.049040136	-6.357162266	-4.684842446	-6.254416485	-6.202672864	1.8	5.6	7.6	11.7	13.5	17.6	19.6	23.1	25.1
YGL223C	AACCCTTATACG	F7	0.927144669	0.012562366	-0.772999788	-0.995291827	-0.70573839	-4.34643586	-5.844041041	-5.828652579	-5.776908958	1.8	5.6	7.6	11.7	13.5	17.6	19.6	23.1	25.1
YGL223C	GGTGGATGGGTC	F7	1.480421144	1.173288431	-0.319887474	-0.752324874	-2.14214954	-3.280346669	-3.192989349	-4.762563389	-4.710819768	1.8	5.6	7.6	11.7	13.5	17.6	19.6	23.1	25.1
YGL223C	AGTGGGAGACGC	F7	0.616683752	0.463941713	-2.437097659	-1.745546341	-1.641382167	-5.480019014	-5.392661694	-5.377273233	-5.325529612	1.8	5.6	7.6	11.7	13.5	17.6	19.6	23.1	25.1
YGL223C	CGCCAGACCAGC	F7	-0.183792198	0.06768441	-0.007742857	-1.685425349	-1.474345971	-4.419898022	-5.332540702	-3.73218974	-5.26540862	1.8	5.6	7.6	11.7	13.5	17.6	19.6	23.1	25.1
YGL223C	ACGGAGGGGTGC	F7	0.732922621	-0.145028411	-0.333349734	-0.79380151	-1.975039555	-2.305881762	-5.025879364	-5.010490902	-4.958747281	1.8	5.6	7.6	11.7	13.5	17.6	19.6	23.1	25.1
YGL223C	TCGCGGGGAATG	F7	1.200871652	-1.067025899	-1.769920395	-1.163257975	-2.897037043	-4.035234172	-4.947876852	-3.93248839	-4.880744769	1.8	5.6	7.6	11.7	13.5	17.6	19.6	23.1	25.1
YGL223C	GAGCGAGGAACG	F7	0.215978544	0.096472834	0.007687184	-1.359655188	-2.634002637	-3.772199766	-3.684842446	-3.669453984	-3.617710364	1.8	5.6	7.6	11.7	13.5	17.6	19.6	23.1	25.1
YGL223C	AGGCGCGGGAGG	F7	0.485439219	0.196008507	-1.214705237	-2.260119514	-0.949504462	-3.672664092	-3.585306772	-3.569918311	-3.51817469	1.8	5.6	7.6	11.7	13.5	17.6	19.6	23.1	25.1
YGL223C	CGGGGGCGCTGC	F7	-2.099523282	0.912215541	-1.214705237	-0.938191419	-0.534466963	-2.672664092	-3.585306772	-3.569918311	-3.51817469	1.8	5.6	7.6	11.7	13.5	17.6	19.6	23.1	25.1
YLR252W	AAAAAACCTGAT	F7	-0.350417125	-0.265238507	-0.989412926	-2.106085886	-3.040357893	-6.01505629	-7.150091391	-8.71966543	-8.66792181	1.8	5.6	7.6	11.7	13.5	17.6	19.6	23.1	25.1
YLR252W	GCGTGGAGGCAG	F7	-0.513272085	-0.192205204	-0.328330316	-2.638244408	-3.270143861	-5.238415989	-8.32098367	-8.305595209	-8.253851588	1.8	5.6	7.6	11.7	13.5	17.6	19.6	23.1	25.1
YLR252W	AGGGGGGGCGTG	F7	-0.476769938	-0.108502535	-0.655277829	-2.15320431	-3.868124351	-7.813676402	-7.726319082	-7.71093062	-7.659187	1.8	5.6	7.6	11.7	13.5	17.6	19.6	23.1	25.1
YLR252W	CACAGCAAGACC	F7	0.318688465	-0.363753439	-1.327008207	-2.471958157	-4.746305606	-6.106895157	-7.604500337	-7.589111876	-7.537368255	1.8	5.6	7.6	11.7	13.5	17.6	19.6	23.1	25.1
YLR252W	CTGTGGGCCGGA	F7	0.618194428	0.142897171	0.024965175	-0.335950927	-2.102151472	-3.0704236	-6.152991281	-5.13760282	-6.085859199	1.8	5.6	7.6	11.7	13.5	17.6	19.6	23.1	25.1
YLR252W	GCATTTTGAGAG	F7	-1.033856364	-1.643526821	-0.794373438	-0.985638582	-3.814574882	-6.952772011	-6.865414691	-6.85002623	-6.798282609	1.8	5.6	7.6	11.7	13.5	17.6	19.6	23.1	25.1
YLR252W	CCCTGAGGGGAA	F7	-0.890427683	-0.305389277	-1.005609639	-2.899020822	-4.495296366	-6.633493495	-6.546136175	-6.530747713	-6.479004093	1.8	5.6	7.6	11.7	13.5	17.6	19.6	23.1	25.1
YLR252W	GTGGGAGAGAGC	F7	1.668303276	-0.258557356	0.241177314	-2.340289863	-2.936565407	-5.074762536	-4.987405216	-4.972016754	-4.920273134	1.8	5.6	7.6	11.7	13.5	17.6	19.6	23.1	25.1
YLR252W	GGCGGGCAGAGA	F7	-0.062686513	-0.107383636	-0.457976388	-3.310745587	-3.000130535	-5.723290165	-5.635932845	-5.620544384	-5.568800763	1.8	5.6	7.6	11.7	13.5	17.6	19.6	23.1	25.1
YLR252W	ACCGTACACTAT	F7	-1.622558033	-0.50759849	-0.716678373	-2.478299684	-3.23807396	-5.698199184	-5.610841864	-5.595453403	-5.543709782	1.8	5.6	7.6	11.7	13.5	17.6	19.6	23.1	25.1
YLR252W	CGGGGGCCCCCG	F7	-1.964593702	0.500863089	-0.172885062	-1.955264933	-4.814574882	-4.952772011	-4.865414691	-4.85002623	-4.798282609	1.8	5.6	7.6	11.7	13.5	17.6	19.6	23.1	25.1
YLR252W	GAAAAACCTGAT	F7	0.515186563	0.003363429	0.49954028	-0.64540967	-1.405183946	-3.86530917	-3.77795185	-3.762563389	-3.710819768	1.8	5.6	7.6	11.7	13.5	17.6	19.6	23.1	25.1
YOL065C	TAGCAGCCACTG	F7	0.357179257	-0.181262621	-0.17568008	-0.991923403	-1.742708896	-4.638933235	-5.054076255	-6.623650295	-7.571906674	1.8	5.6	7.6	11.7	13.5	17.6	19.6	23.1	25.1
YOL065C	TCAGAGCCCGGT	F7	0.165839179	0.141302615	0.039213689	-1.342976447	-2.325557771	-3.706611424	-5.066713081	-6.925793738	-8.459012618	1.8	5.6	7.6	11.7	13.5	17.6	19.6	23.1	25.1
YOL065C	GGTGCGAGCTAG	F7	0.951984581	0.718235253	0.592649685	-1.100462848	-1.526813391	-2.6125431	-4.010612607	-5.31715224	-6.26540862	1.8	5.6	7.6	11.7	13.5	17.6	19.6	23.1	25.1
YOL065C	AAGGAGAGTGAT	F7	-1.329643065	0.426306127	0.14013748	-0.56824181	-1.427551759	-2.565748888	-5.478391568	-5.463003107	-5.411259486	1.8	5.6	7.6	11.7	13.5	17.6	19.6	23.1	25.1
YOL065C	GGGGGGTCGAGG	F7	1.045701279	-1.067025899	-0.822387815	-0.789799579	-2.14214954	-4.450271671	-3.77795185	-5.347525889	-5.295782269	1.8	5.6	7.6	11.7	13.5	17.6	19.6	23.1	25.1
YOL065C	CGCTGGCCTTTG	F7	-1.462093361	-1.196308915	-1.992312816	-1.385650396	-3.119429464	-5.257626593	-3.585306772	-5.154880811	-5.103137191	1.8	5.6	7.6	11.7	13.5	17.6	19.6	23.1	25.1
YOL065C	TGCGAGGCCCCG	F7	-0.313229975	-0.742590948	1.113481848	-1.976326548	-2.250673997	-3.388871126	-4.301513806	-4.286125345	-4.234381724	1.8	5.6	7.6	11.7	13.5	17.6	19.6	23.1	25.1
YGL038C	CAGGGGCGCTGC	F7	0.256135671	0.991161516	0.854613842	0.3968362	-0.703238992	-2.758623238	-3.862208701	-5.989778193	-6.522997074	1.8	5.6	7.6	11.7	13.5	17.6	19.6	23.1	25.1
YGL038C	AAGGCCAAGAGA	F7	0.273548052	-0.05385051	-0.749269885	-2.596458052	-4.080258867	-8.218455996	-8.131098676	-8.115710214	-8.063966594	1.8	5.6	7.6	11.7	13.5	17.6	19.6	23.1	25.1
YGL038C	TGGCCGGGCGGG	F7	0.48965147	1.278997872	1.139138038	0.276587818	-0.092396505	-2.791308589	-2.218524442	-3.20313598	-5.958747281	1.8	5.6	7.6	11.7	13.5	17.6	19.6	23.1	25.1
YGL038C	TGCCCGAGGGGG	F7	0.334373245	0.140726072	-0.939070795	-1.463652908	-4.197431976	-5.335629105	-5.833234286	-6.817845824	-6.766102204	1.8	5.6	7.6	11.7	13.5	17.6	19.6	23.1	25.1
YGL038C	ACCGGCGAGGGG	F7	-0.160302912	-0.707315473	-1.743633703	-2.651544456	-5.385323524	-6.523520653	-6.436163333	-6.420774871	-6.369031251	1.8	5.6	7.6	11.7	13.5	17.6	19.6	23.1	25.1
YGL038C	GGGAGCGAGTCG	F7	-1.255642484	-0.91946871	-1.937865032	-6.15320431	-6.427551759	-6.565748888	-6.478391568	-6.463003107	-6.411259486	1.8	5.6	7.6	11.7	13.5	17.6	19.6	23.1	25.1
YGL038C	GGCTTAAGGGGG	F7	-0.614096454	0.517936602	0.628273594	0.312770154	-2.464077635	-5.187237265	-4.099879945	-5.084491484	-5.032747863	1.8	5.6	7.6	11.7	13.5	17.6	19.6	23.1	25.1
YGL038C	GAGGGGTAACGC	F7	-0.641063502	-1.651988399	-1.72927841	-5.944617688	-6.218965137	-6.357162266	-6.269804946	-6.254416485	-6.202672864	1.8	5.6	7.6	11.7	13.5	17.6	19.6	23.1	25.1
YGL038C	AGCCCCGTTGAA	F7	2.476506094	1.452348261	-0.117843698	-1.300761499	-2.897037043	-4.035234172	-3.947876852	-3.93248839	-3.880744769	1.8	5.6	7.6	11.7	13.5	17.6	19.6	23.1	25.1
YGL038C	GAGGCCAAGAGA	F7	0.334373245	0.407512612	-1.070315328	-2.700692106	-2.390077054	-4.113236684	-4.025879364	-4.010490902	-3.958747281	1.8	5.6	7.6	11.7	13.5	17.6	19.6	23.1	25.1
YGL038C	CCGATGGCTGGA	F7	-0.462093361	0.327253041	-2.214705237	-2.260119514	-4.119429464	-4.257626593	-4.170269273	-4.154880811	-4.103137191	1.8	5.6	7.6	11.7	13.5	17.6	19.6	23.1	25.1
YGL038C	ACGCGAGACGTG	F7	-1.462093361	-5.196308915	-3.214705237	-3.260119514	-5.119429464	-5.257626593	-5.170269273	-5.154880811	-5.103137191	1.8	5.6	7.6	11.7	13.5	17.6	19.6	23.1	25.1
YGL038C	GGCCAGGGGACA	F7	-5.125058374	-1.145028411	-3.655277829	-3.700692106	-4.975039555	-5.113236684	-5.025879364	-5.010490902	-4.958747281	1.8	5.6	7.6	11.7	13.5	17.6	19.6	23.1	25.1
YGL038C	GCGGAGGGTGGA	F7	-0.999121385	-5.013444858	-4.616803681	-4.662217958	-4.936565407	-5.074762536	-4.987405216	-4.972016754	-4.920273134	1.8	5.6	7.6	11.7	13.5	17.6	19.6	23.1	25.1
YLL032C	GTAGCAGGAAGG	F7	-0.713572077	-2.025263374	-3.465683626	-5.55374224	-7.471945879	-8.610143008	-10.52278569	-10.50739723	-10.45565361	1.8	5.6	7.6	11.7	13.5	17.6	19.6	23.1	25.1
YLL032C	GGAGGGCGGCTG	F7	-0.516906246	-1.082292655	-2.017847908	-3.783154266	-5.823036461	-9.283161685	-9.195804365	-9.180415904	-9.128672283	1.8	5.6	7.6	11.7	13.5	17.6	19.6	23.1	25.1
YLL032C	CGCCATATCCAC	F7	-0.820189964	-2.340973965	-3.259535019	-6.14625155	-5.098670904	-9.143758628	-9.056401308	-9.041012847	-8.989269226	1.8	5.6	7.6	11.7	13.5	17.6	19.6	23.1	25.1
YLL032C	GGAGTGGGGCGG	F7	0.429530478	-1.881994005	-0.748387233	-4.700692106	-2.975039555	-5.113236684	-5.025879364	-5.010490902	-4.958747281	1.8	5.6	7.6	11.7	13.5	17.6	19.6	23.1	25.1
YLL032C	CGCGGGGGAACT	F7	-0.661402169	-0.950832881	-4.361546626	-4.406960903	-4.681308351	-4.819505481	-4.732148161	-4.716759699	-4.665016078	1.8	5.6	7.6	11.7	13.5	17.6	19.6	23.1	25.1
YLL032C	TGGTAGGGGGAG	F7	0.179452668	-4.447847682	-1.051206505	-2.511658281	-4.370968231	-4.50916536	-4.42180804	-4.406419578	-4.354675958	1.8	5.6	7.6	11.7	13.5	17.6	19.6	23.1	25.1
YLL032C	GGTGGAGGAGGA	F7	-0.484813437	-4.803991493	-4.407350315	-4.452764592	-4.727112041	-4.86530917	-4.77795185	-4.762563389	-4.710819768	1.8	5.6	7.6	11.7	13.5	17.6	19.6	23.1	25.1
YGR242W	GTCTGCGGGAGG	F7	-0.117283396	-1.121220251	-1.457640213	-2.646418665	-2.611815873	-5.955127432	-6.452732613	-8.022306652	-8.970563032	1.8	5.6	7.6	11.7	13.5	17.6	19.6	23.1	25.1
YGR242W	AAAGTACCGCTT	F7	-0.150891673	-1.045809413	-1.17734471	-2.06469414	-2.160071448	-4.620196672	-5.795873758	-7.102413392	-8.050669771	1.8	5.6	7.6	11.7	13.5	17.6	19.6	23.1	25.1
YGR242W	GGGGGACAGGCA	F7	0.812529019	0.983279183	0.338893092	-0.59960598	-0.774417756	-3.23454298	-4.732148161	-4.131797198	-5.665016078	1.8	5.6	7.6	11.7	13.5	17.6	19.6	23.1	25.1
YGR242W	AGTAGGCGGGAC	F7	0.537906639	0.08053129	0.114602388	-0.65070397	-1.312074542	-5.150711389	-3.478391568	-5.047965608	-4.996221987	1.8	5.6	7.6	11.7	13.5	17.6	19.6	23.1	25.1
YGR242W	AACTGCACCCGC	F7	1.794246392	0.7630491	0.007687184	-2.207652094	-2.160071448	-4.620196672	-4.532839352	-3.517450891	-4.46570727	1.8	5.6	7.6	11.7	13.5	17.6	19.6	23.1	25.1
YGR242W	ACGGGTGTACGC	F7	0.269710528	0.342849896	-0.407350315	-1.090194513	-2.212538868	-3.672664092	-4.585306772	-4.569918311	-4.51817469	1.8	5.6	7.6	11.7	13.5	17.6	19.6	23.1	25.1
YGR242W	ATGGTAGAGCGG	F7	0.286367872	-0.747407964	-3.051206505	-4.096620782	-2.049040136	-3.50916536	-4.42180804	-2.406419578	-4.354675958	1.8	5.6	7.6	11.7	13.5	17.6	19.6	23.1	25.1
YGR242W	CAGGAGGCGTGG	F7	-2.125058374	-1.729990911	-1.655277829	-4.700692106	-4.975039555	-5.113236684	-5.025879364	-5.010490902	-4.958747281	1.8	5.6	7.6	11.7	13.5	17.6	19.6	23.1	25.1
YIL163C	ACACGCGATAAG	F7	0.05218354	-0.332415227	-0.691787428	-2.219230683	-2.907656074	-6.108588958	-8.265157221	-9.497696273	-10.86099015	1.8	5.6	7.6	11.7	13.5	17.6	19.6	23.1	25.1
YIL163C	TCAAAACGTCCG	F7	-0.207176673	-0.88963163	-1.327644615	-3.190663236	-4.218065982	-7.824711603	-8.89489556	-10.99498432	-12.5282032	1.8	5.6	7.6	11.7	13.5	17.6	19.6	23.1	25.1
YIL163C	ACATGGATGGTC	F7	-0.008978546	-0.265680572	-0.713378615	-2.120803939	-3.173621564	-6.318738107	-8.02492991	-10.91643204	-10.27972592	1.8	5.6	7.6	11.7	13.5	17.6	19.6	23.1	25.1
YIL163C	GCAGCTAGGTGC	F7	-0.062451358	0.07452184	-0.263939832	-1.037298803	-2.189759894	-4.868740076	-6.24770076	-9.895277311	-8.621141269	1.8	5.6	7.6	11.7	13.5	17.6	19.6	23.1	25.1
YIL163C	GAGGGGGAGACG	F7	0.210284649	0.341317697	0.453374896	-0.415434314	-1.158061284	-3.564944486	-5.498648782	-8.985760661	-10.51897954	1.8	5.6	7.6	11.7	13.5	17.6	19.6	23.1	25.1
YIL163C	TCACACCCGGCA	F7	-0.122034378	-0.784375395	-1.017453297	-2.270975769	-3.409328001	-6.126463843	-7.776072117	-8.538291234	-10.29390254	1.8	5.6	7.6	11.7	13.5	17.6	19.6	23.1	25.1
YIL163C	CGAAGCACGGGA	F7	-0.040877287	-0.046125818	-0.299172027	-1.753618252	-2.914837331	-5.536850237	-6.990061298	-8.849141955	-10.38236083	1.8	5.6	7.6	11.7	13.5	17.6	19.6	23.1	25.1
YIL163C	CTAAGTAGCTGG	F7	0.062608615	0.18018354	0.085551632	-1.01302058	-1.685741607	-4.542332224	-5.488922236	-8.280888696	-8.229145076	1.8	5.6	7.6	11.7	13.5	17.6	19.6	23.1	25.1
YIL163C	CAGTCTGGCCTG	F7	-0.296658544	-0.691068513	-1.023125314	-2.252964161	-3.558881689	-7.195329686	-8.429900461	-9.414511999	-10.36276838	1.8	5.6	7.6	11.7	13.5	17.6	19.6	23.1	25.1
YIL163C	GGACACGATGAC	F7	-0.13594068	-0.395314158	-0.551072362	-1.975621591	-3.45891593	-5.776436759	-6.77654228	-8.761153818	-8.709410198	1.8	5.6	7.6	11.7	13.5	17.6	19.6	23.1	25.1
YIL163C	CATGGTGAGTAA	F7	0.142202026	0.408286502	0.194542581	-1.042601067	-1.346543298	-5.269842543	-5.182485223	-7.389489183	-8.922708063	1.8	5.6	7.6	11.7	13.5	17.6	19.6	23.1	25.1
YIL163C	GCACGCGATAAG	F7	0.139603156	-0.540957087	-0.591774886	-2.34173328	-2.86846789	-5.634696242	-7.42180804	-8.991382079	-8.939638459	1.8	5.6	7.6	11.7	13.5	17.6	19.6	23.1	25.1
YIL163C	ATCTGGGCTCGG	F7	0.380167176	0.11838761	0.058313257	-1.068978027	-2.119429464	-5.257626593	-5.322272366	-8.476808906	-7.425065286	1.8	5.6	7.6	11.7	13.5	17.6	19.6	23.1	25.1
YIL163C	GTGCGCGGGCCG	F7	-0.29216836	3.003363429	6.127925061	6.348135308	6.606043309	4.60229638	3.697781581	0.559364706	1.096535154	1.8	5.6	7.6	11.7	13.5	17.6	19.6	23.1	25.1
YIL163C	AGGGCTAGAATG	F7	-0.49478198	-0.103325771	-0.016012652	-1.263060789	-2.274373833	-3.897997789	-5.910176142	-6.380214508	-8.650398982	1.8	5.6	7.6	11.7	13.5	17.6	19.6	23.1	25.1
YIL163C	CGCGGGGAACGA	F7	0.129788554	-0.173514333	-0.219046785	-1.055172227	-1.919757119	-4.758393966	-5.893429068	-7.463003107	-7.411259486	1.8	5.6	7.6	11.7	13.5	17.6	19.6	23.1	25.1
YIL163C	AGGAGGGCCGGC	F7	0.303895134	0.015436262	0.215680226	-1.32723371	-2.00721996	-4.827241129	-6.32484631	-7.309457849	-7.257714228	1.8	5.6	7.6	11.7	13.5	17.6	19.6	23.1	25.1
YIL163C	GAATCGCTCATT	F7	-0.473634983	-0.312010673	-0.610709545	-1.780451956	-2.676287782	-4.929962129	-7.749495404	-7.734106943	-8.682363322	1.8	5.6	7.6	11.7	13.5	17.6	19.6	23.1	25.1
YIL163C	CGACAGTTGCGC	F7	-0.548630111	0.006183948	-0.589680338	-1.067680315	-2.144347096	-4.552633389	-6.230810815	-8.537350448	-8.485606828	1.8	5.6	7.6	11.7	13.5	17.6	19.6	23.1	25.1
YIL163C	AAATTGGAAAAT	F7	0.663093326	0.410513019	0.307419533	-0.886274751	-1.088109701	-4.09137725	-4.226412351	-5.474058295	-7.74424277	1.8	5.6	7.6	11.7	13.5	17.6	19.6	23.1	25.1
YIL163C	AAGTGTGGGACG	F7	-0.530988442	-1.546782803	-1.084923966	-4.106622174	-5.734606578	-9.042728708	-8.955371388	-7.939982927	-8.888239306	1.8	5.6	7.6	11.7	13.5	17.6	19.6	23.1	25.1
YIL163C	AAATTGGAACTG	F7	0.350736691	0.002579569	0.603579245	-0.633702586	-1.721636911	-3.904228159	-4.646945838	-7.801482378	-7.749738757	1.8	5.6	7.6	11.7	13.5	17.6	19.6	23.1	25.1
YIL163C	GCATGGATGGTC	F7	0.107439099	-0.583793285	-0.552548231	-2.007353444	-3.033773379	-5.834935521	-6.747578201	-8.31715224	-8.26540862	1.8	5.6	7.6	11.7	13.5	17.6	19.6	23.1	25.1
YIL163C	AGGGGGACGGAA	F7	-0.031742806	0.105243043	0.405022681	-0.002961675	-0.786983497	-3.415506253	-4.261034737	-6.705077894	-7.653334273	1.8	5.6	7.6	11.7	13.5	17.6	19.6	23.1	25.1
YIL163C	CAGTAAGGTCAC	F7	0.13251931	-0.104296776	-0.71962824	-1.502008111	-2.218360107	-4.914552689	-4.997120371	-6.981731909	-7.929988288	1.8	5.6	7.6	11.7	13.5	17.6	19.6	23.1	25.1
YIL163C	GAGCGGGCTGGT	F7	0.082227155	-0.249023732	-1.0467606	-2.622689594	-3.022567925	-6.205159173	-8.117801853	-8.102413392	-7.050669771	1.8	5.6	7.6	11.7	13.5	17.6	19.6	23.1	25.1
YIL163C	GATCGGGGGAGC	F7	-0.674770627	-0.120360062	-0.603979641	-0.914984028	-1.351602906	-4.074762536	-5.472832043	-6.779371676	-7.727628056	1.8	5.6	7.6	11.7	13.5	17.6	19.6	23.1	25.1
YIL163C	GGCGGGGAGGGG	F7	-0.199058955	2.780971008	5.794283546	5.953227768	6.208347707	4.098164954	2.359551674	0.500471017	-0.032747863	1.8	5.6	7.6	11.7	13.5	17.6	19.6	23.1	25.1
YIL163C	AGGATGGGTAGC	F7	0.211573365	0.196008507	-0.783049667	-1.154964768	-2.197138775	-4.54478927	-6.45743195	-7.442043488	-7.390299868	1.8	5.6	7.6	11.7	13.5	17.6	19.6	23.1	25.1
YIL163C	GGGTCGGTGATC	F7	-0.87713086	1.517936602	5.265075027	5.756688774	5.852832385	3.759181695	2.885013163	0.237436611	0.289180232	1.8	5.6	7.6	11.7	13.5	17.6	19.6	23.1	25.1
YIL163C	CGGGGAAGGGGG	F7	0.117266434	-0.759936313	-1.611222649	-3.463991848	-4.037899578	-4.706611424	-7.789179106	-7.773790644	-7.722047023	1.8	5.6	7.6	11.7	13.5	17.6	19.6	23.1	25.1
YIL163C	ACGGGGACGGGA	F7	0.732922621	1.627561093	1.086189158	0.20619849	-0.65311146	-3.305881762	-5.025879364	-6.010490902	-5.958747281	1.8	5.6	7.6	11.7	13.5	17.6	19.6	23.1	25.1
YIL163C	GGGCGGGGGGCG	F7	-0.276595556	-0.967221842	-0.851762417	-2.808640019	-2.667949969	-5.61350202	-6.5261447	-7.510756238	-7.459012618	1.8	5.6	7.6	11.7	13.5	17.6	19.6	23.1	25.1
YIL163C	ATGTGTAGAGAG	F7	0.537906639	2.698508848	5.853177235	6.049735748	6.374425985	4.222153671	2.543976245	-1.347525889	-0.295782269	1.8	5.6	7.6	11.7	13.5	17.6	19.6	23.1	25.1
YIL163C	CAGGGGTGAACA	F7	0.018171761	0.266397835	0.756148417	-0.511658281	-1.563613309	-3.924202859	-3.836845539	-6.406419578	-6.354675958	1.8	5.6	7.6	11.7	13.5	17.6	19.6	23.1	25.1
YIL163C	ATGGGGGGGAAG	F7	0.577435003	-0.261198446	0.402546801	-0.885723999	-1.543400088	-2.620196672	-6.117801853	-6.102413392	-6.050669771	1.8	5.6	7.6	11.7	13.5	17.6	19.6	23.1	25.1
YIL163C	GAAAATCGAAGA	F7	-0.663006055	-1.924285726	-7.051206505	-7.096620782	-7.370968231	-7.50916536	-7.42180804	-7.406419578	-7.354675958	1.8	5.6	7.6	11.7	13.5	17.6	19.6	23.1	25.1
YIL163C	CGGTGGATTAGC	F7	0.398503582	-0.981529678	-1.655277829	-2.563188582	-4.296967649	-6.435164778	-6.347807458	-6.332418997	-6.280675376	1.8	5.6	7.6	11.7	13.5	17.6	19.6	23.1	25.1
YIL163C	CAGGGCGATGCT	F7	-0.047055862	1.38363551	0.946286639	0.699238501	-0.253180853	-5.035234172	-3.947876852	-4.93248839	-4.880744769	1.8	5.6	7.6	11.7	13.5	17.6	19.6	23.1	25.1
YIL163C	CACAGCCCGTTC	F7	0.015953936	-1.170773823	-2.115169564	-3.745546341	-4.341821885	-6.480019014	-6.392661694	-6.377273233	-6.325529612	1.8	5.6	7.6	11.7	13.5	17.6	19.6	23.1	25.1
YIL163C	CGGGGGCCGTTA	F7	2.161004269	0.342849896	0.244726381	-0.559679796	-1.075035344	-4.672664092	-4.585306772	-4.569918311	-4.51817469	1.8	5.6	7.6	11.7	13.5	17.6	19.6	23.1	25.1
YIL163C	ACGGGCACGACG	F7	-0.06557595	0.463941713	-0.498498203	-0.423618246	-2.01989379	-3.158090919	-5.392661694	-5.377273233	-5.325529612	1.8	5.6	7.6	11.7	13.5	17.6	19.6	23.1	25.1
YIL163C	GGGACTGGCGCG	F7	-0.29216836	-0.219028992	3.950201689	4.569603221	4.422635078	2.13469083	0.543976245	-1.762563389	-1.710819768	1.8	5.6	7.6	11.7	13.5	17.6	19.6	23.1	25.1
YIL163C	GGCGACTATTCC	F7	1.943048102	-2.219028992	-0.237425314	-2.130836497	-2.405183946	-3.280346669	-4.77795185	-4.762563389	-4.710819768	1.8	5.6	7.6	11.7	13.5	17.6	19.6	23.1	25.1
YIL163C	TTGAATCGGAGG	F7	-1.462093361	1.196008507	4.136970201	4.284201002	4.877750017	2.250168047	0.959013744	-0.347525889	-1.295782269	1.8	5.6	7.6	11.7	13.5	17.6	19.6	23.1	25.1
YIL163C	GAGTGAACGCAG	F7	0.594174859	-0.508535609	-0.696856933	-3.32723371	-2.601581159	-5.324740789	-3.652420968	-5.221995007	-5.170251387	1.8	5.6	7.6	11.7	13.5	17.6	19.6	23.1	25.1
YIL163C	GGGTCCCTAAAA	F7	0.218026373	-0.562983393	-0.166342216	-2.590268116	-5.18654366	-5.324740789	-3.652420968	-5.221995007	-5.170251387	1.8	5.6	7.6	11.7	13.5	17.6	19.6	23.1	25.1
YIL163C	AGCCAACCTGTG	F7	-1.462093361	0.932974101	4.329615279	4.284201002	4.114190213	1.13469083	0.959013744	-1.347525889	-1.295782269	1.8	5.6	7.6	11.7	13.5	17.6	19.6	23.1	25.1
YIL163C	AATGGCGGGGTT	F7	-0.70310146	0.46519514	-0.692752534	-1.930811889	-2.427551759	-5.150711389	-4.063354069	-5.047965608	-4.996221987	1.8	5.6	7.6	11.7	13.5	17.6	19.6	23.1	25.1
YIL163C	GGGGCTAGAATG	F7	-0.572276279	-0.191014616	-0.172885062	-0.839787715	-1.492646787	-3.952772011	-4.865414691	-4.85002623	-4.798282609	1.8	5.6	7.6	11.7	13.5	17.6	19.6	23.1	25.1
YIL163C	AGAAGCGTAACT	F7	-1.121056443	-1.710882088	-1.577275317	-0.696690175	-1.049040136	-5.357162267	-5.269804946	-5.254416485	-5.202672864	1.8	5.6	7.6	11.7	13.5	17.6	19.6	23.1	25.1
YIL163C	TCGACGTGCCAA	F7	-0.87713086	1.196008507	4.052081303	4.676518425	4.558290178	2.942045752	0.22204815	0.237436611	-0.710819768	1.8	5.6	7.6	11.7	13.5	17.6	19.6	23.1	25.1
YIL163C	TGGAGGACAAGG	F7	-0.698160719	-2.724557025	-1.228380174	-2.858756952	-3.455032496	-5.593229625	-5.505872305	-3.905521343	-5.438740223	1.8	5.6	7.6	11.7	13.5	17.6	19.6	23.1	25.1
YIL163C	GGGGGGACGGAA	F7	1.007391922	0.887886212	1.284527389	0.547235408	0.572448241	-2.565748888	-3.478391568	-3.463003107	-3.411259486	1.8	5.6	7.6	11.7	13.5	17.6	19.6	23.1	25.1
YIL163C	GAGATTTGGCGG	F7	-0.87713086	1.196008507	4.293089403	4.547235408	4.402170976	2.13469083	-0.77795185	0.237436611	-0.710819768	1.8	5.6	7.6	11.7	13.5	17.6	19.6	23.1	25.1
YIL163C	GGGAGGGCCGGC	F7	0.907140449	0.669939696	0.670652197	-1.622689594	-1.08968212	-3.035234172	-3.947876852	-3.93248839	-3.880744769	1.8	5.6	7.6	11.7	13.5	17.6	19.6	23.1	25.1
YIL163C	GGGAACTATCGC	F7	0.12286914	0.681435334	2.794283546	2.617624736	2.198887377	-0.187237265	-1.099879945	-2.084491484	-2.032747863	1.8	5.6	7.6	11.7	13.5	17.6	19.6	23.1	25.1
YIL163C	GGGATGGGTAGC	F7	1.222404813	0.089093303	-0.044780236	-0.452764592	-0.727112041	-3.672664092	-3.585306772	-3.569918311	-3.51817469	1.8	5.6	7.6	11.7	13.5	17.6	19.6	23.1	25.1
YIL163C	GTCTGGGCTCGG	F7	0.70783164	0.932974101	1.095150025	-0.452764592	-0.727112041	-3.450271671	-3.362914351	-3.347525889	-3.295782269	1.8	5.6	7.6	11.7	13.5	17.6	19.6	23.1	25.1
YIL163C	AAAAGGGGGCGA	F7	-1.047055862	-1.973916494	1.467118803	-0.815334672	-1.897037043	-4.035234172	-3.947876852	-3.93248839	-3.880744769	1.8	5.6	7.6	11.7	13.5	17.6	19.6	23.1	25.1
YIL163C	AGGGGGCGCTAG	F7	-1.87713086	-0.803991493	3.116211641	3.006667027	2.594816054	-1.86530917	-1.77795185	-1.762563389	-1.710819768	1.8	5.6	7.6	11.7	13.5	17.6	19.6	23.1	25.1
YIL163C	ACACGCGGTAAG	F7	-0.514560781	-1.28941832	-1.044780236	-1.938191419	-4.534466963	-4.672664092	-4.585306772	-4.569918311	-4.51817469	1.8	5.6	7.6	11.7	13.5	17.6	19.6	23.1	25.1
YIL163C	AACGGGCGGACC	F7	-3.540095873	-1.351479288	-4.655277829	-2.115729605	-1.805114553	-5.113236684	-5.025879364	-5.010490902	-4.958747281	1.8	5.6	7.6	11.7	13.5	17.6	19.6	23.1	25.1
YIL163C	ACGGGGCACGGG	F7	-1.462093361	1.196008507	3.177612185	2.869163503	2.935852972	1.13469083	-0.362914351	-1.347525889	-1.295782269	1.8	5.6	7.6	11.7	13.5	17.6	19.6	23.1	25.1
YIL163C	GGACCGGTGGGG	F7	0.12286914	-0.891454334	0.090149344	-1.540227433	-1.00721996	-3.952772011	-3.865414691	-3.85002623	-3.798282609	1.8	5.6	7.6	11.7	13.5	17.6	19.6	23.1	25.1
YIL163C	GGGGGAGCAGGT	F7	-1.125058374	-3.051919006	-2.655277829	-3.700692106	-4.975039555	-5.113236684	-5.025879364	-5.010490902	-4.958747281	1.8	5.6	7.6	11.7	13.5	17.6	19.6	23.1	25.1
YIL163C	GGACGACGTAGT	F7	-0.87713086	0.780971008	2.865668179	1.421704526	0.49528038	-2.450271671	-2.362914351	-2.347525889	-2.295782269	1.8	5.6	7.6	11.7	13.5	17.6	19.6	23.1	25.1
YIL163C	TAACGCCGCCAT	F7	-0.614096454	-0.803991493	2.025609092	-0.452764592	0.120884865	-2.187237265	-3.099879945	-3.084491484	-3.032747863	1.8	5.6	7.6	11.7	13.5	17.6	19.6	23.1	25.1
YIL163C	GGATCAAGGAGG	F7	-1.199058955	0.681435334	3.315115709	1.684738932	0.272887959	-2.187237265	-2.099879945	-2.084491484	-2.032747863	1.8	5.6	7.6	11.7	13.5	17.6	19.6	23.1	25.1
YIL163C	GAGTGTGGGACG	F7	0.061468595	-1.581599071	-1.407350315	-4.037727093	-3.312074542	-4.450271671	-4.362914351	-4.347525889	-4.295782269	1.8	5.6	7.6	11.7	13.5	17.6	19.6	23.1	25.1
YIL163C	ACGCGCGATAAG	F7	-0.317703452	-0.466956505	-0.847922907	-1.700692106	-1.390077054	-4.113236684	-4.025879364	-4.010490902	-3.958747281	1.8	5.6	7.6	11.7	13.5	17.6	19.6	23.1	25.1
YIL163C	GTGTAGAGGTCT	F7	-4.735111855	-0.755081892	-1.457976388	-1.988817492	-4.585093036	-4.723290165	-4.635932845	-4.620544384	-4.568800763	1.8	5.6	7.6	11.7	13.5	17.6	19.6	23.1	25.1
YIL163C	TACTACCAGGGG	F7	0.12286914	1.196008507	4.052081303	3.35459033	2.85785046	0.719653331	-0.77795185	-0.762563389	-0.710819768	1.8	5.6	7.6	11.7	13.5	17.6	19.6	23.1	25.1
YNL241C	AAGCGCCGGCCG	F7	0.220303291	0.104997569	-0.046881759	-0.865703626	-1.838395375	-4.897158036	-6.032193137	-7.601767177	-7.550023556	1.8	5.6	7.6	11.7	13.5	17.6	19.6	23.1	25.1
YNL241C	GGGAGTGCGAGG	F7	1.521418516	0.491464391	0.31643989	-1.497158711	-2.312074542	-4.102348367	-6.822345969	-6.806957508	-6.755213887	1.8	5.6	7.6	11.7	13.5	17.6	19.6	23.1	25.1
YNL241C	GGCCGGCAAAGG	F7	0.758236594	0.514084277	-0.021459162	-1.222151664	-2.14857581	-5.094127861	-7.006770541	-5.406419578	-6.939638459	1.8	5.6	7.6	11.7	13.5	17.6	19.6	23.1	25.1
YNL241C	CAGCGGCGTGGG	F7	-0.336562479	-0.840211681	-1.468232557	-1.086225611	-3.838620356	-3.324740789	-5.111852587	-6.681426626	-6.629683005	1.8	5.6	7.6	11.7	13.5	17.6	19.6	23.1	25.1
YNL241C	TGTCTGGGGGGA	F7	-0.597976789	0.320187919	-0.328494895	-1.404936067	-2.617882971	-4.341042601	-6.253685281	-6.23829682	-6.186553199	1.8	5.6	7.6	11.7	13.5	17.6	19.6	23.1	25.1
YNL241C	GAGCGGCGGAGC	F7	-0.684485782	-1.367420832	-2.070315328	-3.700692106	-5.197431976	-6.920591606	-6.833234286	-6.817845824	-6.766102204	1.8	5.6	7.6	11.7	13.5	17.6	19.6	23.1	25.1
YNL241C	GGGAACGAGCAG	F7	0.014616249	-3.009105923	-3.782389747	-3.020449101	-3.780223378	-6.240348602	-6.152991281	-6.13760282	-6.085859199	1.8	5.6	7.6	11.7	13.5	17.6	19.6	23.1	25.1
YNL241C	CCACGGGGAGAC	F7	-0.642665607	-0.266963469	0.007687184	-4.125189934	-1.814574882	-3.952772011	-3.128449097	-5.434988731	-5.38324511	1.8	5.6	7.6	11.7	13.5	17.6	19.6	23.1	25.1
YNL241C	GGGGGTAGGGGG	F7	0.774945836	-5.611346415	-3.214705237	-5.260119514	-5.534466963	-5.672664092	-5.585306772	-5.569918311	-5.51817469	1.8	5.6	7.6	11.7	13.5	17.6	19.6	23.1	25.1
YNL241C	GAAACTTACGAA	F7	0.859834734	-0.445537522	-2.692752534	-4.738166811	-2.427551759	-5.150711389	-5.063354069	-5.047965608	-4.996221987	1.8	5.6	7.6	11.7	13.5	17.6	19.6	23.1	25.1
YNL241C	AAGGGTTGCGCG	F7	-1.362557687	-1.108846074	-0.629742737	-4.845082015	-5.119429464	-4.257626593	-5.170269273	-5.154880811	-5.103137191	1.8	5.6	7.6	11.7	13.5	17.6	19.6	23.1	25.1
YNL241C	GTGCGCGGGCCG	F7	-0.87713086	0.780971008	3.177612185	3.634698249	4.027775461	2.835130548	1.22204815	-0.762563389	-0.710819768	1.8	5.6	7.6	11.7	13.5	17.6	19.6	23.1	25.1
YNL241C	GGGGTGTAGTGG	F7	2.70783164	1.196008507	0.592649685	-2.260119514	-0.949504462	-2.672664092	-2.585306772	-2.569918311	-2.51817469	1.8	5.6	7.6	11.7	13.5	17.6	19.6	23.1	25.1
YNL241C	CAGGGCGGAAAT	F7	-1.269448283	-1.026383914	0.107222857	-2.260119514	-4.119429464	-4.257626593	-4.170269273	-4.154880811	-4.103137191	1.8	5.6	7.6	11.7	13.5	17.6	19.6	23.1	25.1
YDR208W	AGGGGGGGGTAC	F7	-0.590826675	0.098984053	-0.568505107	-1.037727093	-2.210194928	-4.807823676	-6.720466355	-6.705077894	-6.653334273	1.8	5.6	7.6	11.7	13.5	17.6	19.6	23.1	25.1
YDR208W	TGGTATCAAGGG	F7	-1.628103312	-1.005625354	-1.230472553	-2.654398453	-1.928745902	-5.973833627	-6.886476307	-6.871087845	-6.819344225	1.8	5.6	7.6	11.7	13.5	17.6	19.6	23.1	25.1
YDR208W	GTGGGGTACCAA	F7	-0.470810578	-1.424143422	-1.694926905	-3.827804023	-3.517188972	-6.240348602	-6.152991281	-6.13760282	-6.085859199	1.8	5.6	7.6	11.7	13.5	17.6	19.6	23.1	25.1
YDR208W	CGCGCAGGCTAT	F7	0.888403886	-0.862885182	-1.72927841	-2.511658281	-4.370968231	-5.50916536	-5.42180804	-5.406419578	-5.354675958	1.8	5.6	7.6	11.7	13.5	17.6	19.6	23.1	25.1
YDR208W	TAACGCAACGCA	F7	1.142768697	-1.067025899	-1.117843698	-1.300761499	-4.897037043	-4.035234172	-4.947876852	-4.93248839	-4.880744769	1.8	5.6	7.6	11.7	13.5	17.6	19.6	23.1	25.1
YDR208W	CGACGGAGGGGC	F7	-0.509399076	-1.173225302	-1.661106908	-4.406960903	-5.681308351	-5.819505481	-5.732148161	-5.716759699	-5.665016078	1.8	5.6	7.6	11.7	13.5	17.6	19.6	23.1	25.1
YDR208W	GGGGGGGCGGGG	F7	2.029759735	-0.803991493	-0.407350315	-3.452764592	-3.727112041	-3.86530917	-3.77795185	-3.762563389	-3.710819768	1.8	5.6	7.6	11.7	13.5	17.6	19.6	23.1	25.1
YLR171W	AAGCGGGCGTGA	F7	0.629829128	-0.28638426	-0.422617072	-2.115729605	-3.975039555	-6.435164778	-5.347807458	-6.332418997	-6.280675376	1.8	5.6	7.6	11.7	13.5	17.6	19.6	23.1	25.1
YLR171W	GGGCGGCAAACG	F7	-2.032409086	-1.061149332	-0.294139705	-2.608042818	-6.341821885	-4.895056514	-6.392661694	-6.377273233	-6.325529612	1.8	5.6	7.6	11.7	13.5	17.6	19.6	23.1	25.1
YLR171W	GAGGCGGTTATG	F7	0.380666897	-0.683697259	-0.471480653	-1.806401547	-3.665711496	-5.388871126	-5.301513806	-5.286125345	-5.234381724	1.8	5.6	7.6	11.7	13.5	17.6	19.6	23.1	25.1
YLR171W	GGGCGGAGAGCC	F7	-0.661402169	-0.803991493	-1.113619112	-2.237035901	-5.681308351	-5.819505481	-5.732148161	-5.716759699	-5.665016078	1.8	5.6	7.6	11.7	13.5	17.6	19.6	23.1	25.1
YLR171W	CGGCCGCGCGTG	F7	-1.614096454	-0.021582928	-0.963743664	-1.096620782	-3.78600573	-5.50916536	-4.42180804	-5.406419578	-5.354675958	1.8	5.6	7.6	11.7	13.5	17.6	19.6	23.1	25.1
YLR171W	GAAGGCGGCGGG	F7	-0.128669627	-0.493651372	-2.051206505	-3.096620782	-3.370968231	-5.50916536	-5.42180804	-5.406419578	-5.354675958	1.8	5.6	7.6	11.7	13.5	17.6	19.6	23.1	25.1
YLR171W	GGAAGTCCGTGG	F7	-1.491840704	-2.418701337	-2.437097659	-4.067474436	-2.756859384	-5.480019014	-5.392661694	-5.377273233	-5.325529612	1.8	5.6	7.6	11.7	13.5	17.6	19.6	23.1	25.1
YLR171W	AATCGGGCGGGG	F7	1.015953936	0.636581099	-0.892777143	-2.260119514	-3.534466963	-3.672664092	-3.585306772	-3.569918311	-3.51817469	1.8	5.6	7.6	11.7	13.5	17.6	19.6	23.1	25.1
YLR171W	GGGGAAGGCGCA	F7	1.470792443	0.90650189	-2.866781934	-2.912196211	-3.18654366	-3.324740789	-3.237383469	-3.221995007	-3.170251387	1.8	5.6	7.6	11.7	13.5	17.6	19.6	23.1	25.1
YGL072C	GCAGGGATGTAA	F7	-0.190660072	-0.97621561	-1.127062228	-2.6599225	-4.906255573	-7.74489242	-8.6575351	-8.642146638	-8.590403018	1.8	5.6	7.6	11.7	13.5	17.6	19.6	23.1	25.1
YGL072C	GCGAATGACTAA	F7	0.107521175	-0.465367109	-0.750424219	-2.588742262	-4.201891624	-8.427551594	-7.340194274	-8.324805813	-8.273062192	1.8	5.6	7.6	11.7	13.5	17.6	19.6	23.1	25.1
YGL072C	AAGGGGCAGCGC	F7	0.848946418	-0.709526809	-0.908043899	-3.923084527	-4.460466382	-6.920591606	-6.833234286	-6.817845824	-6.766102204	1.8	5.6	7.6	11.7	13.5	17.6	19.6	23.1	25.1
YMR214W	AATGGAGGATGG	F7	0.136741314	0.672446551	-0.100837273	-1.753934127	-2.897037043	-3.236868033	-7.471438808	-5.871087845	-7.404306726	1.8	5.6	7.6	11.7	13.5	17.6	19.6	23.1	25.1
YMR214W	GGACGCGCCGGG	F7	-0.498619237	0.171760961	-0.790678955	-0.836093232	-2.634002637	-3.772199766	-5.684842446	-5.669453984	-5.617710364	1.8	5.6	7.6	11.7	13.5	17.6	19.6	23.1	25.1
YMR214W	TGAAGGACTAAA	F7	-0.87713086	-5.388953993	-4.992312816	-5.037727093	-5.312074542	-5.450271671	-5.362914351	-5.347525889	-5.295782269	1.8	5.6	7.6	11.7	13.5	17.6	19.6	23.1	25.1
YPL264C	GGCTGAGTGAGG	F7	0.171424164	0.292248329	0.033662043	-0.982941698	-2.071241771	-4.452552612	-5.996550698	-7.653587579	-9.279915863	1.8	5.6	7.6	11.7	13.5	17.6	19.6	23.1	25.1
YPL264C	AGTGGAGGAAAG	F7	-0.087490726	-0.924916275	-1.465467457	-2.798712052	-4.19381166	-6.987360618	-8.414576471	-9.621580431	-11.15479931	1.8	5.6	7.6	11.7	13.5	17.6	19.6	23.1	25.1
YPL264C	GGGGGAGGCGCG	F7	0.365386335	0.003490882	-0.483371511	-1.767572648	-2.713790663	-5.166861129	-6.044738391	-8.421667352	-9.369923731	1.8	5.6	7.6	11.7	13.5	17.6	19.6	23.1	25.1
YPL264C	CCACGGTAAGCC	F7	0.292794141	0.265852496	-0.022686465	-1.337287375	-1.858901914	-4.198732904	-6.585306772	-7.739843312	-8.688099692	1.8	5.6	7.6	11.7	13.5	17.6	19.6	23.1	25.1
YPL264C	TGGGAGGGGGAT	F7	-0.488922064	0.16262847	0.119634784	-0.996168821	-1.747419024	-3.930940144	-4.938740057	-7.382783214	-7.331039594	1.8	5.6	7.6	11.7	13.5	17.6	19.6	23.1	25.1
YPL264C	GGGCGAGAAAAA	F7	0.120684892	-0.152907226	-0.527929263	-1.671523934	-2.354151516	-5.326925036	-6.561495811	-8.13106985	-9.07932623	1.8	5.6	7.6	11.7	13.5	17.6	19.6	23.1	25.1
YPL264C	GGGGGGTGGGGG	F7	0.162075222	0.045329595	-0.004285458	-0.564272907	-1.516692261	-4.462244313	-5.474422666	-8.266389127	-8.214645506	1.8	5.6	7.6	11.7	13.5	17.6	19.6	23.1	25.1
YPL264C	GAGTGGGTAGGG	F7	-0.067353276	0.314094577	-0.068548402	-0.682246438	-2.092108858	-4.467345184	-5.602380286	-8.171954325	-8.120210704	1.8	5.6	7.6	11.7	13.5	17.6	19.6	23.1	25.1
YPL264C	ACCCTGCGGACG	F7	-0.069775938	-1.364879858	-1.537934425	-1.963379751	-4.105623664	-5.10631727	-8.478391568	-8.463003107	-8.411259486	1.8	5.6	7.6	11.7	13.5	17.6	19.6	23.1	25.1
YPL264C	GTGCGCGGGCCG	F7	-0.87713086	2.58832593	5.782474244	6.212571325	6.232889891	4.658252786	2.86590434	1.237436611	-0.710819768	1.8	5.6	7.6	11.7	13.5	17.6	19.6	23.1	25.1
YPL264C	GGGAAATAGGAT	F7	0.107272285	-0.400635798	-1.554191704	-1.532491785	-2.742708896	-4.819505481	-5.732148161	-7.3017222	-6.249978579	1.8	5.6	7.6	11.7	13.5	17.6	19.6	23.1	25.1
YPL264C	GGTGGAGGAAAG	F7	0.180972094	-0.971448239	-1.204857451	-2.942149433	-3.747011599	-6.055133729	-6.967776409	-6.952387948	-6.900644327	1.8	5.6	7.6	11.7	13.5	17.6	19.6	23.1	25.1
YPL264C	GGCGGGGAGGGG	F7	0.70783164	2.517936602	6.018914439	6.117091016	6.656592251	4.560955585	2.543976245	1.237436611	0.289180232	1.8	5.6	7.6	11.7	13.5	17.6	19.6	23.1	25.1
YPL264C	ACGATACCAACA	F7	-0.379631201	0.224022883	-0.172885062	-1.317835012	-1.755681193	-4.952772011	-6.450377192	-6.434988731	-6.38324511	1.8	5.6	7.6	11.7	13.5	17.6	19.6	23.1	25.1
YPL264C	GGGTCGGTGATC	F7	-1.87713086	1.003363429	4.637043804	5.35459033	5.105777973	3.382618343	1.922487868	0.237436611	-1.710819768	1.8	5.6	7.6	11.7	13.5	17.6	19.6	23.1	25.1
YPL264C	CCAGTGAGATGG	F7	0.70783164	0.604814053	0.092220694	-0.555858085	-2.777738114	-4.138327665	-5.635932845	-5.620544384	-5.568800763	1.8	5.6	7.6	11.7	13.5	17.6	19.6	23.1	25.1
YPL264C	AGGGGCAGTGAG	F7	-0.029133954	-0.19518225	-1.336960987	-1.382375264	-2.589608517	-4.602274764	-4.514917444	-6.084491484	-6.032747863	1.8	5.6	7.6	11.7	13.5	17.6	19.6	23.1	25.1
YPL264C	GGATACTATGCG	F7	-0.366936128	-0.422120857	0.97452032	-1.912196211	-2.18654366	-4.90970329	-5.822345969	-4.806957508	-5.755213887	1.8	5.6	7.6	11.7	13.5	17.6	19.6	23.1	25.1
YPL264C	AATGAGCGTAGC	F7	-0.496040693	-0.207888434	-0.83361507	-1.791566506	-3.568414295	-6.291573925	-5.204216605	-6.188828143	-6.137084523	1.8	5.6	7.6	11.7	13.5	17.6	19.6	23.1	25.1
YPL264C	ATGTGTAGAGAG	F7	-1.462093361	2.070477625	4.562276036	4.844915957	4.954711999	3.13469083	1.807010651	-1.347525889	-1.295782269	1.8	5.6	7.6	11.7	13.5	17.6	19.6	23.1	25.1
YPL264C	CGGAGCAAGGGA	F7	-0.37670187	-0.354188575	-1.957547398	-3.810316597	-2.499701545	-5.222861175	-5.135503855	-5.120115393	-5.068371773	1.8	5.6	7.6	11.7	13.5	17.6	19.6	23.1	25.1
YPL264C	GGGAATGGGGAG	F7	-3.87713086	1.780971008	0.293089403	0.35459033	-1.727112041	-3.86530917	-3.77795185	-3.762563389	-3.710819768	1.8	5.6	7.6	11.7	13.5	17.6	19.6	23.1	25.1
YPL264C	CGGCACCAGAGG	F7	1.730551717	-4.196308915	-3.799667738	-3.845082015	-4.119429464	-4.257626593	-4.170269273	-4.154880811	-4.103137191	1.8	5.6	7.6	11.7	13.5	17.6	19.6	23.1	25.1
YPL264C	GTGCTGGGGCAG	F7	-0.916659224	-0.621127436	-2.294875586	-4.662217958	-2.936565407	-3.074762536	-4.987405216	-4.972016754	-4.920273134	1.8	5.6	7.6	11.7	13.5	17.6	19.6	23.1	25.1
YPL264C	AGCCAACCTGTG	F7	-0.87713086	2.003363429	3.984967107	3.795162921	3.594816054	1.456618925	0.22204815	-0.762563389	-0.710819768	1.8	5.6	7.6	11.7	13.5	17.6	19.6	23.1	25.1
YPL264C	GCCCTGCGGACG	F7	0.066285611	-1.504431211	-1.785861939	-1.56824181	-3.427551759	-2.980786388	-4.478391568	-4.463003107	-4.411259486	1.8	5.6	7.6	11.7	13.5	17.6	19.6	23.1	25.1
YPL264C	GGCTGAGTGGGG	F7	-0.462093361	-0.874380821	-0.799667738	-1.037727093	-2.534466963	-4.257626593	-4.170269273	-4.154880811	-4.103137191	1.8	5.6	7.6	11.7	13.5	17.6	19.6	23.1	25.1
YPL264C	AGGGATTGAAGC	F7	0.558968255	-0.721529333	-0.324888155	-3.540227433	-3.814574882	-3.952772011	-3.865414691	-3.85002623	-3.798282609	1.8	5.6	7.6	11.7	13.5	17.6	19.6	23.1	25.1
YPL264C	TGAGCAGGCTGA	F7	3.646431096	2.517936602	3.400004607	2.547235408	-0.727112041	-0.86530917	-0.77795185	-0.762563389	0.289180232	1.8	5.6	7.6	11.7	13.5	17.6	19.6	23.1	25.1
YPL264C	GGGGCGGGAGAA	F7	-1.534243147	-5.161543497	-4.76490232	-4.810316597	-5.084664046	-5.222861175	-5.135503855	-5.120115393	-5.068371773	1.8	5.6	7.6	11.7	13.5	17.6	19.6	23.1	25.1
YML126C	TGAGGGCTGGCA	F7	-0.165321333	-0.263680758	-0.667502213	-1.970285049	-2.902198748	-5.126695723	-7.059237961	-8.891846406	-9.577068379	1.8	5.6	7.6	11.7	13.5	17.6	19.6	23.1	25.1
YML126C	GATGGGGCCACA	F7	-0.027838948	-0.140301381	-0.912414662	-1.947336565	-2.838355374	-5.816328903	-7.487963483	-10.17301474	-10.12127112	1.8	5.6	7.6	11.7	13.5	17.6	19.6	23.1	25.1
YML126C	ACGGGCCAGGGA	F7	-0.062590841	-0.828597462	-1.255672556	-3.230604545	-4.259374785	-6.995134452	-10.15570465	-10.14031618	-9.503610062	1.8	5.6	7.6	11.7	13.5	17.6	19.6	23.1	25.1
YML126C	GTAGGAAGAGGG	F7	-0.425128514	-0.245558475	-0.651554956	-1.649106581	-2.733088692	-5.070791813	-7.406645924	-8.850689081	-8.213982959	1.8	5.6	7.6	11.7	13.5	17.6	19.6	23.1	25.1
YML126C	CAAAAGTGAGCT	F7	-0.257134062	-0.406681093	-1.041245784	-2.191312213	-3.365219761	-6.397707449	-7.663987083	-10.81852362	-9.766780002	1.8	5.6	7.6	11.7	13.5	17.6	19.6	23.1	25.1
YML126C	GGCAGGGCAGCA	F7	0.039294218	0.180351198	-0.307443912	-1.164370736	-2.197710086	-4.651683083	-6.948989613	-7.781598058	-7.729854437	1.8	5.6	7.6	11.7	13.5	17.6	19.6	23.1	25.1
YML126C	CGCAGGCTTGCG	F7	-0.719854069	-1.167413977	-1.685633347	-2.7105253	-3.632299337	-6.342747915	-6.255390595	-8.487929647	-10.43618603	1.8	5.6	7.6	11.7	13.5	17.6	19.6	23.1	25.1
YML126C	GGCCAGGGGACA	F7	-0.249733093	-0.527265222	-1.098400074	-1.660872787	-3.228416613	-6.194432766	-6.25907854	-8.41361508	-9.361871459	1.8	5.6	7.6	11.7	13.5	17.6	19.6	23.1	25.1
YML126C	GGGGGGCGATCG	F7	0.106613249	0.167439355	-0.403314802	-1.099654842	-2.452004803	-5.345089434	-6.257732114	-8.242343653	-8.190600032	1.8	5.6	7.6	11.7	13.5	17.6	19.6	23.1	25.1
YML126C	GAACAGAACGTG	F7	-0.311117462	-0.814296501	-2.475687445	-3.886751194	-4.161098643	-6.677807396	-8.91237817	-7.896989709	-8.845246088	1.8	5.6	7.6	11.7	13.5	17.6	19.6	23.1	25.1
YML126C	TGTCAGCAGACG	F7	-0.064893717	0.220256054	-0.705030864	-1.102746885	-1.954403262	-6.484917814	-5.982522994	-7.967134533	-7.915390912	1.8	5.6	7.6	11.7	13.5	17.6	19.6	23.1	25.1
YML126C	GTGCGCGGGCCG	F7	0.12286914	3.283471349	6.400004607	6.981863636	7.203625296	5.36350952	3.807010651	1.822399112	0.289180232	1.8	5.6	7.6	11.7	13.5	17.6	19.6	23.1	25.1
YML126C	GCGGGCCAGGGA	F7	0.004224643	-0.914415482	-0.602166492	-2.774692687	-3.975039555	-6.435164778	-7.347807458	-7.332418997	-7.280675376	1.8	5.6	7.6	11.7	13.5	17.6	19.6	23.1	25.1
YML126C	CGCGAGAGTGAG	F7	-1.177254585	0.016900184	-1.196512121	-2.90489141	-3.76420136	-4.902398489	-7.40000367	-7.384615208	-7.332871587	1.8	5.6	7.6	11.7	13.5	17.6	19.6	23.1	25.1
YML126C	GGGGGGGCGGGG	F7	-1.740149957	-2.821338736	-1.49625082	-2.780451956	-5.3767275	-7.836852724	-7.749495404	-6.734106943	-7.682363322	1.8	5.6	7.6	11.7	13.5	17.6	19.6	23.1	25.1
YML126C	AAAGGGAGTCCG	F7	0.206285148	0.722554322	0.007687184	-1.675157013	-1.475573274	-4.672664092	-4.170269273	-6.154880811	-6.103137191	1.8	5.6	7.6	11.7	13.5	17.6	19.6	23.1	25.1
YML126C	GGCGGGGAGGGG	F7	0.12286914	2.896448225	5.878051904	6.055030048	6.227084269	4.041581425	3.543976245	2.044791533	1.289180232	1.8	5.6	7.6	11.7	13.5	17.6	19.6	23.1	25.1
YML126C	GGGTCGGTGATC	F7	-1.87713086	0.517936602	4.592649685	5.070797364	5.191751196	3.08888714	2.309510991	-0.177600888	-1.710819768	1.8	5.6	7.6	11.7	13.5	17.6	19.6	23.1	25.1
YML126C	ACTAGGCAAAGT	F7	-0.866483616	-0.690982531	-2.484165912	-6.529580189	-6.803927638	-5.357162266	-6.854767447	-6.839378986	-6.787635365	1.8	5.6	7.6	11.7	13.5	17.6	19.6	23.1	25.1
YML126C	GGTGCGGGGACC	F7	-1.005715066	-1.033859035	-1.374183451	-4.879029347	-4.416411202	-6.876536426	-5.789179106	-6.773790644	-6.722047023	1.8	5.6	7.6	11.7	13.5	17.6	19.6	23.1	25.1
YML126C	AAGGGTGCGGGA	F7	-0.406598248	-7.061379335	-6.664738158	-6.710152435	-6.984499884	-7.122697013	-7.035339693	-7.019951231	-6.968207611	1.8	5.6	7.6	11.7	13.5	17.6	19.6	23.1	25.1
YML126C	ATGTGTAGAGAG	F7	0.12286914	2.365933509	4.984967107	5.247675126	5.381412416	2.942045752	2.681479769	0.237436611	-0.710819768	1.8	5.6	7.6	11.7	13.5	17.6	19.6	23.1	25.1
YML126C	GAAAAGGCAGCG	F7	-2.033635346	-1.790570977	-1.504961112	-2.609269078	-4.883616527	-6.606776157	-6.519418837	-6.504030375	-6.452286754	1.8	5.6	7.6	11.7	13.5	17.6	19.6	23.1	25.1
YML126C	CACGCAGGCGCA	F7	-0.175472135	-2.224323292	-2.745219954	-5.960559232	-6.234906681	-6.37310381	-6.28574649	-6.270358029	-6.218614408	1.8	5.6	7.6	11.7	13.5	17.6	19.6	23.1	25.1
YML126C	GGGGAAGATCTG	F7	0.528125618	0.074017983	0.290086915	-1.340289863	-4.936565407	-3.489800035	-4.987405216	-4.972016754	-4.920273134	1.8	5.6	7.6	11.7	13.5	17.6	19.6	23.1	25.1
YML126C	GGCCGCCGCGAG	F7	-2.32882683	-1.588262802	-1.859046285	-4.406960903	-5.266270852	-6.404467981	-6.317110661	-6.3017222	-6.249978579	1.8	5.6	7.6	11.7	13.5	17.6	19.6	23.1	25.1
YML126C	GGGGGCGGGGGG	F7	0.272616259	-1.716528651	-5.407350315	-3.452764592	-4.727112041	-5.86530917	-5.77795185	-5.762563389	-5.710819768	1.8	5.6	7.6	11.7	13.5	17.6	19.6	23.1	25.1
YML126C	CCGGGCCAAAAA	F7	-1.577570578	-0.089393712	0.114602388	-0.738166811	-4.01251426	-3.150711389	-4.063354069	-3.047965608	-4.996221987	1.8	5.6	7.6	11.7	13.5	17.6	19.6	23.1	25.1
YML126C	GATAAGGTACCG	F7	0.163511124	-1.93327451	-0.144315909	-0.997085108	-2.534466963	-4.994592187	-4.907234867	-4.891846406	-4.840102785	1.8	5.6	7.6	11.7	13.5	17.6	19.6	23.1	25.1
YML126C	TCTGCGCCCACG	F7	-1.284306242	-5.73472883	-5.338087653	-5.38350193	-5.657849379	-5.796046508	-5.708689188	-5.693300726	-5.641557106	1.8	5.6	7.6	11.7	13.5	17.6	19.6	23.1	25.1
YML126C	AGCCAACCTGTG	F7	-0.87713086	0.780971008	3.680112526	3.547235408	3.520815472	1.13469083	1.807010651	-0.762563389	-0.710819768	1.8	5.6	7.6	11.7	13.5	17.6	19.6	23.1	25.1
YML126C	GAGCTGGGGAGT	F7	-4.87713086	-0.716528651	-0.822387815	-4.452764592	-4.727112041	-4.86530917	-4.77795185	-4.762563389	-4.710819768	1.8	5.6	7.6	11.7	13.5	17.6	19.6	23.1	25.1
YML126C	TCTGTGGGGGTT	F7	-2.078764721	-0.520198527	-0.608984177	-2.976326548	-4.250673997	-2.803908626	-4.301513806	-4.286125345	-4.234381724	1.8	5.6	7.6	11.7	13.5	17.6	19.6	23.1	25.1
YBL034C	GGGCCGGGGGGA	F7	0.249046246	-0.436259708	-0.444008786	-1.976973062	-2.785144162	-5.667502387	-5.732148161	-7.886684701	-8.83494108	1.8	5.6	7.6	11.7	13.5	17.6	19.6	23.1	25.1
YBL034C	AAGAAAGTATAG	F7	0.490035789	-0.200316732	-0.373841053	-2.252605461	-3.354116313	-5.124581657	-7.359152432	-7.343763971	-8.29202035	1.8	5.6	7.6	11.7	13.5	17.6	19.6	23.1	25.1
YBL034C	AGCAAACGGGAG	F7	0.524967583	0.352127709	-0.093689836	-1.997085108	-6.856395058	-5.994592187	-5.322272366	-6.891846406	-6.840102785	1.8	5.6	7.6	11.7	13.5	17.6	19.6	23.1	25.1
YBL034C	GGCGGGAGGAGG	F7	0.724041868	0.513037803	-0.140246245	-1.206124625	-2.439830089	-5.162989719	-6.660594899	-5.645206438	-6.593462817	1.8	5.6	7.6	11.7	13.5	17.6	19.6	23.1	25.1
YBL034C	CAAGGTGCAACG	F7	0.218026373	-0.430533097	-1.779319093	-1.32723371	-3.18654366	-5.324740789	-6.237383469	-6.221995007	-6.170251387	1.8	5.6	7.6	11.7	13.5	17.6	19.6	23.1	25.1
YBL034C	GGGGGGCGTGTG	F7	0.27852001	-1.648340622	-2.126168563	-2.297113722	-3.708964694	-6.169089918	-6.081732598	-6.066344137	-6.014600516	1.8	5.6	7.6	11.7	13.5	17.6	19.6	23.1	25.1
YBL034C	ATGGTGGCGAGG	F7	1.481950233	-4.327553449	-1.123557349	-1.654398453	-4.250673997	-4.388871126	-4.301513806	-4.286125345	-4.234381724	1.8	5.6	7.6	11.7	13.5	17.6	19.6	23.1	25.1
YBL034C	GAGAAAGTATAG	F7	0.374407907	-1.611346415	0.107222857	-1.260119514	-2.534466963	-4.257626593	-4.170269273	-4.154880811	-4.103137191	1.8	5.6	7.6	11.7	13.5	17.6	19.6	23.1	25.1
YBL034C	GGGTGGTGGAAT	F7	-0.462093361	-0.067025899	-0.117843698	-0.622689594	-3.897037043	-4.035234172	-3.947876852	-2.93248839	-3.880744769	1.8	5.6	7.6	11.7	13.5	17.6	19.6	23.1	25.1
YOL066C	CGAGGTGAGAGG	F7	-0.028336664	-0.197655341	-0.307974153	-1.366850689	-2.641198138	-4.147127052	-5.844041041	-7.41361508	-8.94683396	1.8	5.6	7.6	11.7	13.5	17.6	19.6	23.1	25.1
YOL066C	GGCAGCGTGAGC	F7	0.463524443	0.389106622	0.683945519	-0.822602672	-1.421222156	-3.858077601	-4.955144852	-6.814225509	-8.347444389	1.8	5.6	7.6	11.7	13.5	17.6	19.6	23.1	25.1
YOL066C	GAACCTTGGGCA	F7	-0.250589256	-0.073549022	0.278834236	-0.753159525	-1.812768126	-4.505554106	-8.418196786	-7.402808325	-6.766102204	1.8	5.6	7.6	11.7	13.5	17.6	19.6	23.1	25.1
YOL066C	CGATATGGGCAG	F7	-0.098487235	0.600122358	0.617311739	-0.255463152	-1.14214954	-3.40136207	-3.935493127	-6.620544384	-7.568800763	1.8	5.6	7.6	11.7	13.5	17.6	19.6	23.1	25.1
YOL066C	TGGCGAGGGTCA	F7	0.241655292	0.101462871	0.133890808	-0.636210733	-1.960311217	-3.539080938	-5.522112946	-6.243690078	-7.776908958	1.8	5.6	7.6	11.7	13.5	17.6	19.6	23.1	25.1
YOL066C	GCTGGCTTGGAA	F7	-0.229884081	0.370640511	0.447701349	-1.080795815	-2.199865038	-3.78284701	-6.280452191	-6.265063729	-6.213320109	1.8	5.6	7.6	11.7	13.5	17.6	19.6	23.1	25.1
YOL066C	AGCGCGGGGACG	F7	-0.07114148	-0.511014772	-0.378968514	-0.65774633	-2.210629278	-4.016251068	-6.431394089	-5.679040033	-7.949224507	1.8	5.6	7.6	11.7	13.5	17.6	19.6	23.1	25.1
YOL066C	GGTTAGGTGGAG	F7	0.342834824	0.317999032	0.549580963	-0.732872511	-2.049040136	-3.815268488	-5.602380286	-7.171954325	-7.120210704	1.8	5.6	7.6	11.7	13.5	17.6	19.6	23.1	25.1
YOL066C	GGGAAGAACGCC	F7	-0.467042577	-0.671887957	-0.574807061	-2.119027195	-3.331974099	-7.055133729	-5.967776409	-6.952387948	-6.900644327	1.8	5.6	7.6	11.7	13.5	17.6	19.6	23.1	25.1
YOL066C	CGGGTGATGGTA	F7	-0.415550775	0.513198683	-1.637647935	-1.476611334	-1.409921865	-4.796046508	-4.708689188	-5.693300726	-5.641557106	1.8	5.6	7.6	11.7	13.5	17.6	19.6	23.1	25.1
YOL066C	GGGGGACGGAAG	F7	0.089702276	0.058504984	0.592649685	-1.104841289	-0.279653064	-3.002812694	-4.237383469	-5.221995007	-5.170251387	1.8	5.6	7.6	11.7	13.5	17.6	19.6	23.1	25.1
YOL066C	GGGACAGAAGCG	F7	0.222404813	0.01314445	0.557884267	-0.675157013	-1.949504462	-5.257626593	-3.585306772	-5.154880811	-5.103137191	1.8	5.6	7.6	11.7	13.5	17.6	19.6	23.1	25.1
YOL066C	CTAAGGCTGCAC	F7	-0.811542519	-1.908328153	-3.248652569	-5.879029347	-6.153376796	-6.291573925	-6.204216605	-6.188828143	-6.137084523	1.8	5.6	7.6	11.7	13.5	17.6	19.6	23.1	25.1
YOL066C	GGTAACTCGGGG	F7	-1.15175324	-1.125919588	-4.051206505	-4.096620782	-5.955930732	-6.094127861	-6.006770541	-5.991382079	-5.939638459	1.8	5.6	7.6	11.7	13.5	17.6	19.6	23.1	25.1
YOL066C	GGCGGGGAGGGG	F7	0.12286914	1.517936602	4.637043804	4.501431718	4.916744149	2.719653331	1.543976245	-0.762563389	1.289180232	1.8	5.6	7.6	11.7	13.5	17.6	19.6	23.1	25.1
YOL066C	GGGTCGGTGATC	F7	-0.87713086	0.196008507	4.116211641	4.132197909	4.732319578	2.594122448	3.128938745	2.237436611	0.289180232	1.8	5.6	7.6	11.7	13.5	17.6	19.6	23.1	25.1
YOL066C	GGGGTAGCCAGG	F7	-0.222266346	-1.658140626	-2.376976666	-3.422390943	-5.281700893	-5.419898022	-5.332540702	-5.31715224	-5.26540862	1.8	5.6	7.6	11.7	13.5	17.6	19.6	23.1	25.1
YOL066C	CAGAGGCTACTG	F7	0.517148079	-2.348312009	-2.951670832	-2.997085108	-1.856395058	-4.994592187	-4.907234867	-4.891846406	-4.840102785	1.8	5.6	7.6	11.7	13.5	17.6	19.6	23.1	25.1
YOL066C	CGGGGAAGCGGA	F7	0.395887634	-0.929522375	-0.992312816	-1.230372171	-0.405183946	-2.86530917	-4.362914351	-4.347525889	-4.295782269	1.8	5.6	7.6	11.7	13.5	17.6	19.6	23.1	25.1
YOL066C	GGCGCGGGGACG	F7	0.735846017	0.567977285	0.592649685	-1.540227433	-2.229612382	-3.952772011	-3.865414691	-3.85002623	-3.798282609	1.8	5.6	7.6	11.7	13.5	17.6	19.6	23.1	25.1
YOL066C	AGGGGCATGGCA	F7	-0.251526375	-3.348312009	-0.72927841	-2.582047609	-4.856395058	-3.994592187	-4.907234867	-4.891846406	-4.840102785	1.8	5.6	7.6	11.7	13.5	17.6	19.6	23.1	25.1
YOL066C	TGGAGAGCCTTA	F7	-4.964593702	-2.084099412	-1.909850656	-1.370302432	-0.727112041	-4.952772011	-4.865414691	-4.85002623	-4.798282609	1.8	5.6	7.6	11.7	13.5	17.6	19.6	23.1	25.1
YOL066C	TGCCTTACAGCA	F7	1.70783164	-0.697076289	-0.107790033	-3.15320431	-3.427551759	-2.565748888	-3.478391568	-3.463003107	-3.411259486	1.8	5.6	7.6	11.7	13.5	17.6	19.6	23.1	25.1
YGR249W	AATTGGCCGAGG	F7	-0.307571101	-0.366671037	-0.614589335	-1.487049647	-2.441406805	-4.78884186	-6.201330427	-8.86401387	-9.81227025	1.8	5.6	7.6	11.7	13.5	17.6	19.6	23.1	25.1
YGR249W	CTGGAGGAGGCA	F7	-0.410960959	-0.123761479	-0.078871557	-0.863776231	-1.735776902	-4.294817152	-5.375059781	-7.56130518	-8.609097233	1.8	5.6	7.6	11.7	13.5	17.6	19.6	23.1	25.1
YGR249W	GGGGGACTGGGC	F7	-0.161139395	0.126176815	-0.170160892	-1.098481124	-1.856704948	-3.941660056	-5.640899098	-6.77751373	-8.31073261	1.8	5.6	7.6	11.7	13.5	17.6	19.6	23.1	25.1
YGR249W	ACGATGCGTATG	F7	-0.329061581	-0.303731867	-0.625655779	-1.263192348	-2.024690275	-4.741826117	-6.069506296	-8.376045929	-8.909264809	1.8	5.6	7.6	11.7	13.5	17.6	19.6	23.1	25.1
YGR249W	ATGGGGTGCGGG	F7	-0.775368144	-0.702228777	-1.031412636	-1.56225374	-2.05161408	-4.296726413	-5.587880716	-6.309457849	-7.842676729	1.8	5.6	7.6	11.7	13.5	17.6	19.6	23.1	25.1
YGR249W	GTGCGCGGGCCG	F7	0.12286914	3.003363429	6.558433969	7.139692445	7.437794886	5.848936348	5.371795269	3.237436611	2.289180232	1.8	5.6	7.6	11.7	13.5	17.6	19.6	23.1	25.1
YGR249W	GATTGGCCGAGG	F7	-0.172586744	-0.546054955	-0.074774976	-1.430044516	-2.244960346	-4.257626593	-5.340194274	-7.324805813	-7.273062192	1.8	5.6	7.6	11.7	13.5	17.6	19.6	23.1	25.1
YGR249W	CGGTGGAACTGC	F7	-0.259746882	-0.123871759	-0.180281407	-1.554644206	-2.18654366	-4.517385867	-6.237383469	-7.221995007	-7.170251387	1.8	5.6	7.6	11.7	13.5	17.6	19.6	23.1	25.1
YGR249W	GGCGGGGAGGGG	F7	-1.462093361	2.311485725	5.052081303	5.62048439	6.071629751	4.407709324	3.807010651	1.822399112	0.704217731	1.8	5.6	7.6	11.7	13.5	17.6	19.6	23.1	25.1
YGR249W	GGGTCGGTGATC	F7	0.537906639	2.311485725	4.735607639	5.730457232	5.887597803	4.382618343	3.337525367	1.459829033	0.289180232	1.8	5.6	7.6	11.7	13.5	17.6	19.6	23.1	25.1
YGR249W	GGTTAGGTGGAG	F7	-0.066608659	-0.334506209	0.614675991	-0.345849388	-2.290048235	-3.302714482	-4.215357162	-5.784931202	-5.733187581	1.8	5.6	7.6	11.7	13.5	17.6	19.6	23.1	25.1
YGR249W	GCGATGCGTATG	F7	0.12286914	-0.038456746	0.300468933	-0.715798998	-1.634002637	-4.772199766	-4.684842446	-4.669453984	-5.617710364	1.8	5.6	7.6	11.7	13.5	17.6	19.6	23.1	25.1
YGR249W	GTGGAGAGAATG	F7	1.88186104	1.353549784	2.214138061	-0.56824181	-0.842589258	-3.565748888	-2.478391568	-3.463003107	-3.411259486	1.8	5.6	7.6	11.7	13.5	17.6	19.6	23.1	25.1
YGR249W	GGCTGTAGCTCT	F7	-0.069775938	-1.803991493	-1.028838692	-1.774692687	-5.049040136	-3.602274764	-5.099879945	-5.084491484	-5.032747863	1.8	5.6	7.6	11.7	13.5	17.6	19.6	23.1	25.1
YGR249W	GTGGGGTGCGGG	F7	0.363877239	-0.456068189	-0.407350315	-1.590268116	-1.379188738	-3.324740789	-4.237383469	-4.221995007	-4.170251387	1.8	5.6	7.6	11.7	13.5	17.6	19.6	23.1	25.1
YGR249W	ATGGAAAGAGCT	F7	-0.739627337	0.122007926	0.27072159	-0.315261068	-4.049040136	-4.187237265	-4.099879945	-4.084491484	-4.032747863	1.8	5.6	7.6	11.7	13.5	17.6	19.6	23.1	25.1
YNL313C	CTAAGGCTGCAC	F7	0.095080278	0.433694865	0.06071933	-0.616131878	-1.365637818	-4.208758072	-5.289242439	-7.8402008	-8.166968803	1.8	5.6	7.6	11.7	13.5	17.6	19.6	23.1	25.1
YNL313C	GACGAGCTGGGG	F7	-0.209130166	0.065313467	0.209866384	-0.514797989	-1.16933437	-3.747325097	-4.79156466	-6.728347673	-8.200166009	1.8	5.6	7.6	11.7	13.5	17.6	19.6	23.1	25.1
YNL313C	TGGAGGCGGGGG	F7	0.227746052	0.442044837	0.14557471	-0.805111279	-1.542940967	-4.526163436	-5.386338696	-7.178305157	-8.126561536	1.8	5.6	7.6	11.7	13.5	17.6	19.6	23.1	25.1
YNL313C	GCGATAAGCTGG	F7	-0.191609567	0.175953345	-0.098175133	-1.009377624	-1.543833118	-3.686422017	-5.7866917	-6.481796621	-7.082129697	1.8	5.6	7.6	11.7	13.5	17.6	19.6	23.1	25.1
YNL313C	TGAACAGGTGGA	F7	0.49908739	0.505112562	0.609572988	-0.927168718	-1.40433305	-4.100525632	-5.598130813	-8.167704852	-8.115961231	1.8	5.6	7.6	11.7	13.5	17.6	19.6	23.1	25.1
YNL313C	CGACTCGGAGGG	F7	-0.254535981	0.181173466	-0.250190788	-1.230899375	-1.569952514	-4.154405873	-8.388976647	-6.788625685	-6.321844565	1.8	5.6	7.6	11.7	13.5	17.6	19.6	23.1	25.1
YNL313C	GTGCGCGGGCCG	F7	-0.462093361	3.311485725	6.187596274	7.122144244	7.545906453	5.538413016	4.70317484	1.974402205	2.026145826	1.8	5.6	7.6	11.7	13.5	17.6	19.6	23.1	25.1
YNL313C	ATCTGCCCAGAT	F7	-0.893432673	-9.087079846	-1.771575431	-8.735852945	-2.706419646	-9.148397523	-9.061040203	-9.045651742	-7.993908121	1.8	5.6	7.6	11.7	13.5	17.6	19.6	23.1	25.1
YNL313C	TAAGGGGCGGGG	F7	0.424137764	-0.35516568	-0.062360314	-1.044580764	-0.81885461	-3.338480845	-6.499051039	-7.483662577	-7.431918957	1.8	5.6	7.6	11.7	13.5	17.6	19.6	23.1	25.1
YNL313C	GGCACAGGGCGA	F7	0.481129447	0.576752829	0.686364119	-0.07202027	-1.27385522	-5.49951519	-4.997120371	-6.981731909	-5.929988288	1.8	5.6	7.6	11.7	13.5	17.6	19.6	23.1	25.1
YNL313C	TTAGGAAGCCAG	F7	0.223955265	1.061991159	0.725916216	0.116601054	-0.681308351	-3.119065762	-6.732148161	-5.716759699	-5.665016078	1.8	5.6	7.6	11.7	13.5	17.6	19.6	23.1	25.1
YNL313C	CGGGAGCGAGGT	F7	-0.536093942	-0.10602003	0.310249954	-0.967337765	-1.312074542	-3.897730648	-4.684842446	-7.254416485	-7.202672864	1.8	5.6	7.6	11.7	13.5	17.6	19.6	23.1	25.1
YNL313C	CGAGGGGGGGGA	F7	-1.244862645	-0.530972998	-1.124416352	-1.774692687	-4.826647715	-7.772199766	-5.362914351	-7.669453984	-7.617710364	1.8	5.6	7.6	11.7	13.5	17.6	19.6	23.1	25.1
YNL313C	GGGTCGGTGATC	F7	0.12286914	2.003363429	5.859436225	6.21966075	6.872800801	4.749400674	4.128938745	1.237436611	1.611108327	1.8	5.6	7.6	11.7	13.5	17.6	19.6	23.1	25.1
YNL313C	GGAGGTCCTGCA	F7	0.726447319	0.372165462	0.303143067	-0.293286378	-2.671970487	-4.132095711	-5.044738391	-6.029349929	-5.977606309	1.8	5.6	7.6	11.7	13.5	17.6	19.6	23.1	25.1
YNL313C	GGGCGATGGTGG	F7	-1.14302492	-0.531465638	0.104363203	-0.066581956	-2.215398522	-3.716165731	-6.436163333	-5.420774871	-6.369031251	1.8	5.6	7.6	11.7	13.5	17.6	19.6	23.1	25.1
YNL313C	ACGGGAAGGCGG	F7	-0.313229975	-0.327553449	-1.471480653	-2.069435953	-3.443319075	-6.388871126	-5.301513806	-6.286125345	-6.234381724	1.8	5.6	7.6	11.7	13.5	17.6	19.6	23.1	25.1
YNL313C	CAAGGGGTTGGC	F7	0.283333812	0.448395669	-1.909850656	-1.839787715	-4.814574882	-4.952772011	-5.865414691	-5.85002623	-5.798282609	1.8	5.6	7.6	11.7	13.5	17.6	19.6	23.1	25.1
YNL313C	TGATATAGCGGG	F7	1.582300758	1.428669264	1.518649103	0.312770154	-0.879115135	-1.86530917	-4.099879945	-4.084491484	-4.032747863	1.8	5.6	7.6	11.7	13.5	17.6	19.6	23.1	25.1
YNL313C	AGGGGCGAAGGG	F7	-2.858983514	-1.200881645	-1.389202969	-0.898564345	-4.030892789	-5.169089918	-4.496770098	-6.066344137	-6.014600516	1.8	5.6	7.6	11.7	13.5	17.6	19.6	23.1	25.1
YNL313C	GCCAGGACCGGA	F7	-3.222905697	-0.308464076	-0.694231463	-1.061573835	-2.335921284	-3.211084007	-4.708689188	-5.693300726	-5.641557106	1.8	5.6	7.6	11.7	13.5	17.6	19.6	23.1	25.1
YNL313C	AACAGGGAACGT	F7	0.796058823	-0.489882902	0.138083821	-3.077255457	-3.351602906	-2.489800035	-4.987405216	-3.972016754	-4.920273134	1.8	5.6	7.6	11.7	13.5	17.6	19.6	23.1	25.1
YNL313C	CAGTTCGGGTCC	F7	0.555828547	0.196008507	-0.559353409	-4.774692687	-3.464077635	-5.187237265	-5.099879945	-5.084491484	-5.032747863	1.8	5.6	7.6	11.7	13.5	17.6	19.6	23.1	25.1
YNL313C	ACAACAATGACG	F7	0.58681624	-0.96153277	0.126986112	0.212816369	-0.497630195	-4.723290165	-3.050970345	-4.620544384	-3.568800763	1.8	5.6	7.6	11.7	13.5	17.6	19.6	23.1	25.1
YNL313C	AGACGATGCTGC	F7	-2.047055862	-0.581599071	1.095150025	-0.622689594	-1.196597324	-5.035234172	-3.947876852	-4.93248839	-4.880744769	1.8	5.6	7.6	11.7	13.5	17.6	19.6	23.1	25.1
YNL313C	AAACAATGACGA	F7	-1.713632128	0.837554536	0.80677449	-0.637189163	-1.201043229	-4.50916536	-1.836845539	-4.406419578	-4.354675958	1.8	5.6	7.6	11.7	13.5	17.6	19.6	23.1	25.1
YNL313C	TCTAAGTGGAGT	F7	-1.047055862	-6.143841496	-5.747200318	-5.792614595	-6.066962044	-6.205159173	-6.117801853	-6.102413392	-6.050669771	1.8	5.6	7.6	11.7	13.5	17.6	19.6	23.1	25.1
YNL313C	AGCCAACCTGTG	F7	0.12286914	1.517936602	4.177612185	3.634698249	4.520815472	1.456618925	0.807010651	0.822399112	-0.710819768	1.8	5.6	7.6	11.7	13.5	17.6	19.6	23.1	25.1
YNL313C	GGGGAGGCGGGG	F7	0.430991435	0.504130803	-1.214705237	-0.845082015	-1.797501369	-4.257626593	-4.170269273	-4.154880811	-4.103137191	1.8	5.6	7.6	11.7	13.5	17.6	19.6	23.1	25.1
YNL313C	GTCAAAAGAAAT	F7	1.904228853	0.196008507	-3.407350315	-3.452764592	-3.727112041	-3.86530917	-3.77795185	-3.762563389	-3.710819768	1.8	5.6	7.6	11.7	13.5	17.6	19.6	23.1	25.1
YNL313C	TGTGGCGAGTGA	F7	-1.324589837	-1.540957087	-1.72927841	-0.189730186	-2.049040136	-4.772199766	-2.684842446	-4.669453984	-4.617710364	1.8	5.6	7.6	11.7	13.5	17.6	19.6	23.1	25.1
YNL313C	GTCTGCCCAGAT	F7	-0.523493906	-4.973916494	-1.407350315	-4.622689594	-1.897037043	-5.035234172	-4.947876852	-4.93248839	-4.880744769	1.8	5.6	7.6	11.7	13.5	17.6	19.6	23.1	25.1
YNL313C	CGGCAGTAGGGG	F7	-4.047055862	-0.388953993	0.329615279	-0.300761499	-1.312074542	-3.035234172	-3.947876852	-3.93248839	-3.880744769	1.8	5.6	7.6	11.7	13.5	17.6	19.6	23.1	25.1
YNL313C	CGCATACTGAGC	F7	-0.230767815	-0.157628447	-3.930912271	-3.976326548	-4.250673997	-4.388871126	-4.301513806	-4.286125345	-4.234381724	1.8	5.6	7.6	11.7	13.5	17.6	19.6	23.1	25.1
YNL313C	AAACGTGAGCGA	F7	-0.87713086	0.780971008	3.177612185	3.547235408	3.272887959	1.942045752	0.22204815	-0.762563389	-0.710819768	1.8	5.6	7.6	11.7	13.5	17.6	19.6	23.1	25.1
YDR150W	GTGGAGCGCGCG	F7	0.104423472	-0.578983123	-1.037525393	-4.310745587	-5.373588931	-8.971217679	-8.883860359	-8.868471897	-8.816728277	1.8	5.6	7.6	11.7	13.5	17.6	19.6	23.1	25.1
YDR150W	GCACGCAGATAG	F7	-1.139626042	-2.492347143	-2.563854801	-5.931197173	-5.9831522	-8.928704251	-8.841346931	-8.82595847	-8.774214849	1.8	5.6	7.6	11.7	13.5	17.6	19.6	23.1	25.1
YDR150W	GGGGGGGAGGGG	F7	-1.275680237	-1.460338627	-2.499796564	-3.310745587	-4.099666209	-5.04521826	-6.95786094	-6.942472479	-6.890728858	1.8	5.6	7.6	11.7	13.5	17.6	19.6	23.1	25.1
YDR150W	ATGTACATCCAG	F7	-1.446496506	-1.683697259	-3.345949771	-5.976326548	-6.250673997	-6.388871126	-6.301513806	-6.286125345	-6.234381724	1.8	5.6	7.6	11.7	13.5	17.6	19.6	23.1	25.1
YDR150W	GGGCGGAGGGGC	F7	2.100149063	0.365933509	0.052081303	-3.452764592	-3.727112041	-3.86530917	-2.77795185	-3.762563389	-3.710819768	1.8	5.6	7.6	11.7	13.5	17.6	19.6	23.1	25.1
YLR077W	TAGGGATAGGTC	F7	-0.224352975	0.637798734	-0.909850656	-1.607341629	-4.1040815	-6.41220363	-7.32484631	-7.309457849	-7.257714228	1.8	5.6	7.6	11.7	13.5	17.6	19.6	23.1	25.1
YLR077W	CAGGCATCCCAA	F7	-0.407021978	-1.123115515	-1.658087362	-2.210461628	-4.562811589	-4.870933719	-7.783576399	-7.768187938	-7.716444317	1.8	5.6	7.6	11.7	13.5	17.6	19.6	23.1	25.1
YLR077W	GCGGTAAACAGG	F7	-0.386805234	-1.053350962	-2.136702725	-2.970612897	-7.704391965	-7.842589094	-7.755231774	-7.739843312	-7.688099692	1.8	5.6	7.6	11.7	13.5	17.6	19.6	23.1	25.1
YLR077W	GGCTGCAAGAAG	F7	-0.956858053	-1.09522279	-2.088528131	-1.085032808	-4.096345851	-5.819505481	-5.732148161	-7.3017222	-7.249978579	1.8	5.6	7.6	11.7	13.5	17.6	19.6	23.1	25.1
YLR077W	GGAGAAGGAGGG	F7	-0.403199672	-1.388953993	-1.219723312	-4.037727093	-4.575108948	-7.035234172	-6.947876852	-6.93248839	-6.880744769	1.8	5.6	7.6	11.7	13.5	17.6	19.6	23.1	25.1
YLR077W	CGGGGGTGCAGT	F7	-1.176691142	-0.929522375	-3.184957894	-5.037727093	-6.312074542	-6.450271671	-6.362914351	-6.347525889	-6.295782269	1.8	5.6	7.6	11.7	13.5	17.6	19.6	23.1	25.1
YLR077W	GAACAGGGGGCC	F7	-4.92152498	1.009595383	0.248695283	-0.689803789	-4.77150616	-3.324740789	-4.822345969	-4.806957508	-4.755213887	1.8	5.6	7.6	11.7	13.5	17.6	19.6	23.1	25.1
YLR077W	AGACGCCGGGAG	F7	0.631016043	-1.83641297	-1.899203412	-3.359655188	-3.634002637	-5.357162267	-5.269804946	-5.254416485	-5.202672864	1.8	5.6	7.6	11.7	13.5	17.6	19.6	23.1	25.1
YLR077W	CTGGGAGCATCA	F7	2.463906058	-3.710882088	0.386198807	-3.359655188	-3.634002637	-3.772199766	-3.684842446	-3.669453984	-3.617710364	1.8	5.6	7.6	11.7	13.5	17.6	19.6	23.1	25.1
YER182W	AGAGGAACGCGC	F7	0.08933218	-0.039705293	-0.102495734	-0.795393596	-2.000793691	-3.460918915	-5.164974973	-9.85002623	-8.213320109	1.8	5.6	7.6	11.7	13.5	17.6	19.6	23.1	25.1
YER182W	AGCGGGAAGCCT	F7	-0.864559716	-1.563954957	-2.480267071	-4.327455237	-5.904365456	-8.36449068	-9.862095861	-10.8467074	-10.79496378	1.8	5.6	7.6	11.7	13.5	17.6	19.6	23.1	25.1
YER182W	AAACACTCAGGG	F7	-0.203468622	-0.013720068	-0.206290864	-1.233940862	-1.84161116	-4.484428682	-5.134036956	-6.003171277	-9.651867374	1.8	5.6	7.6	11.7	13.5	17.6	19.6	23.1	25.1
YER182W	GCACTTACAGAT	F7	-0.636697883	-0.885486611	-1.373368216	-2.572733858	-3.886609671	-7.194731802	-9.692336982	-8.676948521	-9.6252049	1.8	5.6	7.6	11.7	13.5	17.6	19.6	23.1	25.1
YER182W	ATACAATAGTGG	F7	-0.208889965	0.02455182	0.204307052	-1.123506955	-1.799952848	-3.979970153	-5.520644055	-6.379724712	-7.912943592	1.8	5.6	7.6	11.7	13.5	17.6	19.6	23.1	25.1
YER182W	CCACGCTCCGCG	F7	0.048771082	-1.214714156	-2.024145147	-3.276884397	-3.940274136	-7.148860593	-7.061503273	-9.368042907	-9.316299286	1.8	5.6	7.6	11.7	13.5	17.6	19.6	23.1	25.1
YER182W	AACGAAGAAAGA	F7	0.496467365	0.246909406	0.410216411	-0.543219543	-1.52651821	-3.972837634	-6.277797737	-6.262409276	-8.210665655	1.8	5.6	7.6	11.7	13.5	17.6	19.6	23.1	25.1
YER182W	GGGGAGCGTCAA	F7	-0.108828715	-0.167173272	0.424863594	-0.406425877	-1.538754322	-3.869596529	-5.852628536	-6.574205669	-8.107424549	1.8	5.6	7.6	11.7	13.5	17.6	19.6	23.1	25.1
YER182W	CGTGAGCCACAT	F7	-1.096098485	-0.987481222	-1.79774029	-3.375168187	-4.77150616	-7.41220363	-8.909808811	-7.894420349	-8.842676729	1.8	5.6	7.6	11.7	13.5	17.6	19.6	23.1	25.1
YER182W	ACAGAGGGGGAG	F7	-0.270473288	-1.134140094	-0.900997649	-4.211756493	-3.938616146	-4.86530917	-6.652420968	-8.221995007	-7.170251387	1.8	5.6	7.6	11.7	13.5	17.6	19.6	23.1	25.1
YER182W	GAGCCGCGAGGC	F7	-0.491674352	-0.402324757	-1.241571843	-1.676932638	-3.00190616	-7.947458212	-7.860100891	-7.84471243	-7.792968809	1.8	5.6	7.6	11.7	13.5	17.6	19.6	23.1	25.1
YER182W	AGGGGAGGCAAG	F7	-0.468092102	-0.67248671	-0.619799933	-1.750944084	-3.180569759	-7.778198506	-6.105878686	-6.675452725	-7.623709104	1.8	5.6	7.6	11.7	13.5	17.6	19.6	23.1	25.1
YER182W	ACGACAGCGGTC	F7	0.509892263	-0.776510756	-1.681525279	-3.065741469	-3.968120141	-7.565748888	-7.478391568	-7.463003107	-7.411259486	1.8	5.6	7.6	11.7	13.5	17.6	19.6	23.1	25.1
YER182W	GGCGCGATCCAC	F7	-0.786675909	-3.355401434	-3.357309633	-3.955264933	-8.136502977	-8.274700106	-8.187342786	-8.171954325	-8.120210704	1.8	5.6	7.6	11.7	13.5	17.6	19.6	23.1	25.1
YER182W	CGATGAATGAAG	F7	0.289876658	-1.678460611	-1.574000185	-5.649161805	-5.508471755	-7.646668884	-7.559311564	-7.543923102	-7.492179482	1.8	5.6	7.6	11.7	13.5	17.6	19.6	23.1	25.1
YER182W	ACGCGGGGCTGT	F7	-1.177175837	-1.643195281	-2.246554103	-2.832536762	-4.981353328	-6.704512958	-7.617155638	-7.601767177	-7.550023556	1.8	5.6	7.6	11.7	13.5	17.6	19.6	23.1	25.1
YER182W	ATGTAACGCGAA	F7	0.093722794	-0.540957087	-1.778188011	-6.681583283	-2.634002637	-6.094127861	-7.006770541	-6.991382079	-6.939638459	1.8	5.6	7.6	11.7	13.5	17.6	19.6	23.1	25.1
YER182W	GTGCGCGGGCCG	F7	-1.462093361	2.311485725	5.400004607	5.78245187	5.754014649	4.357083251	3.22204815	0.237436611	0.289180232	1.8	5.6	7.6	11.7	13.5	17.6	19.6	23.1	25.1
YER182W	GGGCGCTTCGGG	F7	-1.344635779	-1.680609077	-1.788440483	-3.675157013	-4.534466963	-7.672664092	-6.585306772	-7.569918311	-7.51817469	1.8	5.6	7.6	11.7	13.5	17.6	19.6	23.1	25.1
YER182W	AAGGAGGTATCA	F7	-0.850163813	-1.444449106	-3.675839151	-3.858756952	-6.455032496	-7.593229625	-7.505872305	-7.490483843	-7.438740223	1.8	5.6	7.6	11.7	13.5	17.6	19.6	23.1	25.1
YER182W	CGCGCGTCCCGG	F7	-1.176097807	-1.678460611	-2.000048465	-3.829734051	-5.689044	-7.41220363	-7.32484631	-7.309457849	-7.257714228	1.8	5.6	7.6	11.7	13.5	17.6	19.6	23.1	25.1
YER182W	GGAGGAACGCGC	F7	0.029759735	-0.318564666	-0.174689559	-1.189730186	-1.656722713	-3.86530917	-4.099879945	-6.084491484	-6.032747863	1.8	5.6	7.6	11.7	13.5	17.6	19.6	23.1	25.1
YER182W	CGGAGGCAGGGC	F7	-1.004510167	-0.953738612	-2.972134934	-5.602511712	-5.876859161	-5.430093789	-6.92769897	-6.912310508	-6.860566888	1.8	5.6	7.6	11.7	13.5	17.6	19.6	23.1	25.1
YER182W	TCCTAAGCGCAG	F7	-0.90883972	-0.283159329	-0.801629254	-2.168971626	-3.665711496	-3.218946125	-6.301513806	-6.286125345	-6.234381724	1.8	5.6	7.6	11.7	13.5	17.6	19.6	23.1	25.1
YER182W	AGGGCTAAGGGC	F7	-2.225054164	-0.588978602	-1.307814642	-2.353228919	-3.212538868	-5.087701592	-6.585306772	-6.569918311	-6.51817469	1.8	5.6	7.6	11.7	13.5	17.6	19.6	23.1	25.1
YER182W	GGACAACGAGGG	F7	-1.913967628	-1.840828261	-1.778606123	-6.347582355	-6.621929804	-6.760126933	-6.672769613	-6.657381152	-6.605637531	1.8	5.6	7.6	11.7	13.5	17.6	19.6	23.1	25.1
YER182W	GGCGGGAAGCCT	F7	-0.813000523	-1.309226801	-1.959891338	-3.590268116	-5.18654366	-6.324740789	-6.237383469	-6.221995007	-6.170251387	1.8	5.6	7.6	11.7	13.5	17.6	19.6	23.1	25.1
YER182W	GAACACTCAGGG	F7	0.091842244	-0.149126979	-0.154584245	-1.422390943	-1.581261175	-3.097969927	-5.332540702	-5.31715224	-5.26540862	1.8	5.6	7.6	11.7	13.5	17.6	19.6	23.1	25.1
YER182W	GTACAATAGTGG	F7	0.238346357	0.026083506	0.815042106	-0.622689594	-1.196597324	-3.450271671	-4.947876852	-4.93248839	-4.880744769	1.8	5.6	7.6	11.7	13.5	17.6	19.6	23.1	25.1
YER182W	TGGCGGTGGGAA	F7	2.07706545	1.687861604	0.762574686	-0.452764592	-1.14214954	-3.86530917	-3.77795185	-2.762563389	-3.710819768	1.8	5.6	7.6	11.7	13.5	17.6	19.6	23.1	25.1
YER182W	AGGGCTCTCGCG	F7	2.324503001	1.096472834	0.77322193	0.225307313	-2.049040136	-1.772199766	-3.684842446	-3.669453984	-3.617710364	1.8	5.6	7.6	11.7	13.5	17.6	19.6	23.1	25.1
YER182W	CTCCGTGGAGGG	F7	-2.379631201	-2.406027507	-1.909850656	-5.862155528	-3.814574882	-5.274700106	-6.187342786	-6.171954325	-6.120210704	1.8	5.6	7.6	11.7	13.5	17.6	19.6	23.1	25.1
YER182W	GACGAAGAAAGA	F7	1.084394992	0.118005995	1.152077093	-0.378764011	-0.515607936	-3.113236684	-3.025879364	-4.010490902	-3.958747281	1.8	5.6	7.6	11.7	13.5	17.6	19.6	23.1	25.1
YER182W	ATGTGTAGAGAG	F7	-1.87713086	0.780971008	3.721932702	3.070797364	3.080242881	1.719653331	1.22204815	-0.177600888	-0.710819768	1.8	5.6	7.6	11.7	13.5	17.6	19.6	23.1	25.1
YER182W	AGGCAAGGGGGC	F7	1.206933405	0.011583936	-1.243851583	-2.096620782	-4.370968231	-4.50916536	-4.42180804	-4.406419578	-4.354675958	1.8	5.6	7.6	11.7	13.5	17.6	19.6	23.1	25.1
YER182W	GCGGGGGCCGGG	F7	-0.462093361	-0.388953993	-4.692752534	-4.738166811	-5.01251426	-5.150711389	-5.063354069	-5.047965608	-4.996221987	1.8	5.6	7.6	11.7	13.5	17.6	19.6	23.1	25.1
YER182W	GCAGAGGGGGAG	F7	0.43320926	-0.862885182	0.036256336	-2.511658281	-3.370968231	-4.50916536	-4.42180804	-4.406419578	-4.354675958	1.8	5.6	7.6	11.7	13.5	17.6	19.6	23.1	25.1
YER182W	AGGTCGGATGGT	F7	-0.059994917	-2.874380821	-2.799667738	-4.845082015	-5.119429464	-5.257626593	-5.170269273	-5.154880811	-5.103137191	1.8	5.6	7.6	11.7	13.5	17.6	19.6	23.1	25.1
YER182W	GAGATATGCTAG	F7	-1.684485782	-1.026383914	-4.799667738	-4.845082015	-3.534466963	-5.257626593	-5.170269273	-5.154880811	-5.103137191	1.8	5.6	7.6	11.7	13.5	17.6	19.6	23.1	25.1
YER182W	CGCAGGAAGTAA	F7	0.679262488	-0.191014616	-0.494813157	-1.218299338	-2.814574882	-3.952772011	-3.865414691	-3.85002623	-3.798282609	1.8	5.6	7.6	11.7	13.5	17.6	19.6	23.1	25.1
YER182W	CGGGAAACGGAC	F7	-1.061555431	-0.447847682	-4.051206505	-4.096620782	-1.049040136	-4.50916536	-4.42180804	-4.406419578	-4.354675958	1.8	5.6	7.6	11.7	13.5	17.6	19.6	23.1	25.1
YER182W	TGCGTGAGGAAG	F7	1.515186563	1.950896009	-2.407350315	-0.867802091	-2.727112041	-2.86530917	-2.77795185	-2.762563389	-2.710819768	1.8	5.6	7.6	11.7	13.5	17.6	19.6	23.1	25.1
YER182W	GCGACAGCGGTC	F7	0.877756642	-0.996636571	-1.08542222	-1.867802091	-2.727112041	-3.86530917	-3.77795185	-3.762563389	-3.710819768	1.8	5.6	7.6	11.7	13.5	17.6	19.6	23.1	25.1
YER182W	GGGGGAGGCAAG	F7	-0.157238779	-0.432022715	-0.172885062	-1.955264933	-2.229612382	-3.952772011	-3.865414691	-3.85002623	-3.798282609	1.8	5.6	7.6	11.7	13.5	17.6	19.6	23.1	25.1
YEL061C	CGGGCGGCCGAG	F7	1.870103069	0.780971008	-0.629742737	-0.452764592	-3.534466963	-3.672664092	-3.585306772	-3.569918311	-3.51817469	1.8	5.6	7.6	11.7	13.5	17.6	19.6	23.1	25.1
YEL061C	GGGTGATGCATT	F7	1.269710528	0.388653585	-1.629742737	-0.260119514	-3.534466963	-2.672664092	-3.585306772	-3.569918311	-3.51817469	1.8	5.6	7.6	11.7	13.5	17.6	19.6	23.1	25.1
YPL212C	CGCGCAGGCTAT	F7	0.099169304	0.148212996	-0.392733219	-0.86878185	-1.344763161	-3.897997789	-4.630068223	-7.117180102	-8.650398982	1.8	5.6	7.6	11.7	13.5	17.6	19.6	23.1	25.1
YPL212C	GGATGGGTTGTT	F7	1.027872626	-0.593773785	-0.465065813	-5.125189934	-3.814574882	-6.537734512	-4.865414691	-6.434988731	-6.38324511	1.8	5.6	7.6	11.7	13.5	17.6	19.6	23.1	25.1
YJL084C	CCCCGGGAAGGA	F7	-0.050897928	-0.866727248	-1.84646195	-3.891876226	-3.544735299	-5.682932428	-7.917503203	-7.902114741	-7.85037112	1.8	5.6	7.6	11.7	13.5	17.6	19.6	23.1	25.1
YDR539W	AGGCACACGGGA	F7	-0.267326244	-0.642577596	-1.155787494	-2.384065828	-3.39690877	-6.508564112	-7.482607336	-9.668852736	-9.93903721	1.8	5.6	7.6	11.7	13.5	17.6	19.6	23.1	25.1
YDR539W	GAGGAGGCCCGC	F7	-0.257772215	-0.77605326	-1.471615638	-2.672025913	-4.481504707	-6.204664337	-8.287232018	-11.27184356	-11.22009994	1.8	5.6	7.6	11.7	13.5	17.6	19.6	23.1	25.1
YDR539W	ATATCCCATGGT	F7	-0.412283061	-0.097759026	-1.283321849	-3.268024712	-3.67512737	-6.866435836	-10.10100661	-10.08561815	-10.03387453	1.8	5.6	7.6	11.7	13.5	17.6	19.6	23.1	25.1
YDR539W	CGAAGGGGCAGG	F7	-0.115940766	-0.648995494	-1.43998132	-2.86014039	-4.110240292	-6.454888299	-8.483008196	-10.05258224	-9.000838615	1.8	5.6	7.6	11.7	13.5	17.6	19.6	23.1	25.1
YDR539W	AGGCGGAAGGCT	F7	0.57078677	0.467048376	-0.145845809	-1.063180272	-1.581084752	-4.304244382	-6.267513135	-9.059479596	-8.007735975	1.8	5.6	7.6	11.7	13.5	17.6	19.6	23.1	25.1
YDR539W	GCGCGACGCGGC	F7	-0.331005026	-0.578318354	-0.927682757	-1.885149335	-3.413253376	-5.444535301	-8.164532903	-8.149144442	-9.682363322	1.8	5.6	7.6	11.7	13.5	17.6	19.6	23.1	25.1
YDR539W	AGGACAGGGGAG	F7	0.011959826	-1.565566554	-2.054641949	-3.455817916	-5.153376796	-9.751005544	-9.663648223	-9.648259762	-9.596516141	1.8	5.6	7.6	11.7	13.5	17.6	19.6	23.1	25.1
YDR539W	TGCGGGGTATGC	F7	0.289251777	-0.138836577	-0.92999404	-3.228623661	-3.799952848	-5.366993276	-7.395113173	-8.964687213	-8.912943592	1.8	5.6	7.6	11.7	13.5	17.6	19.6	23.1	25.1
YDR539W	GGACCCAGCATC	F7	-0.04867414	-0.730422275	-1.333781097	-2.668701991	-3.254993447	-6.66620907	-7.57885175	-9.148425789	-7.511719668	1.8	5.6	7.6	11.7	13.5	17.6	19.6	23.1	25.1
YDR539W	AGGGAGCGCGGC	F7	0.672332959	0.345755627	0.126628257	-1.071942808	-2.245985351	-4.280346669	-5.192989349	-7.347525889	-7.295782269	1.8	5.6	7.6	11.7	13.5	17.6	19.6	23.1	25.1
YDR539W	TCCGGGCAGGGC	F7	0.142677621	-0.504846793	-0.554191704	-2.044390823	-2.401200432	-5.456935401	-5.369578081	-8.524114621	-8.472371	1.8	5.6	7.6	11.7	13.5	17.6	19.6	23.1	25.1
YDR539W	AAGAACAGGGGG	F7	-0.487065889	-1.462836122	-2.13161802	-3.350680384	-4.963829746	-8.189489717	-9.102132397	-9.086743935	-9.035000315	1.8	5.6	7.6	11.7	13.5	17.6	19.6	23.1	25.1
YDR539W	CAGGGACTATAG	F7	0.556285168	0.674371942	0.214138061	-0.214604855	-1.407652202	-4.413745795	-4.840961648	-6.632928108	-6.581184488	1.8	5.6	7.6	11.7	13.5	17.6	19.6	23.1	25.1
YDR539W	GGGCACACGGGA	F7	-0.209851012	-0.583275649	-0.912459508	-1.957873785	-2.897037043	-5.392786176	-7.305428856	-8.290040395	-8.238296774	1.8	5.6	7.6	11.7	13.5	17.6	19.6	23.1	25.1
YDR539W	ACATGGGGGGCC	F7	1.058548159	0.331986177	0.666230817	-0.486711924	-1.509520606	-3.043646411	-4.619254104	-5.188828143	-7.137084523	1.8	5.6	7.6	11.7	13.5	17.6	19.6	23.1	25.1
YDR539W	CAGGAAGTGGGC	F7	-1.114170058	-1.409273978	-2.660331057	-3.497158711	-4.664590957	-8.610143008	-6.937823187	-8.507397226	-8.455653606	1.8	5.6	7.6	11.7	13.5	17.6	19.6	23.1	25.1
YDR539W	GCGGGGCGGGCC	F7	0.194207921	-0.097937175	-0.920974034	-0.947529284	-2.131111269	-4.041897902	-5.217574988	-6.524114621	-7.472371	1.8	5.6	7.6	11.7	13.5	17.6	19.6	23.1	25.1
YDR539W	CGGAAAAGTATC	F7	-1.090124584	-2.016985216	-2.407350315	-3.218299338	-4.814574882	-6.537734512	-8.450377192	-7.434988731	-8.38324511	1.8	5.6	7.6	11.7	13.5	17.6	19.6	23.1	25.1
YDR539W	GACGCCCACAGG	F7	0.161549608	-0.533137582	-0.591062269	-2.806401547	-3.080748996	-5.803908626	-7.301513806	-7.286125345	-7.234381724	1.8	5.6	7.6	11.7	13.5	17.6	19.6	23.1	25.1
YDR539W	ACACACGGGCCG	F7	-0.581306519	0.196008507	-0.194941983	-0.701936345	-1.81955829	-4.723290165	-5.372898439	-5.357509978	-6.890728858	1.8	5.6	7.6	11.7	13.5	17.6	19.6	23.1	25.1
YDR539W	GTGCGCGGGCCG	F7	-0.87713086	3.365933509	6.592649685	6.547235408	6.887597803	4.527008253	3.976935652	1.237436611	1.289180232	1.8	5.6	7.6	11.7	13.5	17.6	19.6	23.1	25.1
YDR539W	ACCGCCCCCTAA	F7	1.15303111	0.046261388	-0.650206839	-2.017549211	-1.484541738	-6.01505629	-5.92769897	-5.912310508	-5.860566888	1.8	5.6	7.6	11.7	13.5	17.6	19.6	23.1	25.1
YDR539W	GGGTCGGTGATC	F7	0.12286914	2.003363429	5.546845995	5.851016156	5.715831455	3.594122448	3.309510991	0.822399112	1.289180232	1.8	5.6	7.6	11.7	13.5	17.6	19.6	23.1	25.1
YDR539W	GGCGGGGAGGGG	F7	-0.87713086	1.780971008	4.236505874	4.737059967	4.74862139	2.835130548	1.922487868	0.559364706	0.289180232	1.8	5.6	7.6	11.7	13.5	17.6	19.6	23.1	25.1
YDR539W	GGGCGGAAGGCT	F7	0.55458538	0.127295757	0.658238026	-0.709104345	-1.2464862	-4.291573925	-5.204216605	-4.188828143	-4.137084523	1.8	5.6	7.6	11.7	13.5	17.6	19.6	23.1	25.1
YDR539W	AGGGCTAGAATG	F7	-0.537644394	0.135887515	-0.115169564	-0.209493441	-0.949504462	-3.158090919	-3.807699194	-5.377273233	-5.325529612	1.8	5.6	7.6	11.7	13.5	17.6	19.6	23.1	25.1
YDR539W	AAACAAGTCTCA	F7	0.823308858	-0.434757683	-0.407350315	-0.867802091	-2.990146447	-4.450271671	-5.362914351	-5.347525889	-5.295782269	1.8	5.6	7.6	11.7	13.5	17.6	19.6	23.1	25.1
YDR539W	GGGACAGGGGAG	F7	-0.03986036	-1.509248227	-1.935729288	-2.681583283	-5.955930732	-6.094127861	-6.006770541	-5.991382079	-5.939638459	1.8	5.6	7.6	11.7	13.5	17.6	19.6	23.1	25.1
YDR539W	GTATCCCATGGT	F7	0.021585804	-0.101672041	-1.120068363	-3.750445141	-4.02479259	-5.74795222	-5.660594899	-5.645206438	-5.593462817	1.8	5.6	7.6	11.7	13.5	17.6	19.6	23.1	25.1
YDR539W	ATGTGTAGAGAG	F7	-0.462093361	1.196008507	3.91457778	4.388537662	4.24251431	2.719653331	1.22204815	-1.347525889	-1.295782269	1.8	5.6	7.6	11.7	13.5	17.6	19.6	23.1	25.1
YDR539W	GGGGAGCGCGGC	F7	1.162397504	0.669939696	0.592649685	-1.037727093	-0.897037043	-4.035234172	-3.947876852	-3.93248839	-3.880744769	1.8	5.6	7.6	11.7	13.5	17.6	19.6	23.1	25.1
YDR539W	CAGCGGTGGAGG	F7	-1.162533079	-0.182503116	-1.370824439	-2.416238716	-3.427551759	-5.150711389	-5.063354069	-5.047965608	-4.996221987	1.8	5.6	7.6	11.7	13.5	17.6	19.6	23.1	25.1
YDR539W	GAGAACAGGGGG	F7	0.12286914	-1.388953993	-1.644389513	-2.497158711	-3.77150616	-4.90970329	-4.822345969	-4.806957508	-4.755213887	1.8	5.6	7.6	11.7	13.5	17.6	19.6	23.1	25.1
YDR539W	GCATGGGGGGCC	F7	1.029759735	0.003363429	0.680112526	-0.452764592	-2.14214954	-2.86530917	-3.77795185	-3.762563389	-3.710819768	1.8	5.6	7.6	11.7	13.5	17.6	19.6	23.1	25.1
YDR539W	TTGAATCGGAGG	F7	-1.462093361	1.196008507	2.91457778	3.485834863	3.211487414	1.549728329	0.22204815	-1.347525889	-1.295782269	1.8	5.6	7.6	11.7	13.5	17.6	19.6	23.1	25.1
YDR539W	GGGACTGGCGCG	F7	-0.614096454	-1.125919588	2.794283546	2.684738932	1.950959864	-2.187237265	-2.099879945	-2.084491484	-2.032747863	1.8	5.6	7.6	11.7	13.5	17.6	19.6	23.1	25.1
YDR539W	GGCCGGGACAAA	F7	-0.684485782	-1.611346415	-2.951670832	-4.582047609	-4.856395058	-4.994592187	-4.907234867	-4.891846406	-4.840102785	1.8	5.6	7.6	11.7	13.5	17.6	19.6	23.1	25.1
YDR539W	GGGCTGAGCTTC	F7	-0.439009748	-2.758187803	-3.361546626	-1.59960598	-4.681308351	-4.819505481	-4.732148161	-4.716759699	-4.665016078	1.8	5.6	7.6	11.7	13.5	17.6	19.6	23.1	25.1
YDR539W	AGGTACACGGGA	F7	-0.02152077	-0.28941832	-1.799667738	-1.260119514	-4.119429464	-4.257626593	-4.170269273	-4.154880811	-4.103137191	1.8	5.6	7.6	11.7	13.5	17.6	19.6	23.1	25.1
YMR203W	GGCCAGGCCGGG	F7	-0.451714215	0.201207414	-0.521092481	-1.759151836	-2.631400841	-5.171696414	-6.306731515	-7.876305555	-7.824561934	1.8	5.6	7.6	11.7	13.5	17.6	19.6	23.1	25.1
YMR203W	GGCTCCCTGTGT	F7	-0.005138473	-0.673930952	-1.611708814	-2.721253428	-3.870069995	-4.27130153	-6.505872305	-6.490483843	-6.438740223	1.8	5.6	7.6	11.7	13.5	17.6	19.6	23.1	25.1
YEL048C	CTGTAGCCAGGG	F7	0.287289035	0.284609171	0.172586619	-0.590268116	-1.601581159	-4.168015285	-4.775803384	-9.152732345	-8.100988724	1.8	5.6	7.6	11.7	13.5	17.6	19.6	23.1	25.1
YEL048C	GAGAGGAGTGTG	F7	0.077360341	-0.016361995	-0.385573373	-1.197062833	-2.051785513	-5.096873237	-6.231908339	-9.386444879	-9.334701258	1.8	5.6	7.6	11.7	13.5	17.6	19.6	23.1	25.1
YEL048C	CAAACCTTTAGA	F7	-0.153828062	-0.066601014	-0.390451791	-1.043048733	-2.073683874	-5.318380624	-5.661657658	-8.584868652	-9.118087532	1.8	5.6	7.6	11.7	13.5	17.6	19.6	23.1	25.1
YEL048C	AGCGTATCACTC	F7	0.267259049	0.433047705	0.148392046	-0.91558999	-1.716305286	-4.276735416	-4.92634369	-6.232883323	-7.766102204	1.8	5.6	7.6	11.7	13.5	17.6	19.6	23.1	25.1
YEL048C	AGACCGTTGCGG	F7	-0.13067198	0.418801066	-0.040739506	-0.693008889	-2.276109045	-4.703812791	-5.97902555	-8.770992011	-8.71924839	1.8	5.6	7.6	11.7	13.5	17.6	19.6	23.1	25.1
YEL048C	AGGAGAAGGCGG	F7	-0.087123182	-0.044216016	-0.32904532	-0.862065722	-1.579714522	-3.479300719	-5.749495404	-6.734106943	-7.682363322	1.8	5.6	7.6	11.7	13.5	17.6	19.6	23.1	25.1
YEL048C	CTGCGGGGGGGG	F7	-0.519578856	-0.234135884	-0.418665629	-0.375948995	-2.083255851	-5.057954248	-4.608026849	-6.762563389	-7.710819768	1.8	5.6	7.6	11.7	13.5	17.6	19.6	23.1	25.1
YEL048C	CAGCCGGCTCGA	F7	0.057446065	-0.611346415	-0.106901948	-1.691835755	-1.720022616	-4.723290165	-7.443287767	-7.427899306	-7.376155685	1.8	5.6	7.6	11.7	13.5	17.6	19.6	23.1	25.1
YEL048C	GAGACGGGGGGA	F7	0.130688644	0.264903589	-1.538594849	-1.690924329	-2.665711496	-4.581516204	-5.716551305	-7.286125345	-7.234381724	1.8	5.6	7.6	11.7	13.5	17.6	19.6	23.1	25.1
YEL048C	GTGCGCGGGCCG	F7	-0.87713086	2.780971008	5.950201689	6.727144498	7.041072284	4.835130548	4.22204815	1.822399112	1.611108327	1.8	5.6	7.6	11.7	13.5	17.6	19.6	23.1	25.1
YEL048C	TTCATTGCCGTC	F7	-0.071217912	-0.697076289	-1.567221652	-2.442710927	-3.886983378	-5.440218006	-6.937823187	-5.922434725	-6.870691105	1.8	5.6	7.6	11.7	13.5	17.6	19.6	23.1	25.1
YEL048C	ACAGGCTTGTAA	F7	-0.701763774	-0.628624406	-1.249470656	-2.128874981	-2.604856291	-4.480019014	-6.977624195	-6.962235734	-6.910492113	1.8	5.6	7.6	11.7	13.5	17.6	19.6	23.1	25.1
YEL048C	GGGACCGGCGAG	F7	-0.435126313	-0.040058851	0.50858542	0.519754671	0.004399123	-4.008267124	-3.18394421	-5.490483843	-3.853777722	1.8	5.6	7.6	11.7	13.5	17.6	19.6	23.1	25.1
YEL048C	GGCGGGGAGGGG	F7	-1.462093361	1.780971008	4.21714055	5.371663843	5.44281296	3.009159948	3.029403072	-0.347525889	-0.295782269	1.8	5.6	7.6	11.7	13.5	17.6	19.6	23.1	25.1
YEL048C	AGGTGTCGGGGC	F7	-0.414787646	-0.973916494	-1.651275898	-2.944617688	-4.218965137	-6.357162266	-6.269804946	-6.254416485	-6.202672864	1.8	5.6	7.6	11.7	13.5	17.6	19.6	23.1	25.1
YEL048C	AGATAGTGCAGA	F7	-0.829825145	0.017038366	-0.921923488	-1.900223569	-2.464077635	-3.772199766	-5.684842446	-5.669453984	-5.617710364	1.8	5.6	7.6	11.7	13.5	17.6	19.6	23.1	25.1
YEL048C	GGGGGGGTGGGG	F7	-4.012290444	-2.04606628	-2.76490232	-6.395279097	-5.084664046	-6.807823676	-6.720466355	-6.705077894	-6.653334273	1.8	5.6	7.6	11.7	13.5	17.6	19.6	23.1	25.1
YEL048C	GGGAGAAGGCGG	F7	-0.548508113	0.017671266	-0.374183451	-0.791566506	-1.153376796	-2.96964583	-3.619254104	-5.188828143	-5.137084523	1.8	5.6	7.6	11.7	13.5	17.6	19.6	23.1	25.1
YEL048C	GGCGTATCACTC	F7	0.660525926	0.527214416	0.54534397	-0.706521184	-1.51138335	-4.819505481	-4.732148161	-4.716759699	-4.665016078	1.8	5.6	7.6	11.7	13.5	17.6	19.6	23.1	25.1
YEL048C	GGACCGTTGCGG	F7	0.12286914	0.311485725	0.230079605	-1.037727093	-1.437605424	-2.450271671	-4.947876852	-4.93248839	-4.880744769	1.8	5.6	7.6	11.7	13.5	17.6	19.6	23.1	25.1
YEL048C	ATGTGTAGAGAG	F7	-0.462093361	-1.388953993	3.961883494	3.962272907	4.954711999	2.13469083	1.807010651	-1.347525889	-1.295782269	1.8	5.6	7.6	11.7	13.5	17.6	19.6	23.1	25.1
YEL048C	AGAAGAGGGAAG	F7	-0.87713086	-1.103551775	-1.237425314	-4.452764592	-2.14214954	-3.86530917	-4.77795185	-4.762563389	-4.710819768	1.8	5.6	7.6	11.7	13.5	17.6	19.6	23.1	25.1
YGR029W	CGTCCCAGTCGG	F7	0.081048964	0.055410177	0.017955519	-0.967337765	-1.949504462	-3.492091847	-5.322272366	-6.891846406	-8.425065286	1.8	5.6	7.6	11.7	13.5	17.6	19.6	23.1	25.1
YGR029W	AGGTTGGAGGTC	F7	0.430991435	-0.697076289	-1.214705237	-2.687540738	-4.497941087	-7.958066311	-6.870708991	-7.85532053	-7.803576909	1.8	5.6	7.6	11.7	13.5	17.6	19.6	23.1	25.1
YGR029W	CGCGGAAACGGA	F7	-1.703679348	-1.522015523	-1.876346798	-3.819881461	-6.553660528	-6.691857657	-7.604500337	-7.589111876	-7.537368255	1.8	5.6	7.6	11.7	13.5	17.6	19.6	23.1	25.1
YGR029W	CCGGCACGAGCG	F7	-0.173262954	-0.100123587	-1.007263158	-2.467714934	-3.327024883	-6.465222012	-5.377864692	-6.362476231	-6.31073261	1.8	5.6	7.6	11.7	13.5	17.6	19.6	23.1	25.1
YGR029W	CCGGGCCGTTGC	F7	0.372228609	-0.487517828	-0.18107446	-2.373330125	-1.995600877	-5.593229625	-5.505872305	-5.490483843	-5.438740223	1.8	5.6	7.6	11.7	13.5	17.6	19.6	23.1	25.1
YGR029W	GCATAGAGGCAT	F7	-1.944245056	-1.405442116	-2.281819433	-3.590268116	-5.18654366	-6.324740789	-6.237383469	-6.221995007	-6.170251387	1.8	5.6	7.6	11.7	13.5	17.6	19.6	23.1	25.1
YGR029W	AACCACAGGCCT	F7	-5.162533079	-2.00193087	-1.522827533	-3.15320431	-3.427551759	-6.150711389	-4.478391568	-6.047965608	-5.996221987	1.8	5.6	7.6	11.7	13.5	17.6	19.6	23.1	25.1
YGR029W	TGTTAACGAGCA	F7	-1.199058955	-1.047917076	-1.314240911	-1.944617688	-4.218965137	-4.357162267	-5.269804946	-5.254416485	-5.202672864	1.8	5.6	7.6	11.7	13.5	17.6	19.6	23.1	25.1
YGR029W	GGGTTGGAGGTC	F7	-0.099523282	-1.441421413	-0.892777143	-1.938191419	-2.212538868	-3.672664092	-4.585306772	-4.569918311	-4.51817469	1.8	5.6	7.6	11.7	13.5	17.6	19.6	23.1	25.1
YGR029W	TAAGCCGGCTGC	F7	-3.831327171	-0.436259708	-1.361546626	-2.821998402	-2.681308351	-4.819505481	-4.732148161	-4.716759699	-4.665016078	1.8	5.6	7.6	11.7	13.5	17.6	19.6	23.1	25.1
YGR029W	ACAGGTACAGGT	F7	-5.303395615	-1.645293747	-4.83361507	-4.879029347	-5.153376796	-5.291573925	-5.204216605	-5.188828143	-5.137084523	1.8	5.6	7.6	11.7	13.5	17.6	19.6	23.1	25.1
YGR029W	GGGGGCGTGCGG	F7	-0.87713086	0.196008507	-0.407350315	-0.282839591	-3.727112041	-3.86530917	-3.77795185	-3.762563389	-3.710819768	1.8	5.6	7.6	11.7	13.5	17.6	19.6	23.1	25.1
YKR003W	CTTCAAGAACAC	F7	0.138371721	0.394122719	0.040433337	-0.727732675	-1.349574883	-3.782955251	-4.582387321	-7.124994313	-10.24317569	1.8	5.6	7.6	11.7	13.5	17.6	19.6	23.1	25.1
YKR003W	GGGGGGGTGCAC	F7	0.46184597	-0.010673831	0.027112683	-0.878371333	-1.539741905	-3.963341253	-4.875983933	-7.346022299	-8.031244272	1.8	5.6	7.6	11.7	13.5	17.6	19.6	23.1	25.1
YKR003W	GGGCAAGAACAG	F7	0.009552616	-0.332969384	-0.471008953	-1.571705665	-2.716770097	-4.711231748	-6.022423805	-8.466466962	-8.414723341	1.8	5.6	7.6	11.7	13.5	17.6	19.6	23.1	25.1
YKR003W	CGATGTGGCACA	F7	-0.140165266	-0.318564666	-0.059099907	-0.61754629	-2.107456822	-4.257626593	-4.433303679	-9.061771407	-8.010027786	1.8	5.6	7.6	11.7	13.5	17.6	19.6	23.1	25.1
YKR003W	GAAGGTGGTGGA	F7	-0.429671883	-0.72285473	-2.30384574	-3.671188111	-6.645975278	-7.784172407	-8.696815087	-8.681426626	-8.629683005	1.8	5.6	7.6	11.7	13.5	17.6	19.6	23.1	25.1
YKR003W	CGGGCGGCCTAG	F7	-0.217621406	-0.197333921	-0.25207209	-0.889828398	-1.601581159	-3.86530917	-5.652420968	-7.221995007	-7.170251387	1.8	5.6	7.6	11.7	13.5	17.6	19.6	23.1	25.1
YKR003W	TGAAGGACTAAA	F7	-1.507181251	-1.553340811	-0.82485607	-1.227204892	-2.810880399	-6.472639484	-7.385282164	-7.369893702	-7.318150082	1.8	5.6	7.6	11.7	13.5	17.6	19.6	23.1	25.1
YKR003W	AGATTGGGGCGA	F7	0.578548624	0.542458921	0.440646591	-0.224495604	-0.646941692	-2.824667186	-2.737309866	-5.891846406	-5.840102785	1.8	5.6	7.6	11.7	13.5	17.6	19.6	23.1	25.1
YKR003W	CCGAGCTAGGCT	F7	-1.401657507	-0.781030344	-2.369282275	-6.999659052	-5.274006501	-7.41220363	-6.32484631	-7.309457849	-7.257714228	1.8	5.6	7.6	11.7	13.5	17.6	19.6	23.1	25.1
YKR003W	CTGGAACCAGTA	F7	-1.036787526	0.096472834	-0.598033877	-0.582047609	-2.634002637	-3.120123069	-5.492197368	-5.476808906	-6.425065286	1.8	5.6	7.6	11.7	13.5	17.6	19.6	23.1	25.1
YKR003W	CCAACGAGGGAC	F7	-2.357756701	-2.852901093	-3.407350315	-4.552300266	-7.634002637	-7.772199766	-5.684842446	-7.669453984	-7.617710364	1.8	5.6	7.6	11.7	13.5	17.6	19.6	23.1	25.1
YKR003W	CGGCGAGACGTA	F7	-1.597976789	-1.171200467	-2.239227557	-4.121143101	-7.202845472	-7.341042601	-7.253685281	-7.23829682	-7.186553199	1.8	5.6	7.6	11.7	13.5	17.6	19.6	23.1	25.1
YKR003W	GGGAGCATCTGC	F7	-0.479795363	-0.139175684	-0.858011724	-1.488388502	-5.084664046	-4.222861175	-6.135503855	-6.120115393	-6.068371773	1.8	5.6	7.6	11.7	13.5	17.6	19.6	23.1	25.1
YKR003W	CTGGTATAAGAG	F7	1.627341723	-0.323365652	-0.310053114	-0.631101833	-1.153376796	-5.291573925	-4.204216605	-5.188828143	-5.137084523	1.8	5.6	7.6	11.7	13.5	17.6	19.6	23.1	25.1
YKR003W	GCCTGAGGCTTC	F7	-0.619062707	-1.649016833	-0.797809792	-4.467714934	-6.327024883	-6.465222012	-6.377864692	-6.362476231	-6.31073261	1.8	5.6	7.6	11.7	13.5	17.6	19.6	23.1	25.1
YKR003W	CCTCATGAGAAC	F7	1.487143525	-0.229297327	-2.154584245	-5.007353444	-3.281700893	-5.419898022	-5.332540702	-5.31715224	-5.26540862	1.8	5.6	7.6	11.7	13.5	17.6	19.6	23.1	25.1
YKR003W	GGGTCGGTGATC	F7	-0.87713086	1.196008507	3.236505874	4.161945252	4.44281296	2.942045752	2.469975663	-0.762563389	-1.710819768	1.8	5.6	7.6	11.7	13.5	17.6	19.6	23.1	25.1
YKR003W	ACATAAAAGGAG	F7	-0.501621725	-4.013444858	-2.879838087	-6.247180458	-6.521527907	-6.659725037	-6.572367716	-6.556979255	-6.505235634	1.8	5.6	7.6	11.7	13.5	17.6	19.6	23.1	25.1
YKR003W	TAGCGCACATAA	F7	-0.968278748	-1.061149332	-2.562628541	-5.067474436	-6.341821885	-6.480019014	-6.392661694	-6.377273233	-6.325529612	1.8	5.6	7.6	11.7	13.5	17.6	19.6	23.1	25.1
YKR003W	GAGGCCCGGGAC	F7	-0.345279696	-1.424143422	-1.694926905	-5.827804023	-4.517188972	-6.240348602	-6.152991281	-6.13760282	-6.085859199	1.8	5.6	7.6	11.7	13.5	17.6	19.6	23.1	25.1
YKR003W	ACCAGGAAAATG	F7	0.086799885	-2.821913401	-2.2877687	-4.207652094	-6.066962044	-6.205159173	-6.117801853	-6.102413392	-6.050669771	1.8	5.6	7.6	11.7	13.5	17.6	19.6	23.1	25.1
YKR003W	GGGTAGGGGGCG	F7	-0.423099229	-2.18646113	-2.275246779	-1.47266415	-2.109581678	-6.055133729	-5.967776409	-4.367425447	-5.900644327	1.8	5.6	7.6	11.7	13.5	17.6	19.6	23.1	25.1
YKR003W	TCAAGACGGGGG	F7	-1.92959828	-1.910906697	-6.214705237	-6.260119514	-6.534466963	-6.672664092	-6.585306772	-6.569918311	-6.51817469	1.8	5.6	7.6	11.7	13.5	17.6	19.6	23.1	25.1
YKR003W	TCCGCAGAGGGA	F7	0.191040642	-0.851297207	-3.361546626	-5.406960903	-5.681308351	-5.819505481	-5.732148161	-5.716759699	-5.665016078	1.8	5.6	7.6	11.7	13.5	17.6	19.6	23.1	25.1
YKR003W	GAACGCGGTACG	F7	-0.261274352	-3.485815533	-3.352208761	-5.719551133	-5.993898582	-6.132095711	-6.044738391	-6.029349929	-5.977606309	1.8	5.6	7.6	11.7	13.5	17.6	19.6	23.1	25.1
YKR003W	TCAAGACGGCAC	F7	1.145952753	-0.057748085	-2.039618531	-1.237035901	-3.681308351	-2.23454298	-3.732148161	-4.716759699	-4.665016078	1.8	5.6	7.6	11.7	13.5	17.6	19.6	23.1	25.1
YKR003W	GAGAGCGGACGC	F7	-0.099523282	-1.087784459	-3.629742737	-3.260119514	-3.949504462	-5.672664092	-5.585306772	-5.569918311	-5.51817469	1.8	5.6	7.6	11.7	13.5	17.6	19.6	23.1	25.1
YKR003W	CTGTAAGCAAAG	F7	-0.691575207	-0.669061913	-1.379335939	-3.125189934	-3.399537383	-4.537734512	-5.450377192	-3.85002623	-5.38324511	1.8	5.6	7.6	11.7	13.5	17.6	19.6	23.1	25.1
YKR003W	CAGGATGAGGGT	F7	-0.551360699	-3.447847682	-4.636169006	-5.681583283	-5.955930732	-6.094127861	-6.006770541	-5.991382079	-5.939638459	1.8	5.6	7.6	11.7	13.5	17.6	19.6	23.1	25.1
YKR003W	GGCGGGGTCTGG	F7	-0.999121385	-1.925982017	-5.616803681	-5.662217958	-5.936565407	-6.074762536	-5.987405216	-5.972016754	-5.920273134	1.8	5.6	7.6	11.7	13.5	17.6	19.6	23.1	25.1
YKR003W	ATGTGTAGAGAG	F7	0.12286914	2.003363429	4.236505874	4.501431718	4.227084269	2.942045752	3.029403072	-0.762563389	0.874142733	1.8	5.6	7.6	11.7	13.5	17.6	19.6	23.1	25.1
YKR003W	GAGGGGCGAGTG	F7	0.256135671	0.885668387	-1.191621624	-4.406960903	-4.681308351	-4.819505481	-4.732148161	-4.716759699	-4.665016078	1.8	5.6	7.6	11.7	13.5	17.6	19.6	23.1	25.1
YKR003W	CCGCGTTAAAGC	F7	-1.409625941	-2.821913401	-4.162237818	-5.792614595	-6.066962044	-6.205159173	-6.117801853	-6.102413392	-6.050669771	1.8	5.6	7.6	11.7	13.5	17.6	19.6	23.1	25.1
YKR003W	ACCAAAAACCCA	F7	-2.099523282	-1.28941832	-5.536633332	-2.412122608	-5.856395058	-5.994592187	-5.907234867	-5.891846406	-5.840102785	1.8	5.6	7.6	11.7	13.5	17.6	19.6	23.1	25.1
YKR003W	CTGGACTTGACA	F7	-1.649720364	-3.576580997	-3.442974225	-5.810316597	-6.084664046	-6.222861175	-6.135503855	-6.120115393	-6.068371773	1.8	5.6	7.6	11.7	13.5	17.6	19.6	23.1	25.1
YKR003W	TAGGGGTGGTAG	F7	-0.644957418	-2.459343321	-3.384630239	-5.430044516	-5.704391965	-5.842589094	-5.755231774	-5.739843312	-5.688099692	1.8	5.6	7.6	11.7	13.5	17.6	19.6	23.1	25.1
YKR003W	AGGGTGCGGCAG	F7	-0.538328947	-5.891454334	-5.494813157	-5.540227433	-5.814574882	-5.952772011	-5.865414691	-5.85002623	-5.798282609	1.8	5.6	7.6	11.7	13.5	17.6	19.6	23.1	25.1
YKR003W	CATGGGGCAGCC	F7	-0.684485782	-2.611346415	-4.384630239	-5.430044516	-5.704391965	-5.842589094	-5.755231774	-5.739843312	-5.688099692	1.8	5.6	7.6	11.7	13.5	17.6	19.6	23.1	25.1
YKR003W	ATGCGCATACAC	F7	-2.661402169	-1.114331613	-2.361546626	-3.085032808	-5.681308351	-5.819505481	-5.732148161	-5.716759699	-5.665016078	1.8	5.6	7.6	11.7	13.5	17.6	19.6	23.1	25.1
YKR003W	GGGGGTGGGGGA	F7	-2.87713086	-1.803991493	-1.947918697	-5.452764592	-5.727112041	-5.86530917	-5.77795185	-5.762563389	-5.710819768	1.8	5.6	7.6	11.7	13.5	17.6	19.6	23.1	25.1
YKR003W	GCGTGTGAAGGC	F7	-0.17969363	-1.106554263	-2.616803681	-4.662217958	-4.936565407	-5.074762536	-4.987405216	-4.972016754	-4.920273134	1.8	5.6	7.6	11.7	13.5	17.6	19.6	23.1	25.1
YKR003W	CGCGAGTGGGGG	F7	-0.614096454	-5.447847682	-3.466244004	-5.096620782	-5.370968231	-5.50916536	-5.42180804	-5.406419578	-5.354675958	1.8	5.6	7.6	11.7	13.5	17.6	19.6	23.1	25.1
YKR003W	GAAAAGAATAAA	F7	1.093722794	-1.277922681	-4.051206505	-4.096620782	-4.370968231	-4.50916536	-4.42180804	-4.406419578	-4.354675958	1.8	5.6	7.6	11.7	13.5	17.6	19.6	23.1	25.1
YKR003W	TAGGGGTTCCGA	F7	-0.209706199	-1.084099412	-4.494813157	-4.540227433	-4.814574882	-4.952772011	-4.865414691	-4.85002623	-4.798282609	1.8	5.6	7.6	11.7	13.5	17.6	19.6	23.1	25.1
YKR003W	AGTGAACGGAAG	F7	-2.379631201	-1.775977117	-4.079775657	-4.125189934	-5.399537383	-5.537734512	-5.450377192	-5.434988731	-5.38324511	1.8	5.6	7.6	11.7	13.5	17.6	19.6	23.1	25.1
YKR003W	CCGACTTACGAT	F7	-0.27766879	-1.526457517	-3.451744435	-4.497158711	-4.77150616	-4.90970329	-4.822345969	-4.806957508	-4.755213887	1.8	5.6	7.6	11.7	13.5	17.6	19.6	23.1	25.1
YKR003W	AGCGGGATGTGA	F7	-2.649720364	-1.354188575	-2.76490232	-4.810316597	-5.084664046	-5.222861175	-5.135503855	-5.120115393	-5.068371773	1.8	5.6	7.6	11.7	13.5	17.6	19.6	23.1	25.1
YKR003W	GAGCTGAACGTC	F7	1.770567396	-3.710882088	-3.314240911	-3.359655188	-3.634002637	-3.772199766	-3.684842446	-3.669453984	-3.617710364	1.8	5.6	7.6	11.7	13.5	17.6	19.6	23.1	25.1
YKR003W	AAGCCTTGGGAG	F7	0.900476718	1.558578587	1.955219764	-0.260119514	0.050495538	-2.672664092	-2.585306772	-2.569918311	-2.51817469	1.8	5.6	7.6	11.7	13.5	17.6	19.6	23.1	25.1
YKR003W	CAAGGGCGGTCA	F7	-0.684485782	-1.151914796	-1.407350315	-4.260119514	-4.534466963	-4.672664092	-4.585306772	-4.569918311	-4.51817469	1.8	5.6	7.6	11.7	13.5	17.6	19.6	23.1	25.1
YKR003W	GGCACGAGCAGC	F7	1.70783164	-3.611346415	-1.214705237	-3.260119514	-3.534466963	-3.672664092	-3.585306772	-3.569918311	-3.51817469	1.8	5.6	7.6	11.7	13.5	17.6	19.6	23.1	25.1
YKR003W	ATAACCACAGAT	F7	0.470792443	-4.263423111	-0.696856933	-3.912196211	-4.18654366	-4.324740789	-4.237383469	-4.221995007	-4.170251387	1.8	5.6	7.6	11.7	13.5	17.6	19.6	23.1	25.1
YKR003W	CGCGCATAGTAC	F7	-5.605051315	-3.531911947	-4.13527077	-5.180685047	-5.455032496	-5.593229625	-5.505872305	-5.490483843	-5.438740223	1.8	5.6	7.6	11.7	13.5	17.6	19.6	23.1	25.1
YKR003W	GGGGGGTGCACC	F7	0.303441385	-0.710882088	0.007687184	-0.552300266	-3.634002637	-2.772199766	-3.684842446	-3.669453984	-3.617710364	1.8	5.6	7.6	11.7	13.5	17.6	19.6	23.1	25.1
YJR061W	CCACGTGAGGTC	F7	1.0313019	0.083742275	-4.85E-05	-0.977291239	-1.274006501	-3.952772011	-7.32484631	-6.309457849	-7.257714228	1.8	5.6	7.6	11.7	13.5	17.6	19.6	23.1	25.1
YJR061W	AATCGAGAAAAA	F7	0.511531224	0.23723117	-0.414336746	-0.976326548	-1.489861661	-4.751441206	-6.471438808	-7.456050346	-6.404306726	1.8	5.6	7.6	11.7	13.5	17.6	19.6	23.1	25.1
YJR061W	CACCAGCATACA	F7	0.863109866	-0.17596027	-0.866781934	-1.104841289	-1.18654366	-5.324740789	-6.237383469	-6.221995007	-6.170251387	1.8	5.6	7.6	11.7	13.5	17.6	19.6	23.1	25.1
YJR061W	ATGGGGGGGGGT	F7	0.937002594	-0.334506209	-1.160257453	-1.102578237	-1.912978586	-4.051175715	-6.28574649	-5.270358029	-6.218614408	1.8	5.6	7.6	11.7	13.5	17.6	19.6	23.1	25.1
YJR061W	GGGTGAGGGCAG	F7	1.139170952	0.758944702	0.303143067	-1.590268116	-1.379188738	-2.154815787	-5.237383469	-5.221995007	-5.170251387	1.8	5.6	7.6	11.7	13.5	17.6	19.6	23.1	25.1
YJR061W	CGTTGGGCACCC	F7	0.254972676	-0.135835056	-2.427249873	-2.835234229	-2.457504981	-6.055133729	-5.967776409	-5.952387948	-5.900644327	1.8	5.6	7.6	11.7	13.5	17.6	19.6	23.1	25.1
YJR061W	CGGGGCACCGAC	F7	0.585212354	-2.488489667	-3.314240911	-1.774692687	-3.634002637	-5.357162267	-5.269804946	-5.254416485	-5.202672864	1.8	5.6	7.6	11.7	13.5	17.6	19.6	23.1	25.1
YJR061W	GGGGTGAGGCAC	F7	1.345261561	1.485515124	-0.992312816	-1.622689594	-1.312074542	-3.035234172	-2.947876852	-2.93248839	-2.880744769	1.8	5.6	7.6	11.7	13.5	17.6	19.6	23.1	25.1
YKL024C	AAGGGGGGAATG	F7	-0.166144333	-0.400094551	-0.734837936	-1.73097131	-3.005318759	-6.624642577	-8.122247758	-8.106859297	-9.055115676	1.8	5.6	7.6	11.7	13.5	17.6	19.6	23.1	25.1
YKL024C	GGAAGGCAAGCG	F7	-0.200522877	-0.922886842	-1.893362533	-3.590853506	-3.917668375	-6.225790506	-7.138433186	-8.708007225	-8.656263604	1.8	5.6	7.6	11.7	13.5	17.6	19.6	23.1	25.1
YKL024C	GCGAACCGCCCG	F7	-0.332103891	-1.465125674	-2.334999471	-3.16701011	-3.809089343	-7.901482783	-7.229162962	-8.798737001	-8.746993381	1.8	5.6	7.6	11.7	13.5	17.6	19.6	23.1	25.1
YKL024C	GGACGAGGAAGG	F7	-0.096140642	-0.438038774	-0.69911644	-0.958655522	-2.628931647	-5.693128195	-5.92769897	-5.912310508	-7.860566888	1.8	5.6	7.6	11.7	13.5	17.6	19.6	23.1	25.1
YKL024C	TAGGTAGCAAGG	F7	0.285026454	-2.068098933	-4.156884583	-7.524226955	-6.798574404	-7.936771533	-7.849414213	-7.834025751	-7.782282131	1.8	5.6	7.6	11.7	13.5	17.6	19.6	23.1	25.1
YKL024C	CGGAGCAAAAGA	F7	0.916927239	-0.764820895	-1.783217217	-2.520509199	-1.541100055	-4.3115654	-6.546136175	-5.530747713	-6.479004093	1.8	5.6	7.6	11.7	13.5	17.6	19.6	23.1	25.1
YKL024C	TGGGAACGCAGG	F7	-0.522465979	-2.675835141	-3.923050154	-2.96846443	-4.657849379	-5.381009008	-7.293651688	-7.278263227	-7.226519606	1.8	5.6	7.6	11.7	13.5	17.6	19.6	23.1	25.1
YKL024C	AGACGGGGTCAT	F7	-0.365068907	-0.766838494	-1.793408748	-3.713292142	-6.572602092	-6.710799221	-6.623441901	-6.60805344	-6.556309819	1.8	5.6	7.6	11.7	13.5	17.6	19.6	23.1	25.1
YKL024C	GGGGAGTGGGGA	F7	0.12286914	-0.803991493	-0.797296834	-2.000252387	-2.975039555	-6.113236684	-6.025879364	-6.010490902	-5.958747281	1.8	5.6	7.6	11.7	13.5	17.6	19.6	23.1	25.1
YKL024C	ACGCAAGCATTA	F7	-0.346616144	-1.725988981	-3.255347222	-5.622689594	-5.897037043	-6.035234172	-5.947876852	-5.93248839	-5.880744769	1.8	5.6	7.6	11.7	13.5	17.6	19.6	23.1	25.1
YKL024C	AGAGACGAGGAG	F7	0.12286914	-1.495869197	-2.214705237	-3.260119514	-3.534466963	-5.257626593	-5.170269273	-5.154880811	-5.103137191	1.8	5.6	7.6	11.7	13.5	17.6	19.6	23.1	25.1
YKL024C	AAATGCAGATGC	F7	0.020989526	-1.263423111	-4.866781934	-4.912196211	-5.18654366	-5.324740789	-5.237383469	-5.221995007	-5.170251387	1.8	5.6	7.6	11.7	13.5	17.6	19.6	23.1	25.1
YKL024C	GAGGGGGGAATG	F7	0.354194686	-0.157628447	0.069087729	-0.976326548	-3.250673997	-4.388871126	-4.301513806	-4.286125345	-4.234381724	1.8	5.6	7.6	11.7	13.5	17.6	19.6	23.1	25.1
YKL024C	GTGCGCGGGCCG	F7	-0.87713086	0.780971008	3.400004607	4.676518425	3.796449915	1.942045752	0.807010651	-0.762563389	-0.710819768	1.8	5.6	7.6	11.7	13.5	17.6	19.6	23.1	25.1
YKL024C	AGGGGGGGACGA	F7	-2.437845815	-5.686634542	-5.289993365	-5.335407641	-5.60975509	-5.74795222	-5.660594899	-5.645206438	-5.593462817	1.8	5.6	7.6	11.7	13.5	17.6	19.6	23.1	25.1
YKL024C	CGGTAATGCTAC	F7	-1.700253098	-5.327553449	-2.123557349	-4.976326548	-5.250673997	-5.388871126	-5.301513806	-5.286125345	-5.234381724	1.8	5.6	7.6	11.7	13.5	17.6	19.6	23.1	25.1
YDR138W	CTGTGGGACAGA	F7	-2.083581738	-0.803991493	-1.854809292	-3.037727093	-5.634002637	-5.772199766	-5.684842446	-5.669453984	-5.617710364	1.8	5.6	7.6	11.7	13.5	17.6	19.6	23.1	25.1
YDR138W	GCAGGCGGACGC	F7	0.528125618	-1.013444858	-4.616803681	-3.077255457	-3.351602906	-5.074762536	-4.987405216	-4.972016754	-4.920273134	1.8	5.6	7.6	11.7	13.5	17.6	19.6	23.1	25.1
YGR014W	GCCCGGGGCGTT	F7	-0.899326606	-0.524531539	-1.826063473	-3.398724752	-5.175572542	-7.898732172	-7.811374852	-7.79598639	-7.74424277	1.8	5.6	7.6	11.7	13.5	17.6	19.6	23.1	25.1
YGR014W	GGTTCAAAGAAG	F7	-0.614096454	-1.183635085	-2.494813157	-3.199190516	-5.136502977	-6.274700106	-7.772305287	-7.756916826	-7.705173205	1.8	5.6	7.6	11.7	13.5	17.6	19.6	23.1	25.1
YGR014W	TGAATAACGTAT	F7	-0.325993237	-1.028957858	-1.561927352	-2.540227433	-3.689044	-7.41220363	-7.32484631	-6.309457849	-7.257714228	1.8	5.6	7.6	11.7	13.5	17.6	19.6	23.1	25.1
YGR014W	GTGGGCCGGAGC	F7	-0.336562479	-0.497888365	-1.219083678	-3.011731884	-2.569872299	-5.646668884	-7.144274064	-7.128885603	-7.077141982	1.8	5.6	7.6	11.7	13.5	17.6	19.6	23.1	25.1
YGR014W	CTCAGGTAATGA	F7	-0.730582197	-0.888055757	-1.590950254	-3.306215929	-6.039994996	-7.178192125	-7.090834805	-7.075446344	-7.023702723	1.8	5.6	7.6	11.7	13.5	17.6	19.6	23.1	25.1
YGR014W	ATGAGAGATGCA	F7	0.076326554	-1.571818051	-1.740774049	-1.970612897	-3.704391965	-6.842589094	-6.755231774	-6.739843312	-6.688099692	1.8	5.6	7.6	11.7	13.5	17.6	19.6	23.1	25.1
YGR014W	AAACTGGGCTGG	F7	-0.339474074	-0.900206808	-3.361546626	-6.406960903	-3.873953429	-6.819505481	-6.732148161	-6.716759699	-6.665016078	1.8	5.6	7.6	11.7	13.5	17.6	19.6	23.1	25.1
YGR014W	GATGGGGCCACA	F7	-0.820547332	-1.903527166	-3.314240911	-6.681583283	-4.634002637	-7.094127861	-7.006770541	-6.991382079	-6.939638459	1.8	5.6	7.6	11.7	13.5	17.6	19.6	23.1	25.1
YGR014W	CGATCTTCTGTG	F7	0.289979126	0.363118493	-1.24024033	-1.378764011	-2.975039555	-4.113236684	-5.610841864	-5.595453403	-5.543709782	1.8	5.6	7.6	11.7	13.5	17.6	19.6	23.1	25.1
YGR014W	GACGCGGAATAA	F7	-3.767901791	-3.279724924	-6.883083746	-6.928498023	-7.202845472	-7.341042601	-7.253685281	-7.23829682	-7.186553199	1.8	5.6	7.6	11.7	13.5	17.6	19.6	23.1	25.1
YGR014W	GAGGCATCCGGA	F7	-0.355784459	-2.406027507	-1.293179295	-5.862155528	-4.551540476	-6.274700106	-6.187342786	-6.171954325	-6.120210704	1.8	5.6	7.6	11.7	13.5	17.6	19.6	23.1	25.1
YGR014W	TAGAGGAGGGCA	F7	-0.314536173	-0.781965186	-1.522827533	-2.667777483	-2.579554853	-5.887676983	-5.800319663	-5.784931202	-5.733187581	1.8	5.6	7.6	11.7	13.5	17.6	19.6	23.1	25.1
YGR014W	GCGCGGAGCGGG	F7	-0.859428859	-1.684409877	-2.939845396	-1.4706865	-4.481999543	-6.205159173	-5.117801853	-6.102413392	-6.050669771	1.8	5.6	7.6	11.7	13.5	17.6	19.6	23.1	25.1
YGR014W	GTAACGGGGGGG	F7	2.980850135	-0.482063398	-3.407350315	-3.452764592	-3.727112041	-3.86530917	-3.77795185	-3.762563389	-3.710819768	1.8	5.6	7.6	11.7	13.5	17.6	19.6	23.1	25.1
YGR014W	CAGCGGCGGACG	F7	-3.061555431	-1.69296018	-6.051206505	-6.096620782	-6.370968231	-6.50916536	-6.42180804	-6.406419578	-6.354675958	1.8	5.6	7.6	11.7	13.5	17.6	19.6	23.1	25.1
YGR014W	CCGCGCACCGGA	F7	-1.304552084	-6.089393712	-4.692752534	-5.738166811	-6.01251426	-6.150711389	-6.063354069	-6.047965608	-5.996221987	1.8	5.6	7.6	11.7	13.5	17.6	19.6	23.1	25.1
YGR014W	GACGCGGCGTGG	F7	-0.484813437	-1.219028992	-0.599995393	-4.452764592	-4.727112041	-4.86530917	-4.77795185	-4.762563389	-4.710819768	1.8	5.6	7.6	11.7	13.5	17.6	19.6	23.1	25.1
YGR014W	GGGAGTTCGGAC	F7	-4.162533079	-0.445537522	-2.107790033	-3.738166811	-5.01251426	-5.150711389	-5.063354069	-5.047965608	-4.996221987	1.8	5.6	7.6	11.7	13.5	17.6	19.6	23.1	25.1
YGR014W	GCAAGGGACCAC	F7	-5.92152498	-4.848385612	-5.451744435	-5.497158711	-5.77150616	-5.90970329	-5.822345969	-5.806957508	-5.755213887	1.8	5.6	7.6	11.7	13.5	17.6	19.6	23.1	25.1
YGR014W	CGGGATGTGGGG	F7	-2.336562479	-0.456068189	0.220680907	-0.912196211	-4.18654366	-4.324740789	-4.237383469	-4.221995007	-4.170251387	1.8	5.6	7.6	11.7	13.5	17.6	19.6	23.1	25.1
YGR014W	GTACTTGTGGAA	F7	-0.176691142	-4.803991493	-4.407350315	-4.452764592	-4.727112041	-4.86530917	-4.77795185	-4.762563389	-4.710819768	1.8	5.6	7.6	11.7	13.5	17.6	19.6	23.1	25.1
YMR213W	CAAAAGGGTTAA	F7	-0.071842541	-0.032177878	-0.615358819	-1.680950977	-3.350158044	-7.020850253	-7.740847855	-8.140496893	-9.673715773	1.8	5.6	7.6	11.7	13.5	17.6	19.6	23.1	25.1
YMR213W	CGCCAGACCAGC	F7	0.039683228	-0.596486656	-0.954162407	-2.658269573	-4.01603303	-9.546547582	-7.874227761	-9.4438018	-9.39205818	1.8	5.6	7.6	11.7	13.5	17.6	19.6	23.1	25.1
YMR213W	GAGGCAGGAACA	F7	-0.474066003	0.332427706	-0.438688282	-1.455151185	-3.037166036	-5.784172407	-8.018743182	-9.003354721	-8.9516111	1.8	5.6	7.6	11.7	13.5	17.6	19.6	23.1	25.1
YMR213W	AGATGTGGAGGG	F7	-0.881792238	-0.123013856	-1.388853972	-2.684494878	-5.003236446	-7.556471075	-8.054076255	-9.038687794	-8.986944173	1.8	5.6	7.6	11.7	13.5	17.6	19.6	23.1	25.1
YMR213W	TCTAGAGGGGAG	F7	-2.251011035	-1.675371327	-3.440193572	-6.733535362	-8.007882811	-6.56111744	-8.05872262	-8.043334159	-7.991590538	1.8	5.6	7.6	11.7	13.5	17.6	19.6	23.1	25.1
YMR213W	GAGGGGCACAGG	F7	-1.642665607	1.196008507	1.219432361	-0.896371244	-1.727112041	-5.952772011	-4.280452191	-5.85002623	-5.798282609	1.8	5.6	7.6	11.7	13.5	17.6	19.6	23.1	25.1
YMR213W	AGGGAGTCCCAG	F7	-0.075459577	-0.145911063	-0.817982635	-2.133486076	-4.495296366	-5.633493495	-5.546136175	-6.530747713	-6.479004093	1.8	5.6	7.6	11.7	13.5	17.6	19.6	23.1	25.1
YMR213W	GGAAGCGGCAGA	F7	2.444797235	1.830724043	2.453246628	1.584710113	-0.390077054	-2.528274183	-4.025879364	-4.010490902	-3.958747281	1.8	5.6	7.6	11.7	13.5	17.6	19.6	23.1	25.1
YMR213W	GGGCGAGCGCGA	F7	0.418325023	0.491464391	0.687806918	-0.388634255	-2.18654366	-5.324740789	-5.237383469	-5.221995007	-5.170251387	1.8	5.6	7.6	11.7	13.5	17.6	19.6	23.1	25.1
YMR213W	TATGACTCGGAA	F7	-0.7815532	-0.212456338	-0.690284279	-1.394661638	-5.9169366	-6.055133729	-5.967776409	-5.952387948	-5.900644327	1.8	5.6	7.6	11.7	13.5	17.6	19.6	23.1	25.1
YMR213W	GGATGTGGAGGG	F7	-1.379631201	0.317999032	-1.172885062	-1.955264933	-2.229612382	-3.952772011	-4.865414691	-4.85002623	-4.798282609	1.8	5.6	7.6	11.7	13.5	17.6	19.6	23.1	25.1
YMR213W	GTGCGCGGGCCG	F7	-0.87713086	1.780971008	4.052081303	4.591629527	4.130868954	2.594122448	0.22204815	0.237436611	-0.710819768	1.8	5.6	7.6	11.7	13.5	17.6	19.6	23.1	25.1
YMR213W	CCGAAACCGTGC	F7	-0.815730316	0.479801473	-0.230472553	-2.391364047	-1.928745902	-4.388871126	-4.301513806	-4.286125345	-4.234381724	1.8	5.6	7.6	11.7	13.5	17.6	19.6	23.1	25.1
YMR213W	GGGTCGGTGATC	F7	-1.462093361	0.932974101	3.329615279	3.132197909	2.775388299	0.871656424	0.22204815	-1.347525889	-1.295782269	1.8	5.6	7.6	11.7	13.5	17.6	19.6	23.1	25.1
YMR213W	CGGAGCCGGGGG	F7	-5.658490574	-4.585351206	-3.603747528	-5.234124306	-5.508471755	-5.646668884	-5.559311564	-5.543923102	-5.492179482	1.8	5.6	7.6	11.7	13.5	17.6	19.6	23.1	25.1
YJL094C	GTGGGGCAAGGA	F7	-0.145165947	-0.349560555	-0.633908766	-1.820335353	-2.772754707	-6.232879931	-6.145522611	-8.937489071	-7.885745451	1.8	5.6	7.6	11.7	13.5	17.6	19.6	23.1	25.1
YJL094C	GGAATGAGCCCC	F7	-0.386918971	-0.725635855	-1.047018708	-1.677395486	-2.774865173	-5.443577018	-7.5261447	-7.510756238	-8.459012618	1.8	5.6	7.6	11.7	13.5	17.6	19.6	23.1	25.1
YJL094C	TAGGACGGACGG	F7	-0.503913537	-1.160685006	-1.14431591	-2.359655188	-3.353894717	-5.994592187	-7.492197368	-7.476808906	-7.425065286	1.8	5.6	7.6	11.7	13.5	17.6	19.6	23.1	25.1
YJL094C	ACGTGCGTCATG	F7	0.702965885	0.239077229	0.285221159	-0.467411368	-1.498487666	-5.49466579	-6.40730847	-6.391920009	-6.340176388	1.8	5.6	7.6	11.7	13.5	17.6	19.6	23.1	25.1
YJL094C	AGGGAGAATTAC	F7	0.213471689	-1.067025899	-2.162237818	-2.120189253	-6.481999543	-6.620196672	-6.532839352	-6.517450891	-6.46570727	1.8	5.6	7.6	11.7	13.5	17.6	19.6	23.1	25.1
YJL094C	GTTACGGGCCCG	F7	0.829137937	-0.936441789	-0.847922907	-2.285654606	-5.560002055	-5.698199184	-5.610841864	-5.595453403	-4.543709782	1.8	5.6	7.6	11.7	13.5	17.6	19.6	23.1	25.1
YJL094C	GGCGGGAACCTG	F7	-0.675496999	-0.634066491	-2.269846792	-2.967337765	-2.727112041	-6.187237265	-6.099879945	-6.084491484	-6.032747863	1.8	5.6	7.6	11.7	13.5	17.6	19.6	23.1	25.1
YJL094C	CGTGTCCGATGC	F7	1.072243067	-0.574509647	0.542023612	-1.988817492	0.115346682	-4.723290165	-2.635932845	-3.620544384	-4.568800763	1.8	5.6	7.6	11.7	13.5	17.6	19.6	23.1	25.1
YJL094C	AGCGCGGTGGGA	F7	0.774945836	-1.763349508	0.321347663	0.002914892	-3.271432557	-3.409629686	-4.907234867	-4.891846406	-4.840102785	1.8	5.6	7.6	11.7	13.5	17.6	19.6	23.1	25.1
YJL094C	TGTGCGGTGCTC	F7	0.769232185	-0.005625354	0.461405151	-0.976326548	-4.250673997	-4.388871126	-4.301513806	-4.286125345	-4.234381724	1.8	5.6	7.6	11.7	13.5	17.6	19.6	23.1	25.1
YJL094C	GGGGGCGCAGGG	F7	-4.735111855	-0.269655065	0.126986112	-1.140820586	-0.884653318	-4.723290165	-3.635932845	-3.620544384	-4.568800763	1.8	5.6	7.6	11.7	13.5	17.6	19.6	23.1	25.1
YJL094C	TGGAAGCCACGG	F7	-5.985655317	-2.212076231	-3.515874772	-4.561289049	-4.250673997	-4.973833627	-5.886476307	-5.871087845	-5.819344225	1.8	5.6	7.6	11.7	13.5	17.6	19.6	23.1	25.1
YJL094C	TTCCCACACGCT	F7	-0.976666534	-5.295844589	-2.899203412	-4.944617688	-5.218965137	-5.357162267	-4.269804946	-5.254416485	-5.202672864	1.8	5.6	7.6	11.7	13.5	17.6	19.6	23.1	25.1
YJL094C	AGGCGGGGCGTG	F7	0.210331981	-0.344559874	0.762574686	-1.867802091	-2.14214954	-3.86530917	-3.77795185	-3.762563389	-3.710819768	1.8	5.6	7.6	11.7	13.5	17.6	19.6	23.1	25.1
YJL094C	AAGAGATACGCG	F7	-4.784021456	-2.125919588	-1.506885989	-0.552300266	-2.634002637	-4.772199766	-4.684842446	-4.669453984	-4.617710364	1.8	5.6	7.6	11.7	13.5	17.6	19.6	23.1	25.1
YJL094C	GCACACTGGGGT	F7	-0.078764721	-0.742590948	-2.345949771	-3.976326548	-4.250673997	-4.388871126	-4.301513806	-4.286125345	-4.234381724	1.8	5.6	7.6	11.7	13.5	17.6	19.6	23.1	25.1
YLR169W	GCCTCTACAGCG	F7	-0.379083585	-0.7747137	-0.819105231	-3.14337888	-4.804749452	-7.6433863	-8.55602898	-8.540640518	-8.488896898	1.8	5.6	7.6	11.7	13.5	17.6	19.6	23.1	25.1
YLR169W	GCAATATCGTGG	F7	-0.132690146	-0.500922425	-1.247872101	-3.32723371	-4.534466963	-8.132095711	-8.044738391	-8.029349929	-7.977606309	1.8	5.6	7.6	11.7	13.5	17.6	19.6	23.1	25.1
YDR223W	CAAATCGCCAGG	F7	1.031446112	0.79496428	1.246259532	-0.622689594	-2.190768246	-4.283161685	-7.195804365	-7.180415904	-7.128672283	1.8	5.6	7.6	11.7	13.5	17.6	19.6	23.1	25.1
YDR223W	GGGTGCCGGCAG	F7	-0.125809973	0.083533778	-0.546056586	-1.092868647	-3.049040136	-6.187237265	-7.684842446	-7.669453984	-7.617710364	1.8	5.6	7.6	11.7	13.5	17.6	19.6	23.1	25.1
YDR223W	GTGAGGGCCGCA	F7	-0.654738439	0.113546347	-0.992312816	-2.300761499	-2.022567925	-4.620196672	-6.532839352	-6.517450891	-6.46570727	1.8	5.6	7.6	11.7	13.5	17.6	19.6	23.1	25.1
YDR223W	CAGGCGCAAGGG	F7	0.07706545	0.365933509	0.80210305	-0.282839591	-2.55718704	-3.543381075	-4.77795185	-5.762563389	-5.710819768	1.8	5.6	7.6	11.7	13.5	17.6	19.6	23.1	25.1
YDR223W	CACTGGGTGGCG	F7	-0.976666534	1.030584898	0.639955399	-0.501674193	-1.826647715	-3.772199766	-5.684842446	-5.669453984	-4.617710364	1.8	5.6	7.6	11.7	13.5	17.6	19.6	23.1	25.1
YDR223W	ATACAGGGGGCC	F7	-0.205753608	0.833438428	1.066580873	-0.349671099	-2.160071448	-4.035234172	-5.532839352	-4.517450891	-5.46570727	1.8	5.6	7.6	11.7	13.5	17.6	19.6	23.1	25.1
YDR223W	GGGCTACCCGGA	F7	-1.484813437	-1.103551775	-1.407350315	-2.867802091	-2.267680422	-5.280346669	-5.77795185	-6.762563389	-6.710819768	1.8	5.6	7.6	11.7	13.5	17.6	19.6	23.1	25.1
YDR223W	GGGGGGCCGAGA	F7	0.13829918	-2.173225302	-2.946509126	-3.991923403	-3.944342757	-6.404467981	-6.317110661	-6.3017222	-6.249978579	1.8	5.6	7.6	11.7	13.5	17.6	19.6	23.1	25.1
YDR223W	CGAGTACGCGCC	F7	-1.099523282	-0.713226029	-2.674136856	-2.397623038	-5.993898582	-6.132095711	-6.044738391	-6.029349929	-5.977606309	1.8	5.6	7.6	11.7	13.5	17.6	19.6	23.1	25.1
YDR223W	ATGAGGGGGCTC	F7	1.650116143	1.196008507	1.675111845	-3.540227433	-0.492646787	-2.952772011	-3.865414691	-3.85002623	-3.798282609	1.8	5.6	7.6	11.7	13.5	17.6	19.6	23.1	25.1
YDR223W	ATGTGTGTAGCA	F7	-1.586082078	-6.213382429	-5.816741251	-5.862155528	-6.136502977	-6.274700106	-6.187342786	-6.171954325	-6.120210704	1.8	5.6	7.6	11.7	13.5	17.6	19.6	23.1	25.1
YDR223W	GTGCGCGGGCCG	F7	-0.87713086	1.196008507	4.052081303	3.247675126	3.272887959	1.456618925	0.807010651	0.237436611	-0.710819768	1.8	5.6	7.6	11.7	13.5	17.6	19.6	23.1	25.1
YDR223W	CAGCCGAGTTGC	F7	-5.125058374	-2.466956505	-2.070315328	-2.378764011	-4.975039555	-5.113236684	-5.025879364	-5.010490902	-4.958747281	1.8	5.6	7.6	11.7	13.5	17.6	19.6	23.1	25.1
YDR330W	CGGAAGAGGACG	F7	0.371320222	-0.315015598	-0.447708053	-1.328892934	-2.464077635	-5.460255759	-7.372898439	-7.942472479	-8.890728858	1.8	5.6	7.6	11.7	13.5	17.6	19.6	23.1	25.1
YDR330W	AGGAGGGACGGA	F7	-0.277269483	-0.712130635	-1.582275998	-2.457765273	-4.201598005	-6.455272352	-7.952877533	-7.937489071	-7.885745451	1.8	5.6	7.6	11.7	13.5	17.6	19.6	23.1	25.1
YDR330W	AACAGTTGGAAA	F7	0.744984639	-0.079625935	-0.471480653	-0.743665791	-2.987639591	-4.710799221	-5.623441901	-6.60805344	-6.556309819	1.8	5.6	7.6	11.7	13.5	17.6	19.6	23.1	25.1
YDR330W	GTTCAGCCGCCA	F7	0.063162894	-1.803991493	-2.224486258	-6.662217958	-5.936565407	-7.074762536	-6.987405216	-6.972016754	-6.920273134	1.8	5.6	7.6	11.7	13.5	17.6	19.6	23.1	25.1
YDR330W	CAACTTAAGCGC	F7	-0.017308518	0.590868125	0.085689696	-1.120189253	-0.897037043	-2.620196672	-5.532839352	-5.517450891	-5.46570727	1.8	5.6	7.6	11.7	13.5	17.6	19.6	23.1	25.1
YDR330W	GACAGGGCGAGG	F7	-0.674637996	-0.82389105	-1.349247361	-3.642589151	-3.331974099	-6.055133729	-5.967776409	-5.952387948	-5.900644327	1.8	5.6	7.6	11.7	13.5	17.6	19.6	23.1	25.1
YDR330W	GGGTCGAGCACG	F7	0.937313487	-0.202540869	-0.564891592	-3.310745587	-3.000130535	-2.723290165	-4.635932845	-4.620544384	-4.568800763	1.8	5.6	7.6	11.7	13.5	17.6	19.6	23.1	25.1
YDR330W	GCAAGGGCAGGG	F7	-1.29216836	-5.388953993	-2.992312816	-5.037727093	-5.312074542	-5.450271671	-5.362914351	-5.347525889	-5.295782269	1.8	5.6	7.6	11.7	13.5	17.6	19.6	23.1	25.1
YDR330W	ATAGGAATGGGG	F7	-0.509399076	-1.950832881	-1.776584125	-3.406960903	-4.681308351	-4.819505481	-4.732148161	-4.716759699	-4.665016078	1.8	5.6	7.6	11.7	13.5	17.6	19.6	23.1	25.1
YDR330W	GTGCGCGGGCCG	F7	-1.462093361	-1.388953993	3.095150025	3.049735748	2.775388299	0.549728329	0.637085649	-1.347525889	-1.295782269	1.8	5.6	7.6	11.7	13.5	17.6	19.6	23.1	25.1
YDR330W	GGGAGGGACGGA	F7	0.357334393	-0.432022715	-1.172885062	-0.955264933	-3.814574882	-3.952772011	-3.865414691	-3.85002623	-3.798282609	1.8	5.6	7.6	11.7	13.5	17.6	19.6	23.1	25.1
YHR134W	CGGGAGAAGGGG	F7	0.141777602	0.083225103	0.040616117	-1.024465193	-1.801312983	-4.477166898	-5.344005888	-7.743654926	-7.691911305	1.8	5.6	7.6	11.7	13.5	17.6	19.6	23.1	25.1
YHR134W	CTTGCCACTGAG	F7	-0.224864373	-0.157048609	-0.413627461	-1.609182087	-1.999782605	-4.653994881	-4.962566237	-7.610142788	-9.143361668	1.8	5.6	7.6	11.7	13.5	17.6	19.6	23.1	25.1
YHR134W	TCGAGGAGCCGG	F7	0.21879356	-0.20705635	-0.269846792	-0.993332973	-1.879115135	-4.187237265	-7.099879945	-6.084491484	-7.032747863	1.8	5.6	7.6	11.7	13.5	17.6	19.6	23.1	25.1
YHR134W	TCGTCGGGGCTC	F7	-1.164293537	-2.898509091	-2.331942913	-4.810316597	-4.406592141	-7.54478927	-7.45743195	-7.442043488	-7.390299868	1.8	5.6	7.6	11.7	13.5	17.6	19.6	23.1	25.1
YHR134W	CGGCAGCGTACA	F7	-0.391704033	-0.125919588	-0.255347222	-1.300761499	-1.759533519	-4.772199766	-5.269804946	-6.254416485	-6.202672864	1.8	5.6	7.6	11.7	13.5	17.6	19.6	23.1	25.1
YHR134W	ACGGAGGGAGGG	F7	-1.593337894	-0.499734424	-0.552400648	-1.774692687	-2.250673997	-6.710799221	-6.623441901	-5.60805344	-6.556309819	1.8	5.6	7.6	11.7	13.5	17.6	19.6	23.1	25.1
YHR134W	AGGATCCTGCGG	F7	-0.058737667	-0.819588348	-0.588957122	-1.59960598	-3.096345851	-6.404467981	-6.317110661	-5.3017222	-6.249978579	1.8	5.6	7.6	11.7	13.5	17.6	19.6	23.1	25.1
YHR134W	CGCGCCAGGATA	F7	-0.645805314	-0.240090608	-0.230472553	-0.221439046	-1.928745902	-5.388871126	-5.301513806	-5.286125345	-5.234381724	1.8	5.6	7.6	11.7	13.5	17.6	19.6	23.1	25.1
YHR134W	AGGGGAGGGGGC	F7	-0.244862645	0.706970427	-0.921923488	-2.774692687	-1.241685214	-3.602274764	-5.099879945	-5.084491484	-5.032747863	1.8	5.6	7.6	11.7	13.5	17.6	19.6	23.1	25.1
YHR134W	GGGGAGAAGGGG	F7	-0.642665607	-0.084099412	0.312541765	-1.218299338	-1.814574882	-3.952772011	-3.865414691	-3.85002623	-3.798282609	1.8	5.6	7.6	11.7	13.5	17.6	19.6	23.1	25.1
YOR053W	GGACGCCTGGGG	F7	-0.774561127	-2.466956505	-2.655277829	-5.0226202	-6.296967649	-6.435164778	-6.347807458	-6.332418997	-6.280675376	1.8	5.6	7.6	11.7	13.5	17.6	19.6	23.1	25.1
YOR053W	GAGGAGGCGGTG	F7	-0.092859551	-2.651988399	-4.577275317	-1.815334672	-4.897037043	-5.035234172	-4.947876852	-4.93248839	-4.880744769	1.8	5.6	7.6	11.7	13.5	17.6	19.6	23.1	25.1
YBR096W	TGGCGGTGGGAA	F7	1.599682837	1.602000867	1.025609092	2.099776431	2.388365176	0.871656424	-0.47538908	-1.762563389	-2.810355442	1.8	5.6	7.6	11.7	13.5	17.6	19.6	23.1	25.1
YBR096W	GTTACGGGCCCG	F7	1.70783164	1.505336565	0.461405151	1.977869762	2.124365434	0.968680878	-0.394623211	-2.286125345	-2.427026802	1.8	5.6	7.6	11.7	13.5	17.6	19.6	23.1	25.1
YBR096W	TAAGAAGGGGGC	F7	2.168672829	1.956057715	1.030770797	2.615406911	2.85785046	0.824350709	-0.088291971	-0.909404777	-2.665016078	1.8	5.6	7.6	11.7	13.5	17.6	19.6	23.1	25.1
YBR096W	GGGGGGTGGATG	F7	0.768204258	0.955000408	0.307247466	1.471286555	1.998712995	0.707269606	-1.255999147	-3.047965608	-2.996221987	1.8	5.6	7.6	11.7	13.5	17.6	19.6	23.1	25.1
YBR096W	CAGGACCAGCTG	F7	1.2053313	1.430473761	1.63446986	2.342415616	2.755280726	1.091622108	0.22204815	-1.265063729	-2.798282609	1.8	5.6	7.6	11.7	13.5	17.6	19.6	23.1	25.1
YBR096W	ATGGGAGGGGAG	F7	1.959370407	2.24663458	1.872757604	3.949333851	2.71346055	1.912298409	0.999655729	-0.569918311	-2.51817469	1.8	5.6	7.6	11.7	13.5	17.6	19.6	23.1	25.1
YBR096W	TTCATAGCCGGG	F7	1.521418516	0.321539389	-0.281819433	1.257728791	1.900919182	0.923186725	-0.652420968	-2.221995007	-1.585288886	1.8	5.6	7.6	11.7	13.5	17.6	19.6	23.1	25.1
YBR096W	AACTGGTCAGCC	F7	1.823308858	2.517936602	-0.407350315	2.132197909	2.44281296	1.719653331	-0.192989349	-1.762563389	-0.710819768	1.8	5.6	7.6	11.7	13.5	17.6	19.6	23.1	25.1
YBR096W	GCGATCAGGTTG	F7	2.62536948	2.070477625	1.007687184	2.547235408	2.775388299	1.719653331	1.22204815	-1.347525889	-0.295782269	1.8	5.6	7.6	11.7	13.5	17.6	19.6	23.1	25.1
YDR124W	GGGGAAGGAGGA	F7	-0.366715313	-1.565380561	-1.668310393	-2.571705665	-4.038698192	-5.399287742	-5.896892923	-6.881504461	-6.829760841	1.8	5.6	7.6	11.7	13.5	17.6	19.6	23.1	25.1
YDR124W	CGGGCGGGGCGT	F7	0.50789407	-0.855830424	-1.357309633	-1.692230527	-2.551540476	-6.274700106	-6.187342786	-6.171954325	-6.120210704	1.8	5.6	7.6	11.7	13.5	17.6	19.6	23.1	25.1
YDR124W	TCGGGGTGAGCC	F7	0.470792443	0.70620324	0.007687184	-0.037727093	-0.071066442	-4.90970329	-4.822345969	-3.221995007	-4.755213887	1.8	5.6	7.6	11.7	13.5	17.6	19.6	23.1	25.1
YDR124W	AGTAGGCGGCTG	F7	1.826884312	-0.234625847	-2.361546626	-1.821998402	-0.681308351	-4.819505481	-4.732148161	-4.716759699	-4.665016078	1.8	5.6	7.6	11.7	13.5	17.6	19.6	23.1	25.1
YDR124W	CAAGCGGGTGGG	F7	2.079800418	0.915900588	0.964618462	0.629697568	-1.492646787	-2.952772011	-3.865414691	-3.85002623	-3.798282609	1.8	5.6	7.6	11.7	13.5	17.6	19.6	23.1	25.1
YDR124W	CGCGGCCGGGCA	F7	-0.498619237	-1.067025899	-3.72927841	-5.359655188	-5.634002637	-5.772199766	-5.684842446	-4.669453984	-5.617710364	1.8	5.6	7.6	11.7	13.5	17.6	19.6	23.1	25.1
YDR124W	GCGGCACACGAA	F7	0.679262488	-2.891454334	-4.494813157	-4.540227433	-4.814574882	-4.952772011	-4.865414691	-4.85002623	-4.798282609	1.8	5.6	7.6	11.7	13.5	17.6	19.6	23.1	25.1
YDR124W	ATGGTAGAGCGG	F7	-1.140165266	0.517936602	-1.407350315	1.210200421	-0.14214954	-3.450271671	-3.362914351	-3.347525889	-3.295782269	1.8	5.6	7.6	11.7	13.5	17.6	19.6	23.1	25.1
YGR160W	ACGCGGAAGGGC	F7	-1.337408386	-1.911036804	-2.310862232	-3.356276509	-4.105961968	-8.016748601	-7.514353781	-8.49896532	-9.447221699	1.8	5.6	7.6	11.7	13.5	17.6	19.6	23.1	25.1
YGR160W	GCCAAGCGGGAA	F7	0.147637045	-0.04841022	-0.304903046	-2.549626131	-3.330933569	-4.395130117	-5.629700892	-7.61431243	-7.562568809	1.8	5.6	7.6	11.7	13.5	17.6	19.6	23.1	25.1
YGR160W	GCCCAGGGCGGA	F7	0.782325367	0.014942948	-0.460091777	-2.105898595	-3.427551759	-6.472639484	-5.800319663	-7.369893702	-7.318150082	1.8	5.6	7.6	11.7	13.5	17.6	19.6	23.1	25.1
YGR160W	GGGTGGGGAGGG	F7	-0.320074356	-0.388953993	-0.26533131	-4.895708088	-3.848127442	-6.308252666	-5.220895346	-6.205506885	-6.153763264	1.8	5.6	7.6	11.7	13.5	17.6	19.6	23.1	25.1
YGR160W	ATTAGCCCGACG	F7	-0.924436575	-7.080115898	-6.683474721	-6.728888997	-7.003236446	-7.141433575	-7.054076255	-7.038687794	-6.986944173	1.8	5.6	7.6	11.7	13.5	17.6	19.6	23.1	25.1
YGR160W	TGCCACCGGAGT	F7	-0.095771147	-0.022631779	-0.278067298	-5.452764592	-4.727112041	-5.86530917	-5.77795185	-5.762563389	-5.710819768	1.8	5.6	7.6	11.7	13.5	17.6	19.6	23.1	25.1
YGR160W	GCGCGGAAGGGC	F7	-0.992608078	-2.044999592	-0.85986252	-2.15320431	-3.427551759	-4.565748888	-4.478391568	-5.463003107	-5.411259486	1.8	5.6	7.6	11.7	13.5	17.6	19.6	23.1	25.1
YGR160W	ATGCTGGGGCGG	F7	0.058738802	-0.86812183	0.317015242	-1.168971626	-4.250673997	-4.388871126	-4.301513806	-4.286125345	-4.234381724	1.8	5.6	7.6	11.7	13.5	17.6	19.6	23.1	25.1
YGR160W	CTCGGAATGAGC	F7	1.301206381	-1.729990911	-2.070315328	-1.700692106	-3.975039555	-4.113236684	-3.025879364	-4.010490902	-3.958747281	1.8	5.6	7.6	11.7	13.5	17.6	19.6	23.1	25.1
YGR160W	GTTAGGGGAACG	F7	0.04040698	0.549645462	-0.577275317	-2.622689594	-2.312074542	-4.035234172	-3.947876852	-3.93248839	-3.880744769	1.8	5.6	7.6	11.7	13.5	17.6	19.6	23.1	25.1
YPR071W	AACTCGCGATAG	F7	-0.211237476	0.004133209	-0.093710488	-0.701141333	-1.382014782	-3.514565348	-4.783351838	-7.411819566	-7.775113445	1.8	5.6	7.6	11.7	13.5	17.6	19.6	23.1	25.1
YPR071W	TGGAGGAAGTGC	F7	-0.012878746	-0.299554908	-0.41395305	-1.064321303	-2.121077317	-4.180664611	-5.678269792	-8.122312949	-9.070569328	1.8	5.6	7.6	11.7	13.5	17.6	19.6	23.1	25.1
YPR071W	GAGACCGCGGCG	F7	-1.364118201	-0.960333522	-0.916363963	-0.96177824	-2.258493502	-4.589335709	-5.72437081	-7.293944849	-7.242201229	1.8	5.6	7.6	11.7	13.5	17.6	19.6	23.1	25.1
YPR071W	TGGTGGAGGCTG	F7	-0.226280424	-0.08602686	0.136584917	-2.609269078	-1.514382717	-5.021813656	-4.197490742	-6.504030375	-6.452286754	1.8	5.6	7.6	11.7	13.5	17.6	19.6	23.1	25.1
YPR071W	GAGGCGGGAGGG	F7	0.874370827	-0.300417319	-0.623668222	-2.586620339	-2.571461171	-6.169089918	-6.081732598	-6.066344137	-6.014600516	1.8	5.6	7.6	11.7	13.5	17.6	19.6	23.1	25.1
YPR071W	AGGGCTAGAGGG	F7	-0.998437156	-2.234625847	-2.776584125	-3.406960903	-5.096345851	-6.819505481	-6.732148161	-6.716759699	-6.665016078	1.8	5.6	7.6	11.7	13.5	17.6	19.6	23.1	25.1
YPR071W	GACTCGCGATAG	F7	0.060133384	-0.149126979	0.038060833	-0.75942593	-1.474345971	-3.834935521	-5.332540702	-5.31715224	-5.26540862	1.8	5.6	7.6	11.7	13.5	17.6	19.6	23.1	25.1
YPR071W	GGAGGCAGGGGG	F7	1.582300758	0.196008507	-1.407350315	-1.774692687	-3.049040136	-2.187237265	-4.099879945	-4.084491484	-4.032747863	1.8	5.6	7.6	11.7	13.5	17.6	19.6	23.1	25.1
YPR071W	GGGGACTGGCAT	F7	0.07847502	-0.941495016	-1.281819433	-1.175230617	-1.77150616	-4.90970329	-4.822345969	-4.806957508	-4.755213887	1.8	5.6	7.6	11.7	13.5	17.6	19.6	23.1	25.1
YPR071W	CGGTAGCCTTGC	F7	-0.362557687	-0.803991493	-3.799667738	-3.845082015	-5.119429464	-5.257626593	-5.170269273	-4.154880811	-5.103137191	1.8	5.6	7.6	11.7	13.5	17.6	19.6	23.1	25.1
YPR071W	GAGCGGGGGGGG	F7	-4.269448283	-1.28941832	-0.340236119	-1.52315392	-5.119429464	-3.257626593	-5.170269273	-5.154880811	-5.103137191	1.8	5.6	7.6	11.7	13.5	17.6	19.6	23.1	25.1
YNL318C	GGGGTGAGTGCG	F7	0.373251509	0.594136228	0.311946209	-0.584167916	-1.367014024	-3.660489378	-4.780176515	-7.934713055	-8.730966341	1.8	5.6	7.6	11.7	13.5	17.6	19.6	23.1	25.1
YNL318C	CAGCCTAGTGTG	F7	-0.028221455	0.435362921	0.29002372	-0.536677202	-1.346608785	-3.903083242	-5.725213629	-7.334316032	-9.282572412	1.8	5.6	7.6	11.7	13.5	17.6	19.6	23.1	25.1
YNL318C	CGGGCGAGGGGG	F7	0.450443798	0.651808875	0.355066382	-0.509725345	-1.284060166	-4.164925248	-5.035339693	-7.135428449	-9.083684828	1.8	5.6	7.6	11.7	13.5	17.6	19.6	23.1	25.1
YNL318C	CACCACTCCCCG	F7	0.226161135	0.369383558	-0.074639525	-0.911045277	-1.705399785	-4.027196853	-4.981659708	-9.053734088	-8.417027967	1.8	5.6	7.6	11.7	13.5	17.6	19.6	23.1	25.1
YNL318C	GCGGCATGGAAC	F7	-0.008967026	0.527487395	0.182925985	-0.483251514	-1.219297901	-4.072989094	-5.445063392	-6.259749929	-8.37793131	1.8	5.6	7.6	11.7	13.5	17.6	19.6	23.1	25.1
YNL318C	GCCCCGTATGGG	F7	0.582788238	0.548712434	0.388466062	-0.468944519	-1.322840973	-3.579219528	-4.45709679	-7.834025751	-8.782282131	1.8	5.6	7.6	11.7	13.5	17.6	19.6	23.1	25.1
YNL318C	AGAGAGGGGGCG	F7	0.61697821	0.547245496	0.548436979	-0.608966734	-0.92266285	-3.396146457	-5.034614174	-6.397737335	-6.66792181	1.8	5.6	7.6	11.7	13.5	17.6	19.6	23.1	25.1
YNL318C	GGGCTGGCAGCG	F7	0.882788719	0.771868801	0.622952445	0.048133644	-0.754592777	-3.463946608	-4.257944791	-5.683128921	-7.438740223	1.8	5.6	7.6	11.7	13.5	17.6	19.6	23.1	25.1
YNL318C	AGGCAGGCGTGG	F7	-0.207224722	-0.183078009	-0.730236693	-1.911238564	-2.489202229	-5.836852724	-6.749495404	-9.319069443	-9.267325823	1.8	5.6	7.6	11.7	13.5	17.6	19.6	23.1	25.1
YNL318C	CGGTGGCAGCAG	F7	0.528125618	0.478408238	0.775513742	0.391858715	-0.2056236	-1.200293418	-2.633768261	-3.894014242	-5.505235634	1.8	5.6	7.6	11.7	13.5	17.6	19.6	23.1	25.1
YNL318C	AGGGGGCGGCGC	F7	0.367044518	0.489936921	0.467459422	-0.517917272	-1.361630366	-3.810167616	-5.044738391	-8.351278024	-7.299534404	1.8	5.6	7.6	11.7	13.5	17.6	19.6	23.1	25.1
YNL318C	TAGACAGCCGAT	F7	-0.037288085	-0.388953993	-0.482451771	-1.230372171	-2.296477687	-5.973833627	-4.799013466	-6.871087845	-8.819344225	1.8	5.6	7.6	11.7	13.5	17.6	19.6	23.1	25.1
YNL318C	AGGGAAGGCCGT	F7	-0.136152204	0.733308036	0.380934056	-0.219505437	-1.127489234	-3.223866187	-5.265791884	-5.928475328	-8.198659802	1.8	5.6	7.6	11.7	13.5	17.6	19.6	23.1	25.1
YNL318C	GTGCGCGGGCCG	F7	-0.87713086	2.719570463	6.546845995	7.338398296	7.574384154	5.86940045	5.266442269	3.324899453	2.537107745	1.8	5.6	7.6	11.7	13.5	17.6	19.6	23.1	25.1
YNL318C	ACATACGGCATC	F7	0.55566311	0.328223703	0.038619043	-1.115729605	-1.477539895	-3.200699525	-5.113342205	-8.097953743	-8.046210123	1.8	5.6	7.6	11.7	13.5	17.6	19.6	23.1	25.1
YNL318C	AGCGCGATGGGA	F7	-0.334337814	-0.035317039	-0.577275317	-1.269052639	-1.937679027	-4.205159173	-4.417362135	-8.102413392	-8.050669771	1.8	5.6	7.6	11.7	13.5	17.6	19.6	23.1	25.1
YNL318C	CGGAGTACGGGG	F7	-0.051461041	-0.117149378	-0.179939819	-0.969014343	-0.901442222	-4.222861175	-6.135503855	-7.705077894	-7.653334273	1.8	5.6	7.6	11.7	13.5	17.6	19.6	23.1	25.1
YNL318C	ACAGGGTACCGG	F7	0.234979506	0.566651887	-0.014339122	-0.672730276	-1.832906705	-6.49466579	-5.40730847	-7.391920009	-7.340176388	1.8	5.6	7.6	11.7	13.5	17.6	19.6	23.1	25.1
YNL318C	GGCGGGGAGGGG	F7	0.12286914	3.365933509	6.030054997	6.832637627	7.147357077	5.317912654	4.567822987	1.459829033	1.511572653	1.8	5.6	7.6	11.7	13.5	17.6	19.6	23.1	25.1
YNL318C	GATGCACAGGTG	F7	-0.843963996	0.097670588	-0.585687557	-1.581348798	-2.784142986	-3.706611424	-5.204216605	-7.773790644	-6.722047023	1.8	5.6	7.6	11.7	13.5	17.6	19.6	23.1	25.1
YNL318C	AAGGACGGCAGG	F7	0.651893469	0.649265329	0.193660127	-0.462479747	-1.191393059	-3.762549596	-4.997120371	-5.981731909	-6.929988288	1.8	5.6	7.6	11.7	13.5	17.6	19.6	23.1	25.1
YNL318C	GGGTCGGTGATC	F7	0.12286914	2.311485725	6.030054997	6.591629527	6.872800801	5.357083251	4.191674501	2.459829033	1.511572653	1.8	5.6	7.6	11.7	13.5	17.6	19.6	23.1	25.1
YNL318C	GGGGATGGCCGG	F7	0.684748027	0.306191425	0.702832602	-1.342581674	-1.659997845	-3.257626593	-4.755231774	-5.739843312	-5.688099692	1.8	5.6	7.6	11.7	13.5	17.6	19.6	23.1	25.1
YNL318C	CACGCTGAGCGG	F7	0.970866046	0.345386131	0.605705837	-0.619414462	-1.554275444	-3.324740789	-4.559311564	-4.221995007	-5.492179482	1.8	5.6	7.6	11.7	13.5	17.6	19.6	23.1	25.1
YNL318C	GCCGAAGGGTGG	F7	0.312693699	0.126745845	-0.822387815	-1.64540967	-1.919757119	-4.280346669	-5.192989349	-6.762563389	-6.710819768	1.8	5.6	7.6	11.7	13.5	17.6	19.6	23.1	25.1
YNL318C	ATGTGTAGAGAG	F7	0.12286914	2.196008507	5.658738875	6.417600127	6.85785046	4.77854702	3.922487868	1.237436611	1.611108327	1.8	5.6	7.6	11.7	13.5	17.6	19.6	23.1	25.1
YNL318C	AGCTGGTGGCTG	F7	0.345261561	0.070477625	-0.348456626	-0.680175088	-3.50471962	-4.128343576	-6.362914351	-6.347525889	-6.295782269	1.8	5.6	7.6	11.7	13.5	17.6	19.6	23.1	25.1
YNL318C	GGAACGCGCCCA	F7	-1.472289128	-0.613888609	-0.856657717	-1.602511712	-1.876859161	-3.693128195	-6.92769897	-5.912310508	-6.860566888	1.8	5.6	7.6	11.7	13.5	17.6	19.6	23.1	25.1
YNL318C	TGCGGGGAGACG	F7	-1.241184431	-0.208687048	-1.572095078	-1.401780663	-2.846053114	-4.176895321	-6.896892923	-6.881504461	-6.829760841	1.8	5.6	7.6	11.7	13.5	17.6	19.6	23.1	25.1
YNL318C	AAAACACGGGCG	F7	1.194659823	1.104860619	0.62179603	-0.113278126	-1.254359044	-4.480019014	-4.392661694	-5.377273233	-5.325529612	1.8	5.6	7.6	11.7	13.5	17.6	19.6	23.1	25.1
YNL318C	ATGATAGCGTAG	F7	-0.909552338	-0.41320154	0.65538544	-1.300761499	-1.971037624	-4.035234172	-6.269804946	-6.254416485	-5.202672864	1.8	5.6	7.6	11.7	13.5	17.6	19.6	23.1	25.1
YNL318C	GGGCCGTAGGGG	F7	0.774945836	0.166261164	0.225867354	-2.067474436	-1.093894372	-5.480019014	-5.392661694	-5.377273233	-5.325529612	1.8	5.6	7.6	11.7	13.5	17.6	19.6	23.1	25.1
YNL318C	CGCCCGGGGCAG	F7	0.473366387	1.300345167	0.315115709	-1.604767686	-1.879115135	-3.602274764	-3.514917444	-4.084491484	-5.032747863	1.8	5.6	7.6	11.7	13.5	17.6	19.6	23.1	25.1
YNL318C	GGGCAGGCGTGG	F7	0.046247858	0.092915014	-0.055877945	-2.725783087	-2.263164941	-4.138327665	-5.635932845	-5.620544384	-5.568800763	1.8	5.6	7.6	11.7	13.5	17.6	19.6	23.1	25.1
YNL318C	GGAGAGGGGGCG	F7	0.267259049	0.648520712	0.770986926	-0.308374683	-0.887576713	-3.113236684	-4.025879364	-5.010490902	-4.958747281	1.8	5.6	7.6	11.7	13.5	17.6	19.6	23.1	25.1
YNL318C	GGGACTGGCGCG	F7	-0.87713086	2.517936602	5.052081303	5.35459033	5.295255772	3.382618343	2.543976245	0.237436611	-0.710819768	1.8	5.6	7.6	11.7	13.5	17.6	19.6	23.1	25.1
YNL318C	GGGGCGAGGGGG	F7	0.800941045	0.812679868	0.685759089	-0.189730186	-0.312074542	-3.772199766	-3.684842446	-4.669453984	-4.617710364	1.8	5.6	7.6	11.7	13.5	17.6	19.6	23.1	25.1
YNL318C	GTACTAGGCATA	F7	0.340460575	-0.706694291	-0.83361507	0.735680497	-1.568414295	-5.291573925	-3.619254104	-5.188828143	-5.137084523	1.8	5.6	7.6	11.7	13.5	17.6	19.6	23.1	25.1
YNL318C	CCCCCGGAATGA	F7	1.485439219	-0.540957087	-0.951670832	-0.881607891	-1.271432557	-3.994592187	-4.907234867	-4.891846406	-4.840102785	1.8	5.6	7.6	11.7	13.5	17.6	19.6	23.1	25.1
YNL318C	CATCAGCCATAC	F7	-0.766099548	-2.988416064	-3.466244004	-2.92669578	-6.370968231	-6.50916536	-6.42180804	-6.406419578	-6.354675958	1.8	5.6	7.6	11.7	13.5	17.6	19.6	23.1	25.1
YNL318C	GGGGGGCGGGCC	F7	0.177316924	-1.044999592	-0.785861939	-2.831276215	-5.427551759	-5.565748888	-5.478391568	-5.463003107	-5.411259486	1.8	5.6	7.6	11.7	13.5	17.6	19.6	23.1	25.1
YNL318C	ACACTGGGACCG	F7	-0.28312322	-0.40262893	-1.813342675	-4.180685047	-1.754592777	-5.593229625	-4.505872305	-5.490483843	-5.438740223	1.8	5.6	7.6	11.7	13.5	17.6	19.6	23.1	25.1
YNL318C	AGCGGGCGGTGC	F7	-0.034672137	0.892616364	0.435108408	-0.403854992	-2.000130535	-2.723290165	-4.635932845	-4.620544384	-4.568800763	1.8	5.6	7.6	11.7	13.5	17.6	19.6	23.1	25.1
YNL318C	AGACGATGCGCC	F7	-1.540095873	0.43993409	-0.070315328	-0.17713015	-3.975039555	-4.113236684	-4.025879364	-5.010490902	-4.958747281	1.8	5.6	7.6	11.7	13.5	17.6	19.6	23.1	25.1
YNL318C	GCATACGGCATC	F7	0.345261561	0.333512031	0.209321045	-0.452764592	-2.049040136	-3.772199766	-3.684842446	-4.669453984	-4.617710364	1.8	5.6	7.6	11.7	13.5	17.6	19.6	23.1	25.1
YNL318C	AGCCAACCTGTG	F7	-1.462093361	1.611046007	4.21714055	4.049735748	4.211487414	1.871656424	0.637085649	-1.347525889	-1.295782269	1.8	5.6	7.6	11.7	13.5	17.6	19.6	23.1	25.1
YNL318C	TGTGACCCATGA	F7	-2.431719712	0.341859374	-3.376976666	-0.837428442	-1.959772798	-5.419898022	-5.332540702	-5.31715224	-5.26540862	1.8	5.6	7.6	11.7	13.5	17.6	19.6	23.1	25.1
YNL318C	CACGTATATGGC	F7	0.485439219	0.757887395	0.723894218	0.324842987	-0.212538868	-3.257626593	-4.170269273	-4.154880811	-4.103137191	1.8	5.6	7.6	11.7	13.5	17.6	19.6	23.1	25.1
YNL318C	CTCCGTAGGCGG	F7	-1.234682865	-2.702111879	-3.442974225	-5.810316597	-6.084664046	-6.222861175	-6.135503855	-6.120115393	-6.068371773	1.8	5.6	7.6	11.7	13.5	17.6	19.6	23.1	25.1
YNL318C	GGGGAAGGCCGT	F7	-0.029133954	0.628967915	1.358184431	0.225307313	-0.589608517	-3.187237265	-4.099879945	-4.084491484	-4.032747863	1.8	5.6	7.6	11.7	13.5	17.6	19.6	23.1	25.1
YNL318C	AGAAGGGGGACG	F7	0.836564955	0.35950724	0.408225114	-3.096620782	-2.049040136	-2.924202859	-4.42180804	-4.406419578	-3.354675958	1.8	5.6	7.6	11.7	13.5	17.6	19.6	23.1	25.1
YNL318C	GGGGAAGGGGGT	F7	-0.725127767	0.348011601	-0.162237817	-0.400297172	-0.575108948	-4.620196672	-2.532839352	-3.517450891	-4.46570727	1.8	5.6	7.6	11.7	13.5	17.6	19.6	23.1	25.1
YNL318C	GGGGGGCGGCGC	F7	0.354194686	0.372886269	0.592649685	-0.806401547	-1.250673997	-2.388871126	-4.301513806	-4.286125345	-4.234381724	1.8	5.6	7.6	11.7	13.5	17.6	19.6	23.1	25.1
YNL318C	AACAGTAAGGGA	F7	-0.166637477	0.239077229	-0.281819433	-4.497158711	-4.77150616	-3.324740789	-4.822345969	-4.806957508	-4.755213887	1.8	5.6	7.6	11.7	13.5	17.6	19.6	23.1	25.1
YNL318C	AAACGTGAGCGA	F7	-0.87713086	1.517936602	3.592649685	4.405216403	4.732319578	1.942045752	1.22204815	-0.762563389	-0.710819768	1.8	5.6	7.6	11.7	13.5	17.6	19.6	23.1	25.1
YNL318C	GGGCCAGCGGGG	F7	-1.162533079	-0.697076289	-0.605289693	-2.738166811	-2.427551759	-4.150711389	-5.063354069	-5.047965608	-4.996221987	1.8	5.6	7.6	11.7	13.5	17.6	19.6	23.1	25.1
YNL318C	GGCGCGATGGGA	F7	-0.536093942	-0.187320132	-0.72927841	-0.900223569	-2.634002637	-3.187237265	-4.684842446	-4.669453984	-4.617710364	1.8	5.6	7.6	11.7	13.5	17.6	19.6	23.1	25.1
YNL318C	GGTACAAGAAGA	F7	1.918049348	0.278470667	-3.494813157	-1.955264933	-3.814574882	-3.952772011	-3.865414691	-3.85002623	-3.798282609	1.8	5.6	7.6	11.7	13.5	17.6	19.6	23.1	25.1
YNL318C	GAGCCTAGTGTG	F7	0.04040698	0.418400929	0.510187524	0.184665328	-0.727112041	-3.035234172	-3.947876852	-3.93248839	-3.880744769	1.8	5.6	7.6	11.7	13.5	17.6	19.6	23.1	25.1
YNL318C	AGGGATCCGAGG	F7	-2.199058955	-0.125919588	-2.407350315	-3.774692687	-1.727112041	-5.187237265	-5.099879945	-5.084491484	-5.032747863	1.8	5.6	7.6	11.7	13.5	17.6	19.6	23.1	25.1
YNL318C	AAACGGCTCGGG	F7	-4.964593702	0.152939785	-1.687458235	-0.452764592	-3.229612382	-4.952772011	-4.865414691	-4.85002623	-4.798282609	1.8	5.6	7.6	11.7	13.5	17.6	19.6	23.1	25.1
YNL318C	GCAGTGGTGGAG	F7	1.527259395	-0.891454334	-1.172885062	-0.370302432	-3.814574882	-3.952772011	-3.865414691	-3.85002623	-3.798282609	1.8	5.6	7.6	11.7	13.5	17.6	19.6	23.1	25.1
YNL318C	GCAGGGTACCGG	F7	0.12286914	0.648520712	-1.070315328	-0.893337184	-1.167684632	-4.113236684	-4.025879364	-4.010490902	-3.958747281	1.8	5.6	7.6	11.7	13.5	17.6	19.6	23.1	25.1
YNL318C	CAGGCAGGGGGG	F7	-1.047055862	1.348011601	2.467118803	1.184665328	-2.897037043	-2.035234172	-2.947876852	-2.93248839	-2.880744769	1.8	5.6	7.6	11.7	13.5	17.6	19.6	23.1	25.1
YNL318C	CGGAGGAAATGT	F7	3.158493049	1.961543254	2.078076512	-1.774692687	-2.049040136	-2.187237265	-2.099879945	-2.084491484	-2.032747863	1.8	5.6	7.6	11.7	13.5	17.6	19.6	23.1	25.1
YNL318C	ATAGAGGGGGGA	F7	0.744357516	-2.182503116	-2.107790033	-4.15320431	-4.427551759	-4.565748888	-4.478391568	-4.463003107	-4.411259486	1.8	5.6	7.6	11.7	13.5	17.6	19.6	23.1	25.1
YNL318C	CAGTTAGAGACG	F7	-0.87713086	0.780971008	3.762574686	4.30212291	3.272887959	1.719653331	0.807010651	-0.762563389	0.289180232	1.8	5.6	7.6	11.7	13.5	17.6	19.6	23.1	25.1
YNL318C	GGGAACTATCGC	F7	-0.462093361	0.196008507	3.708126902	3.132197909	2.935852972	-0.450271671	-1.362914351	-1.347525889	-1.295782269	1.8	5.6	7.6	11.7	13.5	17.6	19.6	23.1	25.1
YNL318C	GTGCCCGACGGA	F7	-0.462093361	-1.388953993	1.592649685	3.210200421	3.49528038	1.549728329	0.637085649	-1.347525889	-1.295782269	1.8	5.6	7.6	11.7	13.5	17.6	19.6	23.1	25.1
YNL318C	AGGGGGCGCTAG	F7	-1.462093361	-2.388953993	2.095150025	1.962272907	1.85785046	-1.450271671	-1.362914351	-2.347525889	-2.295782269	1.8	5.6	7.6	11.7	13.5	17.6	19.6	23.1	25.1
YNL318C	AGGGTGAGTGCG	F7	0.345261561	-0.067025899	-0.184957894	0.132197909	-0.14214954	-3.450271671	-3.362914351	-3.347525889	-3.295782269	1.8	5.6	7.6	11.7	13.5	17.6	19.6	23.1	25.1
YNL318C	TAACGCCGCCAT	F7	0.70783164	1.517936602	4.116211641	2.547235408	3.272887959	1.456618925	-0.77795185	-0.762563389	-0.710819768	1.8	5.6	7.6	11.7	13.5	17.6	19.6	23.1	25.1
YOR184W	CCGGATCAGGGG	F7	0.472926608	0.103397357	-0.476245397	-0.430511785	-1.997640983	-7.457766207	-5.370408887	-7.355020426	-7.303276805	1.8	5.6	7.6	11.7	13.5	17.6	19.6	23.1	25.1
YOR184W	CCCAGACATTAG	F7	-0.733936224	0.057877588	-0.580415024	-1.976326548	-2.76524717	-5.388871126	-5.0384794	-7.60805344	-7.556309819	1.8	5.6	7.6	11.7	13.5	17.6	19.6	23.1	25.1
YOR184W	CAGGCACCTTAC	F7	-0.436558269	-1.396333524	-1.407350315	-7.067474436	-4.756859384	-5.895056514	-7.392661694	-7.377273233	-7.325529612	1.8	5.6	7.6	11.7	13.5	17.6	19.6	23.1	25.1
YOR184W	TGAGTGATGTGG	F7	0.326664342	-1.311475241	-1.229707401	-2.82531876	-4.907021131	-6.04521826	-6.95786094	-5.942472479	-6.890728858	1.8	5.6	7.6	11.7	13.5	17.6	19.6	23.1	25.1
YOR184W	GGGCTGGCAGCG	F7	-0.022736183	-1.041855323	-1.163681234	-5.418548877	-6.692896326	-6.831093455	-6.743736135	-6.728347673	-6.676604053	1.8	5.6	7.6	11.7	13.5	17.6	19.6	23.1	25.1
YOR184W	TAACATTAATGT	F7	0.92694893	-0.388953993	-1.799667738	-1.729604797	-3.119429464	-4.842589094	-4.170269273	-4.739843312	-5.688099692	1.8	5.6	7.6	11.7	13.5	17.6	19.6	23.1	25.1
YOR184W	GGAGGGTGCTAA	F7	-0.221779032	-0.397999133	-1.72927841	-1.774692687	-4.049040136	-6.187237265	-4.514917444	-6.084491484	-4.447785362	1.8	5.6	7.6	11.7	13.5	17.6	19.6	23.1	25.1
YOR184W	GCAACGAGTCCC	F7	1.296200743	0.285275845	-1.261499449	-1.685425349	-4.281700893	-5.419898022	-5.332540702	-5.31715224	-5.26540862	1.8	5.6	7.6	11.7	13.5	17.6	19.6	23.1	25.1
YOR184W	GCACTTGAGCTG	F7	0.12286914	-0.388953993	-1.14431591	-0.900223569	-4.634002637	-4.772199766	-4.684842446	-4.669453984	-4.617710364	1.8	5.6	7.6	11.7	13.5	17.6	19.6	23.1	25.1
YOR184W	GGGACGGGGGGG	F7	0.537906639	-1.540957087	-1.992312816	-1.774692687	-3.049040136	-4.772199766	-4.684842446	-4.669453984	-4.617710364	1.8	5.6	7.6	11.7	13.5	17.6	19.6	23.1	25.1
YOR184W	CGAGTGGCTAGA	F7	-1.718433114	-1.422901325	-2.511686975	-4.879029347	-5.153376796	-5.291573925	-5.204216605	-5.188828143	-5.137084523	1.8	5.6	7.6	11.7	13.5	17.6	19.6	23.1	25.1
YOR184W	TGCGAAGCGACA	F7	-5.684485782	-2.441421413	-5.214705237	-5.260119514	-5.534466963	-5.672664092	-5.585306772	-5.569918311	-5.51817469	1.8	5.6	7.6	11.7	13.5	17.6	19.6	23.1	25.1
YDL098C	GGGGATGGCGCG	F7	0.421615642	0.638976939	0.539619701	-0.218950325	-1.54973372	-4.384538705	-4.907234867	-7.554811418	-8.088030298	1.8	5.6	7.6	11.7	13.5	17.6	19.6	23.1	25.1
YDL098C	GGCCAGCTGCGC	F7	0.493584308	0.677820791	0.604090625	-0.147472499	-1.157546645	-3.950476553	-5.61314098	-6.735256043	-9.005440517	1.8	5.6	7.6	11.7	13.5	17.6	19.6	23.1	25.1
YDL098C	GCAGGCGGACGC	F7	0.322177948	-0.022826095	0.791958493	-0.622689594	-1.218965137	-4.134769845	-5.269804946	-6.839378986	-5.202672864	1.8	5.6	7.6	11.7	13.5	17.6	19.6	23.1	25.1
YDL098C	TAAGGGGTCCCG	F7	0.591256064	1.465615567	0.926387082	-0.119027195	-1.9169366	-3.470171228	-4.967776409	-5.952387948	-5.900644327	1.8	5.6	7.6	11.7	13.5	17.6	19.6	23.1	25.1
YDL098C	CGGAGCCGGGGA	F7	-0.11813896	-3.504431211	0.647097469	-0.345849388	-1.257626758	-4.565748888	-4.478391568	-4.463003107	-4.411259486	1.8	5.6	7.6	11.7	13.5	17.6	19.6	23.1	25.1
YDL098C	CATACGGCTGTA	F7	-3.784021456	-0.01044237	0.933686602	1.163906768	-0.049040136	-0.964844844	-2.684842446	-3.669453984	-3.617710364	1.8	5.6	7.6	11.7	13.5	17.6	19.6	23.1	25.1
YGR251W	AACGAGTCCGGA	F7	-0.256734666	-1.006249357	-1.595323954	-2.283706335	-3.536027477	-5.81172813	-6.823906483	-9.615872944	-9.564129323	1.8	5.6	7.6	11.7	13.5	17.6	19.6	23.1	25.1
YGR251W	AGATGAACTAGT	F7	-0.343393683	-0.001437557	0.160738367	-1.058850384	-2.727112041	-3.647717735	-5.204216605	-6.603865643	-8.137084523	1.8	5.6	7.6	11.7	13.5	17.6	19.6	23.1	25.1
YGR251W	ACGAAAATCATC	F7	0.509892263	-0.841466198	-1.522827533	-2.960559232	-3.912978586	-6.37310381	-6.28574649	-7.85532053	-7.803576909	1.8	5.6	7.6	11.7	13.5	17.6	19.6	23.1	25.1
YGR251W	AGCGCGGTGGGA	F7	0.102184986	-1.007680475	-1.708886621	-2.19487349	-3.161098643	-5.677807396	-6.91237817	-6.896989709	-7.845246088	1.8	5.6	7.6	11.7	13.5	17.6	19.6	23.1	25.1
YGR251W	GCTGATGAGAGG	F7	0.277988206	-0.392858448	0.094691226	-1.399183552	-1.973091283	-4.396690631	-7.309333311	-5.293944849	-7.242201229	1.8	5.6	7.6	11.7	13.5	17.6	19.6	23.1	25.1
YGR251W	GAACTAGCCGGG	F7	-0.760317195	0.115589825	-0.095889219	-0.969823028	-2.401711754	-4.655386101	-7.152991281	-7.13760282	-7.085859199	1.8	5.6	7.6	11.7	13.5	17.6	19.6	23.1	25.1
YGR251W	TGGGCGGGGGGC	F7	-0.225054164	0.089093303	0.452051354	-1.372594243	-2.212538868	-4.672664092	-5.907234867	-5.306883905	-6.840102785	1.8	5.6	7.6	11.7	13.5	17.6	19.6	23.1	25.1
YGR251W	ACCGGGGGGGGG	F7	-0.158151012	0.103749999	-0.077782158	-0.813511936	-2.547291003	-4.685488133	-4.013168312	-6.582742351	-6.53099873	1.8	5.6	7.6	11.7	13.5	17.6	19.6	23.1	25.1
YGR251W	GGGGAGGGCCGA	F7	-0.268555802	0.061358981	-1.817634285	-2.110976075	-2.297860683	-4.523520653	-5.436163333	-6.420774871	-6.369031251	1.8	5.6	7.6	11.7	13.5	17.6	19.6	23.1	25.1
YGR251W	CACAGAAAGAGC	F7	0.094580095	-1.790052302	-2.186960247	-2.051802278	-1.95418095	-5.551809697	-6.464452377	-4.864101415	-6.397320295	1.8	5.6	7.6	11.7	13.5	17.6	19.6	23.1	25.1
YGR251W	GGGAGTTCGGAC	F7	-0.234682865	-0.254652902	-1.594977319	-1.488388502	-3.277309124	-6.222861175	-6.135503855	-6.120115393	-6.068371773	1.8	5.6	7.6	11.7	13.5	17.6	19.6	23.1	25.1
YGR251W	GACGAGTCCGGA	F7	-0.650855004	-0.946949447	-1.228380174	-2.373330125	-3.133104401	-4.008267124	-5.505872305	-5.490483843	-5.438740223	1.8	5.6	7.6	11.7	13.5	17.6	19.6	23.1	25.1
YGR251W	CGAGGGGGGAGG	F7	-0.199058955	-5.710882088	-4.314240911	-5.359655188	-5.634002637	-5.772199766	-5.684842446	-5.669453984	-5.617710364	1.8	5.6	7.6	11.7	13.5	17.6	19.6	23.1	25.1
YGR251W	GGCCAGGGGACA	F7	0.299746902	1.372886269	-2.930912271	-3.976326548	-4.250673997	-4.388871126	-4.301513806	-4.286125345	-4.234381724	1.8	5.6	7.6	11.7	13.5	17.6	19.6	23.1	25.1
YGR251W	GTTATGAAACAC	F7	0.921235279	-0.86812183	-2.345949771	-0.391364047	-4.250673997	-4.388871126	-4.301513806	-4.286125345	-4.234381724	1.8	5.6	7.6	11.7	13.5	17.6	19.6	23.1	25.1
YGR251W	GGATGAACTAGT	F7	0.444797235	-0.219028992	1.177612185	-0.867802091	-2.14214954	-2.280346669	-3.77795185	-3.762563389	-3.710819768	1.8	5.6	7.6	11.7	13.5	17.6	19.6	23.1	25.1
YGR251W	GGGTCGGTGATC	F7	-0.87713086	0.196008507	3.592649685	3.247675126	3.594816054	1.942045752	1.543976245	0.237436611	-0.710819768	1.8	5.6	7.6	11.7	13.5	17.6	19.6	23.1	25.1
YGR251W	GGCGCGGTGGGA	F7	-0.152765303	-1.005625354	-2.930912271	-1.391364047	-2.665711496	-4.388871126	-4.301513806	-4.286125345	-4.234381724	1.8	5.6	7.6	11.7	13.5	17.6	19.6	23.1	25.1
YGR251W	GCGAAAATCATC	F7	0.916418262	-1.125919588	0.007687184	-3.359655188	-1.634002637	-2.772199766	-3.684842446	-3.669453984	-3.617710364	1.8	5.6	7.6	11.7	13.5	17.6	19.6	23.1	25.1
YIL069C	GGGGGGAGGGCG	F7	-0.748349932	-1.188763804	-1.322071025	-2.443036335	-3.256542595	-5.307276883	-7.722419904	-8.291993943	-9.240250322	1.8	5.6	7.6	11.7	13.5	17.6	19.6	23.1	25.1
YIL069C	ACAGGCTGGCGC	F7	-0.141653348	-1.184735814	-0.888322085	-1.785890894	-2.654599541	-5.143293917	-6.792902192	-8.362476231	-8.31073261	1.8	5.6	7.6	11.7	13.5	17.6	19.6	23.1	25.1
YIL069C	GCCAAGTGATCG	F7	-0.353568904	-1.148639664	-1.896388396	-2.916711692	-3.961577295	-8.187237265	-7.099879945	-6.499528983	-8.032747863	1.8	5.6	7.6	11.7	13.5	17.6	19.6	23.1	25.1
YIL069C	ACAACCATTGAC	F7	0.904964109	0.196008507	0.154963446	-0.386876656	-2.220651514	-4.284848062	-4.934456336	-6.504030375	-6.452286754	1.8	5.6	7.6	11.7	13.5	17.6	19.6	23.1	25.1
YIL069C	ACACGGGATGCT	F7	-1.220672768	-2.260744011	-2.156884583	-4.354301953	-4.991219482	-5.614843438	-7.849414213	-7.834025751	-7.782282131	1.8	5.6	7.6	11.7	13.5	17.6	19.6	23.1	25.1
YIL069C	AAGTGGTAAGAC	F7	-1.009581156	-1.314953412	-4.017847908	-2.622689594	-5.144964556	-7.283161685	-5.610841864	-7.180415904	-7.128672283	1.8	5.6	7.6	11.7	13.5	17.6	19.6	23.1	25.1
YIL069C	TTCACAGGGTAA	F7	1.072243067	-0.077009987	0.435108408	-1.140820586	-2.585093036	-2.40136207	-4.635932845	-4.620544384	-4.568800763	1.8	5.6	7.6	11.7	13.5	17.6	19.6	23.1	25.1
YIL069C	AAGGATAGAGCT	F7	1.814746844	-0.504431211	-1.107790033	-3.15320431	-3.427551759	-3.565748888	-3.478391568	-3.463003107	-3.411259486	1.8	5.6	7.6	11.7	13.5	17.6	19.6	23.1	25.1
YIL069C	GCAGGCTGGCGC	F7	-0.166637477	-0.562983393	-0.696856933	-1.912196211	-2.601581159	-4.324740789	-4.237383469	-4.221995007	-4.170251387	1.8	5.6	7.6	11.7	13.5	17.6	19.6	23.1	25.1
YIL069C	GTGCGCGGGCCG	F7	-1.462093361	0.196008507	2.329615279	2.962272907	3.080242881	0.549728329	0.22204815	0.237436611	-1.295782269	1.8	5.6	7.6	11.7	13.5	17.6	19.6	23.1	25.1
YHR155W	ATAGAGTGAGAC	F7	0.251536804	0.417631696	0.365764282	-0.148166376	-1.293355344	-3.609470266	-4.844041041	-7.243690078	-8.776908958	1.8	5.6	7.6	11.7	13.5	17.6	19.6	23.1	25.1
YHR155W	ATGAGGGGTGGC	F7	0.48992661	0.501119888	-0.171537378	-0.767966824	-1.3981897	-4.070723256	-5.256384431	-7.240995969	-7.774214849	1.8	5.6	7.6	11.7	13.5	17.6	19.6	23.1	25.1
YHR155W	CACACGAAATGG	F7	1.025258343	1.069251365	0.8846057	0.533688876	-0.491299104	-3.436851155	-4.519418837	-6.504030375	-4.867324254	1.8	5.6	7.6	11.7	13.5	17.6	19.6	23.1	25.1
YHR155W	GGGCTGGCAGCG	F7	1.088761285	0.60428864	0.421038307	-0.149837459	-1.298654026	-3.284848062	-4.934456336	-5.504030375	-5.452286754	1.8	5.6	7.6	11.7	13.5	17.6	19.6	23.1	25.1
YHR155W	TAGCGCGCCGGG	F7	0.610662981	1.501257861	0.507258193	0.104291912	-1.362700615	-3.138327665	-5.220895346	-6.205506885	-6.153763264	1.8	5.6	7.6	11.7	13.5	17.6	19.6	23.1	25.1
YHR155W	CAACGGTGGGGG	F7	1.023859134	0.309219118	-0.812606794	-3.745546341	-4.01989379	-5.480019014	-4.807699194	-6.377273233	-6.325529612	1.8	5.6	7.6	11.7	13.5	17.6	19.6	23.1	25.1
YHR155W	ACGGCGAGTGTC	F7	-1.061555431	-0.05553026	-0.992312816	-1.681583283	-2.955930732	-4.094127861	-5.006770541	-5.991382079	-5.939638459	1.8	5.6	7.6	11.7	13.5	17.6	19.6	23.1	25.1
YHR155W	GTAGAGTGAGAC	F7	0.023333466	0.096472834	0.458348593	-0.552300266	-1.131502296	-3.772199766	-3.684842446	-5.254416485	-5.202672864	1.8	5.6	7.6	11.7	13.5	17.6	19.6	23.1	25.1
YHR155W	GGGAATGATTGG	F7	1.790293801	1.780971008	-0.494813157	-0.955264933	-1.229612382	-2.952772011	-3.865414691	-3.85002623	-3.798282609	1.8	5.6	7.6	11.7	13.5	17.6	19.6	23.1	25.1
YHR155W	GTGAGGGGTGGC	F7	1.278147365	0.321539389	0.381145579	-0.742271209	-1.18654366	-4.324740789	-4.237383469	-4.221995007	-4.170251387	1.8	5.6	7.6	11.7	13.5	17.6	19.6	23.1	25.1
YHR155W	GGGGAGAGGGGT	F7	0.596800328	1.64079335	0.670652197	-0.815334672	-1.575108948	-2.035234172	-3.947876852	-3.93248839	-3.880744769	1.8	5.6	7.6	11.7	13.5	17.6	19.6	23.1	25.1
YHR155W	CAGGGGGCAGTG	F7	0.827413256	-0.973916494	-0.840309723	-1.207652094	-1.674644621	-3.620196672	-3.532839352	-4.517450891	-4.46570727	1.8	5.6	7.6	11.7	13.5	17.6	19.6	23.1	25.1
YHR155W	GGGAGTATGCGG	F7	-0.057703106	0.108545666	-0.494813157	-0.955264933	-1.814574882	-2.952772011	-3.865414691	-2.85002623	-3.798282609	1.8	5.6	7.6	11.7	13.5	17.6	19.6	23.1	25.1
YLR191W	GCCAGGGGGGGC	F7	-0.588270467	-0.474973973	-0.787284014	-2.725783087	-5.070519863	-6.945682587	-6.443287767	-8.427899306	-8.376155685	1.8	5.6	7.6	11.7	13.5	17.6	19.6	23.1	25.1
YLR191W	AACCGGCAGAGG	F7	0.09606908	-0.508863457	-1.201489618	-1.592039381	-2.827912682	-5.629074824	-7.126680004	-7.111291543	-7.059547922	1.8	5.6	7.6	11.7	13.5	17.6	19.6	23.1	25.1
YLR191W	GCGCGCGGGGGG	F7	0.349144996	-0.283984434	-1.912878349	-3.765647547	-4.718066901	-7.178192125	-7.090834805	-7.075446344	-7.023702723	1.8	5.6	7.6	11.7	13.5	17.6	19.6	23.1	25.1
YLR191W	GCCATGGGATTG	F7	-1.305974159	-1.026383914	-0.808712878	-4.260119514	-4.534466963	-5.409629686	-6.907234867	-6.891846406	-6.840102785	1.8	5.6	7.6	11.7	13.5	17.6	19.6	23.1	25.1
YLR191W	AGACGAGGCCAG	F7	0.666490845	-0.071924698	-0.535105863	-2.16548264	-2.60975509	-3.162989719	-5.660594899	-5.645206438	-5.593462817	1.8	5.6	7.6	11.7	13.5	17.6	19.6	23.1	25.1
YLR191W	CAGCTCTACAGG	F7	-1.11813896	-0.860575021	-1.407350315	-1.831276215	-4.427551759	-5.565748888	-5.478391568	-5.463003107	-5.411259486	1.8	5.6	7.6	11.7	13.5	17.6	19.6	23.1	25.1
YLR191W	GGGGAGGTCAGG	F7	-2.899498673	-0.738896464	-1.844755628	-5.475132405	-4.164517353	-5.887676983	-5.800319663	-4.784931202	-5.733187581	1.8	5.6	7.6	11.7	13.5	17.6	19.6	23.1	25.1
YLR191W	CAGCTCGGGTCA	F7	-1.421451376	-4.93327451	-1.72927841	-4.582047609	-4.856395058	-4.994592187	-4.907234867	-4.891846406	-4.840102785	1.8	5.6	7.6	11.7	13.5	17.6	19.6	23.1	25.1
YGR205W	CCAGCATCTCGA	F7	-0.379337522	-0.201900193	-0.584636773	-1.471685454	-2.137457845	-4.667972397	-5.718118601	-8.439695733	-9.972914613	1.8	5.6	7.6	11.7	13.5	17.6	19.6	23.1	25.1
YGR205W	GAGGCGGGGAAC	F7	-0.367269815	-0.005625354	-0.721458906	-1.584009125	-1.368030948	-5.388871126	-4.131588805	-6.286125345	-6.234381724	1.8	5.6	7.6	11.7	13.5	17.6	19.6	23.1	25.1
YGR205W	GAGCCGGGAGGC	F7	0.807773078	-0.130492317	-0.156542212	-1.232983384	-3.030892789	-6.169089918	-3.274377676	-6.066344137	-6.014600516	1.8	5.6	7.6	11.7	13.5	17.6	19.6	23.1	25.1
YGR205W	CGGTTACATCGG	F7	0.195625482	0.119387226	0.592649685	-0.988817492	-1.415168035	-4.138327665	-4.635932845	-5.620544384	-5.568800763	1.8	5.6	7.6	11.7	13.5	17.6	19.6	23.1	25.1
YGR205W	ACAGAAGGGACA	F7	-0.218167778	-0.097722696	-2.070315328	-0.115729605	-1.975039555	-5.113236684	-5.025879364	-5.010490902	-4.958747281	1.8	5.6	7.6	11.7	13.5	17.6	19.6	23.1	25.1
YGR205W	GCGGGGGGCGGC	F7	0.498378275	-0.369588669	-2.616803681	-4.662217958	-4.936565407	-5.074762536	-4.987405216	-4.972016754	-4.920273134	1.8	5.6	7.6	11.7	13.5	17.6	19.6	23.1	25.1
YGR205W	AGGTTAAGGTGA	F7	-5.549556202	-0.721529333	-0.757847562	-1.665758315	-5.399537383	-5.537734512	-5.450377192	-5.434988731	-5.38324511	1.8	5.6	7.6	11.7	13.5	17.6	19.6	23.1	25.1
YGR205W	GATACACACGCA	F7	-1.23970094	-1.388953993	-4.577275317	-4.622689594	-4.897037043	-5.035234172	-4.947876852	-4.93248839	-4.880744769	1.8	5.6	7.6	11.7	13.5	17.6	19.6	23.1	25.1
YGR055W	TAGGCTAGGCGG	F7	-0.526898013	-1.267473732	-2.280920838	-3.761272171	-4.883616527	-7.928704251	-8.841346931	-8.82595847	-8.774214849	1.8	5.6	7.6	11.7	13.5	17.6	19.6	23.1	25.1
YGR055W	GGACAAAGGCGG	F7	0.464454194	-1.332771158	-1.688202467	-2.811619256	-4.670929206	-5.979051336	-7.891694016	-7.876305555	-7.824561934	1.8	5.6	7.6	11.7	13.5	17.6	19.6	23.1	25.1
YGR055W	GTTGGCGGTGGA	F7	-0.113428884	-1.090042551	-2.133973965	-2.571705665	-5.261090613	-6.984250243	-6.896892923	-6.881504461	-6.829760841	1.8	5.6	7.6	11.7	13.5	17.6	19.6	23.1	25.1
YGR055W	GGGGGCGGAGGT	F7	-2.386991906	-0.282825643	-1.685885815	-2.398724752	-5.760535043	-5.898732172	-6.811374852	-6.79598639	-6.74424277	1.8	5.6	7.6	11.7	13.5	17.6	19.6	23.1	25.1
YGR055W	TAGGCGGCGGAG	F7	0.783382673	-1.173225302	-1.554191704	-2.59960598	-4.681308351	-5.819505481	-5.732148161	-4.716759699	-5.665016078	1.8	5.6	7.6	11.7	13.5	17.6	19.6	23.1	25.1
YGR055W	CCAAGAAGATCT	F7	-1.74654675	-2.566492179	-1.72927841	-3.4376577	-3.296967649	-6.435164778	-6.347807458	-6.332418997	-6.280675376	1.8	5.6	7.6	11.7	13.5	17.6	19.6	23.1	25.1
YGR055W	AGTTTAATCATA	F7	0.068421356	1.026083506	-1.577275317	-4.207652094	-2.897037043	-3.620196672	-4.532839352	-4.517450891	-4.46570727	1.8	5.6	7.6	11.7	13.5	17.6	19.6	23.1	25.1
YGR055W	TTGGAACCAAAA	F7	0.052479812	1.01314445	-0.992312816	-2.260119514	-4.119429464	-4.257626593	-4.170269273	-4.154880811	-4.103137191	1.8	5.6	7.6	11.7	13.5	17.6	19.6	23.1	25.1
YGR055W	GCGCAGGCGACG	F7	1.914282518	-0.91946871	-1.522827533	-1.15320431	-1.427551759	-3.565748888	-3.478391568	-3.463003107	-3.411259486	1.8	5.6	7.6	11.7	13.5	17.6	19.6	23.1	25.1
YGR055W	GCGCACGCATGC	F7	-1.739627337	-4.125919588	-3.72927841	-2.774692687	-5.049040136	-5.187237265	-4.099879945	-5.084491484	-5.032747863	1.8	5.6	7.6	11.7	13.5	17.6	19.6	23.1	25.1
YKR058W	GGGGAGGCGGTG	F7	0.194970188	-0.056672536	0.012674037	-0.753862765	-1.262965136	-3.746454353	-5.366916281	-6.936490321	-9.206674795	1.8	5.6	7.6	11.7	13.5	17.6	19.6	23.1	25.1
YKR058W	GTGACGGATCGC	F7	-0.029636547	0.536807376	0.151754017	-0.65643504	-1.415168035	-4.275831188	-5.188473868	-7.495013502	-8.028232382	1.8	5.6	7.6	11.7	13.5	17.6	19.6	23.1	25.1
YKR058W	CCCGAAGACACA	F7	0.407263437	0.272532999	-0.193806344	-1.329106124	-2.118026746	-5.870933719	-5.198613899	-7.768187938	-7.716444317	1.8	5.6	7.6	11.7	13.5	17.6	19.6	23.1	25.1
YKR058W	CCGTGCTGTGGC	F7	-0.036787526	0.103814809	0.163806386	-0.236272772	-1.375268368	-3.120123069	-4.032765749	-5.476808906	-6.425065286	1.8	5.6	7.6	11.7	13.5	17.6	19.6	23.1	25.1
YKR058W	GGAGGCGAAGTG	F7	0.115174748	-0.054799596	0.584955293	-0.007353444	-1.014914352	-5.097969927	-4.010612607	-4.73218974	-7.26540862	1.8	5.6	7.6	11.7	13.5	17.6	19.6	23.1	25.1
YKR058W	ATTGCCGAAGGG	F7	0.319905987	0.136137051	0.18929399	-0.810316597	-1.312074542	-4.000468753	-6.720466355	-6.705077894	-6.653334273	1.8	5.6	7.6	11.7	13.5	17.6	19.6	23.1	25.1
YKR058W	GGGGACCCGGCA	F7	-0.792433696	-1.076450911	-3.155543165	-5.615994941	-6.475304891	-7.61350202	-7.5261447	-7.510756238	-7.459012618	1.8	5.6	7.6	11.7	13.5	17.6	19.6	23.1	25.1
YKR058W	GTGCGCGGGCCG	F7	-1.462093361	0.611046007	4.095150025	4.893010245	5.317282078	3.357083251	3.029403072	0.974402205	-1.295782269	1.8	5.6	7.6	11.7	13.5	17.6	19.6	23.1	25.1
YKR058W	GGCAGCGAGAGC	F7	0.772926669	-0.697076289	-2.429718128	-3.475132405	-5.749479854	-5.887676983	-5.800319663	-5.784931202	-5.733187581	1.8	5.6	7.6	11.7	13.5	17.6	19.6	23.1	25.1
YKR058W	GGTGAAAAGCGG	F7	0.735846017	-1.721529333	0.363167839	-0.955264933	-1.114135164	-3.367809511	-3.865414691	-4.85002623	-4.798282609	1.8	5.6	7.6	11.7	13.5	17.6	19.6	23.1	25.1
YKR058W	TTTCTTACGAGA	F7	-0.7946687	-1.191014616	-0.035381538	0.044735067	-0.229612382	-1.952772011	-4.865414691	-4.85002623	-4.798282609	1.8	5.6	7.6	11.7	13.5	17.6	19.6	23.1	25.1
YMR177W	AGATCGGACGGG	F7	-0.892602269	-2.0238214	-3.257657383	-8.003511378	-8.277858826	-8.416055956	-9.328698636	-9.313310174	-9.261566553	1.8	5.6	7.6	11.7	13.5	17.6	19.6	23.1	25.1
YMR177W	GGCCACAGGACT	F7	-0.15307275	-0.623075707	-0.847922907	-3.231206822	-3.427551759	-7.813676402	-7.726319082	-7.71093062	-7.659187	1.8	5.6	7.6	11.7	13.5	17.6	19.6	23.1	25.1
YMR177W	GGGCGGAGGAGG	F7	0.928696592	-0.139340103	0.007687184	-0.801659735	-3.10348792	-3.035234172	-5.854767447	-5.839378986	-6.787635365	1.8	5.6	7.6	11.7	13.5	17.6	19.6	23.1	25.1
YMR177W	GCAGGTGCACGG	F7	0.060133384	-0.208833225	-0.676536948	-2.306913726	-2.822269274	-5.419898022	-6.332540702	-6.31715224	-6.26540862	1.8	5.6	7.6	11.7	13.5	17.6	19.6	23.1	25.1
YMR177W	GGAGGGGCAGCG	F7	-0.158151012	-1.069581603	-2.057604276	-2.465588632	-4.225362909	-6.685488133	-6.598130813	-6.582742351	-6.53099873	1.8	5.6	7.6	11.7	13.5	17.6	19.6	23.1	25.1
YMR177W	CGTTCCAAGTAG	F7	2.763326753	1.534810421	0.592649685	1.413968877	-2.229612382	-3.952772011	-3.865414691	-3.85002623	-3.798282609	1.8	5.6	7.6	11.7	13.5	17.6	19.6	23.1	25.1
YMR177W	GCAAGGGGCCCC	F7	-1.743113512	-1.579776336	-6.227529278	-6.272943555	-4.962328503	-6.685488133	-6.598130813	-6.582742351	-6.53099873	1.8	5.6	7.6	11.7	13.5	17.6	19.6	23.1	25.1
YMR177W	ACGGGGGGAGGC	F7	0.020989526	0.409002231	-1.866781934	-3.32723371	-1.601581159	-5.324740789	-5.237383469	-5.221995007	-5.170251387	1.8	5.6	7.6	11.7	13.5	17.6	19.6	23.1	25.1
YMR177W	GGATCGGACGGG	F7	-0.739627336	-2.125919588	-3.72927841	-4.774692687	-5.049040136	-5.187237265	-5.099879945	-5.084491484	-5.032747863	1.8	5.6	7.6	11.7	13.5	17.6	19.6	23.1	25.1
YMR177W	AGGGCTAGAGGG	F7	-4.831327171	-0.173225302	-1.361546626	-2.821998402	-3.681308351	-4.819505481	-3.732148161	-4.716759699	-4.665016078	1.8	5.6	7.6	11.7	13.5	17.6	19.6	23.1	25.1
YPR020W	AGAATGTACGAA	F7	0.178010694	0.17714948	-0.316584851	-0.861570138	-0.993898582	-2.962170709	-6.044738391	-5.029349929	-5.977606309	1.8	5.6	7.6	11.7	13.5	17.6	19.6	23.1	25.1
YPR020W	CGCCCGGGGCAG	F7	0.298440704	-0.787117674	-1.231778751	-1.774692687	-2.136502977	-6.274700106	-6.187342786	-6.171954325	-6.120210704	1.8	5.6	7.6	11.7	13.5	17.6	19.6	23.1	25.1
YPR020W	ACGGAGGAGTGA	F7	0.859834734	0.611046007	-0.992312816	-1.037727093	-0.659997845	-3.257626593	-4.170269273	-4.154880811	-4.103137191	1.8	5.6	7.6	11.7	13.5	17.6	19.6	23.1	25.1
YGL089C	AGAGACAGGAGA	F7	-0.295170848	-0.140237389	-0.357241467	-2.607770174	-3.389077611	-7.775202254	-7.102882433	-8.672456472	-8.620712852	1.8	5.6	7.6	11.7	13.5	17.6	19.6	23.1	25.1
YGL089C	GGAGACAGGAGA	F7	-0.636122761	-0.356532516	-0.866781934	-3.912196211	-4.18654366	-5.324740789	-5.237383469	-5.221995007	-5.170251387	1.8	5.6	7.6	11.7	13.5	17.6	19.6	23.1	25.1
YGL089C	CATGCGAAATGC	F7	-2.279229304	-0.843519857	-4.616803681	-0.202786339	-4.936565407	-5.074762536	-4.987405216	-4.972016754	-4.920273134	1.8	5.6	7.6	11.7	13.5	17.6	19.6	23.1	25.1
YJR144W	AGCACGCGCATC	F7	0.044357651	0.256896726	0.024939348	-0.921749316	-1.590375704	-4.346355512	-5.325087382	-6.817845824	-9.2579553	1.8	5.6	7.6	11.7	13.5	17.6	19.6	23.1	25.1
YJR144W	TATCGTACCGGC	F7	0.032488647	0.151010502	-0.140767115	-1.250160696	-2.057727071	-4.406634816	-6.303847456	-7.450730423	-9.791304225	1.8	5.6	7.6	11.7	13.5	17.6	19.6	23.1	25.1
YJR144W	CGGAAAGGTTCT	F7	-0.245901986	-0.066359681	-0.289056583	-1.173898488	-2.031378767	-4.427135172	-5.59757561	-10.1057491	-9.054005483	1.8	5.6	7.6	11.7	13.5	17.6	19.6	23.1	25.1
YJR144W	TCGCGAGAGGGA	F7	0.028581544	0.419241905	0.380525599	-0.339553982	-1.555225523	-4.101507391	-5.907234867	-6.699201328	-6.647457707	1.8	5.6	7.6	11.7	13.5	17.6	19.6	23.1	25.1
YJR144W	GGCACGCGCATC	F7	0.256048359	0.318319916	0.278861978	-0.815334672	-1.413519805	-4.397804251	-5.895409432	-7.102413392	-8.635632272	1.8	5.6	7.6	11.7	13.5	17.6	19.6	23.1	25.1
YJR144W	TGAATAACGTAT	F7	0.362596172	0.000189182	-0.463933844	-2.032188909	-2.994592352	-7.302714482	-8.800319663	-8.784931202	-8.733187581	1.8	5.6	7.6	11.7	13.5	17.6	19.6	23.1	25.1
YJR144W	TCTAGTACTGTA	F7	0.357914449	-0.302629194	-0.292170653	-0.908333571	-2.339406524	-4.948909372	-5.73602117	-6.720632708	-7.253851588	1.8	5.6	7.6	11.7	13.5	17.6	19.6	23.1	25.1
YJR144W	GTGCGCGGGCCG	F7	-1.87713086	2.003363429	5.90553264	6.717160409	6.883912756	5.005055549	4.431501516	2.559364706	0.874142733	1.8	5.6	7.6	11.7	13.5	17.6	19.6	23.1	25.1
YJR144W	GGGGGGACGAGG	F7	0.406877675	-0.739074016	-1.158470004	-1.331263587	-2.34257663	-4.181213477	-6.093856157	-6.663430197	-7.611686576	1.8	5.6	7.6	11.7	13.5	17.6	19.6	23.1	25.1
YJR144W	GGCGGGGAGGGG	F7	-0.462093361	2.196008507	5.622397028	6.112020027	6.338977149	4.456618925	3.337525367	1.237436611	1.511572653	1.8	5.6	7.6	11.7	13.5	17.6	19.6	23.1	25.1
YJR144W	GCGGCCGGAAGG	F7	-0.553241249	-0.433808229	-0.340236119	-1.008580747	-2.01989379	-6.064981515	-4.977624195	-6.962235734	-5.910492113	1.8	5.6	7.6	11.7	13.5	17.6	19.6	23.1	25.1
YJR144W	GGGTCGGTGATC	F7	-1.87713086	1.196008507	4.782474244	5.380125422	5.772733846	4.304615831	2.86590434	1.044791533	0.611108327	1.8	5.6	7.6	11.7	13.5	17.6	19.6	23.1	25.1
YJR144W	ATGTGTAGAGAG	F7	0.12286914	1.780971008	5.236505874	6.039088504	5.764741055	4.08888714	3.128938745	0.237436611	0.874142733	1.8	5.6	7.6	11.7	13.5	17.6	19.6	23.1	25.1
YJR144W	ATTGGAGGAGAA	F7	0.370796653	-0.267938592	-1.14431591	-2.604767686	-3.241685214	-3.602274764	-5.099879945	-6.084491484	-6.032747863	1.8	5.6	7.6	11.7	13.5	17.6	19.6	23.1	25.1
YJR144W	AAGGGCTGGGCT	F7	1.083340776	0.271957361	-0.709913085	-1.202786339	-1.766640405	-5.074762536	-4.987405216	-4.972016754	-4.920273134	1.8	5.6	7.6	11.7	13.5	17.6	19.6	23.1	25.1
YJR144W	AGCGCCCCGAGA	F7	-1.064757863	-1.839615402	-2.594977319	-3.810316597	-3.084664046	-4.637898674	-6.135503855	-6.120115393	-6.068371773	1.8	5.6	7.6	11.7	13.5	17.6	19.6	23.1	25.1
YJR144W	GGGCTGGGGGGG	F7	-0.151305824	-0.256503697	-2.300435111	-1.56824181	-5.427551759	-4.565748888	-5.478391568	-5.463003107	-5.411259486	1.8	5.6	7.6	11.7	13.5	17.6	19.6	23.1	25.1
YJR144W	CGTGAGCCGCGG	F7	-1.909552338	-0.047917076	-0.577275317	-0.359655188	-3.218965137	-5.357162267	-4.269804946	-4.254416485	-5.202672864	1.8	5.6	7.6	11.7	13.5	17.6	19.6	23.1	25.1
YJR144W	TTGAATCGGAGG	F7	-0.87713086	1.517936602	3.984967107	4.676518425	4.558290178	2.942045752	1.807010651	0.822399112	-0.710819768	1.8	5.6	7.6	11.7	13.5	17.6	19.6	23.1	25.1
YJR144W	TCAATGGGCAAG	F7	-2.902665952	-0.210616752	-5.24024033	-2.963726511	-5.560002055	-5.698199184	-5.610841864	-5.595453403	-5.543709782	1.8	5.6	7.6	11.7	13.5	17.6	19.6	23.1	25.1
YJR144W	GCGGCATGGGGA	F7	0.225962633	-1.558878995	0.645117105	-0.120189253	-2.897037043	-3.035234172	-4.532839352	-4.517450891	-4.46570727	1.8	5.6	7.6	11.7	13.5	17.6	19.6	23.1	25.1
YJR144W	GGGACTGGCGCG	F7	-0.87713086	1.780971008	3.840577198	4.405216403	4.272887959	2.719653331	0.807010651	-0.762563389	-0.710819768	1.8	5.6	7.6	11.7	13.5	17.6	19.6	23.1	25.1
YJR144W	GGGAAAGGTTCT	F7	-0.088634965	-0.356532516	0.381145579	-0.742271209	-1.18654366	-2.739778288	-4.237383469	-4.221995007	-4.170251387	1.8	5.6	7.6	11.7	13.5	17.6	19.6	23.1	25.1
YJR144W	AGCCAACCTGTG	F7	-0.87713086	0.780971008	3.840577198	4.547235408	4.130868954	1.13469083	-0.77795185	-0.762563389	-0.710819768	1.8	5.6	7.6	11.7	13.5	17.6	19.6	23.1	25.1
YJR144W	GGGCAGGAAAAG	F7	-0.555202765	-4.803991493	-1.407350315	-2.867802091	-1.919757119	-3.86530917	-4.77795185	-4.762563389	-4.710819768	1.8	5.6	7.6	11.7	13.5	17.6	19.6	23.1	25.1
YJR144W	GGGAGGGTGCGG	F7	2.324503001	-0.540957087	-1.72927841	-1.774692687	-3.049040136	-3.187237265	-3.099879945	-3.084491484	-2.032747863	1.8	5.6	7.6	11.7	13.5	17.6	19.6	23.1	25.1
YJR144W	AGTGGAGGAAAG	F7	1.12286914	0.302923711	0.062134968	-2.15320431	-3.427551759	-3.565748888	-3.478391568	-3.463003107	-3.411259486	1.8	5.6	7.6	11.7	13.5	17.6	19.6	23.1	25.1
YLR250W	GGTGGGGTAGGG	F7	0.362539553	-0.18872432	-1.13031305	-2.612791133	-3.5875783	-7.462741023	-7.375383703	-8.944957742	-8.893214121	1.8	5.6	7.6	11.7	13.5	17.6	19.6	23.1	25.1
YLR250W	CAGAAGTGGCAC	F7	0.487143525	0.055047585	-0.486205736	-2.17446343	-2.996298674	-6.419898022	-6.747578201	-8.31715224	-8.26540862	1.8	5.6	7.6	11.7	13.5	17.6	19.6	23.1	25.1
YLR250W	GGACAGCGGTGC	F7	-0.229898774	-0.433445913	-0.872268963	-2.394496937	-3.575734982	-5.713932111	-6.626574791	-8.611186329	-8.559442708	1.8	5.6	7.6	11.7	13.5	17.6	19.6	23.1	25.1
YLR250W	CGGCCCCAAGAG	F7	0.278988342	-1.125919588	-1.536633332	-3.80444003	-3.341821885	-7.801947109	-7.714589789	-7.699201328	-7.647457707	1.8	5.6	7.6	11.7	13.5	17.6	19.6	23.1	25.1
YLR250W	GGGCAGGGGCAG	F7	0.504956217	0.259734105	-1.09851222	-1.821998402	-5.003236446	-6.141433575	-7.054076255	-7.038687794	-6.986944173	1.8	5.6	7.6	11.7	13.5	17.6	19.6	23.1	25.1
YLR250W	CCCGAGGGCCGG	F7	0.169162792	-0.742590948	-1.258486929	-2.452764592	-3.163211156	-5.803908626	-5.716551305	-7.286125345	-7.234381724	1.8	5.6	7.6	11.7	13.5	17.6	19.6	23.1	25.1
YLR250W	AGGGACAATCCT	F7	-0.173848392	-0.519538103	-0.715472611	-2.345849388	-3.01251426	-7.150711389	-5.478391568	-7.047965608	-6.996221987	1.8	5.6	7.6	11.7	13.5	17.6	19.6	23.1	25.1
YLR250W	CAGGCTACGAGG	F7	-0.29216836	-1.053969746	-1.111894432	-4.104841289	-3.864615565	-6.324740789	-7.237383469	-7.221995007	-7.170251387	1.8	5.6	7.6	11.7	13.5	17.6	19.6	23.1	25.1
YLR250W	GGGGCTGGAACG	F7	0.321773208	-0.479556542	-0.497952864	-1.90593722	-2.76524717	-6.710799221	-6.623441901	-6.60805344	-6.556309819	1.8	5.6	7.6	11.7	13.5	17.6	19.6	23.1	25.1
YLR250W	GGATAGGGACGA	F7	-0.250589256	-0.50759849	-0.780808711	-4.285654606	-2.100570437	-5.698199184	-5.610841864	-5.595453403	-5.543709782	1.8	5.6	7.6	11.7	13.5	17.6	19.6	23.1	25.1
YLR250W	CACAGGTGGTAG	F7	1.900476718	2.170013299	-0.044780236	0.199312104	-3.534466963	-3.672664092	-2.585306772	-3.569918311	-3.51817469	1.8	5.6	7.6	11.7	13.5	17.6	19.6	23.1	25.1
YLR250W	CACTGGTAATCT	F7	-3.555202765	-2.482063398	-3.407350315	-5.452764592	-3.405183946	-5.86530917	-5.77795185	-5.762563389	-5.710819768	1.8	5.6	7.6	11.7	13.5	17.6	19.6	23.1	25.1
YLR250W	GGAGGCGGGGAA	F7	1.70783164	2.235536871	-2.577275317	-1.037727093	-2.897037043	-3.035234172	-2.947876852	-2.93248839	-2.880744769	1.8	5.6	7.6	11.7	13.5	17.6	19.6	23.1	25.1
YLR250W	GTGCGCGGGCCG	F7	-0.462093361	0.611046007	3.095150025	3.485834863	3.009853553	0.871656424	0.959013744	-1.347525889	-1.295782269	1.8	5.6	7.6	11.7	13.5	17.6	19.6	23.1	25.1
YLR250W	CTTCAAGAACAC	F7	1.164689315	-0.084099412	-0.687458235	-3.540227433	-3.814574882	-3.952772011	-3.865414691	-3.85002623	-3.798282609	1.8	5.6	7.6	11.7	13.5	17.6	19.6	23.1	25.1
YOL055C	GGGTTACTAAGG	F7	-0.590417458	0.078824968	-0.071168237	-0.830764712	-1.877978707	-4.481298567	-5.595575108	-5.902114741	-8.85037112	1.8	5.6	7.6	11.7	13.5	17.6	19.6	23.1	25.1
YOL055C	GGGTGGAGCGCG	F7	-0.37463052	0.196008507	-0.822387815	-0.668493283	-1.022567925	-3.372269159	-4.947876852	-7.517450891	-7.46570727	1.8	5.6	7.6	11.7	13.5	17.6	19.6	23.1	25.1
YOL055C	GGGGAGCGGGGC	F7	0.823308858	0.788025766	0.538609845	-0.080795815	-0.883837545	-2.78284701	-4.280452191	-4.85002623	-5.798282609	1.8	5.6	7.6	11.7	13.5	17.6	19.6	23.1	25.1
YOL055C	GGTTGACGGAAG	F7	0.142768697	0.070477625	-0.744385303	-1.163257975	-2.08968212	-3.86530917	-6.947876852	-6.93248839	-6.880744769	1.8	5.6	7.6	11.7	13.5	17.6	19.6	23.1	25.1
YOL055C	GCGGCAACCGGG	F7	-0.710480991	-0.803991493	-0.97766604	-1.312586934	-1.949504462	-6.480019014	-6.392661694	-6.377273233	-6.325529612	1.8	5.6	7.6	11.7	13.5	17.6	19.6	23.1	25.1
YOL055C	CCGGGAAAGACG	F7	-0.307765215	0.172549534	0.193042226	-0.821998402	-2.873953429	-4.819505481	-5.732148161	-5.716759699	-5.665016078	1.8	5.6	7.6	11.7	13.5	17.6	19.6	23.1	25.1
YOL055C	AAAAGGCCACGA	F7	-1.11062099	-1.661972488	-0.850293811	-5.895708088	-2.710623918	-3.138327665	-4.635932845	-6.205506885	-6.153763264	1.8	5.6	7.6	11.7	13.5	17.6	19.6	23.1	25.1
YOL055C	AAAATTGAAAGA	F7	0.920376276	-0.196308915	-0.629742737	-1.385650396	-2.534466963	-4.257626593	-5.170269273	-5.154880811	-5.103137191	1.8	5.6	7.6	11.7	13.5	17.6	19.6	23.1	25.1
YOL055C	TAGCATAGGTGC	F7	-5.943220051	-1.115193181	-0.344156489	-0.518853783	-1.471273137	-5.931398361	-5.844041041	-5.828652579	-5.776908958	1.8	5.6	7.6	11.7	13.5	17.6	19.6	23.1	25.1
YOL055C	GGGGGCGCGAGG	F7	-0.75977391	-0.071924698	-2.289993365	-4.335407641	-5.60975509	-5.74795222	-4.075632399	-5.645206438	-5.593462817	1.8	5.6	7.6	11.7	13.5	17.6	19.6	23.1	25.1
YOL055C	GTGCGCGGGCCG	F7	-0.87713086	0.196008507	3.762574686	4.634698249	5.179778555	3.041581425	2.22204815	0.822399112	-0.710819768	1.8	5.6	7.6	11.7	13.5	17.6	19.6	23.1	25.1
YOL055C	GGGCACTCAGGA	F7	1.70783164	1.961543254	3.128702585	-0.189730186	-0.464077635	-2.187237265	-2.099879945	-2.084491484	-2.032747863	1.8	5.6	7.6	11.7	13.5	17.6	19.6	23.1	25.1
YOL055C	GCACAGTGGAGT	F7	0.884709403	-4.327553449	-3.930912271	-3.976326548	-4.250673997	-4.388871126	-4.301513806	-4.286125345	-4.234381724	1.8	5.6	7.6	11.7	13.5	17.6	19.6	23.1	25.1
YIR033W	ACGGGCGCGCAG	F7	0.091052692	0.048302349	-0.193281158	-0.969183234	-1.898247865	-4.054730347	-5.675192276	-8.981731909	-8.929988288	1.8	5.6	7.6	11.7	13.5	17.6	19.6	23.1	25.1
YIR033W	TGGGTCGGAACG	F7	-0.015919636	-0.270022163	-0.606801873	-1.530624369	-2.621849514	-5.750523869	-5.210654344	-8.3107431	-8.25899948	1.8	5.6	7.6	11.7	13.5	17.6	19.6	23.1	25.1
YIR033W	AGGGGAACCGTG	F7	-0.559029545	-0.69145705	-1.202811559	-2.593137248	-3.539252026	-5.518751409	-7.209001667	-8.416005627	-8.364262007	1.8	5.6	7.6	11.7	13.5	17.6	19.6	23.1	25.1
YIR033W	AGAACGCGGGAC	F7	-0.273929241	0.07946019	-0.318376686	-1.377663137	-2.426634306	-4.898732172	-5.936905734	-9.380948891	-9.32920527	1.8	5.6	7.6	11.7	13.5	17.6	19.6	23.1	25.1
YIR033W	CCCACATATAGG	F7	-0.594757089	-1.33619456	-3.033789452	-4.678665799	-6.296967649	-10.1356045	-10.04824718	-10.03285872	-9.981115094	1.8	5.6	7.6	11.7	13.5	17.6	19.6	23.1	25.1
YIR033W	GGGCAGATTGGT	F7	-0.378068433	-0.029166355	-0.318416587	-1.395539723	-1.932921578	-4.840505779	-5.305689482	-7.612229116	-9.145447996	1.8	5.6	7.6	11.7	13.5	17.6	19.6	23.1	25.1
YIR033W	AGACGGGGGTGC	F7	0.031771755	0.079950378	-0.319477559	-1.976326548	-2.319060972	-4.895831115	-5.35596159	-8.041012847	-7.989269226	1.8	5.6	7.6	11.7	13.5	17.6	19.6	23.1	25.1
YIR033W	GGCGGAAAGGCC	F7	-0.247898093	-0.256288611	-0.391094425	-2.594360871	-2.435748912	-5.328833543	-5.919548129	-7.226087762	-8.174344141	1.8	5.6	7.6	11.7	13.5	17.6	19.6	23.1	25.1
YIR033W	CGGGAGGGAAGT	F7	-0.969671266	-0.761927433	-1.223267251	-2.253731186	-3.295101463	-5.458833684	-7.593868786	-7.578480324	-8.111699204	1.8	5.6	7.6	11.7	13.5	17.6	19.6	23.1	25.1
YIR033W	GATACGGGAAAC	F7	-0.433119185	-0.122480504	-0.518243907	-1.330681012	-2.098068472	-5.116683985	-6.488758284	-8.473369822	-8.421626202	1.8	5.6	7.6	11.7	13.5	17.6	19.6	23.1	25.1
YIR033W	GGTACCACGCAA	F7	0.033337918	-0.239847463	-0.060017675	-1.812384977	-2.559485423	-4.852960778	-4.417680154	-5.209646615	-8.157902994	1.8	5.6	7.6	11.7	13.5	17.6	19.6	23.1	25.1
YIR033W	AGAGGAAGACAG	F7	-0.323738439	-0.042872037	-0.494227766	-1.991630678	-2.350042392	-5.810167616	-5.237383469	-8.029349929	-6.977606309	1.8	5.6	7.6	11.7	13.5	17.6	19.6	23.1	25.1
YIR033W	GGCTAAGCTGAC	F7	-0.92240494	-2.592700662	-3.864437994	-5.257775574	-7.991554641	-8.12975177	-9.04239445	-9.027005989	-8.975262368	1.8	5.6	7.6	11.7	13.5	17.6	19.6	23.1	25.1
YIR033W	CAAGGGCCCAAG	F7	-0.499848283	-0.502436242	-0.423410166	-2.177361629	-3.224298582	-4.77753321	-6.275138391	-7.84471243	-7.792968809	1.8	5.6	7.6	11.7	13.5	17.6	19.6	23.1	25.1
YIR033W	GCGGGGGCCGGG	F7	-1.150964667	-0.273853017	-1.402468094	-2.072373236	-3.683755672	-4.899955313	-5.982522994	-6.967134533	-7.915390912	1.8	5.6	7.6	11.7	13.5	17.6	19.6	23.1	25.1
YIR033W	GTGCGCGGGCCG	F7	0.12286914	2.283471349	5.374009398	5.841856157	6.060790518	4.36350952	3.745610106	1.407361613	0.289180232	1.8	5.6	7.6	11.7	13.5	17.6	19.6	23.1	25.1
YIR033W	GTAGGCATAGAT	F7	-0.265902705	0.658534932	0.436855012	-0.856486778	-2.01535701	-4.532065762	-6.766636537	-6.751248075	-6.699504455	1.8	5.6	7.6	11.7	13.5	17.6	19.6	23.1	25.1
YIR033W	ATGCAGCGGTTG	F7	-0.730998355	-0.684576326	-1.075205824	-1.40239107	-2.889732242	-6.48736099	-6.40000367	-7.384615208	-7.332871587	1.8	5.6	7.6	11.7	13.5	17.6	19.6	23.1	25.1
YIR033W	GGCAGGCGTGGG	F7	-0.741475761	0.313047928	-0.002508583	-1.317109493	-1.667405795	-6.01505629	-6.92769897	-6.912310508	-6.860566888	1.8	5.6	7.6	11.7	13.5	17.6	19.6	23.1	25.1
YIR033W	GCGGGCGCGCAG	F7	0.100149063	-0.204078651	0.018914439	-0.69787709	-1.479184528	-3.86530917	-6.77795185	-6.762563389	-6.710819768	1.8	5.6	7.6	11.7	13.5	17.6	19.6	23.1	25.1
YIR033W	GGGTGGAGAGGC	F7	-0.780345798	-1.882648437	-2.951670832	-4.389402531	-6.66374998	-7.801947109	-7.714589789	-7.699201328	-7.647457707	1.8	5.6	7.6	11.7	13.5	17.6	19.6	23.1	25.1
YIR033W	CTGATGAGAGCT	F7	-0.072387152	-0.366305254	-1.353579059	-3.75654534	-3.860967788	-7.169089918	-6.081732598	-7.066344137	-7.014600516	1.8	5.6	7.6	11.7	13.5	17.6	19.6	23.1	25.1
YIR033W	TTAAGCTACAGG	F7	-0.813937034	-1.500846874	-1.385976665	-3.296461361	-4.208238731	-5.194432766	-7.429003541	-7.41361508	-7.361871459	1.8	5.6	7.6	11.7	13.5	17.6	19.6	23.1	25.1
YIR033W	GGGACGGGAGGG	F7	-0.954092842	-0.398352691	-0.544853839	-2.397623038	-2.408936081	-5.132095711	-7.044738391	-7.029349929	-6.977606309	1.8	5.6	7.6	11.7	13.5	17.6	19.6	23.1	25.1
YIR033W	CGGCAGGCGGAG	F7	-0.437845815	0.13354442	-0.589553647	-2.2479448	-4.02479259	-5.162989719	-6.660594899	-6.645206438	-6.593462817	1.8	5.6	7.6	11.7	13.5	17.6	19.6	23.1	25.1
YIR033W	GGCGGGGAGGGG	F7	-1.462093361	1.611046007	4.840577198	5.191091598	5.618662796	4.073290285	3.160647605	0.237436611	-0.295782269	1.8	5.6	7.6	11.7	13.5	17.6	19.6	23.1	25.1
YIR033W	GCCAGGCAAGCG	F7	-0.47526875	-3.000388706	-2.188710029	-3.359655188	-7.093434255	-7.231631384	-6.144274064	-7.128885603	-7.077141982	1.8	5.6	7.6	11.7	13.5	17.6	19.6	23.1	25.1
YIR033W	GGGTCGGTGATC	F7	-1.87713086	1.003363429	4.592649685	4.655759865	4.931099442	3.749400674	1.681479769	1.044791533	-1.710819768	1.8	5.6	7.6	11.7	13.5	17.6	19.6	23.1	25.1
YIR033W	CGTAGAAGTGCA	F7	-0.510591879	-0.419073982	-2.004285458	-5.371627829	-3.476050277	-6.784172407	-6.696815087	-6.681426626	-6.629683005	1.8	5.6	7.6	11.7	13.5	17.6	19.6	23.1	25.1
YIR033W	CGGCGTGGAATC	F7	-0.330181685	-1.989346535	-4.546901668	-5.592315945	-4.866663393	-7.004860523	-6.917503203	-6.902114741	-6.85037112	1.8	5.6	7.6	11.7	13.5	17.6	19.6	23.1	25.1
YIR033W	TCAGATGTCAGT	F7	0.183751382	-1.803991493	-4.68036881	-3.988817492	-5.585093036	-6.723290165	-6.635932845	-6.620544384	-6.568800763	1.8	5.6	7.6	11.7	13.5	17.6	19.6	23.1	25.1
YIR033W	GGGGGAACCGTG	F7	-0.405825141	-0.508535609	-1.222925744	-2.32723371	-3.18654366	-5.324740789	-6.237383469	-6.221995007	-6.170251387	1.8	5.6	7.6	11.7	13.5	17.6	19.6	23.1	25.1
YIR033W	GGAACGCGGGAC	F7	0.12286914	0.374978648	0.186657325	-1.180685047	-2.133104401	-3.27130153	-3.920909804	-5.490483843	-5.438740223	1.8	5.6	7.6	11.7	13.5	17.6	19.6	23.1	25.1
YIR033W	AGACCAGGAAAG	F7	-2.221085261	-2.09349811	-1.751304717	-3.497158711	-4.449578066	-6.90970329	-6.822345969	-6.806957508	-6.755213887	1.8	5.6	7.6	11.7	13.5	17.6	19.6	23.1	25.1
YIR033W	ATTAGTAAGGAC	F7	-0.926040461	-1.903527166	-3.992312816	-3.552300266	-6.634002637	-6.772199766	-6.684842446	-5.669453984	-6.617710364	1.8	5.6	7.6	11.7	13.5	17.6	19.6	23.1	25.1
YIR033W	GTAGACGGGGCT	F7	-0.647011077	-6.859273928	-4.462632751	-6.508047028	-6.782394477	-6.920591606	-6.833234286	-6.817845824	-6.766102204	1.8	5.6	7.6	11.7	13.5	17.6	19.6	23.1	25.1
YIR033W	GCGGGAGAGGGG	F7	0.408271359	-0.759597373	-2.599995393	-2.64540967	-2.026672323	-5.86530917	-5.77795185	-5.762563389	-5.710819768	1.8	5.6	7.6	11.7	13.5	17.6	19.6	23.1	25.1
YIR033W	GGGTTGGAGGGA	F7	-0.900977602	-6.73472883	-2.431197057	-6.38350193	-5.657849379	-6.796046508	-6.708689188	-6.693300726	-6.641557106	1.8	5.6	7.6	11.7	13.5	17.6	19.6	23.1	25.1
YIR033W	ATGTGTAGAGAG	F7	-1.462093361	0.196008507	4.255614697	4.421704526	4.754014649	3.009159948	1.444440571	0.237436611	0.289180232	1.8	5.6	7.6	11.7	13.5	17.6	19.6	23.1	25.1
YIR033W	GGGGTGATAGGG	F7	-0.002661742	-0.530972998	0.255614697	-2.452764592	-2.14214954	-3.86530917	-5.362914351	-3.762563389	-4.295782269	1.8	5.6	7.6	11.7	13.5	17.6	19.6	23.1	25.1
YIR033W	AAACCGAAGAGG	F7	-0.558601342	-2.306491833	-4.231778751	-3.277193028	-6.136502977	-6.274700106	-6.187342786	-6.171954325	-6.120210704	1.8	5.6	7.6	11.7	13.5	17.6	19.6	23.1	25.1
YIR033W	TCTGGAGAGCGG	F7	-1.488565572	-0.375897841	-0.330729034	-1.912196211	-2.338546753	-4.646668884	-5.559311564	-5.543923102	-5.492179482	1.8	5.6	7.6	11.7	13.5	17.6	19.6	23.1	25.1
YIR033W	GGACGGGGGTGC	F7	0.196869721	-0.351479288	0.389116291	-1.700692106	-1.65311146	-4.113236684	-5.025879364	-5.010490902	-4.958747281	1.8	5.6	7.6	11.7	13.5	17.6	19.6	23.1	25.1
YIR033W	TGGCGTGACAGG	F7	-0.308847101	-1.077009987	-1.68036881	-2.503390665	-4.585093036	-5.723290165	-5.635932845	-5.620544384	-5.568800763	1.8	5.6	7.6	11.7	13.5	17.6	19.6	23.1	25.1
YIR033W	GGGGGAAAGGGT	F7	-0.439009748	-1.950832881	-5.361546626	-5.406960903	-5.681308351	-5.819505481	-5.732148161	-5.716759699	-5.665016078	1.8	5.6	7.6	11.7	13.5	17.6	19.6	23.1	25.1
YIR033W	GGAGGCCGCAAG	F7	-0.462093361	-2.388953993	-3.72927841	-5.359655188	-5.634002637	-5.772199766	-5.684842446	-5.669453984	-4.617710364	1.8	5.6	7.6	11.7	13.5	17.6	19.6	23.1	25.1
YIR033W	AGAGCCGAGCCC	F7	0.12286914	-3.833738836	-2.437097659	-5.067474436	-3.01989379	-5.480019014	-5.392661694	-5.377273233	-5.325529612	1.8	5.6	7.6	11.7	13.5	17.6	19.6	23.1	25.1
YIR033W	GGAGGCGGGGAA	F7	0.153242789	-2.551225422	-1.961939167	-5.007353444	-5.281700893	-5.419898022	-5.332540702	-5.31715224	-5.26540862	1.8	5.6	7.6	11.7	13.5	17.6	19.6	23.1	25.1
YIR033W	CGTGGCAGGGAC	F7	-0.87713086	-1.026383914	-5.214705237	-5.260119514	-5.534466963	-5.672664092	-5.585306772	-5.569918311	-5.51817469	1.8	5.6	7.6	11.7	13.5	17.6	19.6	23.1	25.1
YIR033W	GGGGAAATAAGG	F7	-0.673597466	-5.848385612	-5.451744435	-5.497158711	-5.77150616	-5.90970329	-5.822345969	-5.806957508	-5.755213887	1.8	5.6	7.6	11.7	13.5	17.6	19.6	23.1	25.1
YIR033W	AGGGGGGGGCCT	F7	-1.379631201	-0.569526239	-3.079775657	-4.125189934	-4.399537383	-5.537734512	-5.450377192	-5.434988731	-5.38324511	1.8	5.6	7.6	11.7	13.5	17.6	19.6	23.1	25.1
YIR033W	GAGAACGCAGCG	F7	0.12286914	-0.569526239	-1.687458235	-1.732872511	-4.814574882	-4.952772011	-4.865414691	-4.85002623	-4.798282609	1.8	5.6	7.6	11.7	13.5	17.6	19.6	23.1	25.1
YIR033W	AGCGGGGTGCGG	F7	0.01039441	-2.125919588	-3.72927841	-1.967337765	-5.049040136	-5.187237265	-5.099879945	-5.084491484	-5.032747863	1.8	5.6	7.6	11.7	13.5	17.6	19.6	23.1	25.1
YIR033W	CAGCGATAAGCG	F7	-2.87713086	-6.125919588	-5.72927841	-5.774692687	-6.049040136	-6.187237265	-6.099879945	-6.084491484	-6.032747863	1.8	5.6	7.6	11.7	13.5	17.6	19.6	23.1	25.1
YIR033W	GGAGGAAGACAG	F7	1.12286914	0.278470667	0.675111845	-1.540227433	-2.814574882	-3.952772011	-3.865414691	-3.85002623	-3.798282609	1.8	5.6	7.6	11.7	13.5	17.6	19.6	23.1	25.1
YIR033W	GGAAAGGCGGGG	F7	0.229784344	-5.089393712	-2.370824439	-4.738166811	-5.01251426	-5.150711389	-5.063354069	-5.047965608	-4.996221987	1.8	5.6	7.6	11.7	13.5	17.6	19.6	23.1	25.1
YIR033W	GAACAAGCACTC	F7	-5.006413877	0.424277495	-4.536633332	-1.260119514	-4.856395058	-4.994592187	-4.907234867	-4.891846406	-4.840102785	1.8	5.6	7.6	11.7	13.5	17.6	19.6	23.1	25.1
YIR033W	ATGGGGTGGGCG	F7	-3.87713086	-6.125919588	-5.72927841	-5.774692687	-6.049040136	-6.187237265	-6.099879945	-6.084491484	-6.032747863	1.8	5.6	7.6	11.7	13.5	17.6	19.6	23.1	25.1
YIR033W	GGAGGTGGGACG	F7	-1.544555521	-1.858439277	-5.162237818	-5.207652094	-4.481999543	-5.620196672	-5.532839352	-5.517450891	-5.46570727	1.8	5.6	7.6	11.7	13.5	17.6	19.6	23.1	25.1
YIR033W	TTTAGGGGTTTG	F7	2.198157267	-3.611346415	-3.214705237	-3.260119514	-3.534466963	-3.672664092	-3.585306772	-3.569918311	-3.51817469	1.8	5.6	7.6	11.7	13.5	17.6	19.6	23.1	25.1
YIR033W	TCAAGGTGGTAG	F7	-5.87713086	-5.803991493	-2.599995393	-5.452764592	-5.727112041	-5.86530917	-5.77795185	-5.762563389	-5.710819768	1.8	5.6	7.6	11.7	13.5	17.6	19.6	23.1	25.1
YIR033W	GGGAGCGAGGGG	F7	-5.400692816	-1.240090608	-2.345949771	-3.976326548	-4.250673997	-5.388871126	-5.301513806	-5.286125345	-5.234381724	1.8	5.6	7.6	11.7	13.5	17.6	19.6	23.1	25.1
YIR033W	CCGGAGAAGGCA	F7	0.299746902	-0.157628447	-3.930912271	-1.976326548	-4.250673997	-4.388871126	-4.301513806	-4.286125345	-4.234381724	1.8	5.6	7.6	11.7	13.5	17.6	19.6	23.1	25.1
YIR033W	TTAAGGTTTGTG	F7	-0.831327171	-3.758187803	-0.776584125	-3.406960903	-1.681308351	-4.819505481	-4.732148161	-4.716759699	-4.665016078	1.8	5.6	7.6	11.7	13.5	17.6	19.6	23.1	25.1
YIR033W	GGAGGGGTCGCG	F7	-5.807868198	-3.14976633	-5.338087653	-5.38350193	-5.657849379	-5.796046508	-5.708689188	-5.693300726	-5.641557106	1.8	5.6	7.6	11.7	13.5	17.6	19.6	23.1	25.1
YIR033W	AAGGAAGGGGCA	F7	-0.379631201	-2.306491833	-2.494813157	-4.540227433	-4.814574882	-4.952772011	-4.865414691	-4.85002623	-4.798282609	1.8	5.6	7.6	11.7	13.5	17.6	19.6	23.1	25.1
YIR033W	GTGAGCTCGCCG	F7	-1.462093361	-0.25145047	-4.314240911	-4.359655188	-4.634002637	-4.772199766	-4.684842446	-4.669453984	-4.617710364	1.8	5.6	7.6	11.7	13.5	17.6	19.6	23.1	25.1
YIR033W	TCCTGCGGTGCT	F7	-5.577570578	-5.504431211	-2.300435111	-5.15320431	-5.427551759	-5.565748888	-5.478391568	-5.463003107	-5.411259486	1.8	5.6	7.6	11.7	13.5	17.6	19.6	23.1	25.1
YIR033W	GGGGGTGAACGC	F7	-0.572276279	-4.891454334	-4.494813157	-4.540227433	-4.814574882	-4.952772011	-4.865414691	-4.85002623	-4.798282609	1.8	5.6	7.6	11.7	13.5	17.6	19.6	23.1	25.1
YOR274W	AAACGGGGAGGG	F7	-0.535791459	-0.688072205	-1.021341865	-1.541665097	-3.450728082	-5.251890223	-4.579570403	-6.149144442	-6.682363322	1.8	5.6	7.6	11.7	13.5	17.6	19.6	23.1	25.1
YOR274W	GGAATAGCGGAG	F7	-0.399809083	-0.136566832	-0.494813157	-0.194452597	-1.541556388	-3.537734512	-6.450377192	-6.434988731	-6.38324511	1.8	5.6	7.6	11.7	13.5	17.6	19.6	23.1	25.1
YOR274W	GGAGGGACCTTG	F7	0.713348645	0.260859652	-0.721010794	-1.088353166	-2.362700615	-4.723290165	-6.220895346	-6.205506885	-4.568800763	1.8	5.6	7.6	11.7	13.5	17.6	19.6	23.1	25.1
YOR274W	AGTGGGCCGGGG	F7	-0.775251246	-0.371466567	-1.39566851	-2.307816256	-2.862271624	-5.222861175	-4.398538261	-6.705077894	-6.653334273	1.8	5.6	7.6	11.7	13.5	17.6	19.6	23.1	25.1
YOR274W	GGTGGAGGCGTT	F7	-0.225054164	-0.473842891	-0.892777143	-1.058485653	-2.856395058	-4.409629686	-3.099879945	-5.891846406	-5.840102785	1.8	5.6	7.6	11.7	13.5	17.6	19.6	23.1	25.1
YOR274W	CAGCACGCCATG	F7	0.201940711	-1.368776111	-1.309169921	-1.79515679	-5.876859161	-6.01505629	-5.92769897	-5.912310508	-5.860566888	1.8	5.6	7.6	11.7	13.5	17.6	19.6	23.1	25.1
YOR274W	GGGGCACGGGGT	F7	-0.125058374	-1.803991493	-1.655277829	-5.700692106	-3.975039555	-3.528274183	-6.025879364	-5.010490902	-5.958747281	1.8	5.6	7.6	11.7	13.5	17.6	19.6	23.1	25.1
YOR274W	GAGGGGTGTAGG	F7	-1.602955897	-1.770824629	-1.585687557	-2.709104345	-2.452937078	-6.291573925	-6.204216605	-6.188828143	-6.137084523	1.8	5.6	7.6	11.7	13.5	17.6	19.6	23.1	25.1
YOR274W	ACATAAAAGGAG	F7	-0.329643065	0.08053129	-1.407350315	-0.905276797	-3.427551759	-5.565748888	-5.478391568	-5.463003107	-5.411259486	1.8	5.6	7.6	11.7	13.5	17.6	19.6	23.1	25.1
YOR274W	CGGGGGGGGGGC	F7	-2.751599978	-0.638932246	-1.751304717	-3.497158711	-5.77150616	-4.90970329	-5.822345969	-5.806957508	-5.755213887	1.8	5.6	7.6	11.7	13.5	17.6	19.6	23.1	25.1
YOR274W	CAGCATCGACCG	F7	-1.577570578	-0.697076289	-0.85986252	-3.56824181	-4.427551759	-5.565748888	-4.478391568	-5.463003107	-5.411259486	1.8	5.6	7.6	11.7	13.5	17.6	19.6	23.1	25.1
YOR274W	AACGGCCACGAG	F7	-6.125058374	-4.051919006	-5.655277829	-5.700692106	-5.975039555	-6.113236684	-6.025879364	-6.010490902	-5.958747281	1.8	5.6	7.6	11.7	13.5	17.6	19.6	23.1	25.1
YOR274W	AGACGAGAAGGC	F7	0.675410163	1.147098907	-3.314240911	-0.774692687	-3.634002637	-3.772199766	-3.684842446	-3.669453984	-3.617710364	1.8	5.6	7.6	11.7	13.5	17.6	19.6	23.1	25.1
YOR274W	CGGGGGGGGGCC	F7	-3.047055862	-0.651988399	-0.992312816	-3.207652094	-3.481999543	-4.620196672	-4.532839352	-4.517450891	-4.46570727	1.8	5.6	7.6	11.7	13.5	17.6	19.6	23.1	25.1
YOR013W	CGGGGGCACAAG	F7	-1.23970094	-1.450354538	-2.992312816	-5.622689594	-5.897037043	-6.035234172	-5.947876852	-5.93248839	-5.880744769	1.8	5.6	7.6	11.7	13.5	17.6	19.6	23.1	25.1
YOR013W	CGGAGTCCAGGT	F7	-2.897030418	-3.671887957	-4.012212373	-5.642589151	-5.9169366	-6.055133729	-5.967776409	-5.952387948	-5.900644327	1.8	5.6	7.6	11.7	13.5	17.6	19.6	23.1	25.1
YDL012C	AGGAGGGGGGAG	F7	0.383026785	0.802648921	0.876606864	0.453436104	-0.471761781	-3.216266314	-4.049055686	-6.248680115	-9.004291417	1.8	5.6	7.6	11.7	13.5	17.6	19.6	23.1	25.1
YDL012C	GGAGACAGCGAG	F7	-0.081513728	0.38683085	0.495274274	-0.866681552	-1.445883582	-3.873177413	-5.785820093	-9.092359727	-10.04061611	1.8	5.6	7.6	11.7	13.5	17.6	19.6	23.1	25.1
YDL012C	ACTTGGGGAGCG	F7	0.251963926	0.389888241	0.126201655	-0.620221338	-1.118194808	-4.64009623	-5.967776409	-8.537350448	-8.485606828	1.8	5.6	7.6	11.7	13.5	17.6	19.6	23.1	25.1
YDL012C	GGGGGGAGAGGG	F7	-0.278818806	0.230089503	-0.249610852	-0.669420644	-1.569372578	-4.588925211	-5.427567309	-7.734106943	-8.682363322	1.8	5.6	7.6	11.7	13.5	17.6	19.6	23.1	25.1
YDL012C	GCAGCGCGGGGG	F7	0.093053485	0.166192853	-0.074967863	-1.664268697	-2.508471755	-7.646668884	-5.389386562	-7.543923102	-8.492179482	1.8	5.6	7.6	11.7	13.5	17.6	19.6	23.1	25.1
YDL012C	GGGAGGGGGGAG	F7	0.247316511	0.332329979	1.046161332	0.367529386	-0.521527907	-3.074762536	-4.987405216	-6.556979255	-6.505235634	1.8	5.6	7.6	11.7	13.5	17.6	19.6	23.1	25.1
YDL012C	GTGCGCGGGCCG	F7	-1.462093361	2.070477625	5.45063068	6.08121398	6.388365176	4.456618925	3.807010651	1.652474111	-0.295782269	1.8	5.6	7.6	11.7	13.5	17.6	19.6	23.1	25.1
YDL012C	GGGTCGGTGATC	F7	-0.87713086	2.003363429	5.052081303	5.405216403	5.682278895	3.382618343	3.469975663	0.237436611	0.289180232	1.8	5.6	7.6	11.7	13.5	17.6	19.6	23.1	25.1
YDL012C	TGGGCTGGGCAT	F7	-0.199058955	-0.862885182	-0.466244004	0.488341719	-2.78600573	-2.924202859	-3.42180804	-5.406419578	-5.354675958	1.8	5.6	7.6	11.7	13.5	17.6	19.6	23.1	25.1
YDL012C	AGCACGCGCATC	F7	-1.131944759	-4.196308915	-3.536633332	-2.466570392	-4.441357559	-6.579554688	-6.492197368	-6.476808906	-6.425065286	1.8	5.6	7.6	11.7	13.5	17.6	19.6	23.1	25.1
YDL012C	TCGCGATGGGCA	F7	-2.671546727	-1.843519857	-4.201766182	-5.247180458	-6.521527907	-6.659725037	-6.572367716	-6.556979255	-6.505235634	1.8	5.6	7.6	11.7	13.5	17.6	19.6	23.1	25.1
YDL012C	GCTTGGGGAGCG	F7	0.412375757	0.570404022	0.592649685	-0.037727093	-0.575108948	-3.620196672	-4.532839352	-4.517450891	-4.46570727	1.8	5.6	7.6	11.7	13.5	17.6	19.6	23.1	25.1
YDL012C	GAAGGATAACGC	F7	-4.87713086	1.053989502	-0.08542222	-1.64540967	-1.405183946	-2.543381075	-4.77795185	-4.762563389	-4.710819768	1.8	5.6	7.6	11.7	13.5	17.6	19.6	23.1	25.1
YDL012C	GGAATTGTAGAC	F7	-1.60648327	-2.196308915	-2.214705237	-5.430044516	-4.704391965	-5.842589094	-5.755231774	-4.739843312	-5.688099692	1.8	5.6	7.6	11.7	13.5	17.6	19.6	23.1	25.1
YDL012C	AACGGCCACGAG	F7	-1.567446361	-3.14638369	-5.557097435	-5.602511712	-5.876859161	-6.01505629	-5.92769897	-5.912310508	-5.860566888	1.8	5.6	7.6	11.7	13.5	17.6	19.6	23.1	25.1
YDL012C	CGGCCCCAAGAG	F7	-0.684485782	-3.196308915	-1.340236119	-1.260119514	-2.797501369	-5.257626593	-5.170269273	-5.154880811	-5.103137191	1.8	5.6	7.6	11.7	13.5	17.6	19.6	23.1	25.1
YDL012C	GCGTCTGAGGGG	F7	0.248400022	-4.848385612	-0.12981634	-4.497158711	-4.77150616	-4.90970329	-4.822345969	-4.806957508	-4.755213887	1.8	5.6	7.6	11.7	13.5	17.6	19.6	23.1	25.1
YDL012C	AGCCCGGAGCGG	F7	0.620368799	0.567977285	0.312541765	-3.540227433	-0.814574882	-3.952772011	-3.865414691	-3.85002623	-3.798282609	1.8	5.6	7.6	11.7	13.5	17.6	19.6	23.1	25.1
YDL012C	CGGAACAGAAAG	F7	-5.234682865	-0.769226075	-2.179939819	-1.640391595	-2.277309124	-5.222861175	-5.135503855	-5.120115393	-5.068371773	1.8	5.6	7.6	11.7	13.5	17.6	19.6	23.1	25.1
YDL012C	CGGAGGCGTTGG	F7	-5.491840704	-1.611346415	-5.022060159	-3.482511936	-5.341821885	-5.480019014	-5.392661694	-5.377273233	-5.325529612	1.8	5.6	7.6	11.7	13.5	17.6	19.6	23.1	25.1
YDL012C	GGGACTGGCGCG	F7	-0.87713086	1.780971008	3.680112526	3.454126003	3.594816054	1.456618925	1.22204815	-0.762563389	-0.710819768	1.8	5.6	7.6	11.7	13.5	17.6	19.6	23.1	25.1
YDL012C	GGGGAGCCGGTC	F7	-2.23970094	-1.067025899	-3.577275317	-3.622689594	-4.897037043	-5.035234172	-4.947876852	-4.93248839	-4.880744769	1.8	5.6	7.6	11.7	13.5	17.6	19.6	23.1	25.1
YDL012C	GCCGTGGGTAAG	F7	1.170174855	-0.125919588	-3.314240911	-3.359655188	-3.634002637	-3.772199766	-3.684842446	-3.669453984	-3.617710364	1.8	5.6	7.6	11.7	13.5	17.6	19.6	23.1	25.1
YDL012C	AAGGGTGCCGGT	F7	2.173495213	1.196008507	0.370257263	-2.260119514	-0.949504462	-2.672664092	-2.585306772	-2.569918311	-2.51817469	1.8	5.6	7.6	11.7	13.5	17.6	19.6	23.1	25.1
YDL012C	GCTTGAGAGCAG	F7	-0.091255666	-4.661972488	-4.26533131	-4.310745587	-4.585093036	-4.723290165	-4.635932845	-4.620544384	-4.568800763	1.8	5.6	7.6	11.7	13.5	17.6	19.6	23.1	25.1
YDL012C	TTGAATCGGAGG	F7	-1.462093361	0.196008507	2.329615279	3.049735748	3.147357077	-0.450271671	-1.362914351	-1.347525889	-1.295782269	1.8	5.6	7.6	11.7	13.5	17.6	19.6	23.1	25.1
YDL012C	GGGGGCAAATAG	F7	0.12286914	-4.327553449	-1.345949771	-3.976326548	-2.665711496	-4.388871126	-4.301513806	-4.286125345	-4.234381724	1.8	5.6	7.6	11.7	13.5	17.6	19.6	23.1	25.1
YPR031W	CAGACAAGGGGG	F7	-0.596269457	-0.10493225	-0.245133409	-0.801853145	-1.830680152	-3.832375281	-4.914942962	-6.577626406	-8.84781088	1.8	5.6	7.6	11.7	13.5	17.6	19.6	23.1	25.1
YPR031W	TAAAAGGGCTGA	F7	-0.258309556	0.509537719	0.181413756	-0.575875134	-1.785371439	-4.039045786	-6.344005888	-6.328617427	-8.276873806	1.8	5.6	7.6	11.7	13.5	17.6	19.6	23.1	25.1
YPR031W	AGCGCGGGGCCC	F7	-0.563434096	-1.460132758	-1.28920436	-1.60231442	-2.334343706	-5.241927907	-6.029039704	-8.598613744	-7.546870123	1.8	5.6	7.6	11.7	13.5	17.6	19.6	23.1	25.1
YPR031W	GGGGGGGCGCGG	F7	-0.182838603	-0.948763017	-0.536180296	-0.841461699	-2.27627382	-5.180005696	-3.714136753	-7.399188009	-6.347444389	1.8	5.6	7.6	11.7	13.5	17.6	19.6	23.1	25.1
YPR031W	TAGAACGGGTGG	F7	1.508522832	0.527214416	-0.407350315	0.236895287	-1.096345851	-2.819505481	-5.732148161	-4.716759699	-5.665016078	1.8	5.6	7.6	11.7	13.5	17.6	19.6	23.1	25.1
YPR031W	ACTACGAACGCG	F7	0.375849881	-0.929522375	-0.559353409	-2.65921547	-2.049040136	-4.772199766	-5.099879945	-6.669453984	-6.617710364	1.8	5.6	7.6	11.7	13.5	17.6	19.6	23.1	25.1
YPR031W	ACAGCCAGCGTG	F7	0.551712439	0.402459385	0.318474721	-0.56824181	-0.14214954	-2.980786388	-5.478391568	-5.463003107	-5.411259486	1.8	5.6	7.6	11.7	13.5	17.6	19.6	23.1	25.1
YPR031W	TATGGGCGGGCG	F7	-0.75977391	0.421889915	-0.646137175	-0.428517046	-2.150323472	-4.162989719	-4.075632399	-5.645206438	-5.593462817	1.8	5.6	7.6	11.7	13.5	17.6	19.6	23.1	25.1
YPR031W	CGGCCAATAGAC	F7	-0.915950109	-1.30224236	-2.768097659	-6.272943555	-3.225362909	-6.685488133	-6.598130813	-6.582742351	-6.53099873	1.8	5.6	7.6	11.7	13.5	17.6	19.6	23.1	25.1
YPR031W	GATAAGCGTTCG	F7	-0.654738439	-0.096172244	-0.360044601	-0.604767686	-2.634002637	-5.772199766	-4.684842446	-4.669453984	-5.617710364	1.8	5.6	7.6	11.7	13.5	17.6	19.6	23.1	25.1
YPR031W	CGGACCGGGGAA	F7	0.260372663	0.874080412	-0.407350315	-0.189730186	-2.312074542	-3.772199766	-3.684842446	-4.669453984	-4.617710364	1.8	5.6	7.6	11.7	13.5	17.6	19.6	23.1	25.1
YPR031W	GGGGACTGGCAC	F7	-4.047055862	1.155366523	1.280705678	1.377310406	0.190425799	-0.450271671	-0.947876852	-3.93248839	-3.880744769	1.8	5.6	7.6	11.7	13.5	17.6	19.6	23.1	25.1
YPR031W	TGTGGTGAGCCC	F7	-2.846757211	-0.229297327	-0.961939167	-0.919890603	-2.281700893	-5.419898022	-5.332540702	-5.31715224	-5.26540862	1.8	5.6	7.6	11.7	13.5	17.6	19.6	23.1	25.1
YPR031W	ACGTCGCGGCAC	F7	-0.721011658	-3.93327451	-3.214705237	-5.582047609	-5.856395058	-5.994592187	-5.907234867	-5.891846406	-5.840102785	1.8	5.6	7.6	11.7	13.5	17.6	19.6	23.1	25.1
YPR031W	TAGGGTGCAGCG	F7	0.345261561	0.669939696	1.467118803	-0.300761499	-0.437605424	-4.035234172	-2.947876852	-3.93248839	-3.880744769	1.8	5.6	7.6	11.7	13.5	17.6	19.6	23.1	25.1
YPR031W	GGCGGGGAGGGG	F7	-0.87713086	-0.803991493	3.592649685	4.191091598	4.130868954	3.222153671	1.22204815	0.237436611	0.289180232	1.8	5.6	7.6	11.7	13.5	17.6	19.6	23.1	25.1
YPR031W	GGCGCGGGGCCC	F7	-0.054008622	-1.334506209	-0.785861939	-0.831276215	-1.257626758	-4.565748888	-4.478391568	-4.463003107	-4.411259486	1.8	5.6	7.6	11.7	13.5	17.6	19.6	23.1	25.1
YPL163C	ACTGAACGAGAC	F7	-0.103901722	0.071561136	-0.16432587	-0.945363075	-1.94553556	-4.936175501	-9.018743182	-9.003354721	-8.9516111	1.8	5.6	7.6	11.7	13.5	17.6	19.6	23.1	25.1
YPL163C	AAGTGAAAAGCG	F7	-1.20300614	-0.633190804	0.065634533	-2.061573835	-3.435456957	-5.381009008	-7.293651688	-6.278263227	-7.226519606	1.8	5.6	7.6	11.7	13.5	17.6	19.6	23.1	25.1
YPL163C	TGAGCAAGAAGG	F7	0.964804294	0.790016148	-0.18107446	-1.093222205	-2.647677574	-4.008267124	-5.505872305	-5.490483843	-5.438740223	1.8	5.6	7.6	11.7	13.5	17.6	19.6	23.1	25.1
YPL163C	GCTGAACGAGAC	F7	-0.02152077	-0.441421413	-0.09922802	-1.260119514	-1.418989746	-3.672664092	-5.170269273	-5.154880811	-5.103137191	1.8	5.6	7.6	11.7	13.5	17.6	19.6	23.1	25.1
YPL163C	GGGGGGAGAGAG	F7	0.70783164	-0.803991493	0.680112526	0.006667027	-2.727112041	-3.86530917	-3.77795185	-3.762563389	-3.710819768	1.8	5.6	7.6	11.7	13.5	17.6	19.6	23.1	25.1
YIR004W	GTGCGGGGAGGC	F7	0.166233284	0.459879786	0.468058573	-0.176398127	-1.027922857	-3.40118481	-4.665181699	-7.061919141	-8.37940933	1.8	5.6	7.6	11.7	13.5	17.6	19.6	23.1	25.1
YIR004W	CCAGACGGAATG	F7	-0.028875325	-0.048177453	-0.20462884	-1.159400994	-1.935220236	-3.936280582	-5.56164131	-7.394249755	-9.664434229	1.8	5.6	7.6	11.7	13.5	17.6	19.6	23.1	25.1
YIR004W	TGGGGCCGGCAA	F7	0.319812931	0.400562973	0.474208227	-0.363213007	-1.185997081	-3.336267042	-4.803877483	-6.543376523	-7.754667308	1.8	5.6	7.6	11.7	13.5	17.6	19.6	23.1	25.1
YIR004W	GAGCCGAGGCCG	F7	0.299398789	0.388465035	0.483818821	-0.051746827	-0.954540931	-3.291196898	-4.702293085	-6.079222046	-8.027478426	1.8	5.6	7.6	11.7	13.5	17.6	19.6	23.1	25.1
YIR004W	GCGGCAGCGCGG	F7	0.082296431	0.009929785	-0.033509124	-0.670920021	-1.741734075	-3.834127515	-5.568432954	-6.809384245	-9.342603125	1.8	5.6	7.6	11.7	13.5	17.6	19.6	23.1	25.1
YIR004W	ACTACACTAGAC	F7	0.075964675	-0.063819017	-0.244353303	-0.965332629	-1.908620971	-4.246632674	-6.019872297	-8.252411349	-8.615705228	1.8	5.6	7.6	11.7	13.5	17.6	19.6	23.1	25.1
YIR004W	GAGTAAAGGGCG	F7	0.101474358	0.571576633	0.824918785	-0.144206733	-0.955178787	-3.41530401	-4.770890186	-7.43357363	-9.703758104	1.8	5.6	7.6	11.7	13.5	17.6	19.6	23.1	25.1
YIR004W	ACCCGGGATGTC	F7	0.251873886	0.286332785	0.166906543	-0.756719253	-1.700918101	-4.050619335	-5.548224515	-8.195801067	-7.729019947	1.8	5.6	7.6	11.7	13.5	17.6	19.6	23.1	25.1
YIR004W	CGTGGGTATGGG	F7	0.381454213	0.343172298	0.320255779	-0.538562465	-1.305426166	-3.248492954	-4.629284469	-7.520786603	-9.469042983	1.8	5.6	7.6	11.7	13.5	17.6	19.6	23.1	25.1
YIR004W	GTGCGCGGGCCG	F7	-0.87713086	3.517936602	6.637043804	7.650523216	7.865344996	6.317912654	5.437985549	2.937876329	2.658414042	1.8	5.6	7.6	11.7	13.5	17.6	19.6	23.1	25.1
YIR004W	CCTAACAAGGCT	F7	-0.203223673	-0.230161734	-0.817355738	-1.396413738	-2.910711979	-5.23959267	-6.505872305	-9.660408845	-8.608665224	1.8	5.6	7.6	11.7	13.5	17.6	19.6	23.1	25.1
YIR004W	ACGGGACGGAAC	F7	0.493118717	0.822371124	0.64826366	0.425708043	-0.600531545	-2.871622944	-5.447230637	-6.279839082	-8.550023556	1.8	5.6	7.6	11.7	13.5	17.6	19.6	23.1	25.1
YIR004W	GCCGGGACATGG	F7	0.617326951	0.556110331	0.687739453	-0.316703043	-0.964377739	-3.695031905	-4.148242967	-5.592286124	-8.540542503	1.8	5.6	7.6	11.7	13.5	17.6	19.6	23.1	25.1
YIR004W	GACGTACACTTT	F7	0.266970366	0.356473179	0.546454862	0.124092859	-1.138114027	-2.902145938	-4.087807113	-5.335453057	-6.283709436	1.8	5.6	7.6	11.7	13.5	17.6	19.6	23.1	25.1
YIR004W	GGAGGGGCGTGG	F7	0.278103354	-0.567802074	-0.904469467	-2.838626993	-5.412534724	-6.66620907	-9.163814251	-9.148425789	-9.096682169	1.8	5.6	7.6	11.7	13.5	17.6	19.6	23.1	25.1
YIR004W	CCCCCGGAATGA	F7	0.171584425	-0.189222169	-0.882901599	-1.029009876	-1.991896229	-5.231631384	-5.559311564	-8.713848104	-8.662104483	1.8	5.6	7.6	11.7	13.5	17.6	19.6	23.1	25.1
YIR004W	GGGGAAGCTGAT	F7	0.110158088	-0.523139341	-0.756424552	-1.478299684	-2.331183365	-4.698199184	-6.288913769	-8.595453403	-8.543709782	1.8	5.6	7.6	11.7	13.5	17.6	19.6	23.1	25.1
YIR004W	GGCGGGGAGGGG	F7	-0.614096454	2.918474532	6.116211641	6.680634533	7.140784423	5.397725236	4.407914695	2.002971358	2.137177139	1.8	5.6	7.6	11.7	13.5	17.6	19.6	23.1	25.1
YIR004W	GGGTCGGTGATC	F7	0.12286914	2.932974101	6.701174141	7.409356133	7.762066921	5.898456483	5.191674501	2.900401624	2.511572653	1.8	5.6	7.6	11.7	13.5	17.6	19.6	23.1	25.1
YIR004W	GGTGGAACAGGT	F7	-0.318502507	-0.861022438	-1.258706234	-3.509795537	-4.831448701	-8.876536426	-7.789179106	-8.773790644	-8.722047023	1.8	5.6	7.6	11.7	13.5	17.6	19.6	23.1	25.1
YIR004W	CGACATGGGGAA	F7	0.090959892	0.049006095	-0.294650183	-1.116481204	-2.321119681	-5.017312264	-6.514917444	-8.084491484	-8.032747863	1.8	5.6	7.6	11.7	13.5	17.6	19.6	23.1	25.1
YIR004W	ACGGGGCGGTGG	F7	-0.411352401	-0.89687879	-0.975748971	-2.510548089	-4.677980334	-6.623532385	-8.536175065	-7.520786603	-8.469042983	1.8	5.6	7.6	11.7	13.5	17.6	19.6	23.1	25.1
YIR004W	CTCTGAACAAGA	F7	0.202512477	-0.796214142	-2.157372062	-3.59182863	-4.258493502	-8.396690631	-8.309333311	-8.293944849	-8.242201229	1.8	5.6	7.6	11.7	13.5	17.6	19.6	23.1	25.1
YIR004W	GCGTGTGGAGGG	F7	0.111281165	-0.118724086	-0.134729861	-2.170621363	-1.692896326	-4.023738533	-6.158773634	-6.728347673	-6.091641552	1.8	5.6	7.6	11.7	13.5	17.6	19.6	23.1	25.1
YIR004W	GGGGGCGTCTAG	F7	-0.258734132	-0.564681281	-1.301065522	-3.051023915	-4.272903945	-7.218455996	-7.131098676	-8.115710214	-8.063966594	1.8	5.6	7.6	11.7	13.5	17.6	19.6	23.1	25.1
[truncated: 18,178,557 more chars]
